# Supplementary material for: Gene expression profiling describes the genetic regulation of Meloidogyne arenaria resistance in Arachis hypogaea and reveals a candidate gene for resistance
Source: Sci Rep. 2017 May 2;7:1317. doi: 10.1038/s41598-017-00971-6 (PMC5430994; doi:10.1038/s41598-017-00971-6)
Supplement: Supplementary file 5 — Table S1 [file 41598_2017_971_MOESM5_ESM.xls]

## Sheet: Sheet1
Table S1: Sequencing stats for each library
Sample	Treatment	Day	Total Pairs	rRNA	%	Cleaned Reads
46_1	Control	0	22774774	4259754	0.157567	18514845
46_2	Control	0	20578509	3436710	0.143106	17141684
46_3	Control	0	24190204	4893389	0.168253	19296601
46_4	Nematode	3	14495852	2322242	0.13808	12172358
46_5	Nematode	3	24777156	4802731	0.162365	19973373
46_6	Nematode	3	25133699	4233994	0.144172	20898682
46_7	Control	3	31030920	4778860	0.133451	26251810
46_8	Control	3	18095901	2223638	0.109433	15872164
46_9	Control	3	15835603	1769542	0.100513	14065978
46_10	Nematode	7	20821377	3657524	0.149415	17163097
46_11	Nematode	7	23543137	3806770	0.139188	19735778
46_12	Nematode	7	26712359	5152846	0.161708	21557582
46_13	Control	7	17859173	2402931	0.118592	15456156
46_14	Control	7	22995197	4076743	0.150589	18918352
46_15	Control	7	18773532	3527574	0.158179	15245855
48_1	Control	0	16919228	2410505	0.124705
48_2	Control	0	18784354	3165527	0.144216	15618696
48_3	Control	0	18745374	3843988	0.170168	14901252
48_4	Nematode	3	20167765	3673693	0.154088	16492121
48_5	Nematode	3	22433530	3909021	0.148392	18523649
48_6	Nematode	3	22192220	4878249	0.180206	17312638
48_7	Control	3	19201048	3507419	0.154454	15693503
48_8	Control	3	21500569	3767482	0.149101	17732973
48_9	Control	3	27134815	3363554	0.110286	23771174
48_10	Nematode	7	20773378	4014519	0.161955	16757909
48_11	Nematode	7	21390204	4130189	0.161839	17257854
48_12	Nematode	7	17748059	2200406	0.110305	15546795
48_13	Control	7	27312060	4678427	0.146244	22633422
48_14	Control	7	23734552	4132532	0.148294	19601872
48_15	Control	7	23339333	4438387	0.159782	18900777
TG_1	Control	0	17189666	3583028	0.172487	13606506
TG_2	Control	0	15925591	2698624	0.144899	13226895
TG_3	Control	0	27201692	4912297	0.152964	22287596
TG_4	Nematode	3	27120556	6260375	0.187543	20852250
TG_5	Nematode	3	19618779	3815673	0.162823	15802583
TG_6	Nematode	3	0	0
TG_7	Control	3	22471249	4902712	0.179101	17568378
TG_8	Control	3	24249981	3981973	0.141045	20267886
TG_9	Control	3	29053763	4594291	0.13654	24459306
TG_10	Nematode	7	24225643	4269680	0.149838	19954608
TG_11	Nematode	7	30055308	6410438	0.175793	23642009
TG_12	Nematode	7	22132824	4050998	0.154714	18081130
TG_13	Control	7	21176917	4114014	0.162668	17062773
TG_14	Control	7	21198805	3817507	0.152601	17381238
TG_15	Control	7	21566051	4557595	0.174462	17008304
GRG_1	Control	0	21197409	4258809	0.167299	16938600
GRG_2	Control	0	25194653	3689541	0.127736	21505112
GRG_3	Control	0	22287056	4200908	0.158597	18086148
GRG_4	Nematode	3	23861219	4402529	0.155766	19458690
GRG_5	Nematode	3	16457924	2862492	0.148159	13595432
GRG_6	Nematode	3	24752016	6053127	0.196497	18698889
GRG_7	Control	3	20210888	3967621	0.164097	16243267
GRG_8	Control	3	23740814	4191344	0.150054	19549470
GRG_9	Control	3	17359797	3167550	0.154309	14192247
GRG_10	Nematode	7	21652688	4828573	0.182339	16824115
GRG_11	Nematode	7	16624493	2545714	0.132795	14078779
GRG_12	Nematode	7	20215742	3674314	0.153801	16541428
GRG_13	Control	7	21508564	4107826	0.160359	17400738
GRG_14	Control	7	17997984	3525896	0.163813	14472088
GRG_15	Control	7	19152100	3458958	0.152976	15693142
