# Supplementary material for: Gene expression profiling describes the genetic regulation of Meloidogyne arenaria resistance in Arachis hypogaea and reveals a candidate gene for resistance
Source: Sci Rep. 2017 May 2;7:1317. doi: 10.1038/s41598-017-00971-6 (PMC5430994; doi:10.1038/s41598-017-00971-6)
Supplement: Supplementary file 6 — Table S2 [file 41598_2017_971_MOESM6_ESM.xls]

## Sheet: Sheet1
Table S2: Primers used for KASP assays to confirm introgression mapping
Physical Position (chr A09)	Forward 1 (with FAM tail)	Forward 2 (with HEX tail)	Common Reverse
5944580	GAAGGTGACCAAGTTCATGCTCTGATTTTTTGGTGATGCTCAAC	GAAGGTCGGAGTCAACGGATTCTGATTTTTTGGTGATGCTCAAT	GCCTCCTTTCTCCATTTTCC
5946954	GAAGGTGACCAAGTTCATGCTTATCCCTTTTCCCTCTCTCTTT	GAAGGTCGGAGTCAACGGATTTATCCCTTTTCCCTCTCTCTTT	CAGCAGCAGCTTTCCTTTCT
7161250	GAAGGTGACCAAGTTCATGCTCCAGCAAAGTGTGCATCTTGAAC	GAAGGTCGGAGTCAACGGATTCCAGCAAAGTGTGCATCTTGAAT	CTTCACCTTGTTTCTTGACAGC
7885213	GAAGGTGACCAAGTTCATGCTAAAAAGAGGTGAAACATTCATGC	GAAGGTCGGAGTCAACGGATTAAAAAGAGGTGAAACATTCATGT	CACAATCACTCTCCATGTGATG
8356972	GAAGGTGACCAAGTTCATGCTTGGAATCAGATTTTATGATGGCC	GAAGGTCGGAGTCAACGGATTTGGAATCAGATTTTATGATGGCT	TTCTCAGCGAGCTGGATCAT
8911400	GAAGGTGACCAAGTTCATGCTGTGGGTAAGATTATGTTGATGCA	GAAGGTCGGAGTCAACGGATTGTGGGTAAGATTATGTTGATGCG	CATGTGATTGTGATTGTGATTGA
9774638	GAAGGTGACCAAGTTCATGCTAGTGCAGTACTGTTTTCTGATTC	GAAGGTCGGAGTCAACGGATTAGTGCAGTACTGTTTTCTGATTT	CCTCCACTGCTATTGTCATGT
10274211	GAAGGTGACCAAGTTCATGCTCAAATAATGGATTTCCTTTCTCTTC	GAAGGTCGGAGTCAACGGATTCAAATAATGGATTTCCTTTCTCTTT	TGCTTGCAATTGCTTCTCAC
