# Supplementary material for: Gene expression profiling describes the genetic regulation of Meloidogyne arenaria resistance in Arachis hypogaea and reveals a candidate gene for resistance
Source: Sci Rep. 2017 May 2;7:1317. doi: 10.1038/s41598-017-00971-6 (PMC5430994; doi:10.1038/s41598-017-00971-6)
Supplement: Supplementary file 7 — Table S3 [file 41598_2017_971_MOESM7_ESM.xls]

## Sheet: Information
Table S3: Clusters of differentially expressed genes between Tifguard (R ) and Gregory (S) affected by treatment (nematode inoculation).
Each group of two sheets contains in the first sheet (Treatment I,II,III) the gene ID, Z-score normalized relative expression for each sample, transdecoder annotation, and Go terms associated with that annotation
The second sheet for each group (Treatment I GO, II GO, III GO) contains the top enriched GO terms by hypergeometric test and adjusted p-value by Benjamini-Hochberg multiple testing correction

## Sheet: Treatment I
gene	TG_0d	TG_3di	TG_3du	TG_7di	TG_7du	GRG_0d	GRG_3di	GRG_3du	GRG_7di	GRG_7du	Annotation									GO
Adur2155_comp1_c0_seq3	-0.544938	1.52323	-0.64044	1.17439	-0.34301	-0.920263	1.31232	-0.501016	0.388695	-1.12287	sp|P49310|GRP1_SINAL^P49310^Q:471-217,H:1-85^77.65%ID^E:2e-41^RecName: Full=Glycine-rich RNA-binding protein GRP1A;^Eukaryota; Viridiplantae; Streptophyta; Embryophyta; Tracheophyta; Spermatophyta; Magnoliophyta; eudicotyledons; core eudicotyledons; rosids; malvids; Brassicales; Brassicaceae; Brassiceae; Sinapis	.	m.3178	1-471[-]	sp|P49310|GRP1_SINAL^P49310^Q:1-85,H:1-85^77.65%ID^E:2e-43^RecName: Full=Glycine-rich RNA-binding protein GRP1A;^Eukaryota; Viridiplantae; Streptophyta; Embryophyta; Tracheophyta; Spermatophyta; Magnoliophyta; eudicotyledons; core eudicotyledons; rosids; malvids; Brassicales; Brassicaceae; Brassiceae; Sinapis	PF00076.17^RRM_1^RNA recognition motif. (a.k.a. RRM, RBD, or RNP domain)^11-80^E:9.8e-24`PF14259.1^RRM_6^RNA recognition motif (a.k.a. RRM, RBD, or RNP domain)^11-79^E:6.4e-14`PF13893.1^RRM_5^RNA recognition motif. (a.k.a. RRM, RBD, or RNP domain)^27-82^E:6.9e-09	.	.	.	GO:0005634^cellular_component^nucleus`GO:0000166^molecular_function^nucleotide binding`GO:0003723^molecular_function^RNA binding
Aipa26199_comp0_c0_seq1	-0.694192	1.36805	-0.511273	1.05837	-0.598082	-0.699555	0.231924	-0.644042	1.46028	-0.746856	sp|P36907|CHIX_PEA^P36907^Q:847-2,H:6-278^71.02%ID^E:3e-137^RecName: Full=Endochitinase;^Eukaryota; Viridiplantae; Streptophyta; Embryophyta; Tracheophyta; Spermatophyta; Magnoliophyta; eudicotyledons; core eudicotyledons; rosids; fabids; Fabales; Fabaceae; Papilionoideae; Fabeae; Pisum	.	m.122631	2-880[-]	sp|P36907|CHIX_PEA^P36907^Q:12-293,H:6-278^71.02%ID^E:7e-141^RecName: Full=Endochitinase;^Eukaryota; Viridiplantae; Streptophyta; Embryophyta; Tracheophyta; Spermatophyta; Magnoliophyta; eudicotyledons; core eudicotyledons; rosids; fabids; Fabales; Fabaceae; Papilionoideae; Fabeae; Pisum	PF00187.14^Chitin_bind_1^Chitin recognition protein^36-75^E:8.8e-19`PF00182.14^Glyco_hydro_19^Chitinase class I^98-293^E:5.6e-104	.	.	.	GO:0008061^molecular_function^chitin binding`GO:0004568^molecular_function^chitinase activity`GO:0016998^biological_process^cell wall macromolecule catabolic process`GO:0006032^biological_process^chitin catabolic process`GO:0006952^biological_process^defense response`GO:0000272^biological_process^polysaccharide catabolic process
Adur40035_comp0_c0_seq1	-0.289568	1.56544	-0.612421	0.789683	-0.743185	-0.796503	1.60629	-0.44618	0.206419	-0.854688	.	.	m.60300	144-470[-]	.	.	.	.	.	.
Gyn_Aipa_c29656_g1_i1	-0.558125	1.94138	-0.554138	0.79933	-0.564244	-0.576329	1.4451	-0.531365	-0.370944	-0.569578	.	.	m.32226	3-341[-]	.	.	.	.	.	.
Adur39081_comp0_c0_seq1	-0.788071	1.02907	-0.671161	1.40024	-0.745754	-0.683354	0.571105	-0.628126	1.2446	-0.648209	.	.	m.58830	173-718[-]	.	PF10591.4^SPARC_Ca_bdg^Secreted protein acidic and rich in cysteine Ca binding region^92-173^E:4.4e-05`PF00036.27^EF-hand_1^EF hand^115-141^E:3.7e-08`PF13405.1^EF-hand_6^EF-hand domain^115-144^E:1.9e-07`PF13499.1^EF-hand_7^EF-hand domain pair^116-175^E:4.5e-13`PF13202.1^EF-hand_5^EF hand^117-140^E:3.2e-07`PF13833.1^EF-hand_8^EF-hand domain pair^127-176^E:2.2e-09`PF13405.1^EF-hand_6^EF-hand domain…	.	.	.	.
Aipa29936_comp0_c0_seq1	-0.684667	1.23478	-0.841195	1.85388	-0.704766	-0.886265	0.549282	-0.311315	0.747835	-0.774198	sp|Q9C8D4|AAE11_ARATH^Q9C8D4^Q:1715-3,H:1-569^60.94%ID^E:0^RecName: Full=Butyrate--CoA ligase AAE11, peroxisomal;^Eukaryota; Viridiplantae; Streptophyta; Embryophyta; Tracheophyta; Spermatophyta; Magnoliophyta; eudicotyledons; core eudicotyledons; rosids; malvids; Brassicales; Brassicaceae; Camelineae; Arabidopsis	.	m.130714	3-1784[-]	sp|Q9C8D4|AAE11_ARATH^Q9C8D4^Q:24-594,H:1-569^60.94%ID^E:0^RecName: Full=Butyrate--CoA ligase AAE11, peroxisomal;^Eukaryota; Viridiplantae; Streptophyta; Embryophyta; Tracheophyta; Spermatophyta; Magnoliophyta; eudicotyledons; core eudicotyledons; rosids; malvids; Brassicales; Brassicaceae; Camelineae; Arabidopsis	PF00501.23^AMP-binding^AMP-binding enzyme^45-471^E:8.7e-85`PF13193.1^AMP-binding_C^AMP-binding enzyme C-terminal domain^480-560^E:1.7e-20	.	.	COG0318^Acyl-CoA synthetases (AMP-forming)/AMP-acid ligases II	GO:0005777^cellular_component^peroxisome`GO:0047760^molecular_function^butyrate-CoA ligase activity`GO:0019605^biological_process^butyrate metabolic process
Aipa32897_comp0_c0_seq1	-0.985283	1.60674	-0.918053	0.333587	-0.96838	-0.90768	1.12268	0.0577496	1.37854	-0.512749	sp|Q54DY9|BCS1B_DICDI^Q54DY9^Q:1247-450,H:176-449^32.18%ID^E:1e-29^RecName: Full=Probable mitochondrial chaperone BCS1-B;^Eukaryota; Amoebozoa; Mycetozoa; Dictyosteliida; Dictyostelium	.	m.134391	366-1787[-]	sp|Q54DY9|BCS1B_DICDI^Q54DY9^Q:181-446,H:176-449^31.56%ID^E:6e-32^RecName: Full=Probable mitochondrial chaperone BCS1-B;^Eukaryota; Amoebozoa; Mycetozoa; Dictyosteliida; Dictyostelium	PF14363.1^AAA_assoc^Domain associated at C-terminal with AAA^43-140^E:4.7e-17`PF05673.8^DUF815^Protein of unknown function (DUF815)^248-306^E:7.8e-05`PF00004.24^AAA^ATPase family associated with various cellular activities (AAA)^249-387^E:4.8e-15	.	.	COG0465^ATP-dependent Zn proteases	GO:0016021^cellular_component^integral to membrane`GO:0005743^cellular_component^mitochondrial inner membrane`GO:0005739^cellular_component^mitochondrion`GO:0005524^molecular_function^ATP binding`GO:0016887^molecular_function^ATPase activity`GO:0051131^biological_process^chaperone-mediated protein complex assembly
Aipa18823_comp0_c0_seq1	-0.194402	1.81934	-0.536894	1.10902	-0.706614	-0.855576	0.900841	-0.549104	0.587042	-1.03201	.	.	m.110441	100-1368[-]	.	PF07649.7^C1_3^C1-like domain^184-213^E:5.8e-05	.	.	.	.
Aipa39163_comp0_c0_seq1	-0.433878	1.73726	-0.544847	1.00007	-0.79334	-0.829867	1.56912	-0.0765298	-0.221649	-0.971882	sp|P27879|HSP11_MEDSA^P27879^Q:498-169,H:19-128^55.45%ID^E:2e-28^RecName: Full=18.1 kDa class I heat shock protein;^Eukaryota; Viridiplantae; Streptophyta; Embryophyta; Tracheophyta; Spermatophyta; Magnoliophyta; eudicotyledons; core eudicotyledons; rosids; fabids; Fabales; Fabaceae; Papilionoideae; Trifolieae; Medicago	.	m.144696	115-633[-]	sp|P27879|HSP11_MEDSA^P27879^Q:46-171,H:19-143^50.79%ID^E:2e-37^RecName: Full=18.1 kDa class I heat shock protein;^Eukaryota; Viridiplantae; Streptophyta; Embryophyta; Tracheophyta; Spermatophyta; Magnoliophyta; eudicotyledons; core eudicotyledons; rosids; fabids; Fabales; Fabaceae; Papilionoideae; Trifolieae; Medicago	PF00011.16^HSP20^Hsp20/alpha crystallin family^68-170^E:2.1e-24	.	.	.	GO:0005737^cellular_component^cytoplasm`GO:0006950^biological_process^response to stress
Aipa28467_comp0_c0_seq4	-0.445984	2.14712	-0.747252	0.860177	-0.662396	-0.845491	0.382646	-0.490405	1.22665	-0.858021	sp|Q9SJK3|AGO5_ARATH^Q9SJK3^Q:3068-471,H:138-997^62.33%ID^E:0^RecName: Full=Protein argonaute 5;^Eukaryota; Viridiplantae; Streptophyta; Embryophyta; Tracheophyta; Spermatophyta; Magnoliophyta; eudicotyledons; core eudicotyledons; rosids; malvids; Brassicales; Brassicaceae; Camelineae; Arabidopsis	.	m.127891	468-3368[-]	sp|Q9SJK3|AGO5_ARATH^Q9SJK3^Q:57-966,H:90-997^59.85%ID^E:0^RecName: Full=Protein argonaute 5;^Eukaryota; Viridiplantae; Streptophyta; Embryophyta; Tracheophyta; Spermatophyta; Magnoliophyta; eudicotyledons; core eudicotyledons; rosids; malvids; Brassicales; Brassicaceae; Camelineae; Arabidopsis	PF08699.5^DUF1785^Domain of unknown function (DUF1785)^276-326^E:2.3e-18`PF02170.17^PAZ^PAZ domain^344-461^E:5.7e-28`PF02171.12^Piwi^Piwi domain^612-930^E:5.8e-104	.	.	.	GO:0005731^cellular_component^nucleolus organizer region`GO:0030529^cellular_component^ribonucleoprotein complex`GO:0035197^molecular_function^siRNA binding`GO:0006952^biological_process^defense response`GO:0007143^biological_process^female meiosis`GO:0031047^biological_process^gene silencing by RNA`GO:0033169^biological_process^histone H3-K9 demethylation`GO:0007140^biological_process^male meios…
Aipa50844_comp0_c0_seq1	-0.42246	1.68839	-0.718133	1.37529	-0.866212	-0.824595	0.872019	-0.532309	0.601025	-0.75104	.	.	m.166105	1-327[+]	.	.	.	.	.	.
Adur29863_comp0_c1_seq4	-0.447658	1.01594	-0.560089	0.797059	-0.665789	-0.644848	1.23881	-0.641358	1.23133	-1.13396	.	.	m.44537	1154-2563[-]	sp|Q99020|ROAA_MOUSE^Q99020^Q:121-312,H:76-245^30.73%ID^E:7e-21^RecName: Full=Heterogeneous nuclear ribonucleoprotein A/B;^Eukaryota; Metazoa; Chordata; Craniata; Vertebrata; Euteleostomi; Mammalia; Eutheria; Euarchontoglires; Glires; Rodentia; Sciurognathi; Muroidea; Muridae; Murinae; Mus; Mus	PF00076.17^RRM_1^RNA recognition motif. (a.k.a. RRM, RBD, or RNP domain)^122-188^E:1.1e-15`PF14259.1^RRM_6^RNA recognition motif (a.k.a. RRM, RBD, or RNP domain)^122-189^E:1.6e-13`PF00076.17^RRM_1^RNA recognition motif. (a.k.a. RRM, RBD, or RNP domain)^226-295^E:2.2e-11`PF14259.1^RRM_6^RNA recognition motif (a.k.a. RRM, RBD, or RNP domain)^226-294^E:1.7e-09	.	.	COG0724^RNA-binding proteins (RRM domain)	GO:0005737^cellular_component^cytoplasm`GO:0005634^cellular_component^nucleus`GO:0030529^cellular_component^ribonucleoprotein complex`GO:0003677^molecular_function^DNA binding`GO:0000166^molecular_function^nucleotide binding`GO:0003723^molecular_function^RNA binding`GO:0001837^biological_process^epithelial to mesenchymal transition`GO:0045893^biological_process^positive regulation of transcriptio…
Aipa47093_comp0_c0_seq2	-0.519708	1.65837	-0.326776	0.167671	-0.654362	-0.824903	1.52955	-0.51388	0.957804	-1.09421	sp|Q8L6J5|RPO1B_TOBAC^Q8L6J5^Q:1084-2,H:112-450^60.39%ID^E:9e-103^RecName: Full=DNA-directed RNA polymerase 1B, mitochondrial;^Eukaryota; Viridiplantae; Streptophyta; Embryophyta; Tracheophyta; Spermatophyta; Magnoliophyta; eudicotyledons; core eudicotyledons; asterids; lamiids; Solanales; Solanaceae; Nicotianoideae; Nicotianeae; Nicotiana	.	m.158686	2-1357[-]	sp|Q8L6J5|RPO1B_TOBAC^Q8L6J5^Q:1-452,H:1-450^51.78%ID^E:1e-133^RecName: Full=DNA-directed RNA polymerase 1B, mitochondrial;^Eukaryota; Viridiplantae; Streptophyta; Embryophyta; Tracheophyta; Spermatophyta; Magnoliophyta; eudicotyledons; core eudicotyledons; asterids; lamiids; Solanales; Solanaceae; Nicotianoideae; Nicotianeae; Nicotiana	.	.	.	.	GO:0005739^cellular_component^mitochondrion`GO:0003677^molecular_function^DNA binding`GO:0003899^molecular_function^DNA-directed RNA polymerase activity`GO:0006351^biological_process^transcription, DNA-dependent
Aipa15153_comp1_c0_seq4	-0.514046	1.39553	-0.436761	0.117159	-0.987133	-0.654173	1.60914	-0.148399	0.914337	-1.00183	sp|Q9LUW5|RH53_ARATH^Q9LUW5^Q:1800-346,H:1-486^67.76%ID^E:0^RecName: Full=DEAD-box ATP-dependent RNA helicase 53;^Eukaryota; Viridiplantae; Streptophyta; Embryophyta; Tracheophyta; Spermatophyta; Magnoliophyta; eudicotyledons; core eudicotyledons; rosids; malvids; Brassicales; Brassicaceae; Camelineae; Arabidopsis	.	m.103962	1-1800[-]	sp|Q9LUW5|RH53_ARATH^Q9LUW5^Q:1-485,H:1-486^67.97%ID^E:0^RecName: Full=DEAD-box ATP-dependent RNA helicase 53;^Eukaryota; Viridiplantae; Streptophyta; Embryophyta; Tracheophyta; Spermatophyta; Magnoliophyta; eudicotyledons; core eudicotyledons; rosids; malvids; Brassicales; Brassicaceae; Camelineae; Arabidopsis	PF00270.24^DEAD^DEAD/DEAH box helicase^128-296^E:1.2e-45`PF00271.26^Helicase_C^Helicase conserved C-terminal domain^371-442^E:8.4e-26	.	.	COG0513^Superfamily II DNA and RNA helicases	GO:0005618^cellular_component^cell wall`GO:0005739^cellular_component^mitochondrion`GO:0005730^cellular_component^nucleolus`GO:0043234^cellular_component^protein complex`GO:0005524^molecular_function^ATP binding`GO:0008026^molecular_function^ATP-dependent helicase activity`GO:0003723^molecular_function^RNA binding`GO:0000373^biological_process^Group II intron splicing`GO:0009409^biological_proces…
Adur5851_comp0_c0_seq1	-0.877391	1.23626	-0.584298	0.280889	-0.88655	-0.771004	1.04251	-0.222864	1.54556	-0.64348	sp|Q54DY9|BCS1B_DICDI^Q54DY9^Q:993-385,H:240-449^34.26%ID^E:1e-23^RecName: Full=Probable mitochondrial chaperone BCS1-B;^Eukaryota; Amoebozoa; Mycetozoa; Dictyosteliida; Dictyostelium	.	m.9392	310-993[-]	sp|Q54DY9|BCS1B_DICDI^Q54DY9^Q:1-203,H:240-449^33.8%ID^E:2e-26^RecName: Full=Probable mitochondrial chaperone BCS1-B;^Eukaryota; Amoebozoa; Mycetozoa; Dictyosteliida; Dictyostelium	PF00004.24^AAA^ATPase family associated with various cellular activities (AAA)^6-144^E:3.6e-16`PF05673.8^DUF815^Protein of unknown function (DUF815)^6-64^E:3.5e-05	.	.	COG0465^ATP-dependent Zn proteases	GO:0016021^cellular_component^integral to membrane`GO:0005743^cellular_component^mitochondrial inner membrane`GO:0005739^cellular_component^mitochondrion`GO:0005524^molecular_function^ATP binding`GO:0016887^molecular_function^ATPase activity`GO:0051131^biological_process^chaperone-mediated protein complex assembly
Aipa4196_comp1_c0_seq4	-0.167773	1.42477	-0.691436	0.372743	-0.958034	-0.759674	1.65876	0.205602	0.46916	-1.13512	sp|Q9SJ56|BLH1_ARATH^Q9SJ56^Q:2368-410,H:1-680^47.04%ID^E:1e-119^RecName: Full=BEL1-like homeodomain protein 1;^Eukaryota; Viridiplantae; Streptophyta; Embryophyta; Tracheophyta; Spermatophyta; Magnoliophyta; eudicotyledons; core eudicotyledons; rosids; malvids; Brassicales; Brassicaceae; Camelineae; Arabidopsis	.	m.86093	407-2368[-]	sp|Q9SJ56|BLH1_ARATH^Q9SJ56^Q:1-653,H:1-680^44.95%ID^E:1e-156^RecName: Full=BEL1-like homeodomain protein 1;^Eukaryota; Viridiplantae; Streptophyta; Embryophyta; Tracheophyta; Spermatophyta; Magnoliophyta; eudicotyledons; core eudicotyledons; rosids; malvids; Brassicales; Brassicaceae; Camelineae; Arabidopsis	PF07526.6^POX^Associated with HOX^179-310^E:6.1e-47`PF05920.6^Homeobox_KN^Homeobox KN domain^369-408^E:7e-17`PF00046.24^Homeobox^Homeobox domain^371-408^E:5e-07	.	.	.	GO:0005737^cellular_component^cytoplasm`GO:0005634^cellular_component^nucleus`GO:0003677^molecular_function^DNA binding`GO:0043565^molecular_function^sequence-specific DNA binding`GO:0003700^molecular_function^sequence-specific DNA binding transcription factor activity`GO:0010197^biological_process^polar nucleus fusion`GO:0009737^biological_process^response to abscisic acid stimulus`GO:0010201^bi…
Aipa4537_comp0_c0_seq2	-0.455801	1.13232	-0.844663	-0.207124	-1.27226	0.437457	1.56597	0.12694	0.764919	-1.02226	sp|Q9FM19|HIR1_ARATH^Q9FM19^Q:1256-396,H:1-286^85.71%ID^E:9e-175^RecName: Full=Hypersensitive-induced response protein 1;^Eukaryota; Viridiplantae; Streptophyta; Embryophyta; Tracheophyta; Spermatophyta; Magnoliophyta; eudicotyledons; core eudicotyledons; rosids; malvids; Brassicales; Brassicaceae; Camelineae; Arabidopsis	.	m.86739	390-1256[-]	sp|Q9FM19|HIR1_ARATH^Q9FM19^Q:1-287,H:1-286^85.71%ID^E:0^RecName: Full=Hypersensitive-induced response protein 1;^Eukaryota; Viridiplantae; Streptophyta; Embryophyta; Tracheophyta; Spermatophyta; Magnoliophyta; eudicotyledons; core eudicotyledons; rosids; malvids; Brassicales; Brassicaceae; Camelineae; Arabidopsis	PF01145.20^Band_7^SPFH domain / Band 7 family^8-182^E:2.9e-30	.	.	COG0330^Membrane protease subunits, stomatin/prohibitin homologs	GO:0005794^cellular_component^Golgi apparatus`GO:0005886^cellular_component^plasma membrane`GO:0009506^cellular_component^plasmodesma`GO:0005774^cellular_component^vacuolar membrane
Aipa33348_comp0_c0_seq1	-0.633459	1.35816	-0.534944	0.507691	-0.763035	-0.773234	1.83266	-0.282282	0.0746891	-0.544679	sp|O48676|U74B1_ARATH^O48676^Q:1721-393,H:11-458^49.89%ID^E:3e-153^RecName: Full=UDP-glycosyltransferase 74B1;^Eukaryota; Viridiplantae; Streptophyta; Embryophyta; Tracheophyta; Spermatophyta; Magnoliophyta; eudicotyledons; core eudicotyledons; rosids; malvids; Brassicales; Brassicaceae; Camelineae; Arabidopsis	.	m.135262	354-1811[-]	sp|O48676|U74B1_ARATH^O48676^Q:31-473,H:11-458^49.89%ID^E:2e-159^RecName: Full=UDP-glycosyltransferase 74B1;^Eukaryota; Viridiplantae; Streptophyta; Embryophyta; Tracheophyta; Spermatophyta; Magnoliophyta; eudicotyledons; core eudicotyledons; rosids; malvids; Brassicales; Brassicaceae; Camelineae; Arabidopsis	PF00201.13^UDPGT^UDP-glucoronosyl and UDP-glucosyl transferase^271-435^E:2.1e-29	.	.	.	GO:0047251^molecular_function^thiohydroximate beta-D-glucosyltransferase activity`GO:0052544^biological_process^defense response by callose deposition in cell wall`GO:0042742^biological_process^defense response to bacterium`GO:0019761^biological_process^glucosinolate biosynthetic process
Aipa15153_comp1_c0_seq2	-1.04613	1.18309	-0.379627	0.0226869	-0.873532	-0.467771	1.58959	-0.480575	1.20402	-0.706107	sp|Q9LUW5|RH53_ARATH^Q9LUW5^Q:1281-346,H:175-486^77.24%ID^E:2e-178^RecName: Full=DEAD-box ATP-dependent RNA helicase 53;^Eukaryota; Viridiplantae; Streptophyta; Embryophyta; Tracheophyta; Spermatophyta; Magnoliophyta; eudicotyledons; core eudicotyledons; rosids; malvids; Brassicales; Brassicaceae; Camelineae; Arabidopsis`sp|Q9LUW5|RH53_ARATH^Q9LUW5^Q:1961-1443,H:1-174^50.86%ID^E:7e-39^RecName: Fu…	.	m.103959	1-1323[-]	sp|Q9LUW5|RH53_ARATH^Q9LUW5^Q:15-326,H:175-486^77.24%ID^E:0^RecName: Full=DEAD-box ATP-dependent RNA helicase 53;^Eukaryota; Viridiplantae; Streptophyta; Embryophyta; Tracheophyta; Spermatophyta; Magnoliophyta; eudicotyledons; core eudicotyledons; rosids; malvids; Brassicales; Brassicaceae; Camelineae; Arabidopsis	PF00270.24^DEAD^DEAD/DEAH box helicase^20-137^E:6.3e-32`PF00271.26^Helicase_C^Helicase conserved C-terminal domain^212-283^E:5.4e-26	.	.	COG0513^Superfamily II DNA and RNA helicases	GO:0005618^cellular_component^cell wall`GO:0005739^cellular_component^mitochondrion`GO:0005730^cellular_component^nucleolus`GO:0043234^cellular_component^protein complex`GO:0005524^molecular_function^ATP binding`GO:0008026^molecular_function^ATP-dependent helicase activity`GO:0003723^molecular_function^RNA binding`GO:0000373^biological_process^Group II intron splicing`GO:0009409^biological_proces…
Gyn_Adur_c44414_g1_i1	-0.33806	1.73675	-0.512378	0.407149	-0.566262	-0.610489	1.51408	-0.367241	-0.00026992	-0.797053	sp|P26690|6DCS_SOYBN^P26690^Q:336-1,H:54-164^69.64%ID^E:3e-54^RecName: Full=NAD(P)H-dependent 6'-deoxychalcone synthase;^Eukaryota; Viridiplantae; Streptophyta; Embryophyta; Tracheophyta; Spermatophyta; Magnoliophyta; eudicotyledons; core eudicotyledons; rosids; fabids; Fabales; Fabaceae; Papilionoideae; Phaseoleae; Glycine	.	m.9706	1-336[-]	sp|P26690|6DCS_SOYBN^P26690^Q:1-112,H:54-164^69.64%ID^E:3e-54^RecName: Full=NAD(P)H-dependent 6'-deoxychalcone synthase;^Eukaryota; Viridiplantae; Streptophyta; Embryophyta; Tracheophyta; Spermatophyta; Magnoliophyta; eudicotyledons; core eudicotyledons; rosids; fabids; Fabales; Fabaceae; Papilionoideae; Phaseoleae; Glycine	PF00248.16^Aldo_ket_red^Aldo/keto reductase family^1-112^E:4.3e-18	.	.	.	GO:0033808^molecular_function^6'-deoxychalcone synthase activity`GO:0016491^molecular_function^oxidoreductase activity`GO:0009813^biological_process^flavonoid biosynthetic process
Adur779_comp0_c0_seq1	-0.260032	1.55058	-0.496776	0.474927	-0.749547	-0.896997	1.13158	-0.470217	1.28178	-1.13511	sp|P79051|RHP16_SCHPO^P79051^Q:512-3,H:377-547^50%ID^E:4e-45^RecName: Full=ATP-dependent helicase rhp16;^Eukaryota; Fungi; Dikarya; Ascomycota; Taphrinomycotina; Schizosaccharomycetes; Schizosaccharomycetales; Schizosaccharomycetaceae; Schizosaccharomyces`sp|P79051|RHP16_SCHPO^P79051^Q:1247-780,H:226-364^40.49%ID^E:3e-22^RecName: Full=ATP-dependent helicase rhp16;^Eukaryota; Fungi; Dikarya; Ascom…	.	m.1373	3-1742[-]	sp|P79051|RHP16_SCHPO^P79051^Q:411-580,H:377-547^50%ID^E:6e-48^RecName: Full=ATP-dependent helicase rhp16;^Eukaryota; Fungi; Dikarya; Ascomycota; Taphrinomycotina; Schizosaccharomycetes; Schizosaccharomycetales; Schizosaccharomycetaceae; Schizosaccharomyces`sp|P79051|RHP16_SCHPO^P79051^Q:166-321,H:226-364^40.49%ID^E:1e-22^RecName: Full=ATP-dependent helicase rhp16;^Eukaryota; Fungi; Dikarya; Asco…	PF00176.18^SNF2_N^SNF2 family N-terminal domain^191-580^E:1.3e-55	.	.	.	GO:0000109^cellular_component^nucleotide-excision repair complex`GO:0005524^molecular_function^ATP binding`GO:0004003^molecular_function^ATP-dependent DNA helicase activity`GO:0003677^molecular_function^DNA binding`GO:0046872^molecular_function^metal ion binding`GO:0004842^molecular_function^ubiquitin-protein ligase activity`GO:0008270^molecular_function^zinc ion binding`GO:0034644^biological_pro…
Adur32273_comp0_c0_seq2	-0.583206	1.47759	-0.274191	1.25209	-1.05508	-0.896397	0.788569	-0.468369	0.961868	-0.904748	sp|Q9C5Q8|HEN1_ARATH^Q9C5Q8^Q:3029-252,H:6-930^49.05%ID^E:0^RecName: Full=Small RNA 2'-O-methyltransferase;^Eukaryota; Viridiplantae; Streptophyta; Embryophyta; Tracheophyta; Spermatophyta; Magnoliophyta; eudicotyledons; core eudicotyledons; rosids; malvids; Brassicales; Brassicaceae; Camelineae; Arabidopsis	.	m.48414	228-3065[-]	sp|Q9C5Q8|HEN1_ARATH^Q9C5Q8^Q:13-938,H:6-930^49.05%ID^E:0^RecName: Full=Small RNA 2'-O-methyltransferase;^Eukaryota; Viridiplantae; Streptophyta; Embryophyta; Tracheophyta; Spermatophyta; Magnoliophyta; eudicotyledons; core eudicotyledons; rosids; malvids; Brassicales; Brassicaceae; Camelineae; Arabidopsis	PF00035.20^dsrm^Double-stranded RNA binding motif^54-92^E:4.3e-05`PF13847.1^Methyltransf_31^Methyltransferase domain^709-830^E:3e-07`PF13489.1^Methyltransf_23^Methyltransferase domain^710-880^E:2.9e-07`PF12847.2^Methyltransf_18^Methyltransferase domain^712-802^E:5.2e-06`PF08241.7^Methyltransf_11^Methyltransferase domain^715-810^E:1.9e-07	.	.	NOG77126^Protein involved in gene silencing by RNA	GO:0005737^cellular_component^cytoplasm`GO:0005634^cellular_component^nucleus`GO:0046872^molecular_function^metal ion binding`GO:0008171^molecular_function^O-methyltransferase activity`GO:0003723^molecular_function^RNA binding`GO:0008173^molecular_function^RNA methyltransferase activity`GO:0010589^biological_process^leaf proximal/distal pattern formation`GO:0010305^biological_process^leaf vascula…
Adur10272_comp0_c0_seq1	-0.807242	2.22412	-0.512774	1.15326	-0.815098	-0.708364	0.817884	-0.648766	0.120589	-0.351318	sp|O48676|U74B1_ARATH^O48676^Q:1735-407,H:11-458^50.77%ID^E:2e-156^RecName: Full=UDP-glycosyltransferase 74B1;^Eukaryota; Viridiplantae; Streptophyta; Embryophyta; Tracheophyta; Spermatophyta; Magnoliophyta; eudicotyledons; core eudicotyledons; rosids; malvids; Brassicales; Brassicaceae; Camelineae; Arabidopsis	.	m.16251	368-1840[-]	sp|O48676|U74B1_ARATH^O48676^Q:36-478,H:11-458^50.77%ID^E:2e-162^RecName: Full=UDP-glycosyltransferase 74B1;^Eukaryota; Viridiplantae; Streptophyta; Embryophyta; Tracheophyta; Spermatophyta; Magnoliophyta; eudicotyledons; core eudicotyledons; rosids; malvids; Brassicales; Brassicaceae; Camelineae; Arabidopsis	PF00201.13^UDPGT^UDP-glucoronosyl and UDP-glucosyl transferase^276-441^E:4.1e-30	.	.	.	GO:0047251^molecular_function^thiohydroximate beta-D-glucosyltransferase activity`GO:0052544^biological_process^defense response by callose deposition in cell wall`GO:0042742^biological_process^defense response to bacterium`GO:0019761^biological_process^glucosinolate biosynthetic process
Aipa46785_comp0_c0_seq1	-0.551675	1.60474	-0.889403	1.203	-0.876424	-1.07339	1.12588	-0.381173	0.686956	-0.497487	sp|Q9LFR7|CXE17_ARATH^Q9LFR7^Q:1269-292,H:28-342^32.73%ID^E:3e-48^RecName: Full=Probable carboxylesterase 17;^Eukaryota; Viridiplantae; Streptophyta; Embryophyta; Tracheophyta; Spermatophyta; Magnoliophyta; eudicotyledons; core eudicotyledons; rosids; malvids; Brassicales; Brassicaceae; Camelineae; Arabidopsis	.	m.158054	1157-1486[-]	.	.	.	.	.	.
Aipa41315_comp1_c0_seq4	-0.621784	2.46333	-0.572863	0.611447	-0.707397	-0.650322	0.152807	-0.432213	1.02728	-0.656437	sp|Q9P7J5|YJNA_SCHPO^Q9P7J5^Q:531-1,H:68-244^54.75%ID^E:2e-54^RecName: Full=Uncharacterized AAA domain-containing protein C24B10.10c;^Eukaryota; Fungi; Dikarya; Ascomycota; Taphrinomycotina; Schizosaccharomycetes; Schizosaccharomycetales; Schizosaccharomycetaceae; Schizosaccharomyces	.	m.147437	1-1662[-]	sp|Q9P7J5|YJNA_SCHPO^Q9P7J5^Q:378-554,H:68-244^54.75%ID^E:5e-56^RecName: Full=Uncharacterized AAA domain-containing protein C24B10.10c;^Eukaryota; Fungi; Dikarya; Ascomycota; Taphrinomycotina; Schizosaccharomycetes; Schizosaccharomycetales; Schizosaccharomycetaceae; Schizosaccharomyces	PF00004.24^AAA^ATPase family associated with various cellular activities (AAA)^436-554^E:1.2e-34`PF05496.7^RuvB_N^Holliday junction DNA helicase ruvB N-terminus^436-503^E:1.7e-05	.	.	COG0464^ATPases of the AAA+ class	GO:0005741^cellular_component^mitochondrial outer membrane`GO:0005524^molecular_function^ATP binding`GO:0016887^molecular_function^ATPase activity`GO:0006626^biological_process^protein targeting to mitochondrion
Adur6327_comp0_c0_seq1	-0.336858	1.08368	-0.801805	0.242559	-0.803593	-0.86403	2.10178	-0.212126	0.43846	-0.599126	.	.	m.9983	323-628[-]	.	.	.	.	.	.
Aipa15153_comp1_c0_seq1	-0.67235	1.22393	-0.541364	0.116928	-0.755644	-0.718699	1.5598	-0.140343	1.16751	-1.05591	sp|Q9LUW5|RH53_ARATH^Q9LUW5^Q:1980-724,H:1-420^67.22%ID^E:0^RecName: Full=DEAD-box ATP-dependent RNA helicase 53;^Eukaryota; Viridiplantae; Streptophyta; Embryophyta; Tracheophyta; Spermatophyta; Magnoliophyta; eudicotyledons; core eudicotyledons; rosids; malvids; Brassicales; Brassicaceae; Camelineae; Arabidopsis`sp|Q9LUW5|RH53_ARATH^Q9LUW5^Q:546-346,H:420-486^70.15%ID^E:5e-23^RecName: Full=DEAD…	.	m.103956	670-1980[-]	sp|Q9LUW5|RH53_ARATH^Q9LUW5^Q:1-419,H:1-420^67.22%ID^E:0^RecName: Full=DEAD-box ATP-dependent RNA helicase 53;^Eukaryota; Viridiplantae; Streptophyta; Embryophyta; Tracheophyta; Spermatophyta; Magnoliophyta; eudicotyledons; core eudicotyledons; rosids; malvids; Brassicales; Brassicaceae; Camelineae; Arabidopsis	PF00270.24^DEAD^DEAD/DEAH box helicase^128-296^E:6.4e-46`PF00271.26^Helicase_C^Helicase conserved C-terminal domain^371-419^E:2.4e-13	.	.	COG0513^Superfamily II DNA and RNA helicases	GO:0005618^cellular_component^cell wall`GO:0005739^cellular_component^mitochondrion`GO:0005730^cellular_component^nucleolus`GO:0043234^cellular_component^protein complex`GO:0005524^molecular_function^ATP binding`GO:0008026^molecular_function^ATP-dependent helicase activity`GO:0003723^molecular_function^RNA binding`GO:0000373^biological_process^Group II intron splicing`GO:0009409^biological_proces…
Adur423_comp0_c1_seq1	-0.427733	1.05772	-1.08834	0.477666	-0.810646	-0.813549	0.990475	-0.0632027	1.52747	-0.639871	sp|Q4F883|SG101_ARATH^Q4F883^Q:1264-230,H:196-506^26.2%ID^E:3e-26^.^.	.	m.819	134-1273[-]	sp|Q4F883|SG101_ARATH^Q4F883^Q:4-356,H:196-514^25.62%ID^E:7e-27^.^.	.	.	.	.	.
Adur19309_comp0_c0_seq1	-0.874968	1.32551	-0.616221	0.72164	-0.715834	-1.02411	1.09746	-0.278067	1.14328	-0.6285	sp|Q9LZ17|RS174_ARATH^Q9LZ17^Q:801-436,H:1-122^87.7%ID^E:1e-70^RecName: Full=40S ribosomal protein S17-4;^Eukaryota; Viridiplantae; Streptophyta; Embryophyta; Tracheophyta; Spermatophyta; Magnoliophyta; eudicotyledons; core eudicotyledons; rosids; malvids; Brassicales; Brassicaceae; Camelineae; Arabidopsis	.	m.28784	367-801[-]	sp|Q9LZ17|RS174_ARATH^Q9LZ17^Q:1-144,H:1-141^79.45%ID^E:1e-74^RecName: Full=40S ribosomal protein S17-4;^Eukaryota; Viridiplantae; Streptophyta; Embryophyta; Tracheophyta; Spermatophyta; Magnoliophyta; eudicotyledons; core eudicotyledons; rosids; malvids; Brassicales; Brassicaceae; Camelineae; Arabidopsis	PF00833.13^Ribosomal_S17e^Ribosomal S17^1-118^E:1.6e-59	.	.	.	GO:0022627^cellular_component^cytosolic small ribosomal subunit`GO:0003735^molecular_function^structural constituent of ribosome`GO:0000028^biological_process^ribosomal small subunit assembly`GO:0006414^biological_process^translational elongation
Aipa50494_comp0_c0_seq1	-1.06444	1.44018	-0.215274	0.0697262	-0.925762	-0.579173	1.5378	-0.410105	0.960151	-0.687859	sp|Q8W034|RNP1_ARATH^Q8W034^Q:2662-1934,H:1-236^67.08%ID^E:5e-88^.^.	.	m.165461	1177-2088[-]	.	.	.	.	.	.
Adur5851_comp1_c0_seq1	-1.00909	1.76219	-0.79326	0.269735	-0.782865	-0.889001	1.11991	0.00111372	1.20471	-0.632416	.	.	m.9393	3-758[-]	.	PF14363.1^AAA_assoc^Domain associated at C-terminal with AAA^43-140^E:1.4e-17	.	.	.	.
Aipa48414_comp0_c0_seq15	-0.251525	1.20628	-0.586026	0.307772	-0.833705	-0.6291	1.6377	-0.349116	0.804475	-0.988504	sp|Q9SGP2|HSL1_ARATH^Q9SGP2^Q:7072-4922,H:48-767^39.37%ID^E:7e-155^RecName: Full=Receptor-like protein kinase HSL1;^Eukaryota; Viridiplantae; Streptophyta; Embryophyta; Tracheophyta; Spermatophyta; Magnoliophyta; eudicotyledons; core eudicotyledons; rosids; malvids; Brassicales; Brassicaceae; Camelineae; Arabidopsis`sp|Q9SGP2|HSL1_ARATH^Q9SGP2^Q:4841-4302,H:782-961^43.41%ID^E:7e-155^RecName: Full…	.	m.161656	216-533[+]	sp|Q10295|PAP_SCHPO^Q10295^Q:1-92,H:75-165^58.7%ID^E:2e-28^RecName: Full=Poly(A) polymerase pla1;^Eukaryota; Fungi; Dikarya; Ascomycota; Taphrinomycotina; Schizosaccharomycetes; Schizosaccharomycetales; Schizosaccharomycetaceae; Schizosaccharomyces	PF01909.18^NTP_transf_2^Nucleotidyltransferase domain^7-74^E:6.9e-08	.	.	COG5186^Poly(A) polymerase	GO:0005829^cellular_component^cytosol`GO:0005847^cellular_component^mRNA cleavage and polyadenylation specificity factor complex`GO:0005524^molecular_function^ATP binding`GO:0046872^molecular_function^metal ion binding`GO:0004652^molecular_function^polynucleotide adenylyltransferase activity`GO:0003723^molecular_function^RNA binding`GO:0006378^biological_process^mRNA polyadenylation`GO:0006351^bi…
Aipa17926_comp0_c0_seq1	-0.437927	0.999564	-0.44186	0.181165	-0.699238	-0.858459	1.79211	-0.129411	0.894104	-1.11284	sp|Q9FNR1|RBG3_ARATH^Q9FNR1^Q:1452-1090,H:1-119^68.03%ID^E:2e-44^.^.	.	m.108953	514-1452[-]	sp|Q9FNR1|RBG3_ARATH^Q9FNR1^Q:1-122,H:1-120^67.48%ID^E:3e-53^.^.	PF00076.17^RRM_1^RNA recognition motif. (a.k.a. RRM, RBD, or RNP domain)^44-114^E:2.5e-22`PF14259.1^RRM_6^RNA recognition motif (a.k.a. RRM, RBD, or RNP domain)^44-114^E:1.8e-19`PF13893.1^RRM_5^RNA recognition motif. (a.k.a. RRM, RBD, or RNP domain)^58-118^E:3.4e-14	.	.	.	.
Aipa38183_comp0_c0_seq1	-0.571182	1.8004	-0.799097	1.38705	-0.696334	-0.938601	0.289384	-0.327766	1.05408	-0.788189	sp|Q8VWQ5|WRK50_ARATH^Q8VWQ5^Q:367-158,H:100-169^85.71%ID^E:3e-38^RecName: Full=Probable WRKY transcription factor 50;^Eukaryota; Viridiplantae; Streptophyta; Embryophyta; Tracheophyta; Spermatophyta; Magnoliophyta; eudicotyledons; core eudicotyledons; rosids; malvids; Brassicales; Brassicaceae; Camelineae; Arabidopsis	.	m.143274	134-664[-]	sp|Q8VWQ5|WRK50_ARATH^Q8VWQ5^Q:100-169,H:100-169^85.71%ID^E:7e-39^RecName: Full=Probable WRKY transcription factor 50;^Eukaryota; Viridiplantae; Streptophyta; Embryophyta; Tracheophyta; Spermatophyta; Magnoliophyta; eudicotyledons; core eudicotyledons; rosids; malvids; Brassicales; Brassicaceae; Camelineae; Arabidopsis	PF03106.10^WRKY^WRKY DNA -binding domain^112-170^E:5.3e-28	.	.	.	GO:0005634^cellular_component^nucleus`GO:0043565^molecular_function^sequence-specific DNA binding`GO:0003700^molecular_function^sequence-specific DNA binding transcription factor activity`GO:0050832^biological_process^defense response to fungus`GO:0009867^biological_process^jasmonic acid mediated signaling pathway`GO:0006351^biological_process^transcription, DNA-dependent
Adur19453_comp0_c0_seq5	-0.669089	2.25188	-0.285782	0.791396	-0.736238	-0.988045	0.645907	-0.462047	0.713055	-0.73344	.	.	m.29101	369-1838[-]	.	PF07887.6^Calmodulin_bind^Calmodulin binding protein-like^96-418^E:4.4e-110	.	.	.	.
Adur8532_comp0_c1_seq1	-0.455302	1.44159	-0.634367	0.590193	-0.51335	-0.849841	1.50858	-0.371082	0.519449	-0.907111	.	.	m.13245	1-366[-]	.	PF04450.7^BSP^Peptidase of plants and bacteria^31-118^E:6.8e-22	.	.	.	.
Aipa50249_comp0_c0_seq1	-0.189628	1.17234	-1.02096	-0.153717	-1.36614	0.425161	1.72228	0.0735466	0.326538	-0.661842	.	.	m.165202	388-1641[-]	sp|Q9SU30|CPR30_ARATH^Q9SU30^Q:5-389,H:1-374^26.29%ID^E:4e-21^RecName: Full=F-box protein CPR30;^Eukaryota; Viridiplantae; Streptophyta; Embryophyta; Tracheophyta; Spermatophyta; Magnoliophyta; eudicotyledons; core eudicotyledons; rosids; malvids; Brassicales; Brassicaceae; Camelineae; Arabidopsis	PF12937.2^F-box-like^F-box-like^7-42^E:4.3e-08`PF00646.28^F-box^F-box domain^8-44^E:3.8e-07`PF08268.7^FBA_3^F-box associated domain^250-320^E:0.00015	.	.	NOG241589^Flagellar assembly protein H	GO:0005737^cellular_component^cytoplasm`GO:0005634^cellular_component^nucleus`GO:0031348^biological_process^negative regulation of defense response`GO:0042177^biological_process^negative regulation of protein catabolic process`GO:0009626^biological_process^plant-type hypersensitive response`GO:0016567^biological_process^protein ubiquitination
Aipa8567_comp1_c0_seq5	-0.872267	0.769121	-0.689088	0.076073	-0.71583	-0.718147	1.53348	0.293392	1.35913	-1.07024	sp|P35614|ERF1Z_ARATH^P35614^Q:1997-732,H:1-421^90.52%ID^E:0^RecName: Full=Eukaryotic peptide chain release factor subunit 1-3;^Eukaryota; Viridiplantae; Streptophyta; Embryophyta; Tracheophyta; Spermatophyta; Magnoliophyta; eudicotyledons; core eudicotyledons; rosids; malvids; Brassicales; Brassicaceae; Camelineae; Arabidopsis	.	m.93317	687-1997[-]	sp|P35614|ERF1Z_ARATH^P35614^Q:1-434,H:1-432^89.63%ID^E:0^RecName: Full=Eukaryotic peptide chain release factor subunit 1-3;^Eukaryota; Viridiplantae; Streptophyta; Embryophyta; Tracheophyta; Spermatophyta; Magnoliophyta; eudicotyledons; core eudicotyledons; rosids; malvids; Brassicales; Brassicaceae; Camelineae; Arabidopsis	PF03463.10^eRF1_1^eRF1 domain 1^7-139^E:1.3e-29`PF03464.10^eRF1_2^eRF1 domain 2^144-278^E:2.4e-42`PF03465.10^eRF1_3^eRF1 domain 3^281-418^E:2.3e-36	.	.	COG1503^Peptide chain release factor 1 (eRF1)	GO:0005737^cellular_component^cytoplasm`GO:0003747^molecular_function^translation release factor activity`GO:0016149^molecular_function^translation release factor activity, codon specific
Adur2093_comp0_c0_seq1	-0.900385	1.37186	-0.419824	0.989674	-0.913551	-0.269146	1.35759	-0.86235	0.493753	-0.69046	sp|P52418|PUR1_SOYBN^P52418^Q:1669-101,H:37-558^81.1%ID^E:0^RecName: Full=Amidophosphoribosyltransferase, chloroplastic;^Eukaryota; Viridiplantae; Streptophyta; Embryophyta; Tracheophyta; Spermatophyta; Magnoliophyta; eudicotyledons; core eudicotyledons; rosids; fabids; Fabales; Fabaceae; Papilionoideae; Phaseoleae; Glycine	.	m.2998	32-1684[-]	sp|P52418|PUR1_SOYBN^P52418^Q:6-528,H:37-558^81.32%ID^E:0^RecName: Full=Amidophosphoribosyltransferase, chloroplastic;^Eukaryota; Viridiplantae; Streptophyta; Embryophyta; Tracheophyta; Spermatophyta; Magnoliophyta; eudicotyledons; core eudicotyledons; rosids; fabids; Fabales; Fabaceae; Papilionoideae; Phaseoleae; Glycine	PF00310.16^GATase_2^Glutamine amidotransferases class-II^107-250^E:1.7e-20`PF13522.1^GATase_6^Glutamine amidotransferase domain^115-249^E:1.9e-22`PF13230.1^GATase_4^Glutamine amidotransferases class-II^116-173^E:3.5e-06`PF13537.1^GATase_7^Glutamine amidotransferase domain^125-253^E:2.8e-25`PF00156.22^Pribosyltran^Phosphoribosyl transferase domain^312-428^E:7.6e-15	.	.	.	GO:0009507^cellular_component^chloroplast`GO:0051539^molecular_function^4 iron, 4 sulfur cluster binding`GO:0004044^molecular_function^amidophosphoribosyltransferase activity`GO:0046872^molecular_function^metal ion binding`GO:0006189^biological_process^'de novo' IMP biosynthetic process`GO:0006541^biological_process^glutamine metabolic process`GO:0009116^biological_process^nucleoside metabolic pr…
Adur2155_comp1_c0_seq2	-0.172804	1.49764	-0.34149	0.589879	-0.920765	-0.138909	1.40899	-0.235355	0.227645	-1.47322	sp|Q03878|GRP1_DAUCA^Q03878^Q:357-214,H:37-84^85.42%ID^E:3e-20^RecName: Full=Glycine-rich RNA-binding protein;^Eukaryota; Viridiplantae; Streptophyta; Embryophyta; Tracheophyta; Spermatophyta; Magnoliophyta; eudicotyledons; core eudicotyledons; asterids; campanulids; Apiales; Apiaceae; Apioideae; Scandiceae; Daucinae; Daucus	.	.	.	.	.	.	.	.	GO:0000166^molecular_function^nucleotide binding`GO:0003723^molecular_function^RNA binding
Adur779_comp2_c0_seq2	-0.822216	0.842459	-0.652665	0.54065	-0.729236	-0.596977	1.5858	-0.380192	1.03687	-0.817741	sp|P79051|RHP16_SCHPO^P79051^Q:1537-596,H:558-859^42.59%ID^E:3e-72^RecName: Full=ATP-dependent helicase rhp16;^Eukaryota; Fungi; Dikarya; Ascomycota; Taphrinomycotina; Schizosaccharomycetes; Schizosaccharomycetales; Schizosaccharomycetaceae; Schizosaccharomyces	.	m.1376	587-1576[-]	sp|P79051|RHP16_SCHPO^P79051^Q:14-327,H:558-859^42.59%ID^E:2e-75^RecName: Full=ATP-dependent helicase rhp16;^Eukaryota; Fungi; Dikarya; Ascomycota; Taphrinomycotina; Schizosaccharomycetes; Schizosaccharomycetales; Schizosaccharomycetaceae; Schizosaccharomyces	PF13639.1^zf-RING_2^Ring finger domain^74-114^E:1.5e-06`PF13923.1^zf-C3HC4_2^Zinc finger, C3HC4 type (RING finger)^75-114^E:9.7e-07`PF00097.20^zf-C3HC4^Zinc finger, C3HC4 type (RING finger)^75-114^E:4.7e-06`PF00271.26^Helicase_C^Helicase conserved C-terminal domain^196-273^E:2e-10	.	.	.	GO:0000109^cellular_component^nucleotide-excision repair complex`GO:0005524^molecular_function^ATP binding`GO:0004003^molecular_function^ATP-dependent DNA helicase activity`GO:0003677^molecular_function^DNA binding`GO:0046872^molecular_function^metal ion binding`GO:0004842^molecular_function^ubiquitin-protein ligase activity`GO:0008270^molecular_function^zinc ion binding`GO:0034644^biological_pro…
Aipa35592_comp0_c2_seq1	-0.319167	2.08219	0.0253308	0.3312	-0.732692	-0.840981	1.53568	-0.419224	-0.246975	-0.827682	sp|Q8VZG8|Y4885_ARATH^Q8VZG8^Q:1014-1,H:441-782^42.27%ID^E:1e-55^RecName: Full=Probable LRR receptor-like serine/threonine-protein kinase At4g08850;^Eukaryota; Viridiplantae; Streptophyta; Embryophyta; Tracheophyta; Spermatophyta; Magnoliophyta; eudicotyledons; core eudicotyledons; rosids; malvids; Brassicales; Brassicaceae; Camelineae; Arabidopsis`sp|Q8VZG8|Y4885_ARATH^Q8VZG8^Q:987-346,H:114-327…	.	m.139248	1-1020[-]	sp|Q8VZG8|Y4885_ARATH^Q8VZG8^Q:3-340,H:441-782^41.69%ID^E:2e-78^RecName: Full=Probable LRR receptor-like serine/threonine-protein kinase At4g08850;^Eukaryota; Viridiplantae; Streptophyta; Embryophyta; Tracheophyta; Spermatophyta; Magnoliophyta; eudicotyledons; core eudicotyledons; rosids; malvids; Brassicales; Brassicaceae; Camelineae; Arabidopsis`sp|Q8VZG8|Y4885_ARATH^Q8VZG8^Q:12-225,H:114-327^4…	PF13516.1^LRR_6^Leucine Rich repeat^16-32^E:0.72`PF13504.1^LRR_7^Leucine rich repeat^16-28^E:64`PF00560.28^LRR_1^Leucine Rich Repeat^17-37^E:0.67`PF13516.1^LRR_6^Leucine Rich repeat^39-54^E:1`PF13504.1^LRR_7^Leucine rich repeat^40-53^E:33`PF13504.1^LRR_7^Leucine rich repeat^66-78^E:510`PF13504.1^LRR_7^Leucine rich repeat^89-100^E:2900`PF13504.1^LRR_7^Leucine rich repeat^112-125^E:18`PF13855.1^LRR…	.	.	COG0515^Serine/threonine protein kinase	GO:0016021^cellular_component^integral to membrane`GO:0005886^cellular_component^plasma membrane`GO:0009506^cellular_component^plasmodesma`GO:0005524^molecular_function^ATP binding`GO:0004674^molecular_function^protein serine/threonine kinase activity`GO:0004713^molecular_function^protein tyrosine kinase activity
Adur6440_comp2_c0_seq1	-0.223179	1.76873	-0.723119	0.793556	-0.557657	-0.341743	1.43018	-0.615334	0.0361932	-1.05244	sp|Q9M2Z4|MSBP2_ARATH^Q9M2Z4^Q:292-2,H:1-96^62.89%ID^E:5e-26^RecName: Full=Membrane steroid-binding protein 2;^Eukaryota; Viridiplantae; Streptophyta; Embryophyta; Tracheophyta; Spermatophyta; Magnoliophyta; eudicotyledons; core eudicotyledons; rosids; malvids; Brassicales; Brassicaceae; Camelineae; Arabidopsis	.	m.10156	2-364[+]	.	.	.	.	.	.
Aipa27714_comp1_c0_seq1	-0.0345544	1.08844	-0.600899	0.713364	-0.837653	-0.790675	1.07166	-0.171014	1.27039	-1.35777	.	.	m.125956	238-1194[+]	.	.	.	.	.	.
Adur19789_comp1_c0_seq2	-0.656347	1.50755	-0.162972	0.102478	-0.396032	-0.779987	1.45659	-0.35732	0.959663	-1.38989	sp|Q8L6J5|RPO1B_TOBAC^Q8L6J5^Q:2310-742,H:480-1002^84.89%ID^E:0^RecName: Full=DNA-directed RNA polymerase 1B, mitochondrial;^Eukaryota; Viridiplantae; Streptophyta; Embryophyta; Tracheophyta; Spermatophyta; Magnoliophyta; eudicotyledons; core eudicotyledons; asterids; lamiids; Solanales; Solanaceae; Nicotianoideae; Nicotianeae; Nicotiana	.	m.29859	739-2310[-]	sp|Q8L6J3|RPO2B_TOBAC^Q8L6J3^Q:1-523,H:499-1021^83.37%ID^E:0^RecName: Full=DNA-directed RNA polymerase 2B, chloroplastic/mitochondrial;^Eukaryota; Viridiplantae; Streptophyta; Embryophyta; Tracheophyta; Spermatophyta; Magnoliophyta; eudicotyledons; core eudicotyledons; asterids; lamiids; Solanales; Solanaceae; Nicotianoideae; Nicotianeae; Nicotiana	PF00940.14^RNA_pol^DNA-dependent RNA polymerase^132-523^E:1.2e-157	.	.	.	GO:0009507^cellular_component^chloroplast`GO:0005739^cellular_component^mitochondrion`GO:0003677^molecular_function^DNA binding`GO:0003899^molecular_function^DNA-directed RNA polymerase activity`GO:0006351^biological_process^transcription, DNA-dependent
Aipa45273_comp0_c0_seq2	-0.112524	2.30213	-0.462028	0.503065	-0.722551	-0.234016	1.12464	-0.28749	-0.242572	-1.13879	sp|P94111|STS1_ARATH^P94111^Q:1209-253,H:38-327^38.58%ID^E:2e-59^RecName: Full=Strictosidine synthase 1;^Eukaryota; Viridiplantae; Streptophyta; Embryophyta; Tracheophyta; Spermatophyta; Magnoliophyta; eudicotyledons; core eudicotyledons; rosids; malvids; Brassicales; Brassicaceae; Camelineae; Arabidopsis	.	m.155464	250-1368[-]	sp|P94111|STS1_ARATH^P94111^Q:54-372,H:38-327^38.58%ID^E:4e-61^RecName: Full=Strictosidine synthase 1;^Eukaryota; Viridiplantae; Streptophyta; Embryophyta; Tracheophyta; Spermatophyta; Magnoliophyta; eudicotyledons; core eudicotyledons; rosids; malvids; Brassicales; Brassicaceae; Camelineae; Arabidopsis	PF08450.7^SGL^SMP-30/Gluconolaconase/LRE-like region^114-283^E:2.1e-11`PF03088.11^Str_synth^Strictosidine synthase^161-249^E:5.2e-32	.	.	COG3386^Gluconolactonase	GO:0005794^cellular_component^Golgi apparatus`GO:0005886^cellular_component^plasma membrane`GO:0009506^cellular_component^plasmodesma`GO:0005774^cellular_component^vacuolar membrane`GO:0016844^molecular_function^strictosidine synthase activity`GO:0009820^biological_process^alkaloid metabolic process`GO:0009058^biological_process^biosynthetic process`GO:0009753^biological_process^response to jasmo…
Aipa32767_comp0_c0_seq1	0.0282038	1.08958	-0.84762	0.135629	-1.04249	-0.621673	1.34083	-0.100972	1.24939	-0.858274	sp|Q9ZWA6|MGP_ARATH^Q9ZWA6^Q:2197-1706,H:40-203^87.8%ID^E:1e-92^RecName: Full=Zinc finger protein MAGPIE;^Eukaryota; Viridiplantae; Streptophyta; Embryophyta; Tracheophyta; Spermatophyta; Magnoliophyta; eudicotyledons; core eudicotyledons; rosids; malvids; Brassicales; Brassicaceae; Camelineae; Arabidopsis	.	m.134150	662-2200[-]	sp|Q9ZWA6|MGP_ARATH^Q9ZWA6^Q:2-165,H:40-203^87.8%ID^E:4e-109^RecName: Full=Zinc finger protein MAGPIE;^Eukaryota; Viridiplantae; Streptophyta; Embryophyta; Tracheophyta; Spermatophyta; Magnoliophyta; eudicotyledons; core eudicotyledons; rosids; malvids; Brassicales; Brassicaceae; Camelineae; Arabidopsis	PF00096.21^zf-C2H2^Zinc finger, C2H2 type^32-54^E:0.0046`PF13894.1^zf-C2H2_4^C2H2-type zinc finger^32-54^E:0.2`PF12874.2^zf-met^Zinc-finger of C2H2 type^32-54^E:0.0033`PF13912.1^zf-C2H2_6^C2H2-type zinc finger^32-54^E:4.2`PF13912.1^zf-C2H2_6^C2H2-type zinc finger^109-117^E:390`PF13912.1^zf-C2H2_6^C2H2-type zinc finger^138-155^E:3.3	.	.	NOG246610^TTD non-photosensitive 1 protein	GO:0005634^cellular_component^nucleus`GO:0003677^molecular_function^DNA binding`GO:0046872^molecular_function^metal ion binding`GO:0003700^molecular_function^sequence-specific DNA binding transcription factor activity`GO:0008270^molecular_function^zinc ion binding`GO:0006351^biological_process^transcription, DNA-dependent
Adur25438_comp0_c0_seq1	-0.781171	1.74429	-0.682922	-0.136509	-0.744465	-0.686146	1.40089	0.0636519	0.944741	-0.801319	sp|A4FV84|MRT4_BOVIN^A4FV84^Q:1088-462,H:1-208^51.2%ID^E:2e-69^RecName: Full=mRNA turnover protein 4 homolog;^Eukaryota; Metazoa; Chordata; Craniata; Vertebrata; Euteleostomi; Mammalia; Eutheria; Laurasiatheria; Cetartiodactyla; Ruminantia; Pecora; Bovidae; Bovinae; Bos	.	m.38299	399-1088[-]	sp|A4FV84|MRT4_BOVIN^A4FV84^Q:1-209,H:1-208^51.2%ID^E:2e-71^RecName: Full=mRNA turnover protein 4 homolog;^Eukaryota; Metazoa; Chordata; Craniata; Vertebrata; Euteleostomi; Mammalia; Eutheria; Laurasiatheria; Cetartiodactyla; Ruminantia; Pecora; Bovidae; Bovinae; Bos	PF00466.15^Ribosomal_L10^Ribosomal protein L10^19-121^E:6.8e-21	.	.	COG0244^Ribosomal protein L10	GO:0031965^cellular_component^nuclear membrane`GO:0005730^cellular_component^nucleolus`GO:0042254^biological_process^ribosome biogenesis
Aipa38953_comp1_c0_seq1	-1.09041	1.61585	-0.445786	1.18697	-0.213011	-1.28745	0.397474	-0.0864421	0.972956	-0.875002	sp|Q9LZ17|RS174_ARATH^Q9LZ17^Q:793-428,H:1-122^87.7%ID^E:7e-71^RecName: Full=40S ribosomal protein S17-4;^Eukaryota; Viridiplantae; Streptophyta; Embryophyta; Tracheophyta; Spermatophyta; Magnoliophyta; eudicotyledons; core eudicotyledons; rosids; malvids; Brassicales; Brassicaceae; Camelineae; Arabidopsis	.	m.144468	359-847[-]	sp|Q9LZ17|RS174_ARATH^Q9LZ17^Q:19-162,H:1-141^79.45%ID^E:1e-74^RecName: Full=40S ribosomal protein S17-4;^Eukaryota; Viridiplantae; Streptophyta; Embryophyta; Tracheophyta; Spermatophyta; Magnoliophyta; eudicotyledons; core eudicotyledons; rosids; malvids; Brassicales; Brassicaceae; Camelineae; Arabidopsis	PF00833.13^Ribosomal_S17e^Ribosomal S17^19-136^E:2.4e-59	.	.	.	GO:0022627^cellular_component^cytosolic small ribosomal subunit`GO:0003735^molecular_function^structural constituent of ribosome`GO:0000028^biological_process^ribosomal small subunit assembly`GO:0006414^biological_process^translational elongation
Aipa33356_comp0_c0_seq5	-0.970464	1.21723	-0.34537	-0.0537829	-1.02978	-0.633267	1.74425	0.187185	0.805161	-0.838907	sp|P42751|CCD11_ARATH^P42751^Q:790-143,H:52-269^72.48%ID^E:4e-107^RecName: Full=Cyclin-D1-1;^Eukaryota; Viridiplantae; Streptophyta; Embryophyta; Tracheophyta; Spermatophyta; Magnoliophyta; eudicotyledons; core eudicotyledons; rosids; malvids; Brassicales; Brassicaceae; Camelineae; Arabidopsis	.	m.135284	110-949[-]	sp|P42751|CCD11_ARATH^P42751^Q:1-269,H:12-269^66.42%ID^E:3e-114^RecName: Full=Cyclin-D1-1;^Eukaryota; Viridiplantae; Streptophyta; Embryophyta; Tracheophyta; Spermatophyta; Magnoliophyta; eudicotyledons; core eudicotyledons; rosids; malvids; Brassicales; Brassicaceae; Camelineae; Arabidopsis	PF00134.18^Cyclin_N^Cyclin, N-terminal domain^57-183^E:1.8e-29`PF02984.14^Cyclin_C^Cyclin, C-terminal domain^186-267^E:1.1e-07	.	.	COG5024^Cyclin	GO:0005634^cellular_component^nucleus`GO:0007049^biological_process^cell cycle`GO:0051301^biological_process^cell division
Adur19789_comp0_c1_seq1	-0.509139	1.75446	-0.291818	0.157043	-0.837492	-0.701412	1.12044	-0.113086	0.96066	-1.12455	sp|Q8L6J5|RPO1B_TOBAC^Q8L6J5^Q:1142-3,H:112-469^62.37%ID^E:1e-117^RecName: Full=DNA-directed RNA polymerase 1B, mitochondrial;^Eukaryota; Viridiplantae; Streptophyta; Embryophyta; Tracheophyta; Spermatophyta; Magnoliophyta; eudicotyledons; core eudicotyledons; asterids; lamiids; Solanales; Solanaceae; Nicotianoideae; Nicotianeae; Nicotiana	.	m.29858	3-1334[-]	sp|Q93Y94|RPOT1_NICSY^Q93Y94^Q:58-444,H:105-469^61.24%ID^E:8e-145^RecName: Full=DNA-directed RNA polymerase 1, mitochondrial;^Eukaryota; Viridiplantae; Streptophyta; Embryophyta; Tracheophyta; Spermatophyta; Magnoliophyta; eudicotyledons; core eudicotyledons; asterids; lamiids; Solanales; Solanaceae; Nicotianoideae; Nicotianeae; Nicotiana	.	.	.	.	GO:0005739^cellular_component^mitochondrion`GO:0003677^molecular_function^DNA binding`GO:0003899^molecular_function^DNA-directed RNA polymerase activity`GO:0006351^biological_process^transcription, DNA-dependent
Adur48480_comp0_c0_seq1	-0.597585	1.00938	-0.37669	0.109472	-1.13153	-0.438131	1.43776	-0.109959	1.15348	-0.918929	sp|Q9SGP2|HSL1_ARATH^Q9SGP2^Q:1576-2,H:48-572^40.49%ID^E:4e-99^RecName: Full=Receptor-like protein kinase HSL1;^Eukaryota; Viridiplantae; Streptophyta; Embryophyta; Tracheophyta; Spermatophyta; Magnoliophyta; eudicotyledons; core eudicotyledons; rosids; malvids; Brassicales; Brassicaceae; Camelineae; Arabidopsis`sp|Q9SGP2|HSL1_ARATH^Q9SGP2^Q:1459-674,H:350-585^33.08%ID^E:5e-24^RecName: Full=Recep…	.	m.74746	2-1777[-]	sp|Q9SGP2|HSL1_ARATH^Q9SGP2^Q:33-592,H:13-572^41.09%ID^E:3e-115^RecName: Full=Receptor-like protein kinase HSL1;^Eukaryota; Viridiplantae; Streptophyta; Embryophyta; Tracheophyta; Spermatophyta; Magnoliophyta; eudicotyledons; core eudicotyledons; rosids; malvids; Brassicales; Brassicaceae; Camelineae; Arabidopsis`sp|Q9SGP2|HSL1_ARATH^Q9SGP2^Q:107-368,H:350-585^33.08%ID^E:7e-27^RecName: Full=Recep…	PF08263.7^LRRNT_2^Leucine rich repeat N-terminal domain^41-75^E:1.1e-07`PF13855.1^LRR_8^Leucine rich repeat^83-141^E:2.5e-06`PF13516.1^LRR_6^Leucine Rich repeat^104-125^E:0.011`PF13855.1^LRR_8^Leucine rich repeat^105-164^E:2.7e-10`PF12799.2^LRR_4^Leucine Rich repeats (2 copies)^106-142^E:1.8e-07`PF00560.28^LRR_1^Leucine Rich Repeat^106-128^E:0.023`PF13504.1^LRR_7^Leucine rich repeat^106-118^E:0.5…	.	.	COG4886^Leucine-rich repeat (LRR) protein	GO:0016021^cellular_component^integral to membrane`GO:0005886^cellular_component^plasma membrane`GO:0005524^molecular_function^ATP binding`GO:0004674^molecular_function^protein serine/threonine kinase activity
Adur39918_comp0_c0_seq3	-0.319407	0.830607	-0.766707	1.39676	-0.932662	-0.696695	0.427821	-0.478015	1.30686	-0.59816	sp|Q3EBC8|DCL2_ARATH^Q3EBC8^Q:1530-358,H:655-1047^40.74%ID^E:2e-76^RecName: Full=Endoribonuclease Dicer homolog 2;^Eukaryota; Viridiplantae; Streptophyta; Embryophyta; Tracheophyta; Spermatophyta; Magnoliophyta; eudicotyledons; core eudicotyledons; rosids; malvids; Brassicales; Brassicaceae; Camelineae; Arabidopsis	.	m.60112	346-1548[-]	sp|Q3EBC8|DCL2_ARATH^Q3EBC8^Q:7-397,H:655-1047^40.74%ID^E:4e-78^RecName: Full=Endoribonuclease Dicer homolog 2;^Eukaryota; Viridiplantae; Streptophyta; Embryophyta; Tracheophyta; Spermatophyta; Magnoliophyta; eudicotyledons; core eudicotyledons; rosids; malvids; Brassicales; Brassicaceae; Camelineae; Arabidopsis	PF02170.17^PAZ^PAZ domain^182-303^E:1.5e-09`PF00636.21^Ribonuclease_3^Ribonuclease III domain^346-394^E:3.8e-09	.	.	COG1111^ERCC4-like helicases	GO:0005737^cellular_component^cytoplasm`GO:0005634^cellular_component^nucleus`GO:0005524^molecular_function^ATP binding`GO:0008026^molecular_function^ATP-dependent helicase activity`GO:0003725^molecular_function^double-stranded RNA binding`GO:0046872^molecular_function^metal ion binding`GO:0004525^molecular_function^ribonuclease III activity`GO:0051607^biological_process^defense response to virus…
Adur9207_comp0_c0_seq2	-0.692899	1.61436	-0.02839	0.79392	-0.615399	-0.947186	1.6542	-0.0545346	-0.543812	-0.87311	sp|Q8VZG8|Y4885_ARATH^Q8VZG8^Q:3059-3,H:19-1023^43.31%ID^E:0^RecName: Full=Probable LRR receptor-like serine/threonine-protein kinase At4g08850;^Eukaryota; Viridiplantae; Streptophyta; Embryophyta; Tracheophyta; Spermatophyta; Magnoliophyta; eudicotyledons; core eudicotyledons; rosids; malvids; Brassicales; Brassicaceae; Camelineae; Arabidopsis	.	m.14511	3-3083[-]	sp|Q8VZG8|Y4885_ARATH^Q8VZG8^Q:9-1027,H:19-1023^43.39%ID^E:0^RecName: Full=Probable LRR receptor-like serine/threonine-protein kinase At4g08850;^Eukaryota; Viridiplantae; Streptophyta; Embryophyta; Tracheophyta; Spermatophyta; Magnoliophyta; eudicotyledons; core eudicotyledons; rosids; malvids; Brassicales; Brassicaceae; Camelineae; Arabidopsis	PF08263.7^LRRNT_2^Leucine rich repeat N-terminal domain^33-72^E:5.3e-10`PF12799.2^LRR_4^Leucine Rich repeats (2 copies)^148-185^E:5e-07`PF13855.1^LRR_8^Leucine rich repeat^148-208^E:7.1e-07`PF13504.1^LRR_7^Leucine rich repeat^148-165^E:12`PF00560.28^LRR_1^Leucine Rich Repeat^149-171^E:0.34`PF13516.1^LRR_6^Leucine Rich repeat^171-187^E:0.34`PF13504.1^LRR_7^Leucine rich repeat^172-185^E:26`PF00560.…	.	.	COG0515^Serine/threonine protein kinase	GO:0016021^cellular_component^integral to membrane`GO:0005886^cellular_component^plasma membrane`GO:0009506^cellular_component^plasmodesma`GO:0005524^molecular_function^ATP binding`GO:0004674^molecular_function^protein serine/threonine kinase activity`GO:0004713^molecular_function^protein tyrosine kinase activity
Adur673_comp0_c0_seq1	-0.780003	0.858992	-0.547826	0.3826	-0.681973	-0.596555	1.29468	-0.249723	1.37666	-1.03052	sp|Q9C6I8|NOG1_ARATH^Q9C6I8^Q:1894-2,H:1-629^76.57%ID^E:0^RecName: Full=Nucleolar GTP-binding protein 1;^Eukaryota; Viridiplantae; Streptophyta; Embryophyta; Tracheophyta; Spermatophyta; Magnoliophyta; eudicotyledons; core eudicotyledons; rosids; malvids; Brassicales; Brassicaceae; Camelineae; Arabidopsis	.	m.1214	2-1894[-]	sp|Q9C6I8|NOG1_ARATH^Q9C6I8^Q:1-631,H:1-629^78.81%ID^E:0^RecName: Full=Nucleolar GTP-binding protein 1;^Eukaryota; Viridiplantae; Streptophyta; Embryophyta; Tracheophyta; Spermatophyta; Magnoliophyta; eudicotyledons; core eudicotyledons; rosids; malvids; Brassicales; Brassicaceae; Camelineae; Arabidopsis	PF02421.13^FeoB_N^Ferrous iron transport protein B^170-318^E:1e-08`PF01926.18^MMR_HSR1^50S ribosome-binding GTPase^171-290^E:5.5e-17`PF08477.8^Miro^Miro-like protein^171-292^E:8.7e-06`PF06858.9^NOG1^Nucleolar GTP-binding protein 1 (NOG1)^235-292^E:5.4e-27`PF08155.6^NOGCT^NOGCT (NUC087) domain^409-463^E:1.1e-29	.	.	COG1084^Predicted GTPase	GO:0016020^cellular_component^membrane`GO:0005730^cellular_component^nucleolus`GO:0005525^molecular_function^GTP binding`GO:0042254^biological_process^ribosome biogenesis
Aipa52276_comp0_c0_seq4	-0.654307	1.40462	-0.589965	-0.133665	-0.688589	-0.954398	1.91006	0.542849	0.0787803	-0.665284	sp|P51819|HSP83_IPONI^P51819^Q:2351-240,H:1-703^94.74%ID^E:0^RecName: Full=Heat shock protein 83;^Eukaryota; Viridiplantae; Streptophyta; Embryophyta; Tracheophyta; Spermatophyta; Magnoliophyta; eudicotyledons; core eudicotyledons; asterids; lamiids; Solanales; Convolvulaceae; Ipomoeeae; Ipomoea	.	m.168514	237-2351[-]	sp|P51819|HSP83_IPONI^P51819^Q:1-704,H:1-703^94.74%ID^E:0^RecName: Full=Heat shock protein 83;^Eukaryota; Viridiplantae; Streptophyta; Embryophyta; Tracheophyta; Spermatophyta; Magnoliophyta; eudicotyledons; core eudicotyledons; asterids; lamiids; Solanales; Convolvulaceae; Ipomoeeae; Ipomoea	PF13589.1^HATPase_c_3^Histidine kinase-, DNA gyrase B-, and HSP90-like ATPase^31-151^E:1.2e-10`PF02518.21^HATPase_c^Histidine kinase-, DNA gyrase B-, and HSP90-like ATPase^34-184^E:3.2e-11`PF00183.13^HSP90^Hsp90 protein^189-704^E:1.1e-263	.	.	.	GO:0005737^cellular_component^cytoplasm`GO:0005524^molecular_function^ATP binding`GO:0006457^biological_process^protein folding`GO:0006950^biological_process^response to stress
Adur37401_comp0_c0_seq1	0.237654	1.16135	-1.08651	0.403381	-1.51137	0.843944	0.407928	0.114495	0.845184	-0.949715	sp|Q94KE2|TIC_ARATH^Q94KE2^Q:3389-2127,H:446-864^34.59%ID^E:9e-42^RecName: Full=Protein TIME FOR COFFEE;^Eukaryota; Viridiplantae; Streptophyta; Embryophyta; Tracheophyta; Spermatophyta; Magnoliophyta; eudicotyledons; core eudicotyledons; rosids; malvids; Brassicales; Brassicaceae; Camelineae; Arabidopsis	.	m.56731	660-4307[-]	.	.	.	.	.	.
Aipa36112_comp0_c0_seq1	-0.577315	2.24143	-0.596491	0.4868	-0.54982	-0.603731	1.11955	-0.233135	0.169807	-0.902395	.	.	m.140047	232-582[-]	.	.	.	.	.	.
Aipa37468_comp0_c0_seq1	-0.765071	1.34792	-0.654779	0.311033	-0.21824	-0.206885	0.922314	-0.935081	1.38913	-0.996062	sp|Q8W487|YB95_ARATH^Q8W487^Q:868-248,H:40-249^53.05%ID^E:6e-60^RecName: Full=Uncharacterized protein At2g39795, mitochondrial;^Eukaryota; Viridiplantae; Streptophyta; Embryophyta; Tracheophyta; Spermatophyta; Magnoliophyta; eudicotyledons; core eudicotyledons; rosids; malvids; Brassicales; Brassicaceae; Camelineae; Arabidopsis	.	m.142147	242-1018[-]	sp|Q8W487|YB95_ARATH^Q8W487^Q:51-257,H:40-249^53.52%ID^E:2e-64^RecName: Full=Uncharacterized protein At2g39795, mitochondrial;^Eukaryota; Viridiplantae; Streptophyta; Embryophyta; Tracheophyta; Spermatophyta; Magnoliophyta; eudicotyledons; core eudicotyledons; rosids; malvids; Brassicales; Brassicaceae; Camelineae; Arabidopsis	PF02330.11^MAM33^Mitochondrial glycoprotein^78-256^E:1.2e-26	.	.	.	GO:0005759^cellular_component^mitochondrial matrix`GO:0005739^cellular_component^mitochondrion
Adur46639_comp0_c0_seq1	-0.460608	1.77915	-0.497699	0.340527	-0.760372	-0.688623	1.05072	-0.20306	0.713689	-0.834205	sp|Q9FIG6|DIR1_ARATH^Q9FIG6^Q:793-338,H:33-182^50%ID^E:6e-46^.^.	.	.	.	.	.	.	.	.	.
Gyn_Aipa_c56823_g1_i1	-0.886534	1.18985	-0.505252	-0.00165696	-0.884846	-0.783621	1.4931	0.0472685	1.14894	-0.716138	.	.	m.26981	1-921[-]	.	PF07816.6^DUF1645^Protein of unknown function (DUF1645)^91-257^E:1.7e-22	.	.	.	.
Gyn_Adur_c45155_g1_i1	-0.371825	0.698843	-1.02292	0.548585	-1.22897	-0.689172	1.14541	0.265047	1.3072	-0.543195	sp|Q9LYC1|GID1B_ARATH^Q9LYC1^Q:1654-602,H:1-342^70.09%ID^E:5e-161^RecName: Full=Gibberellin receptor GID1B;^Eukaryota; Viridiplantae; Streptophyta; Embryophyta; Tracheophyta; Spermatophyta; Magnoliophyta; eudicotyledons; core eudicotyledons; rosids; malvids; Brassicales; Brassicaceae; Camelineae; Arabidopsis	.	m.9942	590-1654[-]	sp|Q9LYC1|GID1B_ARATH^Q9LYC1^Q:1-351,H:1-342^70.37%ID^E:0^RecName: Full=Gibberellin receptor GID1B;^Eukaryota; Viridiplantae; Streptophyta; Embryophyta; Tracheophyta; Spermatophyta; Magnoliophyta; eudicotyledons; core eudicotyledons; rosids; malvids; Brassicales; Brassicaceae; Camelineae; Arabidopsis	PF00135.23^COesterase^Carboxylesterase family^108-151^E:3e-05`PF07859.8^Abhydrolase_3^alpha/beta hydrolase fold^112-331^E:9.9e-57	.	.	COG0657^Esterase/lipase	GO:0005634^cellular_component^nucleus`GO:0016787^molecular_function^hydrolase activity`GO:0048444^biological_process^floral organ morphogenesis`GO:0009740^biological_process^gibberellic acid mediated signaling pathway`GO:0010476^biological_process^gibberellin mediated signaling pathway`GO:0009939^biological_process^positive regulation of gibberellic acid mediated signaling pathway`GO:0010325^biol…
Aipa44929_comp0_c0_seq1	-1.01061	1.04432	-0.733208	1.49339	-0.83882	-0.883758	0.695066	0.416548	0.50978	-0.681468	sp|Q03878|GRP1_DAUCA^Q03878^Q:988-746,H:3-83^80.25%ID^E:2e-38^RecName: Full=Glycine-rich RNA-binding protein;^Eukaryota; Viridiplantae; Streptophyta; Embryophyta; Tracheophyta; Spermatophyta; Magnoliophyta; eudicotyledons; core eudicotyledons; asterids; campanulids; Apiales; Apiaceae; Apioideae; Scandiceae; Daucinae; Daucus	.	m.154707	443-1000[-]	sp|P49310|GRP1_SINAL^P49310^Q:1-85,H:1-85^78.82%ID^E:5e-45^RecName: Full=Glycine-rich RNA-binding protein GRP1A;^Eukaryota; Viridiplantae; Streptophyta; Embryophyta; Tracheophyta; Spermatophyta; Magnoliophyta; eudicotyledons; core eudicotyledons; rosids; malvids; Brassicales; Brassicaceae; Brassiceae; Sinapis	PF00076.17^RRM_1^RNA recognition motif. (a.k.a. RRM, RBD, or RNP domain)^11-80^E:1.5e-23`PF14259.1^RRM_6^RNA recognition motif (a.k.a. RRM, RBD, or RNP domain)^11-79^E:1.1e-14`PF13893.1^RRM_5^RNA recognition motif. (a.k.a. RRM, RBD, or RNP domain)^27-82^E:6.1e-10	.	.	.	GO:0005634^cellular_component^nucleus`GO:0000166^molecular_function^nucleotide binding`GO:0003723^molecular_function^RNA binding
Adur45017_comp0_c0_seq1	-0.590583	1.06599	-0.623671	0.423089	-0.662932	-0.555913	1.41571	0.00862801	0.424989	-0.746838	sp|P93147|C81E1_GLYEC^P93147^Q:695-3,H:1-231^78.35%ID^E:2e-115^RecName: Full=Isoflavone 2'-hydroxylase;^Eukaryota; Viridiplantae; Streptophyta; Embryophyta; Tracheophyta; Spermatophyta; Magnoliophyta; eudicotyledons; core eudicotyledons; rosids; fabids; Fabales; Fabaceae; Papilionoideae; Galegeae; Glycyrrhiza	.	m.69246	3-410[+]	.	.	.	.	.	.
Gyn_Aipa_c53565_g1_i1	-0.458664	1.32248	-0.270158	-0.0300943	-0.793787	-0.0880962	1.82597	-0.869512	0.535425	-0.885623	.	.	m.26719	42-1424[-]	.	.	.	.	.	.
Adur43011_comp0_c0_seq1	-0.757171	0.713598	-0.411239	1.32363	-0.727662	-0.677074	0.972985	-0.572922	0.652099	-0.530766	sp|B1B5P4|N8DT2_SOPFL^B1B5P4^Q:566-3,H:151-338^46.28%ID^E:1e-52^.^.	.	m.65972	3-587[-]	sp|B1B5P4|N8DT2_SOPFL^B1B5P4^Q:8-195,H:151-338^46.28%ID^E:1e-52^.^.	PF01040.13^UbiA^UbiA prenyltransferase family^16-191^E:6.2e-29	.	.	.	.
Adur30368_comp9_c0_seq1	-0.225613	1.33187	-0.343649	0.485143	-0.812404	-1.02306	0.858735	-0.483146	1.30433	-0.723454	sp|A3QK16|ERLN2_DANRE^A3QK16^Q:293-12,H:5-94^57.45%ID^E:5e-30^RecName: Full=Erlin-2;^Eukaryota; Metazoa; Chordata; Craniata; Vertebrata; Euteleostomi; Actinopterygii; Neopterygii; Teleostei; Ostariophysi; Cypriniformes; Cyprinidae; Danio	.	m.45271	3-467[-]	sp|A3QK16|ERLN2_DANRE^A3QK16^Q:59-152,H:5-94^57.45%ID^E:1e-30^RecName: Full=Erlin-2;^Eukaryota; Metazoa; Chordata; Craniata; Vertebrata; Euteleostomi; Actinopterygii; Neopterygii; Teleostei; Ostariophysi; Cypriniformes; Cyprinidae; Danio	PF01145.20^Band_7^SPFH domain / Band 7 family^82-143^E:1.6e-07	.	.	COG0158^Fructose-1,6-bisphosphatase	GO:0005789^cellular_component^endoplasmic reticulum membrane`GO:0016021^cellular_component^integral to membrane
Adur25808_comp0_c0_seq1	-0.38197	0.691643	-0.598347	0.568054	-0.718219	-0.625052	1.48925	-0.0259958	0.54939	-0.845526	sp|Q9SXS3|C93C2_GLYEC^Q9SXS3^Q:1356-1,H:21-471^85.87%ID^E:0^RecName: Full=2-hydroxyisoflavanone synthase;^Eukaryota; Viridiplantae; Streptophyta; Embryophyta; Tracheophyta; Spermatophyta; Magnoliophyta; eudicotyledons; core eudicotyledons; rosids; fabids; Fabales; Fabaceae; Papilionoideae; Galegeae; Glycyrrhiza	.	m.38782	1-1356[-]	sp|Q9SXS3|C93C2_GLYEC^Q9SXS3^Q:1-452,H:21-471^85.87%ID^E:0^RecName: Full=2-hydroxyisoflavanone synthase;^Eukaryota; Viridiplantae; Streptophyta; Embryophyta; Tracheophyta; Spermatophyta; Magnoliophyta; eudicotyledons; core eudicotyledons; rosids; fabids; Fabales; Fabaceae; Papilionoideae; Galegeae; Glycyrrhiza	PF00067.17^p450^Cytochrome P450^16-452^E:1.4e-92	.	.	.	GO:0005783^cellular_component^endoplasmic reticulum`GO:0016021^cellular_component^integral to membrane`GO:0043231^cellular_component^intracellular membrane-bounded organelle`GO:0031090^cellular_component^organelle membrane`GO:0033770^molecular_function^2-hydroxyisoflavanone synthase activity`GO:0009055^molecular_function^electron carrier activity`GO:0020037^molecular_function^heme binding`GO:0005…
Adur27740_comp0_c0_seq1	-0.516108	1.26758	-0.483002	0.630621	-0.206769	-1.0118	1.326	-0.00603485	0.690841	-1.44083	sp|Q9XHM1|EIF3C_MEDTR^Q9XHM1^Q:3080-288,H:1-935^77.68%ID^E:0^RecName: Full=Eukaryotic translation initiation factor 3 subunit C;^Eukaryota; Viridiplantae; Streptophyta; Embryophyta; Tracheophyta; Spermatophyta; Magnoliophyta; eudicotyledons; core eudicotyledons; rosids; fabids; Fabales; Fabaceae; Papilionoideae; Trifolieae; Medicago	.	m.41428	285-3080[-]	sp|Q9XHM1|EIF3C_MEDTR^Q9XHM1^Q:1-931,H:1-935^77.79%ID^E:0^RecName: Full=Eukaryotic translation initiation factor 3 subunit C;^Eukaryota; Viridiplantae; Streptophyta; Embryophyta; Tracheophyta; Spermatophyta; Magnoliophyta; eudicotyledons; core eudicotyledons; rosids; fabids; Fabales; Fabaceae; Papilionoideae; Trifolieae; Medicago	PF05470.7^eIF-3c_N^Eukaryotic translation initiation factor 3 subunit 8 N-terminus^44-650^E:6.3e-264`PF01399.22^PCI^PCI domain^658-786^E:3e-20	.	.	.	GO:0005852^cellular_component^eukaryotic translation initiation factor 3 complex`GO:0003743^molecular_function^translation initiation factor activity
Gyn_Adur_c6166_g1_i1	-0.30791	1.16266	-0.432503	-0.345545	-1.68872	-0.0159457	1.22087	0.944801	0.77556	-1.02835	sp|Q93WK5|APRR7_ARATH^Q93WK5^Q:2579-456,H:39-716^47.93%ID^E:3e-139^RecName: Full=Two-component response regulator-like APRR7;^Eukaryota; Viridiplantae; Streptophyta; Embryophyta; Tracheophyta; Spermatophyta; Magnoliophyta; eudicotyledons; core eudicotyledons; rosids; malvids; Brassicales; Brassicaceae; Camelineae; Arabidopsis	.	m.2906	432-2720[-]	sp|Q93WK5|APRR7_ARATH^Q93WK5^Q:48-755,H:39-716^49.2%ID^E:5e-171^RecName: Full=Two-component response regulator-like APRR7;^Eukaryota; Viridiplantae; Streptophyta; Embryophyta; Tracheophyta; Spermatophyta; Magnoliophyta; eudicotyledons; core eudicotyledons; rosids; malvids; Brassicales; Brassicaceae; Camelineae; Arabidopsis	PF00072.19^Response_reg^Response regulator receiver domain^97-208^E:3.8e-20`PF06203.9^CCT^CCT motif^705-751^E:1.4e-13	.	.	COG3437^Response regulator containing a CheY-like receiver domain and an HD-GYP domain	GO:0005739^cellular_component^mitochondrion`GO:0005634^cellular_component^nucleus`GO:0003677^molecular_function^DNA binding`GO:0000156^molecular_function^phosphorelay response regulator activity`GO:0007623^biological_process^circadian rhythm`GO:0035556^biological_process^intracellular signal transduction`GO:0045892^biological_process^negative regulation of transcription, DNA-dependent`GO:0010017^…
Adur39919_comp2_c0_seq1	-0.566393	0.818608	-0.748636	1.42572	-0.844302	-0.456009	0.355209	-0.626131	1.14868	-0.422677	sp|Q3EBC8|DCL2_ARATH^Q3EBC8^Q:1326-409,H:1092-1387^52.29%ID^E:1e-83^RecName: Full=Endoribonuclease Dicer homolog 2;^Eukaryota; Viridiplantae; Streptophyta; Embryophyta; Tracheophyta; Spermatophyta; Magnoliophyta; eudicotyledons; core eudicotyledons; rosids; malvids; Brassicales; Brassicaceae; Camelineae; Arabidopsis	.	m.60115	400-1326[-]	sp|Q3EBC8|DCL2_ARATH^Q3EBC8^Q:1-306,H:1092-1387^52.29%ID^E:9e-92^RecName: Full=Endoribonuclease Dicer homolog 2;^Eukaryota; Viridiplantae; Streptophyta; Embryophyta; Tracheophyta; Spermatophyta; Magnoliophyta; eudicotyledons; core eudicotyledons; rosids; malvids; Brassicales; Brassicaceae; Camelineae; Arabidopsis	PF00636.21^Ribonuclease_3^Ribonuclease III domain^98-209^E:2.4e-21`PF00035.20^dsrm^Double-stranded RNA binding motif^236-301^E:8.6e-05	.	.	COG1111^ERCC4-like helicases	GO:0005737^cellular_component^cytoplasm`GO:0005634^cellular_component^nucleus`GO:0005524^molecular_function^ATP binding`GO:0008026^molecular_function^ATP-dependent helicase activity`GO:0003725^molecular_function^double-stranded RNA binding`GO:0046872^molecular_function^metal ion binding`GO:0004525^molecular_function^ribonuclease III activity`GO:0051607^biological_process^defense response to virus…
Gyn_Aipa_c26972_g1_i1	-0.63619	0.956126	-0.626532	0.245826	-0.974225	-0.96826	1.09944	0.365985	1.50167	-0.857191	sp|Q39097|ERF1X_ARATH^Q39097^Q:735-1,H:1-245^95.51%ID^E:3e-159^RecName: Full=Eukaryotic peptide chain release factor subunit 1-1;^Eukaryota; Viridiplantae; Streptophyta; Embryophyta; Tracheophyta; Spermatophyta; Magnoliophyta; eudicotyledons; core eudicotyledons; rosids; malvids; Brassicales; Brassicaceae; Camelineae; Arabidopsis	.	m.32123	1-846[-]	sp|Q39097|ERF1X_ARATH^Q39097^Q:38-282,H:1-245^95.51%ID^E:2e-173^RecName: Full=Eukaryotic peptide chain release factor subunit 1-1;^Eukaryota; Viridiplantae; Streptophyta; Embryophyta; Tracheophyta; Spermatophyta; Magnoliophyta; eudicotyledons; core eudicotyledons; rosids; malvids; Brassicales; Brassicaceae; Camelineae; Arabidopsis	PF03463.10^eRF1_1^eRF1 domain 1^44-176^E:4.8e-30`PF03464.10^eRF1_2^eRF1 domain 2^181-281^E:2e-30	.	.	COG1503^Peptide chain release factor 1 (eRF1)	GO:0005737^cellular_component^cytoplasm`GO:0003747^molecular_function^translation release factor activity`GO:0016149^molecular_function^translation release factor activity, codon specific
Aipa39027_comp0_c0_seq2	-0.0250945	1.13786	-0.653053	0.60151	-0.869894	-0.242612	0.89191	-0.516315	1.02211	-0.975494	sp|Q39224|SRG1_ARATH^Q39224^Q:1367-336,H:10-358^52.72%ID^E:6e-127^RecName: Full=Protein SRG1;^Eukaryota; Viridiplantae; Streptophyta; Embryophyta; Tracheophyta; Spermatophyta; Magnoliophyta; eudicotyledons; core eudicotyledons; rosids; malvids; Brassicales; Brassicaceae; Camelineae; Arabidopsis	.	m.144567	315-1397[-]	sp|Q39224|SRG1_ARATH^Q39224^Q:11-354,H:10-358^54.15%ID^E:6e-138^RecName: Full=Protein SRG1;^Eukaryota; Viridiplantae; Streptophyta; Embryophyta; Tracheophyta; Spermatophyta; Magnoliophyta; eudicotyledons; core eudicotyledons; rosids; malvids; Brassicales; Brassicaceae; Camelineae; Arabidopsis	PF14226.1^DIOX_N^non-haem dioxygenase in morphine synthesis N-terminal^52-149^E:1.8e-26`PF03171.15^2OG-FeII_Oxy^2OG-Fe(II) oxygenase superfamily^207-305^E:2.3e-27	.	.	COG3491^Isopenicillin N synthase and related dioxygenases	GO:0046872^molecular_function^metal ion binding`GO:0016682^molecular_function^oxidoreductase activity, acting on diphenols and related substances as donors, oxygen as acceptor`GO:0016706^molecular_function^oxidoreductase activity, acting on paired donors, with incorporation or reduction of molecular oxygen, 2-oxoglutarate as one donor, and incorporation of one atom each of oxygen into both donors…
Adur47989_comp0_c0_seq1	-0.457525	1.4992	-0.63198	0.0106925	-1.20375	-0.361855	1.51889	0.420382	0.398997	-0.84583	sp|Q9SKK8|ATL22_ARATH^Q9SKK8^Q:1269-253,H:42-375^35.43%ID^E:1e-49^RecName: Full=RING-H2 finger protein ATL22;^Eukaryota; Viridiplantae; Streptophyta; Embryophyta; Tracheophyta; Spermatophyta; Magnoliophyta; eudicotyledons; core eudicotyledons; rosids; malvids; Brassicales; Brassicaceae; Camelineae; Arabidopsis	.	m.73789	187-1392[-]	sp|Q9SKK8|ATL22_ARATH^Q9SKK8^Q:42-380,H:42-375^36.21%ID^E:5e-54^RecName: Full=RING-H2 finger protein ATL22;^Eukaryota; Viridiplantae; Streptophyta; Embryophyta; Tracheophyta; Spermatophyta; Magnoliophyta; eudicotyledons; core eudicotyledons; rosids; malvids; Brassicales; Brassicaceae; Camelineae; Arabidopsis	PF12678.2^zf-rbx1^RING-H2 zinc finger^328-374^E:1.2e-10`PF13639.1^zf-RING_2^Ring finger domain^331-374^E:5e-16`PF00097.20^zf-C3HC4^Zinc finger, C3HC4 type (RING finger)^332-373^E:4.5e-07	.	.	.	GO:0016021^cellular_component^integral to membrane`GO:0046872^molecular_function^metal ion binding`GO:0008270^molecular_function^zinc ion binding`GO:0016567^biological_process^protein ubiquitination
Gyn_Aipa_c20934_g1_i15	-0.6148	1.58304	-0.57877	0.507472	-1.22731	0.558181	0.315311	-0.3359	1.0546	-0.939071
Aipa4213_comp1_c0_seq1	-0.983521	1.00836	-0.768915	0.983286	-0.832228	-0.662024	0.743191	-0.168677	1.44374	-0.754937	sp|Q54N41|ISY1_DICDI^Q54N41^Q:1334-813,H:8-177^51.98%ID^E:3e-43^RecName: Full=Pre-mRNA-splicing factor ISY1 homolog;^Eukaryota; Amoebozoa; Mycetozoa; Dictyosteliida; Dictyostelium	.	m.86154	462-1355[-]	sp|Q69ZQ2|ISY1_MOUSE^Q69ZQ2^Q:1-294,H:1-284^52.2%ID^E:2e-83^RecName: Full=Pre-mRNA-splicing factor ISY1 homolog;^Eukaryota; Metazoa; Chordata; Craniata; Vertebrata; Euteleostomi; Mammalia; Eutheria; Euarchontoglires; Glires; Rodentia; Sciurognathi; Muroidea; Muridae; Murinae; Mus; Mus	PF06246.7^Isy1^Isy1-like splicing family^1-277^E:2.7e-91	.	.	.	GO:0005681^cellular_component^spliceosomal complex`GO:0006397^biological_process^mRNA processing`GO:0008380^biological_process^RNA splicing
Gyn_Adur_c8821_g1_i1	-0.509885	0.951051	-0.557968	0.391806	-0.0300722	-0.795101	1.18963	-0.841983	1.26361	-0.91404	sp|Q9M352|RL362_ARATH^Q9M352^Q:333-25,H:8-110^84.47%ID^E:2e-54^RecName: Full=60S ribosomal protein L36-2;^Eukaryota; Viridiplantae; Streptophyta; Embryophyta; Tracheophyta; Spermatophyta; Magnoliophyta; eudicotyledons; core eudicotyledons; rosids; malvids; Brassicales; Brassicaceae; Camelineae; Arabidopsis	.	m.15448	22-354[-]	sp|Q9M352|RL362_ARATH^Q9M352^Q:8-110,H:8-110^84.47%ID^E:5e-55^RecName: Full=60S ribosomal protein L36-2;^Eukaryota; Viridiplantae; Streptophyta; Embryophyta; Tracheophyta; Spermatophyta; Magnoliophyta; eudicotyledons; core eudicotyledons; rosids; malvids; Brassicales; Brassicaceae; Camelineae; Arabidopsis	PF01158.13^Ribosomal_L36e^Ribosomal protein L36e^6-101^E:1.1e-43	.	.	COG5051^Ribosomal protein L36E	GO:0022625^cellular_component^cytosolic large ribosomal subunit`GO:0005774^cellular_component^vacuolar membrane`GO:0003735^molecular_function^structural constituent of ribosome`GO:0006412^biological_process^translation
Aipa45877_comp1_c0_seq2	0.0640292	1.31116	-0.470244	-0.395502	-0.952761	-0.640564	1.67413	0.277176	0.720337	-1.12936	sp|O04567|Y1719_ARATH^O04567^Q:2240-537,H:24-598^62.56%ID^E:0^RecName: Full=Probable inactive receptor kinase At1g27190;^Eukaryota; Viridiplantae; Streptophyta; Embryophyta; Tracheophyta; Spermatophyta; Magnoliophyta; eudicotyledons; core eudicotyledons; rosids; malvids; Brassicales; Brassicaceae; Camelineae; Arabidopsis	.	m.156692	516-2339[-]	sp|O04567|Y1719_ARATH^O04567^Q:14-601,H:1-598^61%ID^E:0^RecName: Full=Probable inactive receptor kinase At1g27190;^Eukaryota; Viridiplantae; Streptophyta; Embryophyta; Tracheophyta; Spermatophyta; Magnoliophyta; eudicotyledons; core eudicotyledons; rosids; malvids; Brassicales; Brassicaceae; Camelineae; Arabidopsis	PF08263.7^LRRNT_2^Leucine rich repeat N-terminal domain^35-77^E:1.2e-05`PF13855.1^LRR_8^Leucine rich repeat^87-144^E:8.6e-07`PF13504.1^LRR_7^Leucine rich repeat^87-95^E:10000`PF00560.28^LRR_1^Leucine Rich Repeat^108-126^E:1.4`PF13504.1^LRR_7^Leucine rich repeat^108-120^E:25`PF13516.1^LRR_6^Leucine Rich repeat^132-153^E:0.2`PF13504.1^LRR_7^Leucine rich repeat^132-145^E:13`PF00560.28^LRR_1^Leucine …	.	.	COG0515^Serine/threonine protein kinase	GO:0016021^cellular_component^integral to membrane`GO:0005634^cellular_component^nucleus`GO:0005886^cellular_component^plasma membrane`GO:0005524^molecular_function^ATP binding`GO:0004672^molecular_function^protein kinase activity
Adur6715_comp1_c0_seq1	-0.540555	1.64828	0.0608071	0.289032	-0.352219	-0.834925	1.73816	-0.632956	-0.0310888	-0.975293	sp|Q869R1|CTLHB_DICDI^Q869R1^Q:1956-994,H:237-555^27.38%ID^E:2e-21^RecName: Full=CTL-like protein DDB_G0274487;^Eukaryota; Amoebozoa; Mycetozoa; Dictyosteliida; Dictyostelium	.	m.10592	910-2409[-]	sp|Q869R1|CTLHB_DICDI^Q869R1^Q:21-472,H:112-555^25.97%ID^E:2e-37^RecName: Full=CTL-like protein DDB_G0274487;^Eukaryota; Amoebozoa; Mycetozoa; Dictyosteliida; Dictyostelium	PF04515.7^Choline_transpo^Plasma-membrane choline transporter^154-453^E:3.3e-70	.	.	.	GO:0016021^cellular_component^integral to membrane
Aipa4376_comp0_c1_seq3	-0.800874	1.26315	-0.485853	0.073625	-0.471992	-0.718969	1.91965	-0.212414	0.576399	-0.988627	sp|A8IR43|WDR12_CHLRE^A8IR43^Q:2063-828,H:6-434^38.07%ID^E:1e-80^RecName: Full=Ribosome biogenesis protein WDR12 homolog;^Eukaryota; Viridiplantae; Chlorophyta; Chlorophyceae; Chlamydomonadales; Chlamydomonadaceae; Chlamydomonas	.	m.86383	801-2102[-]	sp|A8IR43|WDR12_CHLRE^A8IR43^Q:14-425,H:6-434^38.07%ID^E:5e-84^RecName: Full=Ribosome biogenesis protein WDR12 homolog;^Eukaryota; Viridiplantae; Chlorophyta; Chlorophyceae; Chlamydomonadales; Chlamydomonadaceae; Chlamydomonas	PF08154.7^NLE^NLE (NUC135) domain^14-82^E:3.4e-21`PF00400.27^WD40^WD domain, G-beta repeat^112-140^E:0.0095`PF00400.27^WD40^WD domain, G-beta repeat^143-185^E:1.5e-07`PF11715.3^Nup160^Nucleoporin Nup120/160^159-309^E:0.00016`PF00400.27^WD40^WD domain, G-beta repeat^202-236^E:1.4e-07`PF00400.27^WD40^WD domain, G-beta repeat^263-300^E:1.7e-06`PF00400.27^WD40^WD domain, G-beta repeat^352-388^E:1e-07…	.	.	COG2319^FOG: WD40 repeat	GO:0005730^cellular_component^nucleolus`GO:0005654^cellular_component^nucleoplasm`GO:0006364^biological_process^rRNA processing
Gyn_Aipa_c983_g1_i1	-0.503986	0.834949	-0.271785	0.133414	-0.746053	-0.390846	1.48057	-0.578974	1.2293	-1.07626	.	.	m.28064	1-840[-]	.	.	.	.	.	.
Adur22782_comp0_c0_seq1	-0.56452	1.81632	-0.782894	0.749392	-0.926654	-1.09815	1.17894	-0.073428	0.531618	-0.413358	sp|Q9LFR7|CXE17_ARATH^Q9LFR7^Q:1305-328,H:28-342^32.43%ID^E:2e-47^RecName: Full=Probable carboxylesterase 17;^Eukaryota; Viridiplantae; Streptophyta; Embryophyta; Tracheophyta; Spermatophyta; Magnoliophyta; eudicotyledons; core eudicotyledons; rosids; malvids; Brassicales; Brassicaceae; Camelineae; Arabidopsis	.	m.34291	319-1323[-]	sp|Q9LFR7|CXE17_ARATH^Q9LFR7^Q:7-332,H:28-342^32.43%ID^E:1e-49^RecName: Full=Probable carboxylesterase 17;^Eukaryota; Viridiplantae; Streptophyta; Embryophyta; Tracheophyta; Spermatophyta; Magnoliophyta; eudicotyledons; core eudicotyledons; rosids; malvids; Brassicales; Brassicaceae; Camelineae; Arabidopsis	PF07859.8^Abhydrolase_3^alpha/beta hydrolase fold^82-304^E:3.9e-51`PF12695.2^Abhydrolase_5^Alpha/beta hydrolase family^82-302^E:8.6e-07	.	.	COG0657^Esterase/lipase	GO:0004091^molecular_function^carboxylesterase activity`GO:0080030^molecular_function^methyl indole-3-acetate esterase activity`GO:0080032^molecular_function^methyl jasmonate esterase activity`GO:0080031^molecular_function^methyl salicylate esterase activity`GO:0050253^molecular_function^retinyl-palmitate esterase activity
Gyn_Adur_c1765_g1_i1	-0.760879	0.968584	-0.468945	0.175606	-0.798601	-0.874045	1.6894	-0.478786	1.09733	-0.480426	sp|P79051|RHP16_SCHPO^P79051^Q:1192-2,H:377-766^45.02%ID^E:2e-105^RecName: Full=ATP-dependent helicase rhp16;^Eukaryota; Fungi; Dikarya; Ascomycota; Taphrinomycotina; Schizosaccharomycetes; Schizosaccharomycetales; Schizosaccharomycetaceae; Schizosaccharomyces`sp|P79051|RHP16_SCHPO^P79051^Q:1927-1460,H:226-364^40.49%ID^E:2e-22^RecName: Full=ATP-dependent helicase rhp16;^Eukaryota; Fungi; Dikarya;…	.	m.710	2-2275[-]	sp|P79051|RHP16_SCHPO^P79051^Q:362-758,H:377-766^45.02%ID^E:9e-109^RecName: Full=ATP-dependent helicase rhp16;^Eukaryota; Fungi; Dikarya; Ascomycota; Taphrinomycotina; Schizosaccharomycetes; Schizosaccharomycetales; Schizosaccharomycetaceae; Schizosaccharomyces`sp|P79051|RHP16_SCHPO^P79051^Q:117-272,H:226-364^40.49%ID^E:1e-22^RecName: Full=ATP-dependent helicase rhp16;^Eukaryota; Fungi; Dikarya; …	PF00176.18^SNF2_N^SNF2 family N-terminal domain^142-575^E:6.9e-63`PF13923.1^zf-C3HC4_2^Zinc finger, C3HC4 type (RING finger)^599-638^E:2.2e-06`PF00097.20^zf-C3HC4^Zinc finger, C3HC4 type (RING finger)^599-638^E:3.2e-06	.	.	.	GO:0000109^cellular_component^nucleotide-excision repair complex`GO:0005524^molecular_function^ATP binding`GO:0004003^molecular_function^ATP-dependent DNA helicase activity`GO:0003677^molecular_function^DNA binding`GO:0046872^molecular_function^metal ion binding`GO:0004842^molecular_function^ubiquitin-protein ligase activity`GO:0008270^molecular_function^zinc ion binding`GO:0034644^biological_pro…
Aipa40059_comp0_c0_seq1	-0.0882578	0.84192	-0.636068	0.355428	-0.623341	-0.722838	1.46377	0.0569378	0.87952	-1.27585	sp|Q5RCE6|RL1D1_PONAB^Q5RCE6^Q:1258-506,H:18-266^32.17%ID^E:1e-19^RecName: Full=Ribosomal L1 domain-containing protein 1;^Eukaryota; Metazoa; Chordata; Craniata; Vertebrata; Euteleostomi; Mammalia; Eutheria; Euarchontoglires; Primates; Haplorrhini; Catarrhini; Hominidae; Pongo	.	m.145981	206-1255[-]	sp|Q5RCE6|RL1D1_PONAB^Q5RCE6^Q:2-250,H:20-266^31.64%ID^E:7e-37^RecName: Full=Ribosomal L1 domain-containing protein 1;^Eukaryota; Metazoa; Chordata; Craniata; Vertebrata; Euteleostomi; Mammalia; Eutheria; Euarchontoglires; Primates; Haplorrhini; Catarrhini; Hominidae; Pongo	PF00687.16^Ribosomal_L1^Ribosomal protein L1p/L10e family^23-243^E:1.9e-55	.	.	.	GO:0015934^cellular_component^large ribosomal subunit`GO:0005730^cellular_component^nucleolus`GO:0003723^molecular_function^RNA binding`GO:0003735^molecular_function^structural constituent of ribosome`GO:0006412^biological_process^translation
Adur21474_comp1_c0_seq2	-1.17583	0.837026	-0.885801	0.485859	-0.842514	-1.10657	1.33645	0.958771	0.752616	-0.47295	sp|Q38831|IAA13_ARATH^Q38831^Q:1284-658,H:60-247^46.73%ID^E:3e-42^RecName: Full=Auxin-responsive protein IAA13;^Eukaryota; Viridiplantae; Streptophyta; Embryophyta; Tracheophyta; Spermatophyta; Magnoliophyta; eudicotyledons; core eudicotyledons; rosids; malvids; Brassicales; Brassicaceae; Camelineae; Arabidopsis	.	m.32175	655-1629[-]	sp|Q38831|IAA13_ARATH^Q38831^Q:72-324,H:44-247^43.24%ID^E:2e-51^RecName: Full=Auxin-responsive protein IAA13;^Eukaryota; Viridiplantae; Streptophyta; Embryophyta; Tracheophyta; Spermatophyta; Magnoliophyta; eudicotyledons; core eudicotyledons; rosids; malvids; Brassicales; Brassicaceae; Camelineae; Arabidopsis	PF02309.11^AUX_IAA^AUX/IAA family^65-306^E:1.6e-47	.	.	.	GO:0005634^cellular_component^nucleus`GO:0003700^molecular_function^sequence-specific DNA binding transcription factor activity`GO:0009734^biological_process^auxin mediated signaling pathway`GO:0009733^biological_process^response to auxin stimulus`GO:0006351^biological_process^transcription, DNA-dependent
Aipa33801_comp0_c0_seq2	-0.642061	1.1405	-0.626962	0.627969	-1.22156	-0.703592	1.1381	-0.0208358	0.783798	-0.309212	sp|Q9LEB4|RBP45_NICPL^Q9LEB4^Q:1346-387,H:81-393^71.96%ID^E:1e-151^RecName: Full=Polyadenylate-binding protein RBP45;^Eukaryota; Viridiplantae; Streptophyta; Embryophyta; Tracheophyta; Spermatophyta; Magnoliophyta; eudicotyledons; core eudicotyledons; asterids; lamiids; Solanales; Solanaceae; Nicotianoideae; Nicotianeae; Nicotiana	.	m.136161	318-1553[-]	sp|Q9SAB3|RB45B_ARATH^Q9SAB3^Q:42-388,H:39-366^68.48%ID^E:4e-163^RecName: Full=Polyadenylate-binding protein RBP45B;^Eukaryota; Viridiplantae; Streptophyta; Embryophyta; Tracheophyta; Spermatophyta; Magnoliophyta; eudicotyledons; core eudicotyledons; rosids; malvids; Brassicales; Brassicaceae; Camelineae; Arabidopsis	PF00076.17^RRM_1^RNA recognition motif. (a.k.a. RRM, RBD, or RNP domain)^75-140^E:1.2e-13`PF14259.1^RRM_6^RNA recognition motif (a.k.a. RRM, RBD, or RNP domain)^75-139^E:5.1e-11`PF13893.1^RRM_5^RNA recognition motif. (a.k.a. RRM, RBD, or RNP domain)^89-151^E:1.9e-08`PF00076.17^RRM_1^RNA recognition motif. (a.k.a. RRM, RBD, or RNP domain)^168-231^E:7.2e-13`PF14259.1^RRM_6^RNA recognition motif (a.…	.	.	COG0724^RNA-binding proteins (RRM domain)	GO:0005634^cellular_component^nucleus`GO:0000166^molecular_function^nucleotide binding`GO:0008143^molecular_function^poly(A) RNA binding`GO:0006397^biological_process^mRNA processing`GO:0010193^biological_process^response to ozone
Aipa32357_comp0_c0_seq1	0.0210997	0.871533	-0.697952	0.260594	-0.672413	-0.637794	1.10507	-0.280255	1.39224	-1.06457	sp|Q9C6I8|NOG1_ARATH^Q9C6I8^Q:1524-292,H:266-671^68.27%ID^E:6e-154^RecName: Full=Nucleolar GTP-binding protein 1;^Eukaryota; Viridiplantae; Streptophyta; Embryophyta; Tracheophyta; Spermatophyta; Magnoliophyta; eudicotyledons; core eudicotyledons; rosids; malvids; Brassicales; Brassicaceae; Camelineae; Arabidopsis	.	m.133277	289-1524[-]	sp|Q9C6I8|NOG1_ARATH^Q9C6I8^Q:1-411,H:266-671^70.19%ID^E:0^RecName: Full=Nucleolar GTP-binding protein 1;^Eukaryota; Viridiplantae; Streptophyta; Embryophyta; Tracheophyta; Spermatophyta; Magnoliophyta; eudicotyledons; core eudicotyledons; rosids; malvids; Brassicales; Brassicaceae; Camelineae; Arabidopsis	PF06858.9^NOG1^Nucleolar GTP-binding protein 1 (NOG1)^2-27^E:5e-07`PF08155.6^NOGCT^NOGCT (NUC087) domain^144-198^E:6.3e-30	.	.	COG1084^Predicted GTPase	GO:0016020^cellular_component^membrane`GO:0005730^cellular_component^nucleolus`GO:0005525^molecular_function^GTP binding`GO:0042254^biological_process^ribosome biogenesis
Aipa27803_comp0_c0_seq1	-0.805127	0.890321	-0.18543	0.660065	-0.634926	-0.418308	1.66029	-0.314981	0.34012	-1.16362	sp|Q9SI61|ASE1_ARATH^Q9SI61^Q:2060-621,H:85-566^85.68%ID^E:0^RecName: Full=Amidophosphoribosyltransferase 1, chloroplastic;^Eukaryota; Viridiplantae; Streptophyta; Embryophyta; Tracheophyta; Spermatophyta; Magnoliophyta; eudicotyledons; core eudicotyledons; rosids; malvids; Brassicales; Brassicaceae; Camelineae; Arabidopsis	.	m.126182	555-2321[-]	sp|P52418|PUR1_SOYBN^P52418^Q:43-566,H:35-558^80.53%ID^E:0^RecName: Full=Amidophosphoribosyltransferase, chloroplastic;^Eukaryota; Viridiplantae; Streptophyta; Embryophyta; Tracheophyta; Spermatophyta; Magnoliophyta; eudicotyledons; core eudicotyledons; rosids; fabids; Fabales; Fabaceae; Papilionoideae; Phaseoleae; Glycine	PF00310.16^GATase_2^Glutamine amidotransferases class-II^145-288^E:6.3e-20`PF13522.1^GATase_6^Glutamine amidotransferase domain^153-287^E:5.5e-23`PF13230.1^GATase_4^Glutamine amidotransferases class-II^154-211^E:4.3e-06`PF13537.1^GATase_7^Glutamine amidotransferase domain^163-291^E:9.6e-26`PF00156.22^Pribosyltran^Phosphoribosyl transferase domain^350-466^E:8.5e-15	.	.	.	GO:0009507^cellular_component^chloroplast`GO:0051539^molecular_function^4 iron, 4 sulfur cluster binding`GO:0004044^molecular_function^amidophosphoribosyltransferase activity`GO:0046872^molecular_function^metal ion binding`GO:0006189^biological_process^'de novo' IMP biosynthetic process`GO:0006541^biological_process^glutamine metabolic process`GO:0009116^biological_process^nucleoside metabolic pr…
Adur45965_comp0_c0_seq1	0.0380775	1.32716	-1.0278	0.212892	-1.05372	-0.675294	1.25487	0.577498	0.589594	-0.788189	.	.	m.70746	351-851[-]	.	.	.	.	.	.
Aipa7953_comp1_c0_seq1	-0.774914	1.08249	-0.303097	0.18584	-0.793628	-0.224262	0.94433	-0.0868979	1.21747	-1.1448	sp|Q9C6I8|NOG1_ARATH^Q9C6I8^Q:2283-265,H:1-671^77.14%ID^E:0^RecName: Full=Nucleolar GTP-binding protein 1;^Eukaryota; Viridiplantae; Streptophyta; Embryophyta; Tracheophyta; Spermatophyta; Magnoliophyta; eudicotyledons; core eudicotyledons; rosids; malvids; Brassicales; Brassicaceae; Camelineae; Arabidopsis	.	m.92211	262-2283[-]	sp|Q9C6I8|NOG1_ARATH^Q9C6I8^Q:1-673,H:1-671^79.53%ID^E:0^RecName: Full=Nucleolar GTP-binding protein 1;^Eukaryota; Viridiplantae; Streptophyta; Embryophyta; Tracheophyta; Spermatophyta; Magnoliophyta; eudicotyledons; core eudicotyledons; rosids; malvids; Brassicales; Brassicaceae; Camelineae; Arabidopsis	PF02421.13^FeoB_N^Ferrous iron transport protein B^170-318^E:1.2e-08`PF01926.18^MMR_HSR1^50S ribosome-binding GTPase^171-290^E:6.1e-17`PF08477.8^Miro^Miro-like protein^171-292^E:9.7e-06`PF06858.9^NOG1^Nucleolar GTP-binding protein 1 (NOG1)^235-292^E:5.9e-27`PF08155.6^NOGCT^NOGCT (NUC087) domain^409-463^E:1.3e-29	.	.	COG1084^Predicted GTPase	GO:0016020^cellular_component^membrane`GO:0005730^cellular_component^nucleolus`GO:0005525^molecular_function^GTP binding`GO:0042254^biological_process^ribosome biogenesis
Aipa18256_comp0_c0_seq2	-0.747156	2.07909	-0.355936	0.703307	-0.545037	-0.616293	0.878705	0.0784497	0.237405	-1.26856	sp|C0LGN2|Y3148_ARATH^C0LGN2^Q:1033-119,H:27-325^54.58%ID^E:2e-85^RecName: Full=Probable leucine-rich repeat receptor-like serine/threonine-protein kinase At3g14840;^Eukaryota; Viridiplantae; Streptophyta; Embryophyta; Tracheophyta; Spermatophyta; Magnoliophyta; eudicotyledons; core eudicotyledons; rosids; malvids; Brassicales; Brassicaceae; Camelineae; Arabidopsis	.	m.109414	92-1123[-]	sp|C0LGN2|Y3148_ARATH^C0LGN2^Q:7-335,H:9-325^52.12%ID^E:4e-98^RecName: Full=Probable leucine-rich repeat receptor-like serine/threonine-protein kinase At3g14840;^Eukaryota; Viridiplantae; Streptophyta; Embryophyta; Tracheophyta; Spermatophyta; Magnoliophyta; eudicotyledons; core eudicotyledons; rosids; malvids; Brassicales; Brassicaceae; Camelineae; Arabidopsis	PF13504.1^LRR_7^Leucine rich repeat^120-133^E:6800`PF13516.1^LRR_6^Leucine Rich repeat^143-166^E:1.4`PF13504.1^LRR_7^Leucine rich repeat^144-161^E:8.2`PF00560.28^LRR_1^Leucine Rich Repeat^145-166^E:0.26`PF13516.1^LRR_6^Leucine Rich repeat^191-214^E:1.8`PF13504.1^LRR_7^Leucine rich repeat^193-209^E:47`PF13504.1^LRR_7^Leucine rich repeat^215-229^E:3700`PF13504.1^LRR_7^Leucine rich repeat^240-252^E:…	.	.	COG0515^Serine/threonine protein kinase	GO:0016021^cellular_component^integral to membrane`GO:0005886^cellular_component^plasma membrane`GO:0005524^molecular_function^ATP binding`GO:0004674^molecular_function^protein serine/threonine kinase activity
Gyn_Adur_c8627_g1_i1	-0.442964	2.64809	-0.584534	0.33538	-0.751364	-0.539889	-0.0828695	-0.0264763	0.946307	-0.766637	sp|Q94B74|NUDT2_ARATH^Q94B74^Q:1071-304,H:19-273^55.86%ID^E:1e-97^RecName: Full=Nudix hydrolase 2;^Eukaryota; Viridiplantae; Streptophyta; Embryophyta; Tracheophyta; Spermatophyta; Magnoliophyta; eudicotyledons; core eudicotyledons; rosids; malvids; Brassicales; Brassicaceae; Camelineae; Arabidopsis	.	m.5659	259-1326[-]	sp|Q94B74|NUDT2_ARATH^Q94B74^Q:86-341,H:19-273^55.86%ID^E:1e-99^RecName: Full=Nudix hydrolase 2;^Eukaryota; Viridiplantae; Streptophyta; Embryophyta; Tracheophyta; Spermatophyta; Magnoliophyta; eudicotyledons; core eudicotyledons; rosids; malvids; Brassicales; Brassicaceae; Camelineae; Arabidopsis	PF00293.23^NUDIX^NUDIX domain^178-300^E:1.1e-21	.	.	NOG137117^Nudix (nucleoside diphosphate linked moiety X)-type motif 6 protein	GO:0047631^molecular_function^ADP-ribose diphosphatase activity`GO:0046872^molecular_function^metal ion binding`GO:0051287^molecular_function^NAD binding`GO:0000210^molecular_function^NAD+ diphosphatase activity`GO:0006979^biological_process^response to oxidative stress
Aipa21158_comp0_c0_seq3	-0.248172	0.800927	-0.123062	1.06592	-0.262073	-1.19736	0.893021	0.0220308	0.836548	-1.60353	sp|Q58EA2|THO4A_XENLA^Q58EA2^Q:1042-647,H:73-201^45.93%ID^E:2e-30^RecName: Full=THO complex subunit 4-A;^Eukaryota; Metazoa; Chordata; Craniata; Vertebrata; Euteleostomi; Amphibia; Batrachia; Anura; Pipoidea; Pipidae; Xenopodinae; Xenopus; Xenopus	.	m.113946	383-1432[-]	sp|Q58EA2|THO4A_XENLA^Q58EA2^Q:131-250,H:73-186^49.17%ID^E:2e-30^RecName: Full=THO complex subunit 4-A;^Eukaryota; Metazoa; Chordata; Craniata; Vertebrata; Euteleostomi; Amphibia; Batrachia; Anura; Pipoidea; Pipidae; Xenopodinae; Xenopus; Xenopus	PF00076.17^RRM_1^RNA recognition motif. (a.k.a. RRM, RBD, or RNP domain)^172-240^E:3.2e-12`PF14259.1^RRM_6^RNA recognition motif (a.k.a. RRM, RBD, or RNP domain)^172-239^E:1.2e-09`PF13893.1^RRM_5^RNA recognition motif. (a.k.a. RRM, RBD, or RNP domain)^186-243^E:9.8e-05`PF13865.1^FoP_duplication^C-terminal duplication domain of Friend of PRMT1^297-343^E:5.5e-08	.	.	.	GO:0005737^cellular_component^cytoplasm`GO:0016607^cellular_component^nuclear speck`GO:0000166^molecular_function^nucleotide binding`GO:0003723^molecular_function^RNA binding`GO:0006397^biological_process^mRNA processing`GO:0051028^biological_process^mRNA transport`GO:0008380^biological_process^RNA splicing
Gyn_Aipa_c59967_g1_i1	0.03774	1.44588	-0.523014	1.19708	-0.877339	-1.07766	1.12529	-0.0980921	-0.0338995	-0.701443	sp|Q9LYC1|GID1B_ARATH^Q9LYC1^Q:463-2,H:1-151^68.18%ID^E:5e-48^RecName: Full=Gibberellin receptor GID1B;^Eukaryota; Viridiplantae; Streptophyta; Embryophyta; Tracheophyta; Spermatophyta; Magnoliophyta; eudicotyledons; core eudicotyledons; rosids; malvids; Brassicales; Brassicaceae; Camelineae; Arabidopsis	.	.	.	.	.	.	.	COG0657^Esterase/lipase	GO:0005634^cellular_component^nucleus`GO:0016787^molecular_function^hydrolase activity`GO:0048444^biological_process^floral organ morphogenesis`GO:0009740^biological_process^gibberellic acid mediated signaling pathway`GO:0010476^biological_process^gibberellin mediated signaling pathway`GO:0009939^biological_process^positive regulation of gibberellic acid mediated signaling pathway`GO:0010325^biol…
Adur48433_comp1_c0_seq4	-0.175687	1.08788	-0.547666	-0.612012	-1.14919	0.383004	1.2843	0.505642	0.852316	-1.32452	sp|Q9T074|PCKA_ARATH^Q9T074^Q:2035-155,H:37-669^82.52%ID^E:0^RecName: Full=Phosphoenolpyruvate carboxykinase [ATP];^Eukaryota; Viridiplantae; Streptophyta; Embryophyta; Tracheophyta; Spermatophyta; Magnoliophyta; eudicotyledons; core eudicotyledons; rosids; malvids; Brassicales; Brassicaceae; Camelineae; Arabidopsis	.	m.74604	146-2146[-]	sp|Q9T074|PCKA_ARATH^Q9T074^Q:38-666,H:37-671^83.67%ID^E:0^RecName: Full=Phosphoenolpyruvate carboxykinase [ATP];^Eukaryota; Viridiplantae; Streptophyta; Embryophyta; Tracheophyta; Spermatophyta; Magnoliophyta; eudicotyledons; core eudicotyledons; rosids; malvids; Brassicales; Brassicaceae; Camelineae; Arabidopsis	PF01293.15^PEPCK_ATP^Phosphoenolpyruvate carboxykinase^144-613^E:1.6e-215	.	.	COG1866^Phosphoenolpyruvate carboxykinase (ATP)	GO:0005829^cellular_component^cytosol`GO:0016020^cellular_component^membrane`GO:0005730^cellular_component^nucleolus`GO:0005524^molecular_function^ATP binding`GO:0004612^molecular_function^phosphoenolpyruvate carboxykinase (ATP) activity`GO:0016036^biological_process^cellular response to phosphate starvation`GO:0009817^biological_process^defense response to fungus, incompatible interaction`GO:000…
Aipa27450_comp0_c0_seq1	-0.432066	1.14974	-0.42181	-0.274025	-1.01621	-0.798498	1.5889	0.0136197	0.994967	-0.565399	sp|Q8L936|CAP16_ARATH^Q8L936^Q:1040-237,H:91-349^43.75%ID^E:9e-58^RecName: Full=Putative clathrin assembly protein At4g40080;^Eukaryota; Viridiplantae; Streptophyta; Embryophyta; Tracheophyta; Spermatophyta; Magnoliophyta; eudicotyledons; core eudicotyledons; rosids; malvids; Brassicales; Brassicaceae; Camelineae; Arabidopsis	.	m.125494	231-1052[-]	sp|Q8L936|CAP16_ARATH^Q8L936^Q:5-272,H:91-349^47.06%ID^E:5e-67^RecName: Full=Putative clathrin assembly protein At4g40080;^Eukaryota; Viridiplantae; Streptophyta; Embryophyta; Tracheophyta; Spermatophyta; Magnoliophyta; eudicotyledons; core eudicotyledons; rosids; malvids; Brassicales; Brassicaceae; Camelineae; Arabidopsis	PF07651.11^ANTH^ANTH domain^2-135^E:2.7e-06	.	.	.	GO:0030136^cellular_component^clathrin-coated vesicle`GO:0005905^cellular_component^coated pit`GO:0005794^cellular_component^Golgi apparatus`GO:0005543^molecular_function^phospholipid binding`GO:0006897^biological_process^endocytosis
Aipa35592_comp1_c0_seq2	-0.0986481	1.55476	-0.204934	0.582682	-0.784501	-0.974459	1.6617	-0.385847	-0.321235	-0.544145	sp|Q9LP24|Y1571_ARATH^Q9LP24^Q:1260-4,H:33-526^37.22%ID^E:6e-84^RecName: Full=Probable leucine-rich repeat receptor-like protein kinase At1g35710;^Eukaryota; Viridiplantae; Streptophyta; Embryophyta; Tracheophyta; Spermatophyta; Magnoliophyta; eudicotyledons; core eudicotyledons; rosids; malvids; Brassicales; Brassicaceae; Camelineae; Arabidopsis`sp|Q9LP24|Y1571_ARATH^Q9LP24^Q:1140-4,H:222-646^30…	.	m.139249	1-1362[-]	sp|Q9LP24|Y1571_ARATH^Q9LP24^Q:35-453,H:33-526^37.22%ID^E:6e-85^RecName: Full=Probable leucine-rich repeat receptor-like protein kinase At1g35710;^Eukaryota; Viridiplantae; Streptophyta; Embryophyta; Tracheophyta; Spermatophyta; Magnoliophyta; eudicotyledons; core eudicotyledons; rosids; malvids; Brassicales; Brassicaceae; Camelineae; Arabidopsis`sp|Q9LP24|Y1571_ARATH^Q9LP24^Q:75-453,H:222-646^30…	PF08263.7^LRRNT_2^Leucine rich repeat N-terminal domain^33-72^E:1.9e-10`PF13504.1^LRR_7^Leucine rich repeat^128-137^E:4400`PF13504.1^LRR_7^Leucine rich repeat^148-165^E:72`PF13516.1^LRR_6^Leucine Rich repeat^171-187^E:0.13`PF13504.1^LRR_7^Leucine rich repeat^172-185^E:9.7`PF00560.28^LRR_1^Leucine Rich Repeat^173-195^E:0.024`PF13504.1^LRR_7^Leucine rich repeat^196-209^E:3300`PF13504.1^LRR_7^Leucin…	.	.	COG0515^Serine/threonine protein kinase	GO:0016021^cellular_component^integral to membrane`GO:0005524^molecular_function^ATP binding`GO:0004674^molecular_function^protein serine/threonine kinase activity`GO:0004713^molecular_function^protein tyrosine kinase activity
Aipa25588_comp1_c1_seq1	0.0740888	0.817766	-0.381938	-0.141027	-1.29944	-0.903991	1.31556	0.198804	1.45069	-0.833233	sp|Q27GI3|NAT6_ARATH^Q27GI3^Q:2-664,H:312-532^86.43%ID^E:5e-130^RecName: Full=Nucleobase-ascorbate transporter 6;^Eukaryota; Viridiplantae; Streptophyta; Embryophyta; Tracheophyta; Spermatophyta; Magnoliophyta; eudicotyledons; core eudicotyledons; rosids; malvids; Brassicales; Brassicaceae; Camelineae; Arabidopsis	.	m.121622	1309-1632[-]	sp|P0CH33|UBQ11_ARATH^P0CH33^Q:1-107,H:123-229^100%ID^E:3e-70^RecName: Full=Polyubiquitin 11;^Eukaryota; Viridiplantae; Streptophyta; Embryophyta; Tracheophyta; Spermatophyta; Magnoliophyta; eudicotyledons; core eudicotyledons; rosids; malvids; Brassicales; Brassicaceae; Camelineae; Arabidopsis`sp|P0CH33|UBQ11_ARATH^P0CH33^Q:1-107,H:47-153^99.07%ID^E:3e-69^RecName: Full=Polyubiquitin 11;^Eukaryot…	PF00240.18^ubiquitin^Ubiquitin family^1-28^E:1.3e-09`PF11976.3^Rad60-SLD^Ubiquitin-2 like Rad60 SUMO-like^31-101^E:2.8e-20`PF13019.1^Telomere_Sde2^Telomere stability and silencing^31-106^E:0.00055`PF00240.18^ubiquitin^Ubiquitin family^36-104^E:6.9e-35`PF13881.1^Rad60-SLD_2^Ubiquitin-2 like Rad60 SUMO-like^40-101^E:0.015	.	.	.	GO:0005737^cellular_component^cytoplasm`GO:0005634^cellular_component^nucleus`GO:0006511^biological_process^ubiquitin-dependent protein catabolic process
Aipa42773_comp0_c0_seq1	-0.601094	0.631763	-0.452655	0.481907	-0.674427	-0.886281	1.72114	0.258009	0.63566	-1.1038	sp|Q9M1H3|AB4F_ARATH^Q9M1H3^Q:2328-157,H:1-723^80.36%ID^E:0^RecName: Full=ABC transporter F family member 4;^Eukaryota; Viridiplantae; Streptophyta; Embryophyta; Tracheophyta; Spermatophyta; Magnoliophyta; eudicotyledons; core eudicotyledons; rosids; malvids; Brassicales; Brassicaceae; Camelineae; Arabidopsis	.	m.150903	154-2328[-]	sp|Q9M1H3|AB4F_ARATH^Q9M1H3^Q:1-724,H:1-723^80.91%ID^E:0^RecName: Full=ABC transporter F family member 4;^Eukaryota; Viridiplantae; Streptophyta; Embryophyta; Tracheophyta; Spermatophyta; Magnoliophyta; eudicotyledons; core eudicotyledons; rosids; malvids; Brassicales; Brassicaceae; Camelineae; Arabidopsis	PF00005.22^ABC_tran^ABC transporter^177-348^E:4.6e-25`PF00005.22^ABC_tran^ABC transporter^514-649^E:3.5e-24	.	.	COG0488^ATPase components of ABC transporters with duplicated ATPase domains	GO:0005524^molecular_function^ATP binding`GO:0016887^molecular_function^ATPase activity`GO:0005215^molecular_function^transporter activity`GO:0006200^biological_process^ATP catabolic process
Gyn_Adur_c14615_g1_i1	-0.582627	1.58319	-0.641315	0.596753	-0.787632	-0.87285	-0.0962431	-0.628452	1.68529	0.077408	sp|Q9LK64|AB3C_ARATH^Q9LK64^Q:978-1,H:794-1117^66.87%ID^E:3e-139^RecName: Full=ABC transporter C family member 3;^Eukaryota; Viridiplantae; Streptophyta; Embryophyta; Tracheophyta; Spermatophyta; Magnoliophyta; eudicotyledons; core eudicotyledons; rosids; malvids; Brassicales; Brassicaceae; Camelineae; Arabidopsis	.	m.7065	1-978[-]	sp|Q9LK64|AB3C_ARATH^Q9LK64^Q:1-326,H:794-1117^66.87%ID^E:2e-148^RecName: Full=ABC transporter C family member 3;^Eukaryota; Viridiplantae; Streptophyta; Embryophyta; Tracheophyta; Spermatophyta; Magnoliophyta; eudicotyledons; core eudicotyledons; rosids; malvids; Brassicales; Brassicaceae; Camelineae; Arabidopsis	PF00664.18^ABC_membrane^ABC transporter transmembrane region^160-325^E:6e-17	.	.	COG1132^ABC-type multidrug transport system, ATPase and permease components	GO:0048046^cellular_component^apoplast`GO:0016021^cellular_component^integral to membrane`GO:0000325^cellular_component^plant-type vacuole`GO:0009506^cellular_component^plasmodesma`GO:0005774^cellular_component^vacuolar membrane`GO:0005524^molecular_function^ATP binding`GO:0010290^molecular_function^chlorophyll catabolite transmembrane transporter activity`GO:0015431^molecular_function^glutathion…
Aipa4542_comp1_c0_seq2	-0.589043	0.847829	-0.961039	0.0105758	-0.776621	-0.338236	1.48064	0.161271	1.18031	-0.929424	sp|Q9LFP7|Y5158_ARATH^Q9LFP7^Q:1716-601,H:113-479^78.07%ID^E:0^RecName: Full=Probable receptor-like protein kinase At5g15080;^Eukaryota; Viridiplantae; Streptophyta; Embryophyta; Tracheophyta; Spermatophyta; Magnoliophyta; eudicotyledons; core eudicotyledons; rosids; malvids; Brassicales; Brassicaceae; Camelineae; Arabidopsis	.	m.86749	565-1749[-]	sp|Q9LFP7|Y5158_ARATH^Q9LFP7^Q:2-393,H:103-489^77.16%ID^E:0^RecName: Full=Probable receptor-like protein kinase At5g15080;^Eukaryota; Viridiplantae; Streptophyta; Embryophyta; Tracheophyta; Spermatophyta; Magnoliophyta; eudicotyledons; core eudicotyledons; rosids; malvids; Brassicales; Brassicaceae; Camelineae; Arabidopsis	PF00069.20^Pkinase^Protein kinase domain^44-320^E:1.4e-47`PF07714.12^Pkinase_Tyr^Protein tyrosine kinase^45-321^E:1.3e-46	.	.	COG0515^Serine/threonine protein kinase	GO:0016021^cellular_component^integral to membrane`GO:0005886^cellular_component^plasma membrane`GO:0005524^molecular_function^ATP binding`GO:0004674^molecular_function^protein serine/threonine kinase activity
Adur36310_comp1_c0_seq1	-0.431103	1.25551	-0.762825	0.0432801	-0.807311	-0.795806	0.783425	0.281814	1.49442	-0.786602	sp|Q9SR40|LAC7_ARATH^Q9SR40^Q:1203-1,H:9-404^57.35%ID^E:9e-152^RecName: Full=Laccase-7;^Eukaryota; Viridiplantae; Streptophyta; Embryophyta; Tracheophyta; Spermatophyta; Magnoliophyta; eudicotyledons; core eudicotyledons; rosids; malvids; Brassicales; Brassicaceae; Camelineae; Arabidopsis	.	m.55333	1-1266[-]	sp|Q9SR40|LAC7_ARATH^Q9SR40^Q:22-422,H:9-404^57.35%ID^E:2e-156^RecName: Full=Laccase-7;^Eukaryota; Viridiplantae; Streptophyta; Embryophyta; Tracheophyta; Spermatophyta; Magnoliophyta; eudicotyledons; core eudicotyledons; rosids; malvids; Brassicales; Brassicaceae; Camelineae; Arabidopsis	PF07732.10^Cu-oxidase_3^Multicopper oxidase^46-159^E:1.8e-40`PF00394.17^Cu-oxidase^Multicopper oxidase^171-320^E:2.9e-39	.	.	COG2132^Putative multicopper oxidases	GO:0048046^cellular_component^apoplast`GO:0005507^molecular_function^copper ion binding`GO:0052716^molecular_function^hydroquinone:oxygen oxidoreductase activity`GO:0046274^biological_process^lignin catabolic process
Adur49222_comp0_c0_seq1	-0.555112	1.93515	-0.41919	0.533901	-0.901012	-0.652459	0.941485	0.0797362	0.288623	-0.79111	sp|Q9LYC1|GID1B_ARATH^Q9LYC1^Q:1964-942,H:1-342^77.19%ID^E:0^RecName: Full=Gibberellin receptor GID1B;^Eukaryota; Viridiplantae; Streptophyta; Embryophyta; Tracheophyta; Spermatophyta; Magnoliophyta; eudicotyledons; core eudicotyledons; rosids; malvids; Brassicales; Brassicaceae; Camelineae; Arabidopsis	.	m.75943	2134-2508[+]	.	.	.	.	.	.
Aipa8193_comp0_c1_seq1	0.767777	0.813671	-1.09605	0.452889	-1.45428	0.0207163	0.515357	-0.0978445	1.13621	-0.531292	.	.	m.92701	248-1480[-]	.	PF03004.9^Transposase_24^Plant transposase (Ptta/En/Spm family)^210-335^E:4.2e-26	.	.	.	.
Aipa4076_comp7_c0_seq36	-0.606895	1.41825	-0.261809	0.0230581	-1.16096	-0.019837	1.77241	0.108848	-0.259609	-0.743004	sp|Q9LF79|ACA8_ARATH^Q9LF79^Q:3087-202,H:113-1073^63.53%ID^E:0^RecName: Full=Calcium-transporting ATPase 8, plasma membrane-type;^Eukaryota; Viridiplantae; Streptophyta; Embryophyta; Tracheophyta; Spermatophyta; Magnoliophyta; eudicotyledons; core eudicotyledons; rosids; malvids; Brassicales; Brassicaceae; Camelineae; Arabidopsis	.	m.85853	43-3123[-]	sp|Q9LF79|ACA8_ARATH^Q9LF79^Q:1-974,H:101-1073^63.06%ID^E:0^RecName: Full=Calcium-transporting ATPase 8, plasma membrane-type;^Eukaryota; Viridiplantae; Streptophyta; Embryophyta; Tracheophyta; Spermatophyta; Magnoliophyta; eudicotyledons; core eudicotyledons; rosids; malvids; Brassicales; Brassicaceae; Camelineae; Arabidopsis	PF00690.21^Cation_ATPase_N^Cation transporter/ATPase, N-terminus^38-103^E:7.1e-10`PF00122.15^E1-E2_ATPase^E1-E2 ATPase^123-369^E:6.9e-48`PF00702.21^Hydrolase^haloacid dehalogenase-like hydrolase^375-700^E:1.2e-28`PF12710.2^HAD^haloacid dehalogenase-like hydrolase^377-696^E:1e-15`PF13246.1^Hydrolase_like2^Putative hydrolase of sodium-potassium ATPase alpha subunit^438-512^E:6.5e-12`PF00689.16^Cati…	.	.	COG0474^Cation transport ATPase	GO:0016021^cellular_component^integral to membrane`GO:0005886^cellular_component^plasma membrane`GO:0009506^cellular_component^plasmodesma`GO:0005524^molecular_function^ATP binding`GO:0005388^molecular_function^calcium-transporting ATPase activity`GO:0046872^molecular_function^metal ion binding`GO:0043621^molecular_function^protein self-association`GO:0006754^biological_process^ATP biosynthetic p…
Gyn_Aipa_c22172_g1_i1	-0.177026	1.68906	-0.658174	0.14273	-1.11276	-0.311855	1.25364	0.414406	0.479635	-1.21565	sp|Q7Y175|UBAX1_ARATH^Q7Y175^Q:1212-358,H:132-421^60%ID^E:1e-98^RecName: Full=UBA and UBX domain-containing protein At4g15410;^Eukaryota; Viridiplantae; Streptophyta; Embryophyta; Tracheophyta; Spermatophyta; Magnoliophyta; eudicotyledons; core eudicotyledons; rosids; malvids; Brassicales; Brassicaceae; Camelineae; Arabidopsis	.	m.24852	355-1257[-]	sp|Q7Y175|UBAX1_ARATH^Q7Y175^Q:2-300,H:111-421^59.49%ID^E:3e-112^RecName: Full=UBA and UBX domain-containing protein At4g15410;^Eukaryota; Viridiplantae; Streptophyta; Embryophyta; Tracheophyta; Spermatophyta; Magnoliophyta; eudicotyledons; core eudicotyledons; rosids; malvids; Brassicales; Brassicaceae; Camelineae; Arabidopsis	PF08059.8^SEP^SEP domain^117-190^E:7e-28`PF00789.15^UBX^UBX domain^225-299^E:1.4e-13	.	.	.	.
Gyn_Adur_c7174_g2_i1	-0.0725646	1.37068	-0.685829	-0.0938997	-0.76764	-0.333238	0.522733	-0.0509087	1.58949	-1.04612	sp|Q500U8|TKPR1_ARATH^Q500U8^Q:1113-238,H:2-290^27.83%ID^E:5e-31^RecName: Full=Tetraketide alpha-pyrone reductase 1;^Eukaryota; Viridiplantae; Streptophyta; Embryophyta; Tracheophyta; Spermatophyta; Magnoliophyta; eudicotyledons; core eudicotyledons; rosids; malvids; Brassicales; Brassicaceae; Camelineae; Arabidopsis	.	m.3781	232-1128[-]	sp|Q500U8|TKPR1_ARATH^Q500U8^Q:6-297,H:2-290^27.83%ID^E:4e-32^RecName: Full=Tetraketide alpha-pyrone reductase 1;^Eukaryota; Viridiplantae; Streptophyta; Embryophyta; Tracheophyta; Spermatophyta; Magnoliophyta; eudicotyledons; core eudicotyledons; rosids; malvids; Brassicales; Brassicaceae; Camelineae; Arabidopsis	PF13460.1^NAD_binding_10^NADH(P)-binding^14-137^E:3.1e-07`PF01073.14^3Beta_HSD^3-beta hydroxysteroid dehydrogenase/isomerase family^15-172^E:2.3e-08`PF01370.16^Epimerase^NAD dependent epimerase/dehydratase family^19-196^E:2.2e-08	.	.	COG0451^Nucleoside-diphosphate-sugar epimerases	GO:0005783^cellular_component^endoplasmic reticulum`GO:0005634^cellular_component^nucleus`GO:0050662^molecular_function^coenzyme binding`GO:0000166^molecular_function^nucleotide binding`GO:0016491^molecular_function^oxidoreductase activity`GO:0048316^biological_process^seed development`GO:0080110^biological_process^sporopollenin biosynthetic process
Aipa43785_comp0_c0_seq2	-0.43162	0.88374	-0.72996	0.173554	-0.844881	1.26105	0.575493	-0.667122	0.8744	-0.94395	sp|Q5PP70|NTM1_ARATH^Q5PP70^Q:637-188,H:1-150^64.71%ID^E:9e-59^RecName: Full=Alpha N-terminal protein methyltransferase 1;^Eukaryota; Viridiplantae; Streptophyta; Embryophyta; Tracheophyta; Spermatophyta; Magnoliophyta; eudicotyledons; core eudicotyledons; rosids; malvids; Brassicales; Brassicaceae; Camelineae; Arabidopsis	.	m.152187	71-778[-]	sp|Q5PP70|NTM1_ARATH^Q5PP70^Q:48-197,H:1-150^64.71%ID^E:1e-59^RecName: Full=Alpha N-terminal protein methyltransferase 1;^Eukaryota; Viridiplantae; Streptophyta; Embryophyta; Tracheophyta; Spermatophyta; Magnoliophyta; eudicotyledons; core eudicotyledons; rosids; malvids; Brassicales; Brassicaceae; Camelineae; Arabidopsis	PF05891.7^Methyltransf_PK^AdoMet dependent proline di-methyltransferase^77-197^E:2.2e-37	.	.	.	GO:0008168^molecular_function^methyltransferase activity
Gyn_Aipa_c19893_g1_i2	-0.615217	1.95178	-0.755144	0.855523	-0.741051	-0.871918	-0.320264	-0.191411	1.57428	-0.441064	sp|Q9LK64|AB3C_ARATH^Q9LK64^Q:2289-1,H:30-798^62.14%ID^E:0^RecName: Full=ABC transporter C family member 3;^Eukaryota; Viridiplantae; Streptophyta; Embryophyta; Tracheophyta; Spermatophyta; Magnoliophyta; eudicotyledons; core eudicotyledons; rosids; malvids; Brassicales; Brassicaceae; Camelineae; Arabidopsis	.	m.30858	1-2316[-]	sp|Q9LK64|AB3C_ARATH^Q9LK64^Q:10-772,H:30-798^62.14%ID^E:0^RecName: Full=ABC transporter C family member 3;^Eukaryota; Viridiplantae; Streptophyta; Embryophyta; Tracheophyta; Spermatophyta; Magnoliophyta; eudicotyledons; core eudicotyledons; rosids; malvids; Brassicales; Brassicaceae; Camelineae; Arabidopsis	PF00664.18^ABC_membrane^ABC transporter transmembrane region^302-567^E:6.9e-25`PF00005.22^ABC_tran^ABC transporter^632-766^E:1.6e-20	.	.	COG1132^ABC-type multidrug transport system, ATPase and permease components	GO:0048046^cellular_component^apoplast`GO:0016021^cellular_component^integral to membrane`GO:0000325^cellular_component^plant-type vacuole`GO:0009506^cellular_component^plasmodesma`GO:0005774^cellular_component^vacuolar membrane`GO:0005524^molecular_function^ATP binding`GO:0010290^molecular_function^chlorophyll catabolite transmembrane transporter activity`GO:0015431^molecular_function^glutathion…
Gyn_Aipa_c20864_g3_i5	-0.0622127	1.48519	-0.464898	0.759749	-0.745421	-0.715257	1.40073	0.0509013	0.148933	-1.38338	sp|Q9LF79|ACA8_ARATH^Q9LF79^Q:1503-325,H:673-1066^80%ID^E:0^RecName: Full=Calcium-transporting ATPase 8, plasma membrane-type;^Eukaryota; Viridiplantae; Streptophyta; Embryophyta; Tracheophyta; Spermatophyta; Magnoliophyta; eudicotyledons; core eudicotyledons; rosids; malvids; Brassicales; Brassicaceae; Camelineae; Arabidopsis	.	m.24294	304-1503[-]	sp|Q9LF79|ACA8_ARATH^Q9LF79^Q:1-393,H:673-1066^80%ID^E:0^RecName: Full=Calcium-transporting ATPase 8, plasma membrane-type;^Eukaryota; Viridiplantae; Streptophyta; Embryophyta; Tracheophyta; Spermatophyta; Magnoliophyta; eudicotyledons; core eudicotyledons; rosids; malvids; Brassicales; Brassicaceae; Camelineae; Arabidopsis	PF00702.21^Hydrolase^haloacid dehalogenase-like hydrolase^2-126^E:9e-22`PF12710.2^HAD^haloacid dehalogenase-like hydrolase^11-122^E:1.7e-11`PF00689.16^Cation_ATPase_C^Cation transporting ATPase, C-terminus^197-374^E:1.1e-46	.	.	COG0474^Cation transport ATPase	GO:0016021^cellular_component^integral to membrane`GO:0005886^cellular_component^plasma membrane`GO:0009506^cellular_component^plasmodesma`GO:0005524^molecular_function^ATP binding`GO:0005388^molecular_function^calcium-transporting ATPase activity`GO:0046872^molecular_function^metal ion binding`GO:0043621^molecular_function^protein self-association`GO:0006754^biological_process^ATP biosynthetic p…
Aipa45825_comp5_c0_seq2	-1.15674	1.86188	-0.249714	0.216767	-0.703552	-0.634234	1.3433	-0.114565	0.513223	-0.841317	sp|O74978|YQL5_SCHPO^O74978^Q:311-78,H:92-169^47.44%ID^E:1e-20^RecName: Full=Uncharacterized RNA-binding protein C1827.05c;^Eukaryota; Fungi; Dikarya; Ascomycota; Taphrinomycotina; Schizosaccharomycetes; Schizosaccharomycetales; Schizosaccharomycetaceae; Schizosaccharomyces	.	m.156607	39-437[-]	sp|O74978|YQL5_SCHPO^O74978^Q:43-130,H:92-171^45.45%ID^E:2e-21^RecName: Full=Uncharacterized RNA-binding protein C1827.05c;^Eukaryota; Fungi; Dikarya; Ascomycota; Taphrinomycotina; Schizosaccharomycetes; Schizosaccharomycetales; Schizosaccharomycetaceae; Schizosaccharomyces	PF00076.17^RRM_1^RNA recognition motif. (a.k.a. RRM, RBD, or RNP domain)^58-110^E:2.3e-12`PF14259.1^RRM_6^RNA recognition motif (a.k.a. RRM, RBD, or RNP domain)^58-111^E:1.5e-11	.	.	.	GO:0005730^cellular_component^nucleolus`GO:0000166^molecular_function^nucleotide binding`GO:0003723^molecular_function^RNA binding`GO:0042254^biological_process^ribosome biogenesis
Aipa2844_comp2_c1_seq1	0.0798975	1.11179	-0.169615	0.632465	-1.54565	0.193698	0.622393	-0.461538	0.849464	-0.915679	sp|Q39002|TLC1_ARATH^Q39002^Q:336-1,H:157-268^86.61%ID^E:4e-64^RecName: Full=ADP,ATP carrier protein 1, chloroplastic;^Eukaryota; Viridiplantae; Streptophyta; Embryophyta; Tracheophyta; Spermatophyta; Magnoliophyta; eudicotyledons; core eudicotyledons; rosids; malvids; Brassicales; Brassicaceae; Camelineae; Arabidopsis	.	m.83712	1-336[-]	sp|Q39002|TLC1_ARATH^Q39002^Q:1-112,H:157-268^86.61%ID^E:4e-64^RecName: Full=ADP,ATP carrier protein 1, chloroplastic;^Eukaryota; Viridiplantae; Streptophyta; Embryophyta; Tracheophyta; Spermatophyta; Magnoliophyta; eudicotyledons; core eudicotyledons; rosids; malvids; Brassicales; Brassicaceae; Camelineae; Arabidopsis	PF03219.9^TLC^TLC ATP/ADP transporter^1-111^E:1.5e-44	.	.	COG3202^ATP/ADP translocase	GO:0009941^cellular_component^chloroplast envelope`GO:0031969^cellular_component^chloroplast membrane`GO:0016021^cellular_component^integral to membrane`GO:0016020^cellular_component^membrane`GO:0005524^molecular_function^ATP binding`GO:0005471^molecular_function^ATP:ADP antiporter activity
Adur32911_comp1_c0_seq4	-0.675037	1.31389	-0.875701	0.280335	-0.79752	0.135439	1.46347	0.354346	0.165669	-1.15194	.	.	m.49717	342-2996[-]	.	PF00855.12^PWWP^PWWP domain^237-322^E:1e-19	.	.	.	.
Adur43890_comp0_c0_seq10	-0.343569	1.11858	-0.591183	0.323082	-0.620314	-0.172145	1.17796	-0.0074428	0.890015	-1.51665	.	.	m.67461	482-2359[-]	.	PF11961.3^DUF3475^Domain of unknown function (DUF3475)^144-200^E:2.5e-22`PF05003.7^DUF668^Protein of unknown function (DUF668)^364-449^E:2.6e-26	.	.	.	.
Gyn_Adur_c65889_g1_i1	-0.0583433	1.82401	-0.588823	-0.129782	-0.81031	-0.805146	0.822729	-0.0127261	1.31735	-0.9704	.	.	.	.	.	.	.	.	.	.
Adur4919_comp0_c0_seq1	-0.762963	1.25422	-0.479249	-0.2252	-0.886945	-1.00712	1.69462	0.505002	0.675382	-0.603992	sp|Q9LIK7|ACA13_ARATH^Q9LIK7^Q:3311-1278,H:17-684^61.56%ID^E:0^RecName: Full=Putative calcium-transporting ATPase 13, plasma membrane-type;^Eukaryota; Viridiplantae; Streptophyta; Embryophyta; Tracheophyta; Spermatophyta; Magnoliophyta; eudicotyledons; core eudicotyledons; rosids; malvids; Brassicales; Brassicaceae; Camelineae; Arabidopsis`sp|Q9LIK7|ACA13_ARATH^Q9LIK7^Q:1251-289,H:695-1015^82.87%…	.	m.7920	286-1287[-]	sp|Q9LIK7|ACA13_ARATH^Q9LIK7^Q:13-333,H:695-1015^82.87%ID^E:0^RecName: Full=Putative calcium-transporting ATPase 13, plasma membrane-type;^Eukaryota; Viridiplantae; Streptophyta; Embryophyta; Tracheophyta; Spermatophyta; Magnoliophyta; eudicotyledons; core eudicotyledons; rosids; malvids; Brassicales; Brassicaceae; Camelineae; Arabidopsis	PF00702.21^Hydrolase^haloacid dehalogenase-like hydrolase^30-77^E:1.8e-08`PF00689.16^Cation_ATPase_C^Cation transporting ATPase, C-terminus^148-318^E:1.8e-45	.	.	COG0474^Cation transport ATPase	GO:0016021^cellular_component^integral to membrane`GO:0005524^molecular_function^ATP binding`GO:0005388^molecular_function^calcium-transporting ATPase activity`GO:0046872^molecular_function^metal ion binding`GO:0006754^biological_process^ATP biosynthetic process
Gyn_Aipa_c19893_g1_i1	-0.34373	1.78513	-0.795082	0.33041	-0.928754	-0.84459	0.0284084	-0.0310017	1.70509	-0.425419	sp|Q9LK64|AB3C_ARATH^Q9LK64^Q:2286-1,H:30-798^63.82%ID^E:0^RecName: Full=ABC transporter C family member 3;^Eukaryota; Viridiplantae; Streptophyta; Embryophyta; Tracheophyta; Spermatophyta; Magnoliophyta; eudicotyledons; core eudicotyledons; rosids; malvids; Brassicales; Brassicaceae; Camelineae; Arabidopsis	.	m.22990	1-2313[-]	sp|Q9LK64|AB3C_ARATH^Q9LK64^Q:10-771,H:30-798^63.82%ID^E:0^RecName: Full=ABC transporter C family member 3;^Eukaryota; Viridiplantae; Streptophyta; Embryophyta; Tracheophyta; Spermatophyta; Magnoliophyta; eudicotyledons; core eudicotyledons; rosids; malvids; Brassicales; Brassicaceae; Camelineae; Arabidopsis	PF00664.18^ABC_membrane^ABC transporter transmembrane region^301-566^E:2e-24`PF00005.22^ABC_tran^ABC transporter^631-765^E:1.6e-20	.	.	COG1132^ABC-type multidrug transport system, ATPase and permease components	GO:0048046^cellular_component^apoplast`GO:0016021^cellular_component^integral to membrane`GO:0000325^cellular_component^plant-type vacuole`GO:0009506^cellular_component^plasmodesma`GO:0005774^cellular_component^vacuolar membrane`GO:0005524^molecular_function^ATP binding`GO:0010290^molecular_function^chlorophyll catabolite transmembrane transporter activity`GO:0015431^molecular_function^glutathion…
Aipa4147_comp0_c0_seq2	-0.435892	0.922066	-0.364149	0.906607	-0.831071	-1.40818	0.978746	-0.0462618	1.00887	-0.568675	sp|O80674|BH106_ARATH^O80674^Q:996-511,H:61-224^75.61%ID^E:8e-70^RecName: Full=Transcription factor bHLH106;^Eukaryota; Viridiplantae; Streptophyta; Embryophyta; Tracheophyta; Spermatophyta; Magnoliophyta; eudicotyledons; core eudicotyledons; rosids; malvids; Brassicales; Brassicaceae; Camelineae; Arabidopsis	.	m.85964	445-1161[-]	sp|Q9LET0|BH107_ARATH^Q9LET0^Q:56-230,H:39-225^62.96%ID^E:4e-73^RecName: Full=Putative transcription factor bHLH107;^Eukaryota; Viridiplantae; Streptophyta; Embryophyta; Tracheophyta; Spermatophyta; Magnoliophyta; eudicotyledons; core eudicotyledons; rosids; malvids; Brassicales; Brassicaceae; Camelineae; Arabidopsis	PF00010.21^HLH^Helix-loop-helix DNA-binding domain^64-110^E:1.2e-10	.	.	NOG237033^Ompa/Motb protein	GO:0005634^cellular_component^nucleus`GO:0003677^molecular_function^DNA binding`GO:0003700^molecular_function^sequence-specific DNA binding transcription factor activity`GO:0010200^biological_process^response to chitin`GO:0006351^biological_process^transcription, DNA-dependent
Adur4854_comp0_c0_seq1	-0.843132	0.992602	-0.750689	1.00048	-0.479662	-0.820021	1.05826	-0.0920306	1.01414	-1.03012	sp|Q15428|SF3A2_HUMAN^Q15428^Q:1429-848,H:37-226^69.59%ID^E:2e-74^RecName: Full=Splicing factor 3A subunit 2;^Eukaryota; Metazoa; Chordata; Craniata; Vertebrata; Euteleostomi; Mammalia; Eutheria; Euarchontoglires; Primates; Haplorrhini; Catarrhini; Hominidae; Homo	.	m.7774	482-1531[-]	sp|Q15428|SF3A2_HUMAN^Q15428^Q:6-228,H:8-226^69.06%ID^E:2e-91^RecName: Full=Splicing factor 3A subunit 2;^Eukaryota; Metazoa; Chordata; Craniata; Vertebrata; Euteleostomi; Mammalia; Eutheria; Euarchontoglires; Primates; Haplorrhini; Catarrhini; Hominidae; Homo	PF12874.2^zf-met^Zinc-finger of C2H2 type^52-76^E:5.7e-06	.	.	COG5246^Splicing factor 3a, subunit 2	GO:0071013^cellular_component^catalytic step 2 spliceosome`GO:0005654^cellular_component^nucleoplasm`GO:0030532^cellular_component^small nuclear ribonucleoprotein complex`GO:0046872^molecular_function^metal ion binding`GO:0003676^molecular_function^nucleic acid binding`GO:0008270^molecular_function^zinc ion binding`GO:0000389^biological_process^mRNA 3'-splice site recognition
Adur49422_comp0_c0_seq1	-0.440371	1.21229	-0.251434	-0.38227	-0.847941	-0.716244	1.21358	-0.193763	1.49677	-0.833308	sp|C0LGJ1|Y1743_ARATH^C0LGJ1^Q:3467-351,H:33-1088^57.8%ID^E:0^RecName: Full=Probable LRR receptor-like serine/threonine-protein kinase At1g74360;^Eukaryota; Viridiplantae; Streptophyta; Embryophyta; Tracheophyta; Spermatophyta; Magnoliophyta; eudicotyledons; core eudicotyledons; rosids; malvids; Brassicales; Brassicaceae; Camelineae; Arabidopsis	.	m.76359	303-3542[-]	sp|C0LGJ1|Y1743_ARATH^C0LGJ1^Q:26-1064,H:33-1088^57.78%ID^E:0^RecName: Full=Probable LRR receptor-like serine/threonine-protein kinase At1g74360;^Eukaryota; Viridiplantae; Streptophyta; Embryophyta; Tracheophyta; Spermatophyta; Magnoliophyta; eudicotyledons; core eudicotyledons; rosids; malvids; Brassicales; Brassicaceae; Camelineae; Arabidopsis	PF08263.7^LRRNT_2^Leucine rich repeat N-terminal domain^32-73^E:4.8e-06`PF13855.1^LRR_8^Leucine rich repeat^86-139^E:6.9e-07`PF00560.28^LRR_1^Leucine Rich Repeat^107-128^E:0.14`PF13504.1^LRR_7^Leucine rich repeat^107-118^E:25`PF13504.1^LRR_7^Leucine rich repeat^130-141^E:330`PF13504.1^LRR_7^Leucine rich repeat^151-164^E:580`PF13855.1^LRR_8^Leucine rich repeat^152-212^E:6.8e-08`PF13306.1^LRR_5^Leu…	.	.	COG4886^Leucine-rich repeat (LRR) protein	GO:0016021^cellular_component^integral to membrane`GO:0031966^cellular_component^mitochondrial membrane`GO:0005739^cellular_component^mitochondrion`GO:0005524^molecular_function^ATP binding`GO:0004674^molecular_function^protein serine/threonine kinase activity
Adur49214_comp0_c0_seq1	-0.843998	1.0904	-0.465561	0.546619	-0.331877	-0.564065	1.28037	-0.328862	0.907466	-1.20836	sp|Q7ZXZ2|UTP15_XENLA^Q7ZXZ2^Q:1656-64,H:1-492^32.09%ID^E:5e-76^RecName: Full=U3 small nucleolar RNA-associated protein 15 homolog;^Eukaryota; Metazoa; Chordata; Craniata; Vertebrata; Euteleostomi; Amphibia; Batrachia; Anura; Pipoidea; Pipidae; Xenopodinae; Xenopus; Xenopus	.	m.75929	43-1668[-]	sp|Q7ZXZ2|UTP15_XENLA^Q7ZXZ2^Q:5-535,H:1-492^32.84%ID^E:1e-91^RecName: Full=U3 small nucleolar RNA-associated protein 15 homolog;^Eukaryota; Metazoa; Chordata; Craniata; Vertebrata; Euteleostomi; Amphibia; Batrachia; Anura; Pipoidea; Pipidae; Xenopodinae; Xenopus; Xenopus	PF00400.27^WD40^WD domain, G-beta repeat^174-211^E:2.5e-06`PF00400.27^WD40^WD domain, G-beta repeat^224-253^E:0.00061`PF09384.5^UTP15_C^UTP15 C terminal^388-533^E:7.4e-39	.	.	.	GO:0005730^cellular_component^nucleolus`GO:0006364^biological_process^rRNA processing
Adur24525_comp1_c0_seq12	0.326178	1.33456	-0.519311	0.03007	-0.694217	-0.633563	0.876379	-0.13272	1.27245	-1.30625	sp|Q76CU2|PDR1_TOBAC^Q76CU2^Q:4523-378,H:21-1402^74.24%ID^E:0^RecName: Full=Pleiotropic drug resistance protein 1;^Eukaryota; Viridiplantae; Streptophyta; Embryophyta; Tracheophyta; Spermatophyta; Magnoliophyta; eudicotyledons; core eudicotyledons; asterids; lamiids; Solanales; Solanaceae; Nicotianoideae; Nicotianeae; Nicotiana	.	m.36929	279-4556[-]	sp|Q76CU2|PDR1_TOBAC^Q76CU2^Q:12-1425,H:21-1434^73.84%ID^E:0^RecName: Full=Pleiotropic drug resistance protein 1;^Eukaryota; Viridiplantae; Streptophyta; Embryophyta; Tracheophyta; Spermatophyta; Magnoliophyta; eudicotyledons; core eudicotyledons; asterids; lamiids; Solanales; Solanaceae; Nicotianoideae; Nicotianeae; Nicotiana	PF00005.22^ABC_tran^ABC transporter^167-349^E:2.9e-16`PF01061.19^ABC2_membrane^ABC-2 type transporter^503-715^E:5.4e-46`PF08370.6^PDR_assoc^Plant PDR ABC transporter associated^721-780^E:8e-18`PF00005.22^ABC_tran^ABC transporter^854-1006^E:1.5e-20`PF01061.19^ABC2_membrane^ABC-2 type transporter^1152-1365^E:1.9e-54	.	.	.	GO:0016021^cellular_component^integral to membrane`GO:0005524^molecular_function^ATP binding`GO:0016887^molecular_function^ATPase activity`GO:0006200^biological_process^ATP catabolic process`GO:0006810^biological_process^transport
Aipa3622_comp0_c0_seq1	-0.903526	1.10279	-0.296001	0.26312	-0.932173	-0.61738	1.78769	0.0234025	0.494934	-0.856438	sp|Q9S709|U2AFA_ARATH^Q9S709^Q:792-253,H:1-180^90.56%ID^E:1e-111^RecName: Full=Splicing factor U2af small subunit A;^Eukaryota; Viridiplantae; Streptophyta; Embryophyta; Tracheophyta; Spermatophyta; Magnoliophyta; eudicotyledons; core eudicotyledons; rosids; malvids; Brassicales; Brassicaceae; Camelineae; Arabidopsis	.	.	.	.	.	.	.	.	GO:0005634^cellular_component^nucleus`GO:0003677^molecular_function^DNA binding`GO:0046872^molecular_function^metal ion binding`GO:0000166^molecular_function^nucleotide binding`GO:0003723^molecular_function^RNA binding`GO:0008270^molecular_function^zinc ion binding`GO:0006397^biological_process^mRNA processing`GO:0048573^biological_process^photoperiodism, flowering`GO:0008380^biological_process^R…
Adur1973_comp0_c0_seq1	0.208818	1.4884	-0.433149	0.843822	-0.588963	-0.842268	1.18417	0.133523	0.060404	-1.48902	.	.	m.2826	460-1623[-]	.	PF06273.6^eIF-4B^Plant specific eukaryotic initiation factor 4B^1-261^E:1.5e-42`PF06273.6^eIF-4B^Plant specific eukaryotic initiation factor 4B^259-337^E:1.9e-16	.	.	.	.
Aipa25340_comp0_c0_seq1	-0.215719	1.83175	-0.330693	0.0770631	-0.560641	-0.298608	1.2776	0.114496	-0.115451	-1.24113	sp|Q9LRA7|TPS9_ARATH^Q9LRA7^Q:3083-564,H:1-843^66.55%ID^E:0^RecName: Full=Probable alpha,alpha-trehalose-phosphate synthase [UDP-forming] 9;^Eukaryota; Viridiplantae; Streptophyta; Embryophyta; Tracheophyta; Spermatophyta; Magnoliophyta; eudicotyledons; core eudicotyledons; rosids; malvids; Brassicales; Brassicaceae; Camelineae; Arabidopsis	.	m.121206	474-3083[-]	sp|Q9LRA7|TPS9_ARATH^Q9LRA7^Q:1-840,H:1-843^66.31%ID^E:0^RecName: Full=Probable alpha,alpha-trehalose-phosphate synthase [UDP-forming] 9;^Eukaryota; Viridiplantae; Streptophyta; Embryophyta; Tracheophyta; Spermatophyta; Magnoliophyta; eudicotyledons; core eudicotyledons; rosids; malvids; Brassicales; Brassicaceae; Camelineae; Arabidopsis	PF00982.16^Glyco_transf_20^Glycosyltransferase family 20^57-541^E:8.4e-173`PF02358.11^Trehalose_PPase^Trehalose-phosphatase^592-826^E:5.7e-79`PF08282.7^Hydrolase_3^haloacid dehalogenase-like hydrolase^723-792^E:9.9e-05	.	.	COG0380^Trehalose-6-phosphate synthase	GO:0003825^molecular_function^alpha,alpha-trehalose-phosphate synthase (UDP-forming) activity`GO:0005992^biological_process^trehalose biosynthetic process
Gyn_Aipa_c20041_g1_i1	-0.402287	1.1126	-0.668709	-0.191629	-0.848388	0.24208	1.27679	-0.674904	1.28918	-0.897955	sp|O81905|SD18_ARATH^O81905^Q:2468-186,H:39-819^46.35%ID^E:0^RecName: Full=Receptor-like serine/threonine-protein kinase SD1-8;^Eukaryota; Viridiplantae; Streptophyta; Embryophyta; Tracheophyta; Spermatophyta; Magnoliophyta; eudicotyledons; core eudicotyledons; rosids; malvids; Brassicales; Brassicaceae; Camelineae; Arabidopsis	.	m.23128	102-2558[-]	sp|O81832|Y4729_ARATH^O81832^Q:1-818,H:1-783^45.47%ID^E:0^RecName: Full=G-type lectin S-receptor-like serine/threonine-protein kinase At4g27290;^Eukaryota; Viridiplantae; Streptophyta; Embryophyta; Tracheophyta; Spermatophyta; Magnoliophyta; eudicotyledons; core eudicotyledons; rosids; malvids; Brassicales; Brassicaceae; Camelineae; Arabidopsis	PF01453.19^B_lectin^D-mannose binding lectin^70-182^E:5.8e-32`PF00954.15^S_locus_glycop^S-locus glycoprotein family^208-316^E:8.3e-27`PF08276.6^PAN_2^PAN-like domain^332-398^E:9.1e-19`PF00069.20^Pkinase^Protein kinase domain^505-701^E:3.8e-45`PF07714.12^Pkinase_Tyr^Protein tyrosine kinase^505-702^E:5.3e-44	.	.	COG0515^Serine/threonine protein kinase	GO:0044459^cellular_component^plasma membrane part`GO:0005524^molecular_function^ATP binding`GO:0005516^molecular_function^calmodulin binding`GO:0004674^molecular_function^protein serine/threonine kinase activity`GO:0048544^biological_process^recognition of pollen
Adur44665_comp0_c0_seq1	0.112597	1.22659	-0.179677	0.762627	-0.232382	-1.17788	0.773807	-0.251547	0.856858	-1.4446	sp|Q8NI36|WDR36_HUMAN^Q8NI36^Q:3200-483,H:68-949^34.31%ID^E:3e-163^RecName: Full=WD repeat-containing protein 36;^Eukaryota; Metazoa; Chordata; Craniata; Vertebrata; Euteleostomi; Mammalia; Eutheria; Euarchontoglires; Primates; Haplorrhini; Catarrhini; Hominidae; Homo	.	m.68703	474-3203[-]	sp|O14053|YC47_SCHPO^O14053^Q:3-905,H:23-894^34.98%ID^E:2e-178^RecName: Full=Uncharacterized WD repeat-containing protein C1672.07;^Eukaryota; Fungi; Dikarya; Ascomycota; Taphrinomycotina; Schizosaccharomycetes; Schizosaccharomycetales; Schizosaccharomycetaceae; Schizosaccharomyces	PF00400.27^WD40^WD domain, G-beta repeat^175-209^E:0.00092`PF00400.27^WD40^WD domain, G-beta repeat^226-255^E:0.0051`PF00400.27^WD40^WD domain, G-beta repeat^266-297^E:5.8e-05`PF00400.27^WD40^WD domain, G-beta repeat^312-344^E:0.012`PF00400.27^WD40^WD domain, G-beta repeat^473-504^E:0.047`PF00400.27^WD40^WD domain, G-beta repeat^551-587^E:4e-11`PF04192.7^Utp21^Utp21 specific WD40 associated putat…	.	.	COG2319^FOG: WD40 repeat	GO:0032153^cellular_component^cell division site`GO:0005829^cellular_component^cytosol`GO:0044732^cellular_component^mitotic spindle pole body`GO:0005730^cellular_component^nucleolus`GO:0005732^cellular_component^small nucleolar ribonucleoprotein complex`GO:0032040^cellular_component^small-subunit processome`GO:0006364^biological_process^rRNA processing
Gyn_Aipa_c16392_g1_i1	-0.361019	1.01342	-0.270917	-0.0314594	-0.59895	-0.791982	1.05282	-0.306958	1.43644	-0.923928	sp|P36444|MAOC_FLAPR^P36444^Q:1081-152,H:338-647^82.26%ID^E:7e-162^RecName: Full=NADP-dependent malic enzyme, chloroplastic;^Eukaryota; Viridiplantae; Streptophyta; Embryophyta; Tracheophyta; Spermatophyta; Magnoliophyta; eudicotyledons; core eudicotyledons; asterids; campanulids; Asterales; Asteraceae; Asteroideae; Heliantheae alliance; Tageteae; Flaveria	.	m.20974	140-1081[-]	sp|P36444|MAOC_FLAPR^P36444^Q:1-310,H:338-647^82.26%ID^E:0^RecName: Full=NADP-dependent malic enzyme, chloroplastic;^Eukaryota; Viridiplantae; Streptophyta; Embryophyta; Tracheophyta; Spermatophyta; Magnoliophyta; eudicotyledons; core eudicotyledons; asterids; campanulids; Asterales; Asteraceae; Asteroideae; Heliantheae alliance; Tageteae; Flaveria	PF03949.10^Malic_M^Malic enzyme, NAD binding domain^26-279^E:6.9e-92	.	.	.	GO:0009507^cellular_component^chloroplast`GO:0004473^molecular_function^malate dehydrogenase (oxaloacetate-decarboxylating) (NADP+) activity`GO:0016619^molecular_function^malate dehydrogenase (oxaloacetate-decarboxylating) activity`GO:0046872^molecular_function^metal ion binding`GO:0051287^molecular_function^NAD binding`GO:0006108^biological_process^malate metabolic process
Adur773_comp0_c0_seq2	-0.683508	0.623284	-0.396269	0.119201	-0.35434	-0.742817	1.55128	-0.372558	0.911092	-0.675437	sp|Q9M885|RS72_ARATH^Q9M885^Q:376-2,H:1-125^79.2%ID^E:4e-70^RecName: Full=40S ribosomal protein S7-2;^Eukaryota; Viridiplantae; Streptophyta; Embryophyta; Tracheophyta; Spermatophyta; Magnoliophyta; eudicotyledons; core eudicotyledons; rosids; malvids; Brassicales; Brassicaceae; Camelineae; Arabidopsis	.	m.1358	2-409[-]	sp|Q9M885|RS72_ARATH^Q9M885^Q:12-136,H:1-125^79.2%ID^E:4e-70^RecName: Full=40S ribosomal protein S7-2;^Eukaryota; Viridiplantae; Streptophyta; Embryophyta; Tracheophyta; Spermatophyta; Magnoliophyta; eudicotyledons; core eudicotyledons; rosids; malvids; Brassicales; Brassicaceae; Camelineae; Arabidopsis	PF01251.13^Ribosomal_S7e^Ribosomal protein S7e^17-136^E:3.9e-46	.	.	.	GO:0030686^cellular_component^90S preribosome`GO:0009507^cellular_component^chloroplast`GO:0022627^cellular_component^cytosolic small ribosomal subunit`GO:0016020^cellular_component^membrane`GO:0032040^cellular_component^small-subunit processome`GO:0003735^molecular_function^structural constituent of ribosome`GO:0042274^biological_process^ribosomal small subunit biogenesis`GO:0006364^biological_p…
Adur3746_comp0_c0_seq1	-0.489696	1.28951	0.041326	0.845513	0.0461608	-0.978816	0.879357	-0.88212	0.648898	-1.13353	sp|Q9UNX4|WDR3_HUMAN^Q9UNX4^Q:3053-513,H:78-925^39.06%ID^E:0^RecName: Full=WD repeat-containing protein 3;^Eukaryota; Metazoa; Chordata; Craniata; Vertebrata; Euteleostomi; Mammalia; Eutheria; Euarchontoglires; Primates; Haplorrhini; Catarrhini; Hominidae; Homo	.	m.6005	435-3053[-]	sp|Q9UNX4|WDR3_HUMAN^Q9UNX4^Q:1-847,H:78-925^39.4%ID^E:0^RecName: Full=WD repeat-containing protein 3;^Eukaryota; Metazoa; Chordata; Craniata; Vertebrata; Euteleostomi; Mammalia; Eutheria; Euarchontoglires; Primates; Haplorrhini; Catarrhini; Hominidae; Homo	PF00400.27^WD40^WD domain, G-beta repeat^20-58^E:8.6e-08`PF00400.27^WD40^WD domain, G-beta repeat^67-100^E:2.1e-07`PF00400.27^WD40^WD domain, G-beta repeat^106-142^E:7.3e-07`PF00400.27^WD40^WD domain, G-beta repeat^333-365^E:0.00098`PF00400.27^WD40^WD domain, G-beta repeat^415-447^E:2.7e-05`PF00400.27^WD40^WD domain, G-beta repeat^473-498^E:0.054`PF00400.27^WD40^WD domain, G-beta repeat^509-541^E…	.	.	COG2319^FOG: WD40 repeat	GO:0031965^cellular_component^nuclear membrane`GO:0005730^cellular_component^nucleolus
Aipa26333_comp1_c0_seq11	-1.05122	1.6016	-0.636395	0.424169	-0.0475057	-0.856291	1.45754	-0.654212	0.483714	-0.537935	sp|O22860|RL38_ARATH^O22860^Q:2516-2310,H:1-69^94.2%ID^E:4e-35^RecName: Full=60S ribosomal protein L38;^Eukaryota; Viridiplantae; Streptophyta; Embryophyta; Tracheophyta; Spermatophyta; Magnoliophyta; eudicotyledons; core eudicotyledons; rosids; malvids; Brassicales; Brassicaceae; Camelineae; Arabidopsis	.	m.122987	176-1606[+]	.	PF03763.8^Remorin_C^Remorin, C-terminal region^363-468^E:4e-25	.	.	.	.
Adur27335_comp0_c0_seq1	-0.0594209	2.09685	-0.490398	0.207119	-0.337656	-0.300491	-0.0970501	-0.593581	1.39603	-1.14225	sp|P25986|PR2_PHAVU^P25986^Q:608-147,H:1-155^68.39%ID^E:1e-70^RecName: Full=Pathogenesis-related protein 2;^Eukaryota; Viridiplantae; Streptophyta; Embryophyta; Tracheophyta; Spermatophyta; Magnoliophyta; eudicotyledons; core eudicotyledons; rosids; fabids; Fabales; Fabaceae; Papilionoideae; Phaseoleae; Phaseolus	.	m.40761	135-608[-]	sp|P25986|PR2_PHAVU^P25986^Q:1-154,H:1-155^68.39%ID^E:9e-72^RecName: Full=Pathogenesis-related protein 2;^Eukaryota; Viridiplantae; Streptophyta; Embryophyta; Tracheophyta; Spermatophyta; Magnoliophyta; eudicotyledons; core eudicotyledons; rosids; fabids; Fabales; Fabaceae; Papilionoideae; Phaseoleae; Phaseolus	PF00407.14^Bet_v_1^Pathogenesis-related protein Bet v I family^1-153^E:1.5e-36	.	.	.	GO:0006952^biological_process^defense response`GO:0009607^biological_process^response to biotic stimulus
Adur22074_comp1_c0_seq1	-0.584797	1.33587	-0.572202	-0.160304	-0.840843	-0.748528	1.77183	0.231892	0.397102	-0.57966	.	.	m.33194	2-394[-]	.	.	.	.	.	.
Adur33257_comp1_c0_seq2	-0.586214	1.52479	-0.473969	-0.209828	-1.06204	0.229392	0.84186	-0.344034	1.13284	-0.739941	sp|Q01780|EXOSX_HUMAN^Q01780^Q:1933-1049,H:254-545^49.66%ID^E:2e-81^RecName: Full=Exosome component 10;^Eukaryota; Metazoa; Chordata; Craniata; Vertebrata; Euteleostomi; Mammalia; Eutheria; Euarchontoglires; Primates; Haplorrhini; Catarrhini; Hominidae; Homo	.	m.50184	2-2635[-]	sp|Q01780|EXOSX_HUMAN^Q01780^Q:28-624,H:42-641^33.38%ID^E:5e-89^RecName: Full=Exosome component 10;^Eukaryota; Metazoa; Chordata; Craniata; Vertebrata; Euteleostomi; Mammalia; Eutheria; Euarchontoglires; Primates; Haplorrhini; Catarrhini; Hominidae; Homo	PF01612.15^DNA_pol_A_exo1^3'-5' exonuclease^271-433^E:1e-41`PF00570.18^HRDC^HRDC domain^490-557^E:8.8e-15	.	.	COG0349^Ribonuclease D	GO:0005737^cellular_component^cytoplasm`GO:0000178^cellular_component^exosome (RNase complex)`GO:0000176^cellular_component^nuclear exosome (RNase complex)`GO:0005730^cellular_component^nucleolus`GO:0035327^cellular_component^transcriptionally active chromatin`GO:0008408^molecular_function^3'-5' exonuclease activity`GO:0004532^molecular_function^exoribonuclease activity`GO:0000166^molecular_funct…
Adur5878_comp1_c0_seq1	-0.418316	1.64245	-0.548549	0.207683	-0.771764	-0.482011	0.696056	-0.22254	0.948702	-0.643664	sp|P52575|IFR_MEDSA^P52575^Q:302-3,H:132-231^77%ID^E:6e-53^RecName: Full=Isoflavone reductase;^Eukaryota; Viridiplantae; Streptophyta; Embryophyta; Tracheophyta; Spermatophyta; Magnoliophyta; eudicotyledons; core eudicotyledons; rosids; fabids; Fabales; Fabaceae; Papilionoideae; Trifolieae; Medicago	.	m.9416	3-302[-]	sp|P52575|IFR_MEDSA^P52575^Q:1-100,H:132-231^77%ID^E:6e-53^RecName: Full=Isoflavone reductase;^Eukaryota; Viridiplantae; Streptophyta; Embryophyta; Tracheophyta; Spermatophyta; Magnoliophyta; eudicotyledons; core eudicotyledons; rosids; fabids; Fabales; Fabaceae; Papilionoideae; Trifolieae; Medicago	PF05368.8^NmrA^NmrA-like family^2-100^E:4.9e-31	.	.	.	GO:0047526^molecular_function^2'-hydroxyisoflavone reductase activity`GO:0000166^molecular_function^nucleotide binding
Gyn_Aipa_c69305_g1_i1	-0.423916	0.973418	-0.233531	0.824039	-0.0479192	-1.56756	1.20813	0.0801704	0.312807	-0.942471	sp|P82353|NLTP2_PRUAR^P82353^Q:338-135,H:1-68^58.82%ID^E:2e-23^RecName: Full=Non-specific lipid-transfer protein 2;^Eukaryota; Viridiplantae; Streptophyta; Embryophyta; Tracheophyta; Spermatophyta; Magnoliophyta; eudicotyledons; core eudicotyledons; rosids; fabids; Rosales; Rosaceae; Amygdaloideae; Amygdaleae; Prunus	.	.	.	.	.	.	.	.	GO:0008289^molecular_function^lipid binding`GO:0006869^biological_process^lipid transport
Adur30124_comp0_c0_seq1	-1.11782	1.26058	-0.187819	0.820686	-0.397158	-1.12843	1.00174	0.256319	0.703286	-1.16379	sp|Q6NS46|RRP5_MOUSE^Q6NS46^Q:1307-519,H:1593-1854^49.24%ID^E:1e-69^RecName: Full=Protein RRP5 homolog;^Eukaryota; Metazoa; Chordata; Craniata; Vertebrata; Euteleostomi; Mammalia; Eutheria; Euarchontoglires; Glires; Rodentia; Sciurognathi; Muroidea; Muridae; Murinae; Mus; Mus	.	m.44937	504-2144[-]	sp|O74835|RRP5_SCHPO^O74835^Q:1-541,H:1156-1683^36.21%ID^E:6e-83^RecName: Full=rRNA biogenesis protein rrp5;^Eukaryota; Fungi; Dikarya; Ascomycota; Taphrinomycotina; Schizosaccharomycetes; Schizosaccharomycetales; Schizosaccharomycetaceae; Schizosaccharomyces	PF00575.18^S1^S1 RNA binding domain^78-152^E:3.1e-19`PF05843.9^Suf^Suppressor of forked protein (Suf)^300-400^E:7.5e-05`PF05843.9^Suf^Suppressor of forked protein (Suf)^450-543^E:2.1e-09	.	.	COG0539^Ribosomal protein S1	GO:0005730^cellular_component^nucleolus`GO:0032040^cellular_component^small-subunit processome`GO:0042134^molecular_function^rRNA primary transcript binding`GO:0030515^molecular_function^snoRNA binding`GO:0006397^biological_process^mRNA processing`GO:0006364^biological_process^rRNA processing
Aipa43478_comp0_c0_seq1	-0.548786	1.81623	-0.794395	1.08254	-0.589616	-0.866005	0.27096	-0.315739	0.74836	-0.381067	sp|Q9ZRW8|GSTUJ_ARATH^Q9ZRW8^Q:785-132,H:1-216^60.55%ID^E:7e-94^RecName: Full=Glutathione S-transferase U19;^Eukaryota; Viridiplantae; Streptophyta; Embryophyta; Tracheophyta; Spermatophyta; Magnoliophyta; eudicotyledons; core eudicotyledons; rosids; malvids; Brassicales; Brassicaceae; Camelineae; Arabidopsis	.	m.151609	120-785[-]	sp|Q9ZRW8|GSTUJ_ARATH^Q9ZRW8^Q:1-218,H:1-216^60.55%ID^E:4e-95^RecName: Full=Glutathione S-transferase U19;^Eukaryota; Viridiplantae; Streptophyta; Embryophyta; Tracheophyta; Spermatophyta; Magnoliophyta; eudicotyledons; core eudicotyledons; rosids; malvids; Brassicales; Brassicaceae; Camelineae; Arabidopsis	PF13417.1^GST_N_3^Glutathione S-transferase, N-terminal domain^7-81^E:5.9e-17`PF13409.1^GST_N_2^Glutathione S-transferase, N-terminal domain^13-78^E:9.2e-12`PF02798.15^GST_N^Glutathione S-transferase, N-terminal domain^15-78^E:2.9e-15`PF00043.20^GST_C^Glutathione S-transferase, C-terminal domain^119-194^E:1.7e-10`PF13410.1^GST_C_2^Glutathione S-transferase, C-terminal domain^124-189^E:2.9e-10	.	.	.	GO:0009570^cellular_component^chloroplast stroma`GO:0005829^cellular_component^cytosol`GO:0005886^cellular_component^plasma membrane`GO:0005774^cellular_component^vacuolar membrane`GO:0043295^molecular_function^glutathione binding`GO:0004364^molecular_function^glutathione transferase activity`GO:0004601^molecular_function^peroxidase activity`GO:0042631^biological_process^cellular response to wate…
Adur33423_comp0_c0_seq2	-0.392653	0.93987	-0.505963	0.651739	0.0146146	-1.05632	0.984546	-0.230134	1.2034	-1.42669	sp|Q0WVD6|ANM3_ARATH^Q0WVD6^Q:2156-399,H:55-601^57.58%ID^E:0^RecName: Full=Probable protein arginine N-methyltransferase 3;^Eukaryota; Viridiplantae; Streptophyta; Embryophyta; Tracheophyta; Spermatophyta; Magnoliophyta; eudicotyledons; core eudicotyledons; rosids; malvids; Brassicales; Brassicaceae; Camelineae; Arabidopsis	.	m.50471	393-2306[-]	sp|Q0WVD6|ANM3_ARATH^Q0WVD6^Q:13-636,H:9-601^55.26%ID^E:0^RecName: Full=Probable protein arginine N-methyltransferase 3;^Eukaryota; Viridiplantae; Streptophyta; Embryophyta; Tracheophyta; Spermatophyta; Magnoliophyta; eudicotyledons; core eudicotyledons; rosids; malvids; Brassicales; Brassicaceae; Camelineae; Arabidopsis	PF12756.2^zf-C2H2_2^C2H2 type zinc-finger (2 copies)^53-127^E:1.7e-08`PF05175.9^MTS^Methyltransferase small domain^295-348^E:9e-05`PF06325.8^PrmA^Ribosomal protein L11 methyltransferase (PrmA)^300-347^E:5.9e-06`PF12847.2^Methyltransf_18^Methyltransferase domain^301-421^E:1.1e-08`PF13659.1^Methyltransf_26^Methyltransferase domain^301-390^E:3.4e-07`PF08241.7^Methyltransf_11^Methyltransferase domain…	.	.	COG0500^SAM-dependent methyltransferases	GO:0005829^cellular_component^cytosol`GO:0046872^molecular_function^metal ion binding`GO:0008168^molecular_function^methyltransferase activity`GO:0008270^molecular_function^zinc ion binding`GO:0006479^biological_process^protein methylation
Adur49247_comp0_c0_seq1	-0.364269	1.84892	-0.6875	-0.222148	-0.607205	-0.260511	1.38678	-0.0390767	0.205911	-0.76601	sp|P81393|MYB08_ANTMA^P81393^Q:1237-890,H:1-116^75%ID^E:4e-58^RecName: Full=Myb-related protein 308;^Eukaryota; Viridiplantae; Streptophyta; Embryophyta; Tracheophyta; Spermatophyta; Magnoliophyta; eudicotyledons; core eudicotyledons; asterids; lamiids; Lamiales; Plantaginaceae; Antirrhineae; Antirrhinum	.	m.75986	272-1237[-]	sp|P81393|MYB08_ANTMA^P81393^Q:1-254,H:1-231^44.09%ID^E:2e-61^RecName: Full=Myb-related protein 308;^Eukaryota; Viridiplantae; Streptophyta; Embryophyta; Tracheophyta; Spermatophyta; Magnoliophyta; eudicotyledons; core eudicotyledons; asterids; lamiids; Lamiales; Plantaginaceae; Antirrhineae; Antirrhinum	PF00249.26^Myb_DNA-binding^Myb-like DNA-binding domain^14-61^E:3.3e-14`PF13921.1^Myb_DNA-bind_6^Myb-like DNA-binding domain^17-77^E:1.7e-10`PF00249.26^Myb_DNA-binding^Myb-like DNA-binding domain^67-112^E:1.9e-14`PF13921.1^Myb_DNA-bind_6^Myb-like DNA-binding domain^71-120^E:1e-09	.	.	.	GO:0005634^cellular_component^nucleus`GO:0003682^molecular_function^chromatin binding`GO:0003677^molecular_function^DNA binding`GO:0006355^biological_process^regulation of transcription, DNA-dependent`GO:0006351^biological_process^transcription, DNA-dependent
Aipa9222_comp0_c0_seq1	-0.556452	1.56818	-0.256886	0.51482	-0.768101	-0.364339	1.34188	-0.019188	0.215254	-1.33793	sp|P08770|TRA1_MAIZE^P08770^Q:1853-249,H:223-751^29.15%ID^E:2e-68^RecName: Full=Putative AC transposase;^Eukaryota; Viridiplantae; Streptophyta; Embryophyta; Tracheophyta; Spermatophyta; Magnoliophyta; Liliopsida; Poales; Poaceae; PACMAD clade; Panicoideae; Andropogoneae; Zea	.	m.94132	192-2396[-]	sp|P08770|TRA1_MAIZE^P08770^Q:182-716,H:223-751^29.15%ID^E:5e-71^RecName: Full=Putative AC transposase;^Eukaryota; Viridiplantae; Streptophyta; Embryophyta; Tracheophyta; Spermatophyta; Magnoliophyta; Liliopsida; Poales; Poaceae; PACMAD clade; Panicoideae; Andropogoneae; Zea	PF02892.10^zf-BED^BED zinc finger^96-143^E:3.3e-09`PF13912.1^zf-C2H2_6^C2H2-type zinc finger^115-127^E:0.22`PF14372.1^DUF4413^Domain of unknown function (DUF4413)^482-579^E:6.5e-25`PF05699.9^Dimer_Tnp_hAT^hAT family C-terminal dimerisation region^634-716^E:6.6e-26	.	.	.	GO:0003677^molecular_function^DNA binding`GO:0006310^biological_process^DNA recombination`GO:0032196^biological_process^transposition
Aipa29955_comp0_c0_seq1	-0.45242	1.74879	-1.05931	0.627137	-0.835536	-0.24803	-0.165683	0.0536626	1.34204	-0.578525	.	.	.	.	.	.	.	.	.	.
Aipa9381_comp0_c0_seq2	0.0106342	1.72507	-0.557744	0.178899	-1.08658	-0.674056	1.2133	0.478209	0.18045	-0.889621	sp|Q9LHP4|RCH2_ARATH^Q9LHP4^Q:2918-333,H:197-1063^31.35%ID^E:2e-84^RecName: Full=Receptor-like protein kinase 2;^Eukaryota; Viridiplantae; Streptophyta; Embryophyta; Tracheophyta; Spermatophyta; Magnoliophyta; eudicotyledons; core eudicotyledons; rosids; malvids; Brassicales; Brassicaceae; Camelineae; Arabidopsis`sp|Q9LHP4|RCH2_ARATH^Q9LHP4^Q:3044-1533,H:61-563^34.95%ID^E:4e-36^RecName: Full=Rece…	.	m.94570	318-3194[-]	sp|O22938|Y2182_ARATH^O22938^Q:149-958,H:65-887^37.44%ID^E:2e-143^RecName: Full=Leucine-rich repeat receptor-like tyrosine-protein kinase At2g41820;^Eukaryota; Viridiplantae; Streptophyta; Embryophyta; Tracheophyta; Spermatophyta; Magnoliophyta; eudicotyledons; core eudicotyledons; rosids; malvids; Brassicales; Brassicaceae; Camelineae; Arabidopsis`sp|O22938|Y2182_ARATH^O22938^Q:10-498,H:2-510^32…	PF08263.7^LRRNT_2^Leucine rich repeat N-terminal domain^46-68^E:2.1e-05`PF13504.1^LRR_7^Leucine rich repeat^78-86^E:7600`PF13516.1^LRR_6^Leucine Rich repeat^97-115^E:0.97`PF00560.28^LRR_1^Leucine Rich Repeat^99-116^E:0.0067`PF13504.1^LRR_7^Leucine rich repeat^99-113^E:0.31`PF13504.1^LRR_7^Leucine rich repeat^125-141^E:2400`PF13504.1^LRR_7^Leucine rich repeat^149-157^E:8200`PF13504.1^LRR_7^Leucine…	.	.	COG4886^Leucine-rich repeat (LRR) protein	GO:0016021^cellular_component^integral to membrane`GO:0005886^cellular_component^plasma membrane`GO:0005524^molecular_function^ATP binding`GO:0004714^molecular_function^transmembrane receptor protein tyrosine kinase activity
Aipa15209_comp0_c0_seq1	-0.426224	0.76328	-0.495343	0.210794	-0.428092	-0.576605	0.962698	-0.449575	1.25879	-0.707371	.	.	m.104086	225-851[-]	.	PF02365.10^NAM^No apical meristem (NAM) protein^1-22^E:9.4e-05	.	.	.	.
Gyn_Aipa_c52502_g1_i1	-0.303022	0.8194	-0.463099	0.747518	-1.4206	-0.252694	1.26641	-0.0237016	0.438041	-0.636129	sp|O80340|ERF78_ARATH^O80340^Q:1254-1036,H:14-86^90.41%ID^E:1e-23^RecName: Full=Ethylene-responsive transcription factor 4;^Eukaryota; Viridiplantae; Streptophyta; Embryophyta; Tracheophyta; Spermatophyta; Magnoliophyta; eudicotyledons; core eudicotyledons; rosids; malvids; Brassicales; Brassicaceae; Camelineae; Arabidopsis	.	.	.	.	.	.	.	.	GO:0016604^cellular_component^nuclear body`GO:0003677^molecular_function^DNA binding`GO:0003700^molecular_function^sequence-specific DNA binding transcription factor activity`GO:0009873^biological_process^ethylene mediated signaling pathway`GO:0009864^biological_process^induced systemic resistance, jasmonic acid mediated signaling pathway`GO:0010105^biological_process^negative regulation of ethyl…
Adur25011_comp1_c0_seq1	-0.432495	1.0563	-0.747855	0.0451912	-0.536637	-0.417338	1.41615	-0.874978	1.10422	-0.404626	.	.	m.37777	100-1401[-]	.	PF11891.3^DUF3411^Domain of unknown function (DUF3411)^209-388^E:4.5e-66	.	.	.	.
Gyn_Adur_c8202_g2_i2	0.0937636	1.151	-0.397758	0.870249	-1.00478	-0.186985	1.22772	0.470625	-0.522535	-1.28637	sp|Q84W41|GLR36_ARATH^Q84W41^Q:601-3312,H:3-894^57.68%ID^E:0^RecName: Full=Glutamate receptor 3.6;^Eukaryota; Viridiplantae; Streptophyta; Embryophyta; Tracheophyta; Spermatophyta; Magnoliophyta; eudicotyledons; core eudicotyledons; rosids; malvids; Brassicales; Brassicaceae; Camelineae; Arabidopsis	.	m.5056	589-3444[+]	sp|Q84W41|GLR36_ARATH^Q84W41^Q:5-913,H:3-899^57.58%ID^E:0^RecName: Full=Glutamate receptor 3.6;^Eukaryota; Viridiplantae; Streptophyta; Embryophyta; Tracheophyta; Spermatophyta; Magnoliophyta; eudicotyledons; core eudicotyledons; rosids; malvids; Brassicales; Brassicaceae; Camelineae; Arabidopsis	PF13458.1^Peripla_BP_6^Periplasmic binding protein^43-396^E:1.6e-14`PF01094.23^ANF_receptor^Receptor family ligand binding region^49-408^E:1.7e-68`PF00497.15^SBP_bac_3^Bacterial extracellular solute-binding proteins, family 3^485-812^E:1.1e-24`PF00060.21^Lig_chan^Ligand-gated ion channel^594-845^E:4.2e-33	.	.	.	GO:0016021^cellular_component^integral to membrane`GO:0030288^cellular_component^outer membrane-bounded periplasmic space`GO:0005886^cellular_component^plasma membrane`GO:0005262^molecular_function^calcium channel activity`GO:0005234^molecular_function^extracellular-glutamate-gated ion channel activity`GO:0004965^molecular_function^G-protein coupled GABA receptor activity`GO:0008066^molecular_fun…
Aipa12355_comp0_c0_seq1	-0.741085	0.758492	-0.468623	0.592762	-0.312084	-1.09122	1.32506	-0.11463	0.976402	-0.919267	sp|Q9SGP2|HSL1_ARATH^Q9SGP2^Q:2934-394,H:136-991^58.25%ID^E:0^RecName: Full=Receptor-like protein kinase HSL1;^Eukaryota; Viridiplantae; Streptophyta; Embryophyta; Tracheophyta; Spermatophyta; Magnoliophyta; eudicotyledons; core eudicotyledons; rosids; malvids; Brassicales; Brassicaceae; Camelineae; Arabidopsis`sp|Q9SGP2|HSL1_ARATH^Q9SGP2^Q:2736-1660,H:57-436^31.43%ID^E:2e-27^RecName: Full=Recept…	.	m.99072	364-2934[-]	sp|Q9SGP2|HSL1_ARATH^Q9SGP2^Q:1-848,H:136-992^58.18%ID^E:0^RecName: Full=Receptor-like protein kinase HSL1;^Eukaryota; Viridiplantae; Streptophyta; Embryophyta; Tracheophyta; Spermatophyta; Magnoliophyta; eudicotyledons; core eudicotyledons; rosids; malvids; Brassicales; Brassicaceae; Camelineae; Arabidopsis`sp|Q9SGP2|HSL1_ARATH^Q9SGP2^Q:67-452,H:57-464^31.96%ID^E:8e-43^RecName: Full=Receptor-lik…	PF00560.28^LRR_1^Leucine Rich Repeat^1-18^E:0.18`PF13504.1^LRR_7^Leucine rich repeat^2-10^E:3500`PF13504.1^LRR_7^Leucine rich repeat^45-56^E:710`PF13516.1^LRR_6^Leucine Rich repeat^69-91^E:1.6`PF13855.1^LRR_8^Leucine rich repeat^70-131^E:7.7e-07`PF13504.1^LRR_7^Leucine rich repeat^70-82^E:2.4`PF00560.28^LRR_1^Leucine Rich Repeat^71-93^E:0.3`PF13504.1^LRR_7^Leucine rich repeat^94-107^E:81`PF13504.…	.	.	COG4886^Leucine-rich repeat (LRR) protein	GO:0016021^cellular_component^integral to membrane`GO:0005886^cellular_component^plasma membrane`GO:0005524^molecular_function^ATP binding`GO:0004674^molecular_function^protein serine/threonine kinase activity
Adur29793_comp0_c0_seq2	-0.53555	0.647727	-0.769654	0.633268	-0.457515	-0.868739	1.17632	0.124661	1.31198	-1.2251	.	.	.	.	.	.	.	.	.	.
Gyn_Adur_c14984_g1_i1	-0.54151	2.09149	-0.601644	0.493649	0.0999161	-0.497126	0.550919	-0.514307	0.802908	-1.36763	sp|Q9UNX4|WDR3_HUMAN^Q9UNX4^Q:1564-2,H:3-521^34.07%ID^E:2e-83^RecName: Full=WD repeat-containing protein 3;^Eukaryota; Metazoa; Chordata; Craniata; Vertebrata; Euteleostomi; Mammalia; Eutheria; Euarchontoglires; Primates; Haplorrhini; Catarrhini; Hominidae; Homo	.	m.15807	2-1597[-]	sp|Q9UNX4|WDR3_HUMAN^Q9UNX4^Q:12-532,H:3-521^34.43%ID^E:2e-96^RecName: Full=WD repeat-containing protein 3;^Eukaryota; Metazoa; Chordata; Craniata; Vertebrata; Euteleostomi; Mammalia; Eutheria; Euarchontoglires; Primates; Haplorrhini; Catarrhini; Hominidae; Homo	PF00400.27^WD40^WD domain, G-beta repeat^78-104^E:2.8e-05`PF00400.27^WD40^WD domain, G-beta repeat^108-146^E:4.7e-08`PF00400.27^WD40^WD domain, G-beta repeat^155-188^E:1.1e-07`PF00400.27^WD40^WD domain, G-beta repeat^194-230^E:4e-07`PF00400.27^WD40^WD domain, G-beta repeat^421-453^E:0.00054`PF00400.27^WD40^WD domain, G-beta repeat^503-532^E:0.0018	.	.	COG2319^FOG: WD40 repeat	GO:0031965^cellular_component^nuclear membrane`GO:0005730^cellular_component^nucleolus
Aipa42063_comp3_c1_seq1	-0.775236	1.59574	-0.361893	-0.059387	-0.380816	-0.728738	1.62372	-0.0950713	0.384775	-0.929598	sp|Q54KS4|GNL3_DICDI^Q54KS4^Q:1790-813,H:127-454^50.89%ID^E:8e-105^RecName: Full=Guanine nucleotide-binding protein-like 3 homolog;^Eukaryota; Amoebozoa; Mycetozoa; Dictyosteliida; Dictyostelium	.	m.149514	381-2000[-]	sp|Q54KS4|GNL3_DICDI^Q54KS4^Q:1-396,H:48-454^45.52%ID^E:8e-111^RecName: Full=Guanine nucleotide-binding protein-like 3 homolog;^Eukaryota; Amoebozoa; Mycetozoa; Dictyosteliida; Dictyostelium	PF08701.6^GN3L_Grn1^GNL3L/Grn1 putative GTPase^1-40^E:7.3e-07`PF02421.13^FeoB_N^Ferrous iron transport protein B^206-274^E:3.3e-09`PF01926.18^MMR_HSR1^50S ribosome-binding GTPase^208-270^E:4.9e-15	.	.	COG1161^Predicted GTPases	GO:0005634^cellular_component^nucleus`GO:0005525^molecular_function^GTP binding
Adur23210_comp0_c0_seq1	-0.261757	1.87974	-0.132768	0.642052	-0.469754	-1.16823	1.28708	0.0943161	-0.448804	-0.882553	.	.	m.34789	266-694[-]	.	.	.	.	.	.
Adur13063_comp0_c0_seq2	-0.380738	1.52087	-0.269634	-0.511319	-1.06551	-0.295308	1.55761	0.102188	0.582015	-0.860123	sp|Q6BSS5|ESF2_DEBHA^Q6BSS5^Q:952-362,H:96-303^39.9%ID^E:5e-41^RecName: Full=Pre-rRNA-processing protein ESF2;^Eukaryota; Fungi; Dikarya; Ascomycota; Saccharomycotina; Saccharomycetes; Saccharomycetales; Debaryomycetaceae; Debaryomyces	.	m.20134	350-1084[-]	sp|Q6BSS5|ESF2_DEBHA^Q6BSS5^Q:11-199,H:61-250^43.68%ID^E:3e-46^RecName: Full=Pre-rRNA-processing protein ESF2;^Eukaryota; Fungi; Dikarya; Ascomycota; Saccharomycotina; Saccharomycetes; Saccharomycetales; Debaryomycetaceae; Debaryomyces	PF00076.17^RRM_1^RNA recognition motif. (a.k.a. RRM, RBD, or RNP domain)^48-127^E:1.3e-05`PF14259.1^RRM_6^RNA recognition motif (a.k.a. RRM, RBD, or RNP domain)^48-127^E:6.9e-06	.	.	.	GO:0005730^cellular_component^nucleolus`GO:0000166^molecular_function^nucleotide binding`GO:0003723^molecular_function^RNA binding`GO:0006364^biological_process^rRNA processing
Aipa19503_comp0_c0_seq2	-0.657131	1.0277	-1.06018	0.140606	-1.09212	-0.260163	1.1642	0.304108	1.05393	-0.497431	sp|F4JJE0|CCT2_ARATH^F4JJE0^Q:2073-1309,H:19-268^83.14%ID^E:7e-147^.^.	.	m.111731	1177-2181[-]	sp|Q9ZV56|CCT1_ARATH^Q9ZV56^Q:33-318,H:29-296^77.35%ID^E:2e-159^.^.	PF01467.21^CTP_transf_2^Cytidylyltransferase^42-171^E:1.2e-22	.	.	.	.
Aipa28188_comp0_c0_seq1	0.24533	1.29472	-0.331979	-0.14003	-1.23521	-0.488851	1.44915	0.670639	0.398792	-1.34921	.	.	m.127089	4-1125[-]	.	.	.	.	.	.
Aipa40645_comp0_c0_seq1	-0.407979	1.17753	-0.537834	0.154598	-0.844488	-0.945191	1.0897	0.259844	1.19041	-0.880075	sp|Q9SR40|LAC7_ARATH^Q9SR40^Q:1798-209,H:27-550^58.29%ID^E:0^RecName: Full=Laccase-7;^Eukaryota; Viridiplantae; Streptophyta; Embryophyta; Tracheophyta; Spermatophyta; Magnoliophyta; eudicotyledons; core eudicotyledons; rosids; malvids; Brassicales; Brassicaceae; Camelineae; Arabidopsis	.	m.146720	155-1885[-]	sp|Q9SR40|LAC7_ARATH^Q9SR40^Q:15-559,H:12-550^57.79%ID^E:0^RecName: Full=Laccase-7;^Eukaryota; Viridiplantae; Streptophyta; Embryophyta; Tracheophyta; Spermatophyta; Magnoliophyta; eudicotyledons; core eudicotyledons; rosids; malvids; Brassicales; Brassicaceae; Camelineae; Arabidopsis	PF07732.10^Cu-oxidase_3^Multicopper oxidase^36-149^E:4.1e-40`PF00394.17^Cu-oxidase^Multicopper oxidase^161-310^E:9.4e-39`PF07731.9^Cu-oxidase_2^Multicopper oxidase^422-558^E:1.1e-37	.	.	COG2132^Putative multicopper oxidases	GO:0048046^cellular_component^apoplast`GO:0005507^molecular_function^copper ion binding`GO:0052716^molecular_function^hydroquinone:oxygen oxidoreductase activity`GO:0046274^biological_process^lignin catabolic process
Aipa3943_comp0_c0_seq3	-0.924069	1.58613	-0.603039	-0.0798221	-0.586784	-0.766812	1.31885	0.138083	0.734292	-0.596138	sp|A4FV84|MRT4_BOVIN^A4FV84^Q:919-293,H:1-208^50.72%ID^E:4e-70^RecName: Full=mRNA turnover protein 4 homolog;^Eukaryota; Metazoa; Chordata; Craniata; Vertebrata; Euteleostomi; Mammalia; Eutheria; Laurasiatheria; Cetartiodactyla; Ruminantia; Pecora; Bovidae; Bovinae; Bos	.	m.85535	230-919[-]	sp|A4FV84|MRT4_BOVIN^A4FV84^Q:1-209,H:1-208^50.72%ID^E:3e-71^RecName: Full=mRNA turnover protein 4 homolog;^Eukaryota; Metazoa; Chordata; Craniata; Vertebrata; Euteleostomi; Mammalia; Eutheria; Laurasiatheria; Cetartiodactyla; Ruminantia; Pecora; Bovidae; Bovinae; Bos	PF00466.15^Ribosomal_L10^Ribosomal protein L10^19-121^E:3.3e-21	.	.	COG0244^Ribosomal protein L10	GO:0031965^cellular_component^nuclear membrane`GO:0005730^cellular_component^nucleolus`GO:0042254^biological_process^ribosome biogenesis
Adur36002_comp0_c0_seq1	-0.0674712	0.740606	-0.752245	-0.303202	-1.31639	0.0749042	1.15502	0.654444	1.0707	-1.03198	sp|Q41328|PTI1_SOLLC^Q41328^Q:536-3,H:153-330^91.01%ID^E:1e-104^RecName: Full=Pto-interacting protein 1;^Eukaryota; Viridiplantae; Streptophyta; Embryophyta; Tracheophyta; Spermatophyta; Magnoliophyta; eudicotyledons; core eudicotyledons; asterids; lamiids; Solanales; Solanaceae; Solanoideae; Solaneae; Solanum; Lycopersicon	.	m.54854	3-536[-]	sp|Q41328|PTI1_SOLLC^Q41328^Q:1-178,H:153-330^91.01%ID^E:2e-109^RecName: Full=Pto-interacting protein 1;^Eukaryota; Viridiplantae; Streptophyta; Embryophyta; Tracheophyta; Spermatophyta; Magnoliophyta; eudicotyledons; core eudicotyledons; asterids; lamiids; Solanales; Solanaceae; Solanoideae; Solaneae; Solanum; Lycopersicon	PF00069.20^Pkinase^Protein kinase domain^14-136^E:4.3e-26`PF07714.12^Pkinase_Tyr^Protein tyrosine kinase^14-177^E:2.2e-23	.	.	.	GO:0005524^molecular_function^ATP binding`GO:0004674^molecular_function^protein serine/threonine kinase activity`GO:0009626^biological_process^plant-type hypersensitive response
Adur45841_comp0_c0_seq1	-0.795875	1.01044	-0.114037	0.860244	-0.552172	-0.734949	1.14421	-0.0801305	0.542371	-1.20858	.	.	m.70488	172-2508[-]	.	PF06972.6^DUF1296^Protein of unknown function (DUF1296)^12-72^E:2.9e-29	.	.	.	.
Adur22780_comp0_c0_seq2	-0.707973	1.34854	-0.74179	-0.566363	-0.773494	-0.223259	1.59653	0.00359811	1.0787	-0.800971	sp|Q9HCG8|CWC22_HUMAN^Q9HCG8^Q:1337-507,H:382-661^57.5%ID^E:4e-95^RecName: Full=Pre-mRNA-splicing factor CWC22 homolog;^Eukaryota; Metazoa; Chordata; Craniata; Vertebrata; Euteleostomi; Mammalia; Eutheria; Euarchontoglires; Primates; Haplorrhini; Catarrhini; Hominidae; Homo	.	m.34286	360-1337[-]	sp|Q9HCG8|CWC22_HUMAN^Q9HCG8^Q:1-277,H:382-661^56.49%ID^E:3e-102^RecName: Full=Pre-mRNA-splicing factor CWC22 homolog;^Eukaryota; Metazoa; Chordata; Craniata; Vertebrata; Euteleostomi; Mammalia; Eutheria; Euarchontoglires; Primates; Haplorrhini; Catarrhini; Hominidae; Homo	PF02847.12^MA3^MA3 domain^71-177^E:1.1e-28	.	.	.	GO:0071013^cellular_component^catalytic step 2 spliceosome`GO:0005737^cellular_component^cytoplasm`GO:0003677^molecular_function^DNA binding`GO:0003723^molecular_function^RNA binding`GO:0000398^biological_process^mRNA splicing, via spliceosome`GO:0048024^biological_process^regulation of mRNA splicing, via spliceosome
Gyn_Adur_c62683_g1_i1	-0.0302393	1.27748	-0.468296	0.188359	-1.1044	0.0122349	1.71131	-0.0382887	-0.0969123	-1.0355	.	.	m.17364	1-354[-]	.	.	.	.	.	.
Gyn_Adur_c7787_g1_i1	-0.112839	1.66034	-0.797931	0.269559	-0.377025	-0.163885	1.16869	0.219409	0.239111	-1.58959	sp|Q9LF79|ACA8_ARATH^Q9LF79^Q:2340-1,H:36-812^73.11%ID^E:0^RecName: Full=Calcium-transporting ATPase 8, plasma membrane-type;^Eukaryota; Viridiplantae; Streptophyta; Embryophyta; Tracheophyta; Spermatophyta; Magnoliophyta; eudicotyledons; core eudicotyledons; rosids; malvids; Brassicales; Brassicaceae; Camelineae; Arabidopsis	.	m.4449	1-2469[-]	sp|Q9LF79|ACA8_ARATH^Q9LF79^Q:18-823,H:5-812^71.46%ID^E:0^RecName: Full=Calcium-transporting ATPase 8, plasma membrane-type;^Eukaryota; Viridiplantae; Streptophyta; Embryophyta; Tracheophyta; Spermatophyta; Magnoliophyta; eudicotyledons; core eudicotyledons; rosids; malvids; Brassicales; Brassicaceae; Camelineae; Arabidopsis	PF12515.3^CaATP_NAI^Ca2+-ATPase N terminal autoinhibitory domain^36-80^E:5.2e-19`PF00690.21^Cation_ATPase_N^Cation transporter/ATPase, N-terminus^144-212^E:3.3e-12`PF00122.15^E1-E2_ATPase^E1-E2 ATPase^231-479^E:8e-60`PF00702.21^Hydrolase^haloacid dehalogenase-like hydrolase^484-808^E:3.7e-28`PF12710.2^HAD^haloacid dehalogenase-like hydrolase^486-804^E:1.7e-16`PF13246.1^Hydrolase_like2^Putative hy…	.	.	COG0474^Cation transport ATPase	GO:0016021^cellular_component^integral to membrane`GO:0005886^cellular_component^plasma membrane`GO:0009506^cellular_component^plasmodesma`GO:0005524^molecular_function^ATP binding`GO:0005388^molecular_function^calcium-transporting ATPase activity`GO:0046872^molecular_function^metal ion binding`GO:0043621^molecular_function^protein self-association`GO:0006754^biological_process^ATP biosynthetic p…
Adur43764_comp0_c0_seq3	-0.0833633	1.44504	-0.499038	0.0786431	-0.313583	-0.86142	1.28943	-0.356216	0.709615	-0.955214	sp|P38456|YMF11_MARPO^P38456^Q:1922-555,H:243-713^25.57%ID^E:5e-36^RecName: Full=Uncharacterized mitochondrial protein ymf11;^Eukaryota; Viridiplantae; Streptophyta; Embryophyta; Marchantiophyta; Marchantiopsida; Marchantiidae; Marchantiales; Marchantiaceae; Marchantia	.	m.67171	276-2438[-]	sp|P38456|YMF11_MARPO^P38456^Q:173-628,H:243-713^25%ID^E:9e-39^RecName: Full=Uncharacterized mitochondrial protein ymf11;^Eukaryota; Viridiplantae; Streptophyta; Embryophyta; Marchantiophyta; Marchantiopsida; Marchantiidae; Marchantiales; Marchantiaceae; Marchantia	PF00078.22^RVT_1^Reverse transcriptase (RNA-dependent DNA polymerase)^171-273^E:1.2e-09`PF00078.22^RVT_1^Reverse transcriptase (RNA-dependent DNA polymerase)^320-440^E:0.00021`PF01348.16^Intron_maturas2^Type II intron maturase^473-584^E:2e-13	.	.	.	GO:0005739^cellular_component^mitochondrion`GO:0003723^molecular_function^RNA binding`GO:0003964^molecular_function^RNA-directed DNA polymerase activity`GO:0006397^biological_process^mRNA processing`GO:0006278^biological_process^RNA-dependent DNA replication
Aipa28432_comp0_c0_seq1	-0.603286	1.75783	-0.97038	0.2466	-0.716128	-0.101925	1.78068	0.0723372	-0.504728	-0.576147	sp|Q8T1P1|Y3453_DICDI^Q8T1P1^Q:2250-940,H:124-502^37.16%ID^E:6e-69^RecName: Full=Uncharacterized protein DDB_G0273453/DDB_G0273565;^Eukaryota; Amoebozoa; Mycetozoa; Dictyosteliida; Dictyostelium	.	m.127776	73-2313[-]	sp|Q8T1P1|Y3453_DICDI^Q8T1P1^Q:22-458,H:124-502^37.16%ID^E:4e-88^RecName: Full=Uncharacterized protein DDB_G0273453/DDB_G0273565;^Eukaryota; Amoebozoa; Mycetozoa; Dictyosteliida; Dictyostelium	.	.	.	COG2074^2-phosphoglycerate kinase	.
Aipa2052_comp1_c0_seq1	-0.343943	0.958523	-1.08813	0.321841	-0.959838	0.239286	0.902695	-0.577948	1.08622	-0.333847	sp|Q0P5L0|RBM42_BOVIN^Q0P5L0^Q:506-201,H:329-430^72.55%ID^E:4e-47^RecName: Full=RNA-binding protein 42;^Eukaryota; Metazoa; Chordata; Craniata; Vertebrata; Euteleostomi; Mammalia; Eutheria; Laurasiatheria; Cetartiodactyla; Ruminantia; Pecora; Bovidae; Bovinae; Bos	.	m.82069	114-689[-]	sp|Q66KL9|RBM42_XENTR^Q66KL9^Q:62-178,H:273-388^64.96%ID^E:6e-49^RecName: Full=RNA-binding protein 42;^Eukaryota; Metazoa; Chordata; Craniata; Vertebrata; Euteleostomi; Amphibia; Batrachia; Anura; Pipoidea; Pipidae; Xenopodinae; Xenopus; Silurana	PF00076.17^RRM_1^RNA recognition motif. (a.k.a. RRM, RBD, or RNP domain)^84-154^E:2e-17`PF14259.1^RRM_6^RNA recognition motif (a.k.a. RRM, RBD, or RNP domain)^84-154^E:2.1e-09`PF13893.1^RRM_5^RNA recognition motif. (a.k.a. RRM, RBD, or RNP domain)^113-157^E:5.2e-05	.	.	.	GO:0005737^cellular_component^cytoplasm`GO:0005634^cellular_component^nucleus`GO:0000166^molecular_function^nucleotide binding`GO:0003723^molecular_function^RNA binding
Aipa12779_comp1_c0_seq1	0.435745	0.898848	-1.04061	1.00447	-1.55595	0.00862204	0.282538	-0.10048	0.793228	-0.281543	.	.	m.99571	318-2960[-]	.	.	.	.	.	.
Adur29725_comp0_c0_seq1	-0.520206	0.559232	-0.292441	0.464446	-0.419598	-1.16764	1.25347	-0.142461	1.23205	-0.953844	sp|Q9SGP2|HSL1_ARATH^Q9SGP2^Q:2817-1,H:37-984^56.93%ID^E:0^RecName: Full=Receptor-like protein kinase HSL1;^Eukaryota; Viridiplantae; Streptophyta; Embryophyta; Tracheophyta; Spermatophyta; Magnoliophyta; eudicotyledons; core eudicotyledons; rosids; malvids; Brassicales; Brassicaceae; Camelineae; Arabidopsis	.	m.44391	1-2925[-]	sp|Q9SGP2|HSL1_ARATH^Q9SGP2^Q:11-975,H:11-984^56.49%ID^E:0^RecName: Full=Receptor-like protein kinase HSL1;^Eukaryota; Viridiplantae; Streptophyta; Embryophyta; Tracheophyta; Spermatophyta; Magnoliophyta; eudicotyledons; core eudicotyledons; rosids; malvids; Brassicales; Brassicaceae; Camelineae; Arabidopsis	PF08263.7^LRRNT_2^Leucine rich repeat N-terminal domain^15-56^E:1e-09`PF13516.1^LRR_6^Leucine Rich repeat^107-129^E:0.043`PF13855.1^LRR_8^Leucine rich repeat^108-168^E:5.5e-07`PF00560.28^LRR_1^Leucine Rich Repeat^109-130^E:0.1`PF00560.28^LRR_1^Leucine Rich Repeat^133-153^E:0.03`PF13516.1^LRR_6^Leucine Rich repeat^179-192^E:1.3`PF00560.28^LRR_1^Leucine Rich Repeat^182-204^E:0.66`PF13855.1^LRR_8^Le…	.	.	COG4886^Leucine-rich repeat (LRR) protein	GO:0016021^cellular_component^integral to membrane`GO:0005886^cellular_component^plasma membrane`GO:0005524^molecular_function^ATP binding`GO:0004674^molecular_function^protein serine/threonine kinase activity
Gyn_Aipa_c8282_g1_i1	-0.588812	1.59496	-0.0555239	0.280719	-0.270044	-0.270044	1.39791	-0.918426	0.497649	-1.333	.	.	m.18995	212-826[-]	.	.	.	.	.	.
Adur28410_comp0_c0_seq1	-0.317135	1.86616	-0.0900349	0.485058	-0.440288	-0.509774	0.30626	-0.594795	0.928242	-1.11735	sp|Q8W487|YB95_ARATH^Q8W487^Q:642-22,H:40-249^53.05%ID^E:7e-62^RecName: Full=Uncharacterized protein At2g39795, mitochondrial;^Eukaryota; Viridiplantae; Streptophyta; Embryophyta; Tracheophyta; Spermatophyta; Magnoliophyta; eudicotyledons; core eudicotyledons; rosids; malvids; Brassicales; Brassicaceae; Camelineae; Arabidopsis	.	m.42322	16-795[-]	sp|Q8W487|YB95_ARATH^Q8W487^Q:52-258,H:40-249^53.52%ID^E:2e-65^RecName: Full=Uncharacterized protein At2g39795, mitochondrial;^Eukaryota; Viridiplantae; Streptophyta; Embryophyta; Tracheophyta; Spermatophyta; Magnoliophyta; eudicotyledons; core eudicotyledons; rosids; malvids; Brassicales; Brassicaceae; Camelineae; Arabidopsis	PF02330.11^MAM33^Mitochondrial glycoprotein^79-257^E:5.6e-26	.	.	.	GO:0005759^cellular_component^mitochondrial matrix`GO:0005739^cellular_component^mitochondrion
Aipa3706_comp1_c0_seq2	-0.917562	1.40269	-0.0994277	0.564685	-0.775134	-1.38128	0.735268	0.0115338	1.23377	-0.612832	sp|O82626|ERG_ANTMA^O82626^Q:1457-195,H:1-423^65.37%ID^E:2e-170^RecName: Full=GTP-binding protein ERG;^Eukaryota; Viridiplantae; Streptophyta; Embryophyta; Tracheophyta; Spermatophyta; Magnoliophyta; eudicotyledons; core eudicotyledons; asterids; lamiids; Lamiales; Plantaginaceae; Antirrhineae; Antirrhinum	.	m.84928	192-1457[-]	sp|O82626|ERG_ANTMA^O82626^Q:1-421,H:1-423^65.37%ID^E:0^RecName: Full=GTP-binding protein ERG;^Eukaryota; Viridiplantae; Streptophyta; Embryophyta; Tracheophyta; Spermatophyta; Magnoliophyta; eudicotyledons; core eudicotyledons; asterids; lamiids; Lamiales; Plantaginaceae; Antirrhineae; Antirrhinum	PF01926.18^MMR_HSR1^50S ribosome-binding GTPase^140-263^E:1.7e-15`PF02421.13^FeoB_N^Ferrous iron transport protein B^140-276^E:3.9e-05`PF04548.11^AIG1^AIG1 family^142-268^E:2.1e-05`PF00009.22^GTP_EFTU^Elongation factor Tu GTP binding domain^217-311^E:0.00011`PF07650.12^KH_2^KH domain^348-419^E:1e-07	.	.	.	GO:0005622^cellular_component^intracellular`GO:0005525^molecular_function^GTP binding`GO:0003723^molecular_function^RNA binding
Adur36002_comp0_c1_seq2	-0.751889	1.49315	-0.646959	-0.131527	-1.30707	-0.0434485	0.918097	0.943535	0.598536	-0.825341	sp|Q41328|PTI1_SOLLC^Q41328^Q:443-3,H:1-148^58.78%ID^E:3e-54^RecName: Full=Pto-interacting protein 1;^Eukaryota; Viridiplantae; Streptophyta; Embryophyta; Tracheophyta; Spermatophyta; Magnoliophyta; eudicotyledons; core eudicotyledons; asterids; lamiids; Solanales; Solanaceae; Solanoideae; Solaneae; Solanum; Lycopersicon	.	m.54856	3-443[-]	sp|Q41328|PTI1_SOLLC^Q41328^Q:1-147,H:1-148^58.78%ID^E:7e-55^RecName: Full=Pto-interacting protein 1;^Eukaryota; Viridiplantae; Streptophyta; Embryophyta; Tracheophyta; Spermatophyta; Magnoliophyta; eudicotyledons; core eudicotyledons; asterids; lamiids; Solanales; Solanaceae; Solanoideae; Solaneae; Solanum; Lycopersicon	PF07714.12^Pkinase_Tyr^Protein tyrosine kinase^73-147^E:3.5e-12`PF00069.20^Pkinase^Protein kinase domain^73-147^E:9.8e-10	.	.	.	GO:0005524^molecular_function^ATP binding`GO:0004674^molecular_function^protein serine/threonine kinase activity`GO:0009626^biological_process^plant-type hypersensitive response
Gyn_Adur_c58731_g1_i1	-0.824383	1.37202	-0.318585	0.774022	0.349436	-0.770038	0.846482	-0.501771	0.705225	-1.44986	sp|Q9LUG5|RPF2_ARATH^Q9LUG5^Q:1220-282,H:1-313^69.33%ID^E:9e-146^RecName: Full=Ribosome production factor 2 homolog;^Eukaryota; Viridiplantae; Streptophyta; Embryophyta; Tracheophyta; Spermatophyta; Magnoliophyta; eudicotyledons; core eudicotyledons; rosids; malvids; Brassicales; Brassicaceae; Camelineae; Arabidopsis	.	m.12311	279-1298[-]	sp|Q9AWM9|RPF2_ORYSJ^Q9AWM9^Q:30-335,H:5-306^69.93%ID^E:2e-157^RecName: Full=Ribosome production factor 2 homolog;^Eukaryota; Viridiplantae; Streptophyta; Embryophyta; Tracheophyta; Spermatophyta; Magnoliophyta; Liliopsida; Poales; Poaceae; BEP clade; Ehrhartoideae; Oryzeae; Oryza	PF04427.13^Brix^Brix domain^59-257^E:3.6e-33	.	.	COG5106^Uncharacterized conserved protein	GO:0005730^cellular_component^nucleolus
Adur3058_comp0_c0_seq1	-0.462682	1.35396	0.309017	-0.357479	-0.641906	-0.299838	1.92549	-0.125024	-0.276215	-1.12823	sp|Q8RWW0|ALE2_ARATH^Q8RWW0^Q:398-6,H:93-222^51.15%ID^E:9e-32^RecName: Full=Receptor-like serine/threonine-protein kinase ALE2;^Eukaryota; Viridiplantae; Streptophyta; Embryophyta; Tracheophyta; Spermatophyta; Magnoliophyta; eudicotyledons; core eudicotyledons; rosids; malvids; Brassicales; Brassicaceae; Camelineae; Arabidopsis	.	m.5029	3-989[-]	sp|Q8RWW0|ALE2_ARATH^Q8RWW0^Q:198-328,H:93-222^51.15%ID^E:1e-32^RecName: Full=Receptor-like serine/threonine-protein kinase ALE2;^Eukaryota; Viridiplantae; Streptophyta; Embryophyta; Tracheophyta; Spermatophyta; Magnoliophyta; eudicotyledons; core eudicotyledons; rosids; malvids; Brassicales; Brassicaceae; Camelineae; Arabidopsis	.	.	.	COG0515^Serine/threonine protein kinase	GO:0016021^cellular_component^integral to membrane`GO:0005886^cellular_component^plasma membrane`GO:0005524^molecular_function^ATP binding`GO:0004674^molecular_function^protein serine/threonine kinase activity`GO:0030154^biological_process^cell differentiation`GO:0042335^biological_process^cuticle development`GO:0048645^biological_process^organ formation`GO:0046777^biological_process^protein auto…
Gyn_Adur_c24004_g1_i1	-1.29558	1.29069	-0.213974	0.587246	-0.46659	-1.10802	1.04302	0.257018	0.763012	-0.858449	sp|Q9ZUU1|KAD1_ARATH^Q9ZUU1^Q:553-119,H:33-181^50.34%ID^E:1e-36^RecName: Full=Probable adenylate kinase 1, chloroplastic;^Eukaryota; Viridiplantae; Streptophyta; Embryophyta; Tracheophyta; Spermatophyta; Magnoliophyta; eudicotyledons; core eudicotyledons; rosids; malvids; Brassicales; Brassicaceae; Camelineae; Arabidopsis	.	m.16142	8-751[-]	sp|Q9ZUU1|KAD1_ARATH^Q9ZUU1^Q:60-211,H:26-181^48.72%ID^E:3e-37^RecName: Full=Probable adenylate kinase 1, chloroplastic;^Eukaryota; Viridiplantae; Streptophyta; Embryophyta; Tracheophyta; Spermatophyta; Magnoliophyta; eudicotyledons; core eudicotyledons; rosids; malvids; Brassicales; Brassicaceae; Camelineae; Arabidopsis	PF00406.17^ADK^Adenylate kinase^86-204^E:5e-20	.	.	COG0563^Adenylate kinase and related kinases	GO:0009570^cellular_component^chloroplast stroma`GO:0005634^cellular_component^nucleus`GO:0004017^molecular_function^adenylate kinase activity`GO:0005524^molecular_function^ATP binding`GO:0008652^biological_process^cellular amino acid biosynthetic process`GO:0048364^biological_process^root development`GO:0048367^biological_process^shoot development
Aipa17868_comp0_c0_seq1	-0.173913	0.991429	0.0105786	0.029197	-1.23178	0.506505	1.04813	-0.517506	0.757007	-1.14715	sp|Q9LK64|AB3C_ARATH^Q9LK64^Q:3291-163,H:489-1514^68.68%ID^E:0^RecName: Full=ABC transporter C family member 3;^Eukaryota; Viridiplantae; Streptophyta; Embryophyta; Tracheophyta; Spermatophyta; Magnoliophyta; eudicotyledons; core eudicotyledons; rosids; malvids; Brassicales; Brassicaceae; Camelineae; Arabidopsis	.	m.108811	157-3291[-]	sp|Q9LK64|AB3C_ARATH^Q9LK64^Q:1-1043,H:489-1514^68.87%ID^E:0^RecName: Full=ABC transporter C family member 3;^Eukaryota; Viridiplantae; Streptophyta; Embryophyta; Tracheophyta; Spermatophyta; Magnoliophyta; eudicotyledons; core eudicotyledons; rosids; malvids; Brassicales; Brassicaceae; Camelineae; Arabidopsis	PF00664.18^ABC_membrane^ABC transporter transmembrane region^1-103^E:2e-08`PF00005.22^ABC_tran^ABC transporter^170-304^E:5e-20`PF00664.18^ABC_membrane^ABC transporter transmembrane region^483-749^E:2.9e-23`PF00005.22^ABC_tran^ABC transporter^816-963^E:9.9e-30	.	.	COG1132^ABC-type multidrug transport system, ATPase and permease components	GO:0048046^cellular_component^apoplast`GO:0016021^cellular_component^integral to membrane`GO:0000325^cellular_component^plant-type vacuole`GO:0009506^cellular_component^plasmodesma`GO:0005774^cellular_component^vacuolar membrane`GO:0005524^molecular_function^ATP binding`GO:0010290^molecular_function^chlorophyll catabolite transmembrane transporter activity`GO:0015431^molecular_function^glutathion…
Aipa40440_comp0_c0_seq2	-0.622722	0.857741	-0.590526	0.47034	-1.10565	-0.137679	0.664568	-0.335074	1.2082	-0.330851	sp|Q9SZ46|C82C4_ARATH^Q9SZ46^Q:1630-188,H:32-517^46.75%ID^E:7e-154^RecName: Full=Cytochrome P450 82C4;^Eukaryota; Viridiplantae; Streptophyta; Embryophyta; Tracheophyta; Spermatophyta; Magnoliophyta; eudicotyledons; core eudicotyledons; rosids; malvids; Brassicales; Brassicaceae; Camelineae; Arabidopsis	.	m.146456	185-1744[-]	sp|Q9SZ46|C82C4_ARATH^Q9SZ46^Q:39-519,H:32-517^46.75%ID^E:1e-154^RecName: Full=Cytochrome P450 82C4;^Eukaryota; Viridiplantae; Streptophyta; Embryophyta; Tracheophyta; Spermatophyta; Magnoliophyta; eudicotyledons; core eudicotyledons; rosids; malvids; Brassicales; Brassicaceae; Camelineae; Arabidopsis	PF00067.17^p450^Cytochrome P450^40-508^E:6.1e-99	.	.	COG2124^Cytochrome P450	GO:0016021^cellular_component^integral to membrane`GO:0009055^molecular_function^electron carrier activity`GO:0020037^molecular_function^heme binding`GO:0005506^molecular_function^iron ion binding`GO:0004497^molecular_function^monooxygenase activity`GO:0016705^molecular_function^oxidoreductase activity, acting on paired donors, with incorporation or reduction of molecular oxygen`GO:0071281^biolog…
Aipa18586_comp1_c0_seq1	-0.598538	2.01627	-0.101687	0.61472	-0.634947	-0.79088	1.01338	-0.0112168	-0.166414	-0.86811	.	.	m.109952	594-1058[-]	.	.	.	.	.	.
Adur47531_comp0_c0_seq1	-0.204289	0.904709	-0.684207	0.00880157	-1.13448	-0.365497	1.2577	0.540602	1.03905	-1.12892	sp|Q9LTC0|Y5707_ARATH^Q9LTC0^Q:1530-436,H:1-370^60.47%ID^E:5e-155^RecName: Full=Probable receptor-like protein kinase At5g47070;^Eukaryota; Viridiplantae; Streptophyta; Embryophyta; Tracheophyta; Spermatophyta; Magnoliophyta; eudicotyledons; core eudicotyledons; rosids; malvids; Brassicales; Brassicaceae; Camelineae; Arabidopsis	.	m.73088	361-1530[-]	sp|Q9LTC0|Y5707_ARATH^Q9LTC0^Q:1-368,H:1-373^60.26%ID^E:2e-159^RecName: Full=Probable receptor-like protein kinase At5g47070;^Eukaryota; Viridiplantae; Streptophyta; Embryophyta; Tracheophyta; Spermatophyta; Magnoliophyta; eudicotyledons; core eudicotyledons; rosids; malvids; Brassicales; Brassicaceae; Camelineae; Arabidopsis	PF00069.20^Pkinase^Protein kinase domain^81-359^E:4.4e-49`PF07714.12^Pkinase_Tyr^Protein tyrosine kinase^83-360^E:9.7e-50	.	.	COG0515^Serine/threonine protein kinase	GO:0005886^cellular_component^plasma membrane`GO:0005524^molecular_function^ATP binding`GO:0004674^molecular_function^protein serine/threonine kinase activity
Aipa49714_comp1_c0_seq1	-0.052401	1.73618	-0.354553	0.0338061	-0.0532545	-0.561108	1.42592	-0.379305	0.12172	-1.35575	sp|Q91YK2|RRP1B_MOUSE^Q91YK2^Q:3059-2325,H:12-262^33.59%ID^E:2e-27^RecName: Full=Ribosomal RNA processing protein 1 homolog B;^Eukaryota; Metazoa; Chordata; Craniata; Vertebrata; Euteleostomi; Mammalia; Eutheria; Euarchontoglires; Glires; Rodentia; Sciurognathi; Muroidea; Muridae; Murinae; Mus; Mus	.	m.164298	1431-3158[-]	sp|Q91YK2|RRP1B_MOUSE^Q91YK2^Q:34-255,H:12-240^35.62%ID^E:4e-34^RecName: Full=Ribosomal RNA processing protein 1 homolog B;^Eukaryota; Metazoa; Chordata; Craniata; Vertebrata; Euteleostomi; Mammalia; Eutheria; Euarchontoglires; Glires; Rodentia; Sciurognathi; Muroidea; Muridae; Murinae; Mus; Mus	PF05997.7^Nop52^Nucleolar protein,Nop52^32-237^E:1.7e-63	.	.	.	GO:0005829^cellular_component^cytosol`GO:0000791^cellular_component^euchromatin`GO:0000792^cellular_component^heterochromatin`GO:0005730^cellular_component^nucleolus`GO:0005634^cellular_component^nucleus`GO:0030688^cellular_component^preribosome, small subunit precursor`GO:0010923^biological_process^negative regulation of phosphatase activity`GO:0006364^biological_process^rRNA processing
Aipa44012_comp1_c0_seq4	-0.690805	0.680467	-0.573014	0.794639	-0.640553	-0.227282	1.00771	0.21815	0.98841	-1.56117	sp|Q9MUK5|TOC64_PEA^Q9MUK5^Q:2304-535,H:4-593^80%ID^E:0^RecName: Full=Translocon at the outer membrane of chloroplasts 64;^Eukaryota; Viridiplantae; Streptophyta; Embryophyta; Tracheophyta; Spermatophyta; Magnoliophyta; eudicotyledons; core eudicotyledons; rosids; fabids; Fabales; Fabaceae; Papilionoideae; Fabeae; Pisum	.	m.152872	532-2304[-]	sp|Q9MUK5|TOC64_PEA^Q9MUK5^Q:1-590,H:4-593^80%ID^E:0^RecName: Full=Translocon at the outer membrane of chloroplasts 64;^Eukaryota; Viridiplantae; Streptophyta; Embryophyta; Tracheophyta; Spermatophyta; Magnoliophyta; eudicotyledons; core eudicotyledons; rosids; fabids; Fabales; Fabaceae; Papilionoideae; Fabeae; Pisum	PF01425.16^Amidase^Amidase^53-441^E:5.1e-54`PF13414.1^TPR_11^TPR repeat^472-539^E:2e-19`PF07719.12^TPR_2^Tetratricopeptide repeat^475-507^E:0.00091`PF00515.23^TPR_1^Tetratricopeptide repeat^478-507^E:0.00099`PF07719.12^TPR_2^Tetratricopeptide repeat^508-541^E:0.0014`PF00515.23^TPR_1^Tetratricopeptide repeat^509-541^E:0.00011`PF13371.1^TPR_9^Tetratricopeptide repeat^516-585^E:5.5e-05`PF13414.1^TPR…	.	.	.	GO:0009707^cellular_component^chloroplast outer membrane`GO:0016021^cellular_component^integral to membrane`GO:0016884^molecular_function^carbon-nitrogen ligase activity, with glutamine as amido-N-donor`GO:0015031^biological_process^protein transport
Adur27488_comp0_c0_seq1	-0.944469	1.25496	-0.206558	0.564303	0.239137	-0.795326	1.41494	-0.652253	0.41516	-1.18639	sp|Q9LRZ3|PUM24_ARATH^Q9LRZ3^Q:1871-126,H:54-633^58.9%ID^E:0^RecName: Full=Pumilio homolog 24;^Eukaryota; Viridiplantae; Streptophyta; Embryophyta; Tracheophyta; Spermatophyta; Magnoliophyta; eudicotyledons; core eudicotyledons; rosids; malvids; Brassicales; Brassicaceae; Camelineae; Arabidopsis	.	m.40981	93-2042[-]	sp|Q9LRZ3|PUM24_ARATH^Q9LRZ3^Q:40-639,H:19-633^57.03%ID^E:0^RecName: Full=Pumilio homolog 24;^Eukaryota; Viridiplantae; Streptophyta; Embryophyta; Tracheophyta; Spermatophyta; Magnoliophyta; eudicotyledons; core eudicotyledons; rosids; malvids; Brassicales; Brassicaceae; Camelineae; Arabidopsis	.	.	.	.	GO:0005730^cellular_component^nucleolus`GO:0003723^molecular_function^RNA binding`GO:0006417^biological_process^regulation of translation
Gyn_Aipa_c6989_g1_i1	-0.356192	0.413961	0.000583825	0.825295	-0.466807	-1.91897	1.21599	-0.0349711	0.8836	-0.54323	sp|Q38826|IAA8_ARATH^Q38826^Q:651-1,H:49-238^46.7%ID^E:5e-46^RecName: Full=Auxin-responsive protein IAA8;^Eukaryota; Viridiplantae; Streptophyta; Embryophyta; Tracheophyta; Spermatophyta; Magnoliophyta; eudicotyledons; core eudicotyledons; rosids; malvids; Brassicales; Brassicaceae; Camelineae; Arabidopsis	.	m.18822	1-690[-]	sp|Q38826|IAA8_ARATH^Q38826^Q:14-230,H:49-238^46.7%ID^E:7e-50^RecName: Full=Auxin-responsive protein IAA8;^Eukaryota; Viridiplantae; Streptophyta; Embryophyta; Tracheophyta; Spermatophyta; Magnoliophyta; eudicotyledons; core eudicotyledons; rosids; malvids; Brassicales; Brassicaceae; Camelineae; Arabidopsis	PF02309.11^AUX_IAA^AUX/IAA family^14-230^E:1.4e-43	.	.	.	GO:0005634^cellular_component^nucleus`GO:0009734^biological_process^auxin mediated signaling pathway`GO:0006355^biological_process^regulation of transcription, DNA-dependent`GO:0006351^biological_process^transcription, DNA-dependent
Aipa49783_comp0_c0_seq2	-0.310079	0.802092	-1.27224	0.606799	-0.382724	-0.653058	1.02459	0.0339822	1.16601	-0.851365	sp|P35683|IF4A1_ORYSJ^P35683^Q:430-2,H:156-298^97.2%ID^E:8e-96^RecName: Full=Eukaryotic initiation factor 4A-1;^Eukaryota; Viridiplantae; Streptophyta; Embryophyta; Tracheophyta; Spermatophyta; Magnoliophyta; Liliopsida; Poales; Poaceae; BEP clade; Ehrhartoideae; Oryzeae; Oryza	.	m.164527	2-430[-]	sp|P35683|IF4A1_ORYSJ^P35683^Q:1-143,H:156-298^97.2%ID^E:7e-96^RecName: Full=Eukaryotic initiation factor 4A-1;^Eukaryota; Viridiplantae; Streptophyta; Embryophyta; Tracheophyta; Spermatophyta; Magnoliophyta; Liliopsida; Poales; Poaceae; BEP clade; Ehrhartoideae; Oryzeae; Oryza	PF00270.24^DEAD^DEAD/DEAH box helicase^3-72^E:1.7e-18	.	.	COG0513^Superfamily II DNA and RNA helicases	GO:0005829^cellular_component^cytosol`GO:0005730^cellular_component^nucleolus`GO:0009505^cellular_component^plant-type cell wall`GO:0005886^cellular_component^plasma membrane`GO:0005524^molecular_function^ATP binding`GO:0008026^molecular_function^ATP-dependent helicase activity`GO:0003743^molecular_function^translation initiation factor activity`GO:0046686^biological_process^response to cadmium i…
Adur12718_comp0_c0_seq1	-1.0381	1.38387	-0.351074	-0.105135	-0.705013	-0.713567	1.22614	0.212447	1.02939	-0.823705	sp|P46087|NOP2_HUMAN^P46087^Q:1950-787,H:210-592^64.69%ID^E:8e-179^RecName: Full=Putative ribosomal RNA methyltransferase NOP2;^Eukaryota; Metazoa; Chordata; Craniata; Vertebrata; Euteleostomi; Mammalia; Eutheria; Euarchontoglires; Primates; Haplorrhini; Catarrhini; Hominidae; Homo	.	m.19657	454-2367[-]	sp|Q922K7|NOP2_MOUSE^Q922K7^Q:70-586,H:112-638^52.7%ID^E:0^RecName: Full=Putative ribosomal RNA methyltransferase NOP2;^Eukaryota; Metazoa; Chordata; Craniata; Vertebrata; Euteleostomi; Mammalia; Eutheria; Euarchontoglires; Glires; Rodentia; Sciurognathi; Muroidea; Muridae; Murinae; Mus; Mus	PF01189.12^Nol1_Nop2_Fmu^NOL1/NOP2/sun family^234-520^E:2.6e-94	.	.	COG0144^tRNA and rRNA cytosine-C5-methylases	GO:0005730^cellular_component^nucleolus`GO:0003723^molecular_function^RNA binding`GO:0008757^molecular_function^S-adenosylmethionine-dependent methyltransferase activity`GO:0006364^biological_process^rRNA processing
Adur24466_comp0_c0_seq1	-0.216142	0.903426	-0.488154	0.0294082	-0.534073	-1.01506	1.45912	0.0122858	1.03262	-0.954349	.	.	.	.	.	.	.	.	.	.
Aipa25213_comp1_c0_seq1	-0.367669	1.16408	-0.377873	0.403488	-0.745959	-0.539685	1.6076	-0.692751	0.27885	-0.46461	sp|Q9M9V8|CDPKA_ARATH^Q9M9V8^Q:2185-545,H:1-545^79.71%ID^E:0^RecName: Full=Calcium-dependent protein kinase 10;^Eukaryota; Viridiplantae; Streptophyta; Embryophyta; Tracheophyta; Spermatophyta; Magnoliophyta; eudicotyledons; core eudicotyledons; rosids; malvids; Brassicales; Brassicaceae; Camelineae; Arabidopsis	.	m.120916	1313-2239[+]	.	.	.	.	.	.
Aipa37196_comp0_c0_seq2	-0.221302	1.35763	-0.251646	0.951652	-1.22056	-1.35659	0.449406	0.323844	1.0814	-0.735058	sp|Q9FM19|HIR1_ARATH^Q9FM19^Q:2247-1402,H:1-282^88.3%ID^E:1e-176^RecName: Full=Hypersensitive-induced response protein 1;^Eukaryota; Viridiplantae; Streptophyta; Embryophyta; Tracheophyta; Spermatophyta; Magnoliophyta; eudicotyledons; core eudicotyledons; rosids; malvids; Brassicales; Brassicaceae; Camelineae; Arabidopsis	.	m.141849	1381-2247[-]	sp|Q9FM19|HIR1_ARATH^Q9FM19^Q:1-282,H:1-282^88.3%ID^E:0^RecName: Full=Hypersensitive-induced response protein 1;^Eukaryota; Viridiplantae; Streptophyta; Embryophyta; Tracheophyta; Spermatophyta; Magnoliophyta; eudicotyledons; core eudicotyledons; rosids; malvids; Brassicales; Brassicaceae; Camelineae; Arabidopsis	PF01145.20^Band_7^SPFH domain / Band 7 family^9-182^E:4.7e-32	.	.	COG0330^Membrane protease subunits, stomatin/prohibitin homologs	GO:0005794^cellular_component^Golgi apparatus`GO:0005886^cellular_component^plasma membrane`GO:0009506^cellular_component^plasmodesma`GO:0005774^cellular_component^vacuolar membrane
Aipa18670_comp0_c0_seq1	-0.416787	1.95067	0.0624319	0.664218	-0.47807	-0.524284	0.900311	-0.295224	-0.0239681	-1.32801	.	.	m.110053	683-3343[-]	.	PF00855.12^PWWP^PWWP domain^237-322^E:1e-19	.	.	.	.
Aipa6992_comp0_c0_seq2	-0.535184	1.72391	-0.363098	0.0689824	-1.01827	-0.465935	1.20019	0.635414	0.305341	-1.15511	sp|Q8NIW7|BBP_NEUCR^Q8NIW7^Q:3237-2320,H:72-405^41.06%ID^E:1e-68^RecName: Full=Branchpoint-bridging protein;^Eukaryota; Fungi; Dikarya; Ascomycota; Pezizomycotina; Sordariomycetes; Sordariomycetidae; Sordariales; Sordariaceae; Neurospora	.	m.90561	1186-3612[-]	sp|Q8NIW7|BBP_NEUCR^Q8NIW7^Q:126-461,H:72-430^39.62%ID^E:2e-72^RecName: Full=Branchpoint-bridging protein;^Eukaryota; Fungi; Dikarya; Ascomycota; Pezizomycotina; Sordariomycetes; Sordariomycetidae; Sordariales; Sordariaceae; Neurospora	PF00013.24^KH_1^KH domain^261-330^E:2.3e-07`PF13014.1^KH_3^KH domain^262-289^E:1.5e-05`PF00076.17^RRM_1^RNA recognition motif. (a.k.a. RRM, RBD, or RNP domain)^487-556^E:2.5e-19`PF14259.1^RRM_6^RNA recognition motif (a.k.a. RRM, RBD, or RNP domain)^487-556^E:4.2e-10`PF13893.1^RRM_5^RNA recognition motif. (a.k.a. RRM, RBD, or RNP domain)^501-561^E:1.8e-07	.	.	COG5082^Arginine methyltransferase-interacting protein, contains RING Zn-finger	GO:0005681^cellular_component^spliceosomal complex`GO:0046872^molecular_function^metal ion binding`GO:0003723^molecular_function^RNA binding`GO:0008270^molecular_function^zinc ion binding`GO:0006397^biological_process^mRNA processing`GO:0008380^biological_process^RNA splicing
Adur18127_comp0_c0_seq1	0.388896	1.53371	-0.13338	0.0716708	-0.875181	-0.395724	0.599375	-0.159313	0.895794	-1.28498	sp|Q38732|DAG_ANTMA^Q38732^Q:506-84,H:79-219^52.82%ID^E:2e-41^RecName: Full=DAG protein, chloroplastic;^Eukaryota; Viridiplantae; Streptophyta; Embryophyta; Tracheophyta; Spermatophyta; Magnoliophyta; eudicotyledons; core eudicotyledons; asterids; lamiids; Lamiales; Plantaginaceae; Antirrhineae; Antirrhinum	.	m.26947	3-815[-]	sp|Q38732|DAG_ANTMA^Q38732^Q:104-211,H:79-185^63.89%ID^E:3e-42^RecName: Full=DAG protein, chloroplastic;^Eukaryota; Viridiplantae; Streptophyta; Embryophyta; Tracheophyta; Spermatophyta; Magnoliophyta; eudicotyledons; core eudicotyledons; asterids; lamiids; Lamiales; Plantaginaceae; Antirrhineae; Antirrhinum	.	.	.	.	GO:0009507^cellular_component^chloroplast
Adur24397_comp1_c0_seq1	-0.655315	1.27202	-0.328643	0.0871628	-0.222818	-0.789413	1.23171	-0.294125	0.967145	-1.06215	.	.	m.36667	208-603[-]	.	.	.	.	.	.
Aipa26668_comp0_c0_seq2	-0.156014	1.94449	-0.197857	0.206624	-0.55631	-0.997054	0.626446	-0.29549	0.944451	-0.923132	sp|P47816|PDCD2_RAT^P47816^Q:1376-300,H:8-337^36.86%ID^E:4e-64^RecName: Full=Programmed cell death protein 2;^Eukaryota; Metazoa; Chordata; Craniata; Vertebrata; Euteleostomi; Mammalia; Eutheria; Euarchontoglires; Glires; Rodentia; Sciurognathi; Muroidea; Muridae; Murinae; Rattus	.	m.123845	267-1478[-]	sp|P47816|PDCD2_RAT^P47816^Q:35-393,H:8-337^36.86%ID^E:3e-65^RecName: Full=Programmed cell death protein 2;^Eukaryota; Metazoa; Chordata; Craniata; Vertebrata; Euteleostomi; Mammalia; Eutheria; Euarchontoglires; Glires; Rodentia; Sciurognathi; Muroidea; Muridae; Murinae; Rattus	PF01753.13^zf-MYND^MYND finger^171-209^E:2e-07`PF04194.8^PDCD2_C^Programmed cell death protein 2, C-terminal putative domain^239-394^E:1.7e-34	.	.	.	GO:0005737^cellular_component^cytoplasm`GO:0005634^cellular_component^nucleus`GO:0003677^molecular_function^DNA binding`GO:0046872^molecular_function^metal ion binding`GO:0008270^molecular_function^zinc ion binding`GO:0006915^biological_process^apoptotic process`GO:0012501^biological_process^programmed cell death
Adur12335_comp0_c0_seq2	-0.439478	1.3989	-0.511715	0.0124383	-0.66945	-0.554987	1.70704	-0.316292	0.323022	-0.629667	.	.	m.19181	276-809[-]	.	.	.	.	.	.
Adur22660_comp0_c0_seq1	-0.84096	0.980669	-0.540997	0.101832	-0.963539	-0.552189	1.56265	-0.398343	0.720944	-0.0235006	sp|P56286|IF2A_SCHPO^P56286^Q:497-36,H:6-159^67.53%ID^E:1e-62^RecName: Full=Eukaryotic translation initiation factor 2 subunit alpha;^Eukaryota; Fungi; Dikarya; Ascomycota; Taphrinomycotina; Schizosaccharomycetes; Schizosaccharomycetales; Schizosaccharomycetaceae; Schizosaccharomyces	.	m.34124	3-515[-]	sp|P56286|IF2A_SCHPO^P56286^Q:7-160,H:6-159^67.53%ID^E:7e-72^RecName: Full=Eukaryotic translation initiation factor 2 subunit alpha;^Eukaryota; Fungi; Dikarya; Ascomycota; Taphrinomycotina; Schizosaccharomycetes; Schizosaccharomycetales; Schizosaccharomycetaceae; Schizosaccharomyces	PF00575.18^S1^S1 RNA binding domain^16-89^E:3.5e-13`PF07541.7^EIF_2_alpha^Eukaryotic translation initiation factor 2 alpha subunit^126-163^E:1.5e-09	.	.	COG1093^Translation initiation factor 2, alpha subunit (eIF-2alpha)	GO:0005829^cellular_component^cytosol`GO:0005850^cellular_component^eukaryotic translation initiation factor 2 complex`GO:0005634^cellular_component^nucleus`GO:0003743^molecular_function^translation initiation factor activity`GO:0002183^biological_process^cytoplasmic translational initiation`GO:0031575^biological_process^mitotic cell cycle G1/S transition checkpoint`GO:0043561^biological_process^…
Aipa21620_comp0_c0_seq5	-0.574992	1.17642	-0.88946	0.462511	-1.18328	0.909967	0.525885	0.426023	0.204215	-0.856813	sp|P85193|PK01_HELAN^P85193^Q:1452-826,H:34-242^64.59%ID^E:5e-92^RecName: Full=Putative serine/threonine-protein kinase;^Eukaryota; Viridiplantae; Streptophyta; Embryophyta; Tracheophyta; Spermatophyta; Magnoliophyta; eudicotyledons; core eudicotyledons; asterids; campanulids; Asterales; Asteraceae; Asteroideae; Heliantheae alliance; Heliantheae; Helianthus	.	m.114725	418-1551[-]	sp|P85193|PK01_HELAN^P85193^Q:1-242,H:1-242^58.68%ID^E:2e-99^RecName: Full=Putative serine/threonine-protein kinase;^Eukaryota; Viridiplantae; Streptophyta; Embryophyta; Tracheophyta; Spermatophyta; Magnoliophyta; eudicotyledons; core eudicotyledons; asterids; campanulids; Asterales; Asteraceae; Asteroideae; Heliantheae alliance; Heliantheae; Helianthus	PF00069.20^Pkinase^Protein kinase domain^52-269^E:1.2e-45`PF07714.12^Pkinase_Tyr^Protein tyrosine kinase^52-321^E:5.8e-45	.	.	.	GO:0005524^molecular_function^ATP binding`GO:0004674^molecular_function^protein serine/threonine kinase activity
Gyn_Adur_c427_g1_i1	-1.31006	1.48497	-0.269658	0.929646	-0.0538839	-0.55903	0.949718	-0.381727	0.409446	-1.14112	sp|Q14690|RRP5_HUMAN^Q14690^Q:2767-5,H:411-1334^25.15%ID^E:8e-63^RecName: Full=Protein RRP5 homolog;^Eukaryota; Metazoa; Chordata; Craniata; Vertebrata; Euteleostomi; Mammalia; Eutheria; Euarchontoglires; Primates; Haplorrhini; Catarrhini; Hominidae; Homo	.	m.228	2-2878[-]	sp|A7MB10|RRP5_BOVIN^A7MB10^Q:38-958,H:411-1334^26.23%ID^E:2e-73^RecName: Full=Protein RRP5 homolog;^Eukaryota; Metazoa; Chordata; Craniata; Vertebrata; Euteleostomi; Mammalia; Eutheria; Laurasiatheria; Cetartiodactyla; Ruminantia; Pecora; Bovidae; Bovinae; Bos	PF00575.18^S1^S1 RNA binding domain^78-136^E:2.3e-08`PF00575.18^S1^S1 RNA binding domain^167-234^E:3.5e-08`PF00575.18^S1^S1 RNA binding domain^343-412^E:1.2e-07`PF00575.18^S1^S1 RNA binding domain^640-706^E:7.5e-06`PF00575.18^S1^S1 RNA binding domain^839-907^E:1.5e-05	.	.	COG0539^Ribosomal protein S1	GO:0005730^cellular_component^nucleolus`GO:0003723^molecular_function^RNA binding`GO:0006397^biological_process^mRNA processing`GO:0006364^biological_process^rRNA processing
Adur26806_comp0_c0_seq1	-0.369345	1.76124	-0.596332	0.899337	-0.890957	-1.335	0.64025	0.19239	0.597451	-0.435072	sp|Q9T0I8|MTN1_ARATH^Q9T0I8^Q:1069-317,H:18-267^66.67%ID^E:7e-109^RecName: Full=5'-methylthioadenosine/S-adenosylhomocysteine nucleosidase 1;^Eukaryota; Viridiplantae; Streptophyta; Embryophyta; Tracheophyta; Spermatophyta; Magnoliophyta; eudicotyledons; core eudicotyledons; rosids; malvids; Brassicales; Brassicaceae; Camelineae; Arabidopsis	.	m.40060	314-1108[-]	sp|Q9T0I8|MTN1_ARATH^Q9T0I8^Q:14-264,H:18-267^66.67%ID^E:1e-122^RecName: Full=5'-methylthioadenosine/S-adenosylhomocysteine nucleosidase 1;^Eukaryota; Viridiplantae; Streptophyta; Embryophyta; Tracheophyta; Spermatophyta; Magnoliophyta; eudicotyledons; core eudicotyledons; rosids; malvids; Brassicales; Brassicaceae; Camelineae; Arabidopsis	PF01048.15^PNP_UDP_1^Phosphorylase superfamily^23-253^E:4.4e-24	.	.	COG0775^Nucleoside phosphorylase	GO:0005829^cellular_component^cytosol`GO:0005886^cellular_component^plasma membrane`GO:0008782^molecular_function^adenosylhomocysteine nucleosidase activity`GO:0008930^molecular_function^methylthioadenosine nucleosidase activity`GO:0009693^biological_process^ethylene biosynthetic process`GO:0019284^biological_process^L-methionine biosynthetic process from S-adenosylmethionine`GO:0019509^biologica…
Gyn_Adur_c58123_g1_i1	-0.323075	1.19407	-0.114982	-0.0199546	-1.78501	0.414709	0.121707	0.0944306	1.38214	-0.67371	.	.	m.12252	348-743[-]	.	.	.	.	.	.
Adur8927_comp1_c0_seq3	-0.680337	1.83672	-0.474293	-0.117826	-0.408241	-0.643835	1.3519	0.197191	0.381174	-1.05699	sp|Q54KS4|GNL3_DICDI^Q54KS4^Q:1801-824,H:127-454^50.9%ID^E:1e-102^RecName: Full=Guanine nucleotide-binding protein-like 3 homolog;^Eukaryota; Amoebozoa; Mycetozoa; Dictyosteliida; Dictyostelium	.	m.14091	392-2167[-]	sp|Q54KS4|GNL3_DICDI^Q54KS4^Q:6-448,H:3-454^45.43%ID^E:3e-122^RecName: Full=Guanine nucleotide-binding protein-like 3 homolog;^Eukaryota; Amoebozoa; Mycetozoa; Dictyosteliida; Dictyostelium	PF08701.6^GN3L_Grn1^GNL3L/Grn1 putative GTPase^16-92^E:4.9e-19`PF02421.13^FeoB_N^Ferrous iron transport protein B^258-326^E:3.7e-09`PF01926.18^MMR_HSR1^50S ribosome-binding GTPase^260-321^E:7e-15	.	.	COG1161^Predicted GTPases	GO:0005634^cellular_component^nucleus`GO:0005525^molecular_function^GTP binding
Aipa11341_comp1_c0_seq1	-0.429478	2.39933	-0.156948	0.359723	-1.00817	-0.66947	0.218436	0.142442	0.484632	-0.683882	sp|Q9LYC1|GID1B_ARATH^Q9LYC1^Q:1226-204,H:1-342^77.19%ID^E:0^RecName: Full=Gibberellin receptor GID1B;^Eukaryota; Viridiplantae; Streptophyta; Embryophyta; Tracheophyta; Spermatophyta; Magnoliophyta; eudicotyledons; core eudicotyledons; rosids; malvids; Brassicales; Brassicaceae; Camelineae; Arabidopsis	.	m.97616	192-1226[-]	sp|Q9LYC1|GID1B_ARATH^Q9LYC1^Q:1-341,H:1-342^77.19%ID^E:0^RecName: Full=Gibberellin receptor GID1B;^Eukaryota; Viridiplantae; Streptophyta; Embryophyta; Tracheophyta; Spermatophyta; Magnoliophyta; eudicotyledons; core eudicotyledons; rosids; malvids; Brassicales; Brassicaceae; Camelineae; Arabidopsis	PF00135.23^COesterase^Carboxylesterase family^98-200^E:1.3e-06`PF07859.8^Abhydrolase_3^alpha/beta hydrolase fold^108-321^E:3.7e-60	.	.	COG0657^Esterase/lipase	GO:0005634^cellular_component^nucleus`GO:0016787^molecular_function^hydrolase activity`GO:0048444^biological_process^floral organ morphogenesis`GO:0009740^biological_process^gibberellic acid mediated signaling pathway`GO:0010476^biological_process^gibberellin mediated signaling pathway`GO:0009939^biological_process^positive regulation of gibberellic acid mediated signaling pathway`GO:0010325^biol…
Gyn_Adur_c44251_g1_i1	-0.372868	0.910917	-0.42883	-0.0668649	-1.81049	0.176033	1.08523	0.963783	0.481798	-0.759361	sp|Q93VH6|GIF3_ARATH^Q93VH6^Q:774-196,H:20-220^50.96%ID^E:9e-28^RecName: Full=GRF1-interacting factor 3;^Eukaryota; Viridiplantae; Streptophyta; Embryophyta; Tracheophyta; Spermatophyta; Magnoliophyta; eudicotyledons; core eudicotyledons; rosids; malvids; Brassicales; Brassicaceae; Camelineae; Arabidopsis	.	m.9659	163-1275[-]	sp|Q93VH6|GIF3_ARATH^Q93VH6^Q:151-360,H:1-220^58.26%ID^E:1e-58^RecName: Full=GRF1-interacting factor 3;^Eukaryota; Viridiplantae; Streptophyta; Embryophyta; Tracheophyta; Spermatophyta; Magnoliophyta; eudicotyledons; core eudicotyledons; rosids; malvids; Brassicales; Brassicaceae; Camelineae; Arabidopsis	PF05030.7^SSXT^SSXT protein (N-terminal region)^167-223^E:1e-17	.	.	.	GO:0005634^cellular_component^nucleus`GO:0003713^molecular_function^transcription coactivator activity`GO:0008283^biological_process^cell proliferation`GO:0048366^biological_process^leaf development`GO:0006355^biological_process^regulation of transcription, DNA-dependent`GO:0006351^biological_process^transcription, DNA-dependent
Aipa47932_comp0_c0_seq1	-0.400211	2.15329	-0.450131	0.373184	-0.529713	-0.960904	0.688619	-0.254792	0.365949	-0.400934	sp|Q9LPK5|CML44_ARATH^Q9LPK5^Q:821-351,H:1-153^45.28%ID^E:6e-33^RecName: Full=Probable calcium-binding protein CML44;^Eukaryota; Viridiplantae; Streptophyta; Embryophyta; Tracheophyta; Spermatophyta; Magnoliophyta; eudicotyledons; core eudicotyledons; rosids; malvids; Brassicales; Brassicaceae; Camelineae; Arabidopsis	.	m.160602	330-869[-]	sp|Q9LPK5|CML44_ARATH^Q9LPK5^Q:17-173,H:1-153^46.3%ID^E:7e-36^RecName: Full=Probable calcium-binding protein CML44;^Eukaryota; Viridiplantae; Streptophyta; Embryophyta; Tracheophyta; Spermatophyta; Magnoliophyta; eudicotyledons; core eudicotyledons; rosids; malvids; Brassicales; Brassicaceae; Camelineae; Arabidopsis	PF13833.1^EF-hand_8^EF-hand domain pair^16-46^E:0.0013`PF13405.1^EF-hand_6^EF-hand domain^26-52^E:0.0017`PF13202.1^EF-hand_5^EF hand^27-47^E:1.4e-05`PF00036.27^EF-hand_1^EF hand^110-137^E:2.1e-07`PF13202.1^EF-hand_5^EF hand^110-131^E:2e-06`PF13405.1^EF-hand_6^EF-hand domain^110-138^E:1.7e-07`PF13499.1^EF-hand_7^EF-hand domain pair^111-172^E:3.1e-09`PF13833.1^EF-hand_8^EF-hand domain pair^122-173^…	.	.	COG5126^Ca2+-binding protein (EF-Hand superfamily)	GO:0005509^molecular_function^calcium ion binding
Adur343_comp0_c0_seq1	-0.0852973	1.21556	0.087056	0.237523	-0.722731	-1.0647	1.65739	-0.183785	0.385255	-1.14951	.	.	m.674	349-1566[-]	.	.	.	.	.	.
Aipa2220_comp0_c0_seq1	-0.518979	1.27578	-0.47564	-0.450146	-0.732276	0.423438	1.71342	-0.344772	0.287472	-0.926028	sp|Q07204|F16P1_BRANA^Q07204^Q:1295-375,H:91-409^47.37%ID^E:5e-90^RecName: Full=Fructose-1,6-bisphosphatase, chloroplastic;^Eukaryota; Viridiplantae; Streptophyta; Embryophyta; Tracheophyta; Spermatophyta; Magnoliophyta; eudicotyledons; core eudicotyledons; rosids; malvids; Brassicales; Brassicaceae; Brassiceae; Brassica	.	m.82405	333-1532[-]	sp|Q07204|F16P1_BRANA^Q07204^Q:80-386,H:91-409^47.37%ID^E:8e-92^RecName: Full=Fructose-1,6-bisphosphatase, chloroplastic;^Eukaryota; Viridiplantae; Streptophyta; Embryophyta; Tracheophyta; Spermatophyta; Magnoliophyta; eudicotyledons; core eudicotyledons; rosids; malvids; Brassicales; Brassicaceae; Brassiceae; Brassica	PF00316.15^FBPase^Fructose-1-6-bisphosphatase^82-386^E:1.8e-89	.	.	.	GO:0009570^cellular_component^chloroplast stroma`GO:0042132^molecular_function^fructose 1,6-bisphosphate 1-phosphatase activity`GO:0046872^molecular_function^metal ion binding`GO:0019253^biological_process^reductive pentose-phosphate cycle
Aipa26575_comp0_c0_seq2	0.00944747	1.55253	-0.278175	0.540605	-0.731654	-0.26138	0.347457	-0.11022	1.01928	-1.56723	sp|F4JGZ1|MED16_ARATH^F4JGZ1^Q:3836-372,H:108-1278^71.5%ID^E:0^RecName: Full=Mediator of RNA polymerase II transcription subunit 16;^Eukaryota; Viridiplantae; Streptophyta; Embryophyta; Tracheophyta; Spermatophyta; Magnoliophyta; eudicotyledons; core eudicotyledons; rosids; malvids; Brassicales; Brassicaceae; Camelineae; Arabidopsis	.	m.123575	369-3875[-]	sp|F4JGZ1|MED16_ARATH^F4JGZ1^Q:14-1168,H:108-1278^71.8%ID^E:0^RecName: Full=Mediator of RNA polymerase II transcription subunit 16;^Eukaryota; Viridiplantae; Streptophyta; Embryophyta; Tracheophyta; Spermatophyta; Magnoliophyta; eudicotyledons; core eudicotyledons; rosids; malvids; Brassicales; Brassicaceae; Camelineae; Arabidopsis	.	.	.	.	GO:0016592^cellular_component^mediator complex`GO:0032922^biological_process^circadian regulation of gene expression`GO:1901672^biological_process^positive regulation of systemic acquired resistance`GO:0010104^biological_process^regulation of ethylene mediated signaling pathway`GO:2000022^biological_process^regulation of jasmonic acid mediated signaling pathway`GO:0048586^biological_process^regul…
Adur8044_comp0_c0_seq1	-0.151307	1.23948	-1.13115	0.556759	-1.11979	-0.674983	0.223808	-0.00689746	1.47303	-0.0462223	sp|Q54DY9|BCS1B_DICDI^Q54DY9^Q:644-147,H:226-397^38.07%ID^E:3e-24^RecName: Full=Probable mitochondrial chaperone BCS1-B;^Eukaryota; Amoebozoa; Mycetozoa; Dictyosteliida; Dictyostelium	.	m.12536	3-1331[-]	sp|Q54DY9|BCS1B_DICDI^Q54DY9^Q:166-395,H:168-397^34.3%ID^E:1e-30^RecName: Full=Probable mitochondrial chaperone BCS1-B;^Eukaryota; Amoebozoa; Mycetozoa; Dictyosteliida; Dictyostelium	PF14363.1^AAA_assoc^Domain associated at C-terminal with AAA^27-124^E:8e-26`PF05673.8^DUF815^Protein of unknown function (DUF815)^198-305^E:0.00016`PF00004.24^AAA^ATPase family associated with various cellular activities (AAA)^249-393^E:3.1e-16	.	.	COG0465^ATP-dependent Zn proteases	GO:0016021^cellular_component^integral to membrane`GO:0005743^cellular_component^mitochondrial inner membrane`GO:0005739^cellular_component^mitochondrion`GO:0005524^molecular_function^ATP binding`GO:0016887^molecular_function^ATPase activity`GO:0051131^biological_process^chaperone-mediated protein complex assembly
Adur10411_comp1_c0_seq1	-0.549588	0.905852	-0.313733	0.449898	-0.105218	-0.866995	1.01984	-0.495374	1.10695	-1.03288	sp|Q9LIH9|RH51_ARATH^Q9LIH9^Q:1735-320,H:81-550^70.97%ID^E:0^RecName: Full=DEAD-box ATP-dependent RNA helicase 51;^Eukaryota; Viridiplantae; Streptophyta; Embryophyta; Tracheophyta; Spermatophyta; Magnoliophyta; eudicotyledons; core eudicotyledons; rosids; malvids; Brassicales; Brassicaceae; Camelineae; Arabidopsis	.	m.16432	296-1960[-]	sp|Q9LIH9|RH51_ARATH^Q9LIH9^Q:23-547,H:14-550^63.87%ID^E:0^RecName: Full=DEAD-box ATP-dependent RNA helicase 51;^Eukaryota; Viridiplantae; Streptophyta; Embryophyta; Tracheophyta; Spermatophyta; Magnoliophyta; eudicotyledons; core eudicotyledons; rosids; malvids; Brassicales; Brassicaceae; Camelineae; Arabidopsis	PF00270.24^DEAD^DEAD/DEAH box helicase^108-279^E:2.2e-45`PF00271.26^Helicase_C^Helicase conserved C-terminal domain^349-424^E:7.5e-21`PF13959.1^DUF4217^Domain of unknown function (DUF4217)^465-527^E:1.7e-19	.	.	COG0513^Superfamily II DNA and RNA helicases	GO:0005730^cellular_component^nucleolus`GO:0005524^molecular_function^ATP binding`GO:0008026^molecular_function^ATP-dependent helicase activity`GO:0003723^molecular_function^RNA binding
Adur2285_comp0_c0_seq3	-0.801303	1.3442	-0.386467	0.30449	-0.712316	-0.606317	0.919547	0.246911	0.94572	-1.0735	sp|Q14692|BMS1_HUMAN^Q14692^Q:2219-486,H:666-1210^43.22%ID^E:5e-134^RecName: Full=Ribosome biogenesis protein BMS1 homolog;^Eukaryota; Metazoa; Chordata; Craniata; Vertebrata; Euteleostomi; Mammalia; Eutheria; Euarchontoglires; Primates; Haplorrhini; Catarrhini; Hominidae; Homo`sp|Q14692|BMS1_HUMAN^Q14692^Q:3908-2670,H:9-406^52.88%ID^E:3e-103^RecName: Full=Ribosome biogenesis protein BMS1 homolog…	.	m.3394	291-3944[-]	sp|O94653|BMS1_SCHPO^O94653^Q:46-1214,H:32-1108^39.45%ID^E:0^RecName: Full=Ribosome biogenesis protein bms1;^Eukaryota; Fungi; Dikarya; Ascomycota; Taphrinomycotina; Schizosaccharomycetes; Schizosaccharomycetales; Schizosaccharomycetaceae; Schizosaccharomyces	PF00009.22^GTP_EFTU^Elongation factor Tu GTP binding domain^128-226^E:6.9e-06`PF08142.7^AARP2CN^AARP2CN (NUC121) domain^236-322^E:1.7e-30`PF04950.7^DUF663^Protein of unknown function (DUF663)^729-1050^E:7.8e-75	.	.	COG5192^GTP-binding protein required for 40S ribosome biogenesis	GO:0005739^cellular_component^mitochondrion`GO:0005730^cellular_component^nucleolus`GO:0005819^cellular_component^spindle`GO:0005524^molecular_function^ATP binding`GO:0005525^molecular_function^GTP binding`GO:0003924^molecular_function^GTPase activity`GO:0006184^biological_process^GTP catabolic process`GO:0042255^biological_process^ribosome assembly`GO:0006364^biological_process^rRNA processing
Gyn_Aipa_c11204_g1_i1	-0.470606	1.12488	-1.06723	0.0868707	-0.36397	-0.130451	1.47854	0.0139803	0.429725	-0.883651	sp|O81283|TC159_ARATH^O81283^Q:791-3,H:642-914^57.82%ID^E:3e-62^RecName: Full=Translocase of chloroplast 159, chloroplastic;^Eukaryota; Viridiplantae; Streptophyta; Embryophyta; Tracheophyta; Spermatophyta; Magnoliophyta; eudicotyledons; core eudicotyledons; rosids; malvids; Brassicales; Brassicaceae; Camelineae; Arabidopsis	.	m.28836	3-1976[-]	sp|O81283|TC159_ARATH^O81283^Q:392-658,H:640-914^59.14%ID^E:1e-77^RecName: Full=Translocase of chloroplast 159, chloroplastic;^Eukaryota; Viridiplantae; Streptophyta; Embryophyta; Tracheophyta; Spermatophyta; Magnoliophyta; eudicotyledons; core eudicotyledons; rosids; malvids; Brassicales; Brassicaceae; Camelineae; Arabidopsis	PF04548.11^AIG1^AIG1 family^601-657^E:5.8e-11`PF01926.18^MMR_HSR1^50S ribosome-binding GTPase^602-657^E:1.2e-05	.	.	NOG12793^Calcium ion binding protein	GO:0009707^cellular_component^chloroplast outer membrane`GO:0005829^cellular_component^cytosol`GO:0016021^cellular_component^integral to membrane`GO:0005525^molecular_function^GTP binding`GO:0003924^molecular_function^GTPase activity`GO:0046872^molecular_function^metal ion binding`GO:0004888^molecular_function^transmembrane signaling receptor activity`GO:0045036^biological_process^protein targeti…
Aipa47723_comp1_c0_seq1	-0.968019	0.634798	-0.441146	0.473869	-0.260486	-1.14652	1.60346	0.00834594	0.740851	-0.756221	sp|Q9LV09|BOB1_ARATH^Q9LV09^Q:791-276,H:131-302^80.81%ID^E:5e-98^RecName: Full=Protein BOBBER 1;^Eukaryota; Viridiplantae; Streptophyta; Embryophyta; Tracheophyta; Spermatophyta; Magnoliophyta; eudicotyledons; core eudicotyledons; rosids; malvids; Brassicales; Brassicaceae; Camelineae; Arabidopsis	.	m.160100	267-1169[-]	sp|Q9LV09|BOB1_ARATH^Q9LV09^Q:37-298,H:21-302^60.78%ID^E:3e-114^RecName: Full=Protein BOBBER 1;^Eukaryota; Viridiplantae; Streptophyta; Embryophyta; Tracheophyta; Spermatophyta; Magnoliophyta; eudicotyledons; core eudicotyledons; rosids; malvids; Brassicales; Brassicaceae; Camelineae; Arabidopsis	PF04969.11^CS^CS domain^141-216^E:9.4e-23	.	.	.	GO:0005829^cellular_component^cytosol`GO:0009880^biological_process^embryonic pattern specification`GO:0010450^biological_process^inflorescence meristem growth`GO:0009965^biological_process^leaf morphogenesis`GO:0009555^biological_process^pollen development`GO:0006457^biological_process^protein folding`GO:0009408^biological_process^response to heat`GO:0048833^biological_process^specification of f…
Gyn_Aipa_c60234_g1_i1	-0.174584	0.787093	-0.978716	0.924817	-0.900797	-0.779819	0.937804	-0.334864	0.845532	-0.122297	.	.	m.27231	1-714[-]	.	.	.	.	.	.
Aipa42040_comp0_c0_seq1	-1.013	0.403285	-0.359083	0.368197	-0.524953	-0.505815	1.48463	-0.123036	0.990212	-0.923681	sp|Q9FNA4|ELP1_ARATH^Q9FNA4^Q:4248-289,H:1-1318^59.62%ID^E:0^RecName: Full=Elongator complex protein 1;^Eukaryota; Viridiplantae; Streptophyta; Embryophyta; Tracheophyta; Spermatophyta; Magnoliophyta; eudicotyledons; core eudicotyledons; rosids; malvids; Brassicales; Brassicaceae; Camelineae; Arabidopsis	.	m.149477	280-4314[-]	sp|Q9FNA4|ELP1_ARATH^Q9FNA4^Q:23-1342,H:1-1318^59.55%ID^E:0^RecName: Full=Elongator complex protein 1;^Eukaryota; Viridiplantae; Streptophyta; Embryophyta; Tracheophyta; Spermatophyta; Magnoliophyta; eudicotyledons; core eudicotyledons; rosids; malvids; Brassicales; Brassicaceae; Camelineae; Arabidopsis	PF04762.7^IKI3^IKI3 family^23-185^E:7e-26`PF04762.7^IKI3^IKI3 family^194-978^E:4.3e-189	.	.	COG5290^IkappaB kinase complex, IKAP component	GO:0005829^cellular_component^cytosol`GO:0033588^cellular_component^Elongator holoenzyme complex`GO:0005634^cellular_component^nucleus`GO:0016746^molecular_function^transferase activity, transferring acyl groups`GO:0080178^biological_process^5-carbamoylmethyluridine metabolic process`GO:0009738^biological_process^abscisic acid mediated signaling pathway`GO:0009734^biological_process^auxin mediate…
Adur40781_comp0_c0_seq3	-0.485645	1.67528	-0.0216581	0.326684	-0.544172	-0.904502	1.66787	-0.456734	-0.224035	-0.636546	sp|Q94F27|B3GTB_ARATH^Q94F27^Q:1582-641,H:18-331^71.34%ID^E:5e-168^RecName: Full=Probable beta-1,3-galactosyltransferase 11;^Eukaryota; Viridiplantae; Streptophyta; Embryophyta; Tracheophyta; Spermatophyta; Magnoliophyta; eudicotyledons; core eudicotyledons; rosids; malvids; Brassicales; Brassicaceae; Camelineae; Arabidopsis	.	m.62189	608-1639[-]	sp|Q94F27|B3GTB_ARATH^Q94F27^Q:20-333,H:18-331^71.34%ID^E:1e-172^RecName: Full=Probable beta-1,3-galactosyltransferase 11;^Eukaryota; Viridiplantae; Streptophyta; Embryophyta; Tracheophyta; Spermatophyta; Magnoliophyta; eudicotyledons; core eudicotyledons; rosids; malvids; Brassicales; Brassicaceae; Camelineae; Arabidopsis	PF13334.1^DUF4094^Domain of unknown function (DUF4094)^18-93^E:5.2e-13`PF01762.16^Galactosyl_T^Galactosyltransferase^127-322^E:4.3e-35	.	.	.	GO:0005768^cellular_component^endosome`GO:0005794^cellular_component^Golgi apparatus`GO:0000139^cellular_component^Golgi membrane`GO:0016021^cellular_component^integral to membrane`GO:0005802^cellular_component^trans-Golgi network`GO:0008378^molecular_function^galactosyltransferase activity`GO:0006486^biological_process^protein glycosylation
Adur27371_comp1_c0_seq3	-0.994525	0.997454	-0.58679	0.267403	-0.456953	-0.117553	1.91884	-0.197278	-0.0423843	-0.787241	sp|Q9XHM5|G2OX2_PEA^Q9XHM5^Q:1125-139,H:1-335^53.53%ID^E:9e-116^RecName: Full=Gibberellin 2-beta-dioxygenase 2;^Eukaryota; Viridiplantae; Streptophyta; Embryophyta; Tracheophyta; Spermatophyta; Magnoliophyta; eudicotyledons; core eudicotyledons; rosids; fabids; Fabales; Fabaceae; Papilionoideae; Fabeae; Pisum	.	m.40811	130-1125[-]	sp|Q9XHM5|G2OX2_PEA^Q9XHM5^Q:1-329,H:1-335^53.51%ID^E:3e-119^RecName: Full=Gibberellin 2-beta-dioxygenase 2;^Eukaryota; Viridiplantae; Streptophyta; Embryophyta; Tracheophyta; Spermatophyta; Magnoliophyta; eudicotyledons; core eudicotyledons; rosids; fabids; Fabales; Fabaceae; Papilionoideae; Fabeae; Pisum	PF14226.1^DIOX_N^non-haem dioxygenase in morphine synthesis N-terminal^21-80^E:8.8e-15`PF03171.15^2OG-FeII_Oxy^2OG-Fe(II) oxygenase superfamily^167-277^E:4.6e-27	.	.	.	GO:0045543^molecular_function^gibberellin 2-beta-dioxygenase activity`GO:0005506^molecular_function^iron ion binding`GO:0016702^molecular_function^oxidoreductase activity, acting on single donors with incorporation of molecular oxygen, incorporation of two atoms of oxygen`GO:0009686^biological_process^gibberellin biosynthetic process
Aipa6583_comp2_c0_seq2	-0.391866	1.57135	-0.168189	0.823242	-1.14753	-0.304209	1.12551	0.158258	0.0433967	-1.3168	sp|P18549|CEFD_STRC2^P18549^Q:2215-1034,H:22-395^25.85%ID^E:1e-21^RecName: Full=Isopenicillin N epimerase;^Bacteria; Actinobacteria; Actinobacteridae; Actinomycetales; Streptomycineae; Streptomycetaceae; Streptomyces	.	m.89866	992-2512[-]	sp|P18549|CEFD_STRC2^P18549^Q:100-493,H:22-395^25.85%ID^E:4e-22^RecName: Full=Isopenicillin N epimerase;^Bacteria; Actinobacteria; Actinobacteridae; Actinomycetales; Streptomycineae; Streptomycetaceae; Streptomyces	PF00266.14^Aminotran_5^Aminotransferase class-V^135-339^E:1.3e-13	.	.	.	GO:0045439^molecular_function^isopenicillin-N epimerase activity`GO:0030170^molecular_function^pyridoxal phosphate binding`GO:0017000^biological_process^antibiotic biosynthetic process
Aipa14802_comp2_c0_seq2	-0.309262	1.16844	-0.176269	0.0503123	-0.971766	-0.658985	1.73736	0.225174	0.106958	-0.885567	sp|Q8NDF8|PAPD5_HUMAN^Q8NDF8^Q:1712-798,H:108-416^39.81%ID^E:3e-58^RecName: Full=PAP-associated domain-containing protein 5;^Eukaryota; Metazoa; Chordata; Craniata; Vertebrata; Euteleostomi; Mammalia; Eutheria; Euarchontoglires; Primates; Haplorrhini; Catarrhini; Hominidae; Homo	.	m.103412	456-2015[-]	sp|Q8NDF8|PAPD5_HUMAN^Q8NDF8^Q:102-406,H:108-416^39.81%ID^E:7e-64^RecName: Full=PAP-associated domain-containing protein 5;^Eukaryota; Metazoa; Chordata; Craniata; Vertebrata; Euteleostomi; Mammalia; Eutheria; Euarchontoglires; Primates; Haplorrhini; Catarrhini; Hominidae; Homo	PF01909.18^NTP_transf_2^Nucleotidyltransferase domain^144-237^E:7e-11`PF03828.14^PAP_assoc^Cid1 family poly A polymerase^304-362^E:4.1e-13	.	.	COG5260^DNA polymerase sigma	GO:0005737^cellular_component^cytoplasm`GO:0005634^cellular_component^nucleus`GO:0003677^molecular_function^DNA binding`GO:0003887^molecular_function^DNA-directed DNA polymerase activity`GO:0046872^molecular_function^metal ion binding`GO:0051301^biological_process^cell division`GO:0006260^biological_process^DNA replication`GO:0071044^biological_process^histone mRNA catabolic process`GO:0007067^bi…
Aipa36911_comp0_c0_seq1	-0.281058	1.39789	-0.51482	-0.11063	-1.17926	-0.111782	0.765691	0.0701616	1.08582	-0.749734	sp|Q9LZD3|E70A1_ARATH^Q9LZD3^Q:1653-352,H:210-630^40.27%ID^E:6e-97^.^.	.	m.141478	310-2385[-]	sp|Q9FGH9|E70B1_ARATH^Q9FGH9^Q:20-679,H:5-619^35.03%ID^E:1e-116^.^.	PF03081.10^Exo70^Exo70 exocyst complex subunit^302-675^E:6.7e-117	.	.	.	.
Adur6900_comp0_c0_seq2	-0.0262129	1.5791	-0.433567	-0.096114	-0.596268	-0.0225973	1.2778	0.293163	-0.239532	-1.21815	sp|Q9LRA7|TPS9_ARATH^Q9LRA7^Q:3035-450,H:1-866^65.36%ID^E:0^RecName: Full=Probable alpha,alpha-trehalose-phosphate synthase [UDP-forming] 9;^Eukaryota; Viridiplantae; Streptophyta; Embryophyta; Tracheophyta; Spermatophyta; Magnoliophyta; eudicotyledons; core eudicotyledons; rosids; malvids; Brassicales; Brassicaceae; Camelineae; Arabidopsis	.	m.10902	426-3035[-]	sp|Q9LRA7|TPS9_ARATH^Q9LRA7^Q:1-862,H:1-866^65.13%ID^E:0^RecName: Full=Probable alpha,alpha-trehalose-phosphate synthase [UDP-forming] 9;^Eukaryota; Viridiplantae; Streptophyta; Embryophyta; Tracheophyta; Spermatophyta; Magnoliophyta; eudicotyledons; core eudicotyledons; rosids; malvids; Brassicales; Brassicaceae; Camelineae; Arabidopsis	PF00982.16^Glyco_transf_20^Glycosyltransferase family 20^57-541^E:5e-172`PF02358.11^Trehalose_PPase^Trehalose-phosphatase^592-826^E:1.1e-78`PF08282.7^Hydrolase_3^haloacid dehalogenase-like hydrolase^723-792^E:0.00013	.	.	COG0380^Trehalose-6-phosphate synthase	GO:0003825^molecular_function^alpha,alpha-trehalose-phosphate synthase (UDP-forming) activity`GO:0005992^biological_process^trehalose biosynthetic process
Aipa48096_comp0_c0_seq1	-0.0335832	1.13385	-1.13439	0.242635	-0.543164	-0.996749	1.20361	0.482253	0.867019	-0.85473	sp|Q6NQB7|B3GT7_ARATH^Q6NQB7^Q:1653-463,H:1-393^69.68%ID^E:0^RecName: Full=Beta-1,3-galactosyltransferase 7;^Eukaryota; Viridiplantae; Streptophyta; Embryophyta; Tracheophyta; Spermatophyta; Magnoliophyta; eudicotyledons; core eudicotyledons; rosids; malvids; Brassicales; Brassicaceae; Camelineae; Arabidopsis	.	m.160933	460-1653[-]	sp|Q6NQB7|B3GT7_ARATH^Q6NQB7^Q:1-397,H:1-393^69.68%ID^E:0^RecName: Full=Beta-1,3-galactosyltransferase 7;^Eukaryota; Viridiplantae; Streptophyta; Embryophyta; Tracheophyta; Spermatophyta; Magnoliophyta; eudicotyledons; core eudicotyledons; rosids; malvids; Brassicales; Brassicaceae; Camelineae; Arabidopsis	PF13334.1^DUF4094^Domain of unknown function (DUF4094)^10-101^E:4.7e-32`PF01762.16^Galactosyl_T^Galactosyltransferase^142-338^E:9.6e-48	.	.	.	GO:0005794^cellular_component^Golgi apparatus`GO:0000139^cellular_component^Golgi membrane`GO:0016021^cellular_component^integral to membrane`GO:0048531^molecular_function^beta-1,3-galactosyltransferase activity`GO:0006486^biological_process^protein glycosylation
Adur4907_comp0_c0_seq1	-0.423857	1.28777	-0.540046	0.0175588	-0.656235	-1.13165	1.67667	0.334668	0.394031	-0.670949	sp|Q09850|ENG2_SCHPO^Q09850^Q:1251-502,H:428-672^31.52%ID^E:1e-26^RecName: Full=Putative endo-1,3(4)-beta-glucanase 2;^Eukaryota; Fungi; Dikarya; Ascomycota; Taphrinomycotina; Schizosaccharomycetes; Schizosaccharomycetales; Schizosaccharomycetaceae; Schizosaccharomyces	.	m.7888	361-2223[-]	sp|Q9UT45|ENG1_SCHPO^Q9UT45^Q:57-580,H:180-713^26.86%ID^E:2e-34^RecName: Full=Endo-1,3(4)-beta-glucanase 1;^Eukaryota; Fungi; Dikarya; Ascomycota; Taphrinomycotina; Schizosaccharomycetes; Schizosaccharomycetales; Schizosaccharomycetaceae; Schizosaccharomyces	PF03639.8^Glyco_hydro_81^Glycosyl hydrolase family 81^3-600^E:3.9e-194	.	.	COG5498^Predicted glycosyl hydrolase	GO:0043187^cellular_component^cell septum surface`GO:0009986^cellular_component^cell surface`GO:0042973^molecular_function^glucan endo-1,3-beta-D-glucosidase activity`GO:0052861^molecular_function^glucan endo-1,3-beta-glucanase activity, C-3 substituted reducing group`GO:0052862^molecular_function^glucan endo-1,4-beta-glucanase activity, C-3 substituted reducing group`GO:0030247^molecular_functio…
Aipa32729_comp3_c0_seq1	-0.821367	1.60655	-0.76975	-0.0636793	-0.972395	-0.577301	1.09611	0.610529	0.859056	-0.706025	sp|Q8RY67|WAKLO_ARATH^Q8RY67^Q:5064-2941,H:8-705^55.43%ID^E:0^RecName: Full=Wall-associated receptor kinase-like 14;^Eukaryota; Viridiplantae; Streptophyta; Embryophyta; Tracheophyta; Spermatophyta; Magnoliophyta; eudicotyledons; core eudicotyledons; rosids; malvids; Brassicales; Brassicaceae; Camelineae; Arabidopsis	.	m.134074	1700-2218[+]	.	.	.	.	.	.
Aipa45812_comp0_c1_seq1	-0.447442	1.61871	-0.72027	0.864985	-0.165258	-0.463694	0.905367	0.266144	-0.165258	-1.30286	.	.	.	.	.	.	.	.	.	.
Aipa26543_comp0_c0_seq1	-0.69272	0.605516	-0.441241	0.315347	-0.838163	-0.727827	1.13212	0.369799	1.11779	-0.869688	sp|Q6NQK2|NAC8_ARATH^Q6NQK2^Q:988-488,H:57-215^60.48%ID^E:4e-57^RecName: Full=NAC domain-containing protein 8;^Eukaryota; Viridiplantae; Streptophyta; Embryophyta; Tracheophyta; Spermatophyta; Magnoliophyta; eudicotyledons; core eudicotyledons; rosids; malvids; Brassicales; Brassicaceae; Camelineae; Arabidopsis	.	m.123503	170-919[-]	sp|Q6NQK2|NAC8_ARATH^Q6NQK2^Q:8-144,H:87-215^62.04%ID^E:1e-50^RecName: Full=NAC domain-containing protein 8;^Eukaryota; Viridiplantae; Streptophyta; Embryophyta; Tracheophyta; Spermatophyta; Magnoliophyta; eudicotyledons; core eudicotyledons; rosids; malvids; Brassicales; Brassicaceae; Camelineae; Arabidopsis	PF02365.10^NAM^No apical meristem (NAM) protein^20-120^E:5.5e-24	.	.	.	GO:0005634^cellular_component^nucleus`GO:0003677^molecular_function^DNA binding`GO:0003700^molecular_function^sequence-specific DNA binding transcription factor activity`GO:0000077^biological_process^DNA damage checkpoint`GO:0040020^biological_process^regulation of meiosis`GO:0010332^biological_process^response to gamma radiation`GO:0006351^biological_process^transcription, DNA-dependent
Adur10599_comp0_c0_seq1	-0.26604	1.86483	-0.136536	-0.0823558	-0.847486	-0.939989	1.14	0.253297	0.429052	-0.881844	sp|Q6NQK2|NAC8_ARATH^Q6NQK2^Q:927-397,H:57-222^58.19%ID^E:5e-58^RecName: Full=NAC domain-containing protein 8;^Eukaryota; Viridiplantae; Streptophyta; Embryophyta; Tracheophyta; Spermatophyta; Magnoliophyta; eudicotyledons; core eudicotyledons; rosids; malvids; Brassicales; Brassicaceae; Camelineae; Arabidopsis	.	m.16718	124-858[-]	sp|Q6NQK2|NAC8_ARATH^Q6NQK2^Q:8-154,H:87-222^59.18%ID^E:1e-51^RecName: Full=NAC domain-containing protein 8;^Eukaryota; Viridiplantae; Streptophyta; Embryophyta; Tracheophyta; Spermatophyta; Magnoliophyta; eudicotyledons; core eudicotyledons; rosids; malvids; Brassicales; Brassicaceae; Camelineae; Arabidopsis	PF02365.10^NAM^No apical meristem (NAM) protein^20-119^E:8.9e-24	.	.	.	GO:0005634^cellular_component^nucleus`GO:0003677^molecular_function^DNA binding`GO:0003700^molecular_function^sequence-specific DNA binding transcription factor activity`GO:0000077^biological_process^DNA damage checkpoint`GO:0040020^biological_process^regulation of meiosis`GO:0010332^biological_process^response to gamma radiation`GO:0006351^biological_process^transcription, DNA-dependent
Adur3323_comp1_c0_seq1	-0.802469	1.35294	-0.575405	0.542968	0.14442	-1.13391	1.31702	-0.477802	0.664972	-0.849237	sp|Q56XU4|C3H6_ARATH^Q56XU4^Q:1583-342,H:1-413^43.25%ID^E:9e-90^RecName: Full=Zinc finger CCCH domain-containing protein 6;^Eukaryota; Viridiplantae; Streptophyta; Embryophyta; Tracheophyta; Spermatophyta; Magnoliophyta; eudicotyledons; core eudicotyledons; rosids; malvids; Brassicales; Brassicaceae; Camelineae; Arabidopsis	.	m.5464	330-1583[-]	sp|Q56XU4|C3H6_ARATH^Q56XU4^Q:1-414,H:1-413^43.25%ID^E:5e-92^RecName: Full=Zinc finger CCCH domain-containing protein 6;^Eukaryota; Viridiplantae; Streptophyta; Embryophyta; Tracheophyta; Spermatophyta; Magnoliophyta; eudicotyledons; core eudicotyledons; rosids; malvids; Brassicales; Brassicaceae; Camelineae; Arabidopsis	.	.	.	.	GO:0003677^molecular_function^DNA binding`GO:0046872^molecular_function^metal ion binding`GO:0008270^molecular_function^zinc ion binding
Adur44260_comp0_c0_seq1	-1.00551	0.570138	-0.638422	0.413519	-0.0478388	-0.897628	1.49607	-0.0263012	0.969339	-0.978489	sp|Q93ZT6|IF4G1_ARATH^Q93ZT6^Q:2794-398,H:1-780^64.73%ID^E:0^RecName: Full=Eukaryotic translation initiation factor isoform 4G-1;^Eukaryota; Viridiplantae; Streptophyta; Embryophyta; Tracheophyta; Spermatophyta; Magnoliophyta; eudicotyledons; core eudicotyledons; rosids; malvids; Brassicales; Brassicaceae; Camelineae; Arabidopsis	.	m.67975	389-2794[-]	sp|Q93ZT6|IF4G1_ARATH^Q93ZT6^Q:1-799,H:1-780^65.97%ID^E:0^RecName: Full=Eukaryotic translation initiation factor isoform 4G-1;^Eukaryota; Viridiplantae; Streptophyta; Embryophyta; Tracheophyta; Spermatophyta; Magnoliophyta; eudicotyledons; core eudicotyledons; rosids; malvids; Brassicales; Brassicaceae; Camelineae; Arabidopsis	PF02854.14^MIF4G^MIF4G domain^224-450^E:1.5e-55`PF02847.12^MA3^MA3 domain^638-749^E:4.8e-24	.	.	.	GO:0005829^cellular_component^cytosol`GO:0005634^cellular_component^nucleus`GO:0003677^molecular_function^DNA binding`GO:0003743^molecular_function^translation initiation factor activity`GO:0006417^biological_process^regulation of translation`GO:0009615^biological_process^response to virus`GO:0016070^biological_process^RNA metabolic process`GO:0046740^biological_process^spread of virus in host, c…
Gyn_Aipa_c17678_g1_i1	-0.663649	1.81873	-0.470032	-0.293107	-0.223839	0.307771	1.26667	-0.0460793	0.311944	-1.62339	.	.	.	.	.	.	.	.	.	.
Aipa47351_comp0_c1_seq1	-0.0774478	1.83597	-0.757773	0.0474557	-0.515939	-0.67539	1.01745	0.193619	0.501892	-0.983662	sp|Q84KK6|I4OMT_GLYEC^Q84KK6^Q:297-1340,H:13-367^76.69%ID^E:9e-167^RecName: Full=Isoflavone 4'-O-methyltransferase;^Eukaryota; Viridiplantae; Streptophyta; Embryophyta; Tracheophyta; Spermatophyta; Magnoliophyta; eudicotyledons; core eudicotyledons; rosids; fabids; Fabales; Fabaceae; Papilionoideae; Galegeae; Glycyrrhiza	.	m.159288	246-1343[+]	sp|O24305|M3OM1_PEA^O24305^Q:1-365,H:1-360^71.58%ID^E:0^RecName: Full=6a-hydroxymaackiain methyltransferase 1;^Eukaryota; Viridiplantae; Streptophyta; Embryophyta; Tracheophyta; Spermatophyta; Magnoliophyta; eudicotyledons; core eudicotyledons; rosids; fabids; Fabales; Fabaceae; Papilionoideae; Fabeae; Pisum	PF08100.6^Dimerisation^Dimerisation domain^36-84^E:1.5e-16`PF00891.13^Methyltransf_2^O-methyltransferase^100-341^E:2.7e-75	.	.	.	GO:0030746^molecular_function^isoflavone 4'-O-methyltransferase activity`GO:0008171^molecular_function^O-methyltransferase activity
Aipa29426_comp0_c0_seq1	0.195974	1.41578	-0.773773	0.592277	-0.289312	-0.639475	0.970454	-0.246468	0.463746	-1.15195	sp|Q10469|MGAT2_HUMAN^Q10469^Q:1364-474,H:79-386^32.69%ID^E:3e-50^RecName: Full=Alpha-1,6-mannosyl-glycoprotein 2-beta-N-acetylglucosaminyltransferase;^Eukaryota; Metazoa; Chordata; Craniata; Vertebrata; Euteleostomi; Mammalia; Eutheria; Euarchontoglires; Primates; Haplorrhini; Catarrhini; Hominidae; Homo	.	m.129725	264-1589[-]	sp|Q10469|MGAT2_HUMAN^Q10469^Q:76-431,H:79-446^29.82%ID^E:1e-54^RecName: Full=Alpha-1,6-mannosyl-glycoprotein 2-beta-N-acetylglucosaminyltransferase;^Eukaryota; Metazoa; Chordata; Craniata; Vertebrata; Euteleostomi; Mammalia; Eutheria; Euarchontoglires; Primates; Haplorrhini; Catarrhini; Hominidae; Homo	PF05060.9^MGAT2^N-acetylglucosaminyltransferase II (MGAT2)^96-425^E:4.3e-140	.	.	NOG239633^Voltage-Gated potassium channel	GO:0000139^cellular_component^Golgi membrane`GO:0005795^cellular_component^Golgi stack`GO:0016021^cellular_component^integral to membrane`GO:0008455^molecular_function^alpha-1,6-mannosylglycoprotein 2-beta-N-acetylglucosaminyltransferase activity`GO:0009312^biological_process^oligosaccharide biosynthetic process`GO:0009311^biological_process^oligosaccharide metabolic process`GO:0043687^biological…
Gyn_Adur_c14393_g1_i1	-0.867852	1.0801	-0.412246	-0.00578981	-0.612276	-1.07053	1.35791	0.54671	0.662952	-0.608219	sp|Q9T076|ENL2_ARATH^Q9T076^Q:432-121,H:30-132^60.58%ID^E:4e-31^RecName: Full=Early nodulin-like protein 2;^Eukaryota; Viridiplantae; Streptophyta; Embryophyta; Tracheophyta; Spermatophyta; Magnoliophyta; eudicotyledons; core eudicotyledons; rosids; malvids; Brassicales; Brassicaceae; Camelineae; Arabidopsis	.	m.7022	1-522[-]	sp|Q9T076|ENL2_ARATH^Q9T076^Q:13-136,H:15-134^54.03%ID^E:2e-40^RecName: Full=Early nodulin-like protein 2;^Eukaryota; Viridiplantae; Streptophyta; Embryophyta; Tracheophyta; Spermatophyta; Magnoliophyta; eudicotyledons; core eudicotyledons; rosids; malvids; Brassicales; Brassicaceae; Camelineae; Arabidopsis	PF02298.12^Cu_bind_like^Plastocyanin-like domain^40-124^E:4.5e-23	.	.	.	GO:0046658^cellular_component^anchored to plasma membrane`GO:0048046^cellular_component^apoplast`GO:0009507^cellular_component^chloroplast`GO:0005773^cellular_component^vacuole`GO:0005507^molecular_function^copper ion binding`GO:0009055^molecular_function^electron carrier activity
Aipa875_comp2_c0_seq10	-1.27967	1.39663	-0.590507	-0.169252	-0.645668	-0.862926	1.24603	0.29616	0.890375	-0.242188	sp|Q9LYJ9|RH46_ARATH^Q9LYJ9^Q:3040-1448,H:9-535^75.14%ID^E:0^RecName: Full=DEAD-box ATP-dependent RNA helicase 46;^Eukaryota; Viridiplantae; Streptophyta; Embryophyta; Tracheophyta; Spermatophyta; Magnoliophyta; eudicotyledons; core eudicotyledons; rosids; malvids; Brassicales; Brassicaceae; Camelineae; Arabidopsis	.	m.80338	647-3076[-]	sp|Q9LYJ9|RH46_ARATH^Q9LYJ9^Q:1-561,H:1-554^74.78%ID^E:0^RecName: Full=DEAD-box ATP-dependent RNA helicase 46;^Eukaryota; Viridiplantae; Streptophyta; Embryophyta; Tracheophyta; Spermatophyta; Magnoliophyta; eudicotyledons; core eudicotyledons; rosids; malvids; Brassicales; Brassicaceae; Camelineae; Arabidopsis	PF00397.21^WW^WW domain^21-51^E:5.3e-06`PF00270.24^DEAD^DEAD/DEAH box helicase^193-363^E:9.2e-46`PF04851.10^ResIII^Type III restriction enzyme, res subunit^206-357^E:0.0002`PF00271.26^Helicase_C^Helicase conserved C-terminal domain^437-508^E:4.7e-28	.	.	COG0513^Superfamily II DNA and RNA helicases	GO:0005524^molecular_function^ATP binding`GO:0008026^molecular_function^ATP-dependent helicase activity`GO:0003723^molecular_function^RNA binding
Aipa47267_comp0_c0_seq2	0.0929668	1.44425	-0.727588	0.19948	-0.859448	0.116609	-0.403279	-0.0251248	1.55587	-0.881336	sp|P51069|THS3_ARAHY^P51069^Q:1134-1,H:1-378^98.15%ID^E:0^RecName: Full=Stilbene synthase 3;^Eukaryota; Viridiplantae; Streptophyta; Embryophyta; Tracheophyta; Spermatophyta; Magnoliophyta; eudicotyledons; core eudicotyledons; rosids; fabids; Fabales; Fabaceae; Papilionoideae; Dalbergieae; Arachis	.	m.159062	1-1134[-]	sp|P51069|THS3_ARAHY^P51069^Q:1-378,H:1-378^98.15%ID^E:0^RecName: Full=Stilbene synthase 3;^Eukaryota; Viridiplantae; Streptophyta; Embryophyta; Tracheophyta; Spermatophyta; Magnoliophyta; eudicotyledons; core eudicotyledons; rosids; fabids; Fabales; Fabaceae; Papilionoideae; Dalbergieae; Arachis	PF00195.14^Chal_sti_synt_N^Chalcone and stilbene synthases, N-terminal domain^3-228^E:2.6e-122`PF08392.7^FAE1_CUT1_RppA^FAE1/Type III polyketide synthase-like protein^46-228^E:7.6e-07`PF08545.5^ACP_syn_III^3-Oxoacyl-[acyl-carrier-protein (ACP)] synthase III^163-230^E:8.4e-05`PF02797.10^Chal_sti_synt_C^Chalcone and stilbene synthases, C-terminal domain^238-378^E:2.7e-68`PF08541.5^ACP_syn_III_C^3-O…	.	.	.	GO:0005737^cellular_component^cytoplasm`GO:0050350^molecular_function^trihydroxystilbene synthase activity`GO:0009058^biological_process^biosynthetic process`GO:0006950^biological_process^response to stress
Aipa7840_comp0_c0_seq1	-0.54104	2.5045	0.320222	0.224834	-0.544123	-1.16257	0.740093	0.316244	-0.360932	-0.842741	sp|Q9T076|ENL2_ARATH^Q9T076^Q:1056-733,H:26-132^61.11%ID^E:8e-39^RecName: Full=Early nodulin-like protein 2;^Eukaryota; Viridiplantae; Streptophyta; Embryophyta; Tracheophyta; Spermatophyta; Magnoliophyta; eudicotyledons; core eudicotyledons; rosids; malvids; Brassicales; Brassicaceae; Camelineae; Arabidopsis	.	m.92087	262-1125[-]	sp|Q9T076|ENL2_ARATH^Q9T076^Q:13-258,H:15-279^43.07%ID^E:3e-47^RecName: Full=Early nodulin-like protein 2;^Eukaryota; Viridiplantae; Streptophyta; Embryophyta; Tracheophyta; Spermatophyta; Magnoliophyta; eudicotyledons; core eudicotyledons; rosids; malvids; Brassicales; Brassicaceae; Camelineae; Arabidopsis	PF02298.12^Cu_bind_like^Plastocyanin-like domain^38-118^E:6.4e-25	.	.	.	GO:0046658^cellular_component^anchored to plasma membrane`GO:0048046^cellular_component^apoplast`GO:0009507^cellular_component^chloroplast`GO:0005773^cellular_component^vacuole`GO:0005507^molecular_function^copper ion binding`GO:0009055^molecular_function^electron carrier activity
Adur22084_comp0_c0_seq2	-0.376603	1.49752	-0.358531	0.00536872	-0.621393	-0.950792	1.21864	0.0497267	0.876921	-0.967221	sp|Q9ZW06|PUM2_ARATH^Q9ZW06^Q:3343-170,H:1-965^60.79%ID^E:0^RecName: Full=Pumilio homolog 2;^Eukaryota; Viridiplantae; Streptophyta; Embryophyta; Tracheophyta; Spermatophyta; Magnoliophyta; eudicotyledons; core eudicotyledons; rosids; malvids; Brassicales; Brassicaceae; Camelineae; Arabidopsis	.	m.33211	152-3343[-]	sp|Q9ZW06|PUM2_ARATH^Q9ZW06^Q:1-1058,H:1-965^60.51%ID^E:0^RecName: Full=Pumilio homolog 2;^Eukaryota; Viridiplantae; Streptophyta; Embryophyta; Tracheophyta; Spermatophyta; Magnoliophyta; eudicotyledons; core eudicotyledons; rosids; malvids; Brassicales; Brassicaceae; Camelineae; Arabidopsis	PF07990.7^NABP^Nucleic acid binding protein NABP^315-726^E:1.1e-157`PF00806.14^PUF^Pumilio-family RNA binding repeat^728-758^E:9e-06`PF00806.14^PUF^Pumilio-family RNA binding repeat^766-794^E:1.2e-06`PF00806.14^PUF^Pumilio-family RNA binding repeat^799-829^E:8.4e-06`PF00806.14^PUF^Pumilio-family RNA binding repeat^843-864^E:1.1e-05`PF00806.14^PUF^Pumilio-family RNA binding repeat^872-903^E:1.3e-0…	.	.	COG5099^RNA-binding protein of the Puf family, translational repressor	GO:0005829^cellular_component^cytosol`GO:0003730^molecular_function^mRNA 3'-UTR binding`GO:0006417^biological_process^regulation of translation
Adur15922_comp0_c0_seq1	-0.543914	1.52043	-0.61302	0.39115	-0.227204	-1.19076	1.31344	-0.318254	0.695742	-0.702105	.	.	m.23717	136-1533[-]	.	PF00515.23^TPR_1^Tetratricopeptide repeat^60-89^E:0.002`PF07719.12^TPR_2^Tetratricopeptide repeat^60-89^E:0.016`PF10516.4^SHNi-TPR^SHNi-TPR^230-266^E:1e-07`PF13414.1^TPR_11^TPR repeat^231-299^E:1.7e-06	.	.	.	.
Aipa31955_comp0_c0_seq1	0.132763	1.37837	-0.698392	-0.00184432	-0.861763	-0.153811	0.01265	-0.068587	1.43088	-0.666552	sp|P51069|THS3_ARAHY^P51069^Q:533-216,H:284-389^97.17%ID^E:6e-68^RecName: Full=Stilbene synthase 3;^Eukaryota; Viridiplantae; Streptophyta; Embryophyta; Tracheophyta; Spermatophyta; Magnoliophyta; eudicotyledons; core eudicotyledons; rosids; fabids; Fabales; Fabaceae; Papilionoideae; Dalbergieae; Arachis	.	m.132857	213-533[-]	sp|P51069|THS3_ARAHY^P51069^Q:1-106,H:284-389^97.17%ID^E:3e-69^RecName: Full=Stilbene synthase 3;^Eukaryota; Viridiplantae; Streptophyta; Embryophyta; Tracheophyta; Spermatophyta; Magnoliophyta; eudicotyledons; core eudicotyledons; rosids; fabids; Fabales; Fabaceae; Papilionoideae; Dalbergieae; Arachis	PF02797.10^Chal_sti_synt_C^Chalcone and stilbene synthases, C-terminal domain^2-105^E:2.9e-57`PF08541.5^ACP_syn_III_C^3-Oxoacyl-[acyl-carrier-protein (ACP)] synthase III C terminal^18-102^E:1.6e-08	.	.	.	GO:0005737^cellular_component^cytoplasm`GO:0050350^molecular_function^trihydroxystilbene synthase activity`GO:0009058^biological_process^biosynthetic process`GO:0006950^biological_process^response to stress
Aipa12577_comp0_c0_seq1	-0.217522	1.95528	0.71023	0.136506	-1.06587	-0.943444	0.929926	0.0412166	-0.0798808	-0.887197	.	.	m.99273	343-1524[-]	.	PF00403.21^HMA^Heavy-metal-associated domain^28-82^E:6e-13	.	.	.	.
Aipa24828_comp2_c0_seq2	-0.968111	0.798034	0.280823	0.0925294	-0.910908	-0.443749	1.46064	-0.701163	0.917207	-0.58199	sp|O22899|DHX15_ARATH^O22899^Q:2463-364,H:1-707^85.29%ID^E:0^RecName: Full=Probable pre-mRNA-splicing factor ATP-dependent RNA helicase;^Eukaryota; Viridiplantae; Streptophyta; Embryophyta; Tracheophyta; Spermatophyta; Magnoliophyta; eudicotyledons; core eudicotyledons; rosids; malvids; Brassicales; Brassicaceae; Camelineae; Arabidopsis	.	m.120305	295-2463[-]	sp|O22899|DHX15_ARATH^O22899^Q:1-722,H:1-729^84.09%ID^E:0^RecName: Full=Probable pre-mRNA-splicing factor ATP-dependent RNA helicase;^Eukaryota; Viridiplantae; Streptophyta; Embryophyta; Tracheophyta; Spermatophyta; Magnoliophyta; eudicotyledons; core eudicotyledons; rosids; malvids; Brassicales; Brassicaceae; Camelineae; Arabidopsis	PF00270.24^DEAD^DEAD/DEAH box helicase^70-222^E:8.7e-07`PF13401.1^AAA_22^AAA domain^73-222^E:6.4e-08`PF00271.26^Helicase_C^Helicase conserved C-terminal domain^306-400^E:2.5e-10`PF04408.18^HA2^Helicase associated domain (HA2)^463-552^E:1.9e-26`PF07717.11^OB_NTP_bind^Oligonucleotide/oligosaccharide-binding (OB)-fold^586-689^E:2.2e-27	.	.	COG1643^HrpA-like helicases	GO:0009941^cellular_component^chloroplast envelope`GO:0016020^cellular_component^membrane`GO:0005634^cellular_component^nucleus`GO:0005524^molecular_function^ATP binding`GO:0008026^molecular_function^ATP-dependent helicase activity`GO:0003676^molecular_function^nucleic acid binding`GO:0006397^biological_process^mRNA processing`GO:0008380^biological_process^RNA splicing
Gyn_Aipa_c42861_g1_i1	-0.933349	0.962138	-0.254498	0.228363	-1.41621	-0.0411228	0.582408	0.177785	1.26284	-0.558756	.	.	m.32543	3-656[-]	.	PF00847.15^AP2^AP2 domain^2-42^E:1.5e-09	.	.	.	.
Aipa14889_comp0_c0_seq1	-0.293364	0.9844	-0.419459	0.512444	-0.940652	-0.699671	1.08888	0.0961296	0.871114	-0.969474	sp|Q9ZW06|PUM2_ARATH^Q9ZW06^Q:3872-699,H:1-965^60.88%ID^E:0^RecName: Full=Pumilio homolog 2;^Eukaryota; Viridiplantae; Streptophyta; Embryophyta; Tracheophyta; Spermatophyta; Magnoliophyta; eudicotyledons; core eudicotyledons; rosids; malvids; Brassicales; Brassicaceae; Camelineae; Arabidopsis	.	m.103564	681-3872[-]	sp|Q9ZW06|PUM2_ARATH^Q9ZW06^Q:1-1058,H:1-965^60.69%ID^E:0^RecName: Full=Pumilio homolog 2;^Eukaryota; Viridiplantae; Streptophyta; Embryophyta; Tracheophyta; Spermatophyta; Magnoliophyta; eudicotyledons; core eudicotyledons; rosids; malvids; Brassicales; Brassicaceae; Camelineae; Arabidopsis	PF07990.7^NABP^Nucleic acid binding protein NABP^315-726^E:3.5e-158`PF00806.14^PUF^Pumilio-family RNA binding repeat^728-758^E:9e-06`PF00806.14^PUF^Pumilio-family RNA binding repeat^766-794^E:1.2e-06`PF00806.14^PUF^Pumilio-family RNA binding repeat^799-829^E:8.4e-06`PF00806.14^PUF^Pumilio-family RNA binding repeat^843-864^E:1.1e-05`PF00806.14^PUF^Pumilio-family RNA binding repeat^872-903^E:1.3e-0…	.	.	COG5099^RNA-binding protein of the Puf family, translational repressor	GO:0005829^cellular_component^cytosol`GO:0003730^molecular_function^mRNA 3'-UTR binding`GO:0006417^biological_process^regulation of translation
Adur15891_comp0_c0_seq1	-1.00421	1.80502	-0.549749	-0.246458	-0.858727	-0.92602	0.534517	0.165829	1.34203	0.00470508	sp|O64825|LYK4_ARATH^O64825^Q:2047-224,H:22-610^44.52%ID^E:3e-149^RecName: Full=LysM domain receptor-like kinase 4;^Eukaryota; Viridiplantae; Streptophyta; Embryophyta; Tracheophyta; Spermatophyta; Magnoliophyta; eudicotyledons; core eudicotyledons; rosids; malvids; Brassicales; Brassicaceae; Camelineae; Arabidopsis	.	m.23678	194-2107[-]	sp|O64825|LYK4_ARATH^O64825^Q:5-628,H:6-610^43.87%ID^E:2e-168^RecName: Full=LysM domain receptor-like kinase 4;^Eukaryota; Viridiplantae; Streptophyta; Embryophyta; Tracheophyta; Spermatophyta; Magnoliophyta; eudicotyledons; core eudicotyledons; rosids; malvids; Brassicales; Brassicaceae; Camelineae; Arabidopsis	PF01476.15^LysM^LysM domain^187-228^E:0.017`PF07714.12^Pkinase_Tyr^Protein tyrosine kinase^374-615^E:3.7e-39`PF00069.20^Pkinase^Protein kinase domain^378-613^E:1.3e-39	.	.	COG0515^Serine/threonine protein kinase	GO:0016021^cellular_component^integral to membrane`GO:0005886^cellular_component^plasma membrane`GO:0005524^molecular_function^ATP binding`GO:0008061^molecular_function^chitin binding`GO:0004672^molecular_function^protein kinase activity`GO:0016998^biological_process^cell wall macromolecule catabolic process`GO:0071323^biological_process^cellular response to chitin`GO:0071219^biological_process^c…
Aipa958_comp0_c0_seq1	-0.790311	1.43778	0.0700192	0.71123	-0.684211	-0.0107088	0.106923	-0.688824	1.018	-0.954073	.	.	m.80478	137-1696[-]	.	PF00564.19^PB1^PB1 domain^67-148^E:0.00018	.	.	.	.
Adur24594_comp0_c0_seq2	-0.561805	1.40089	-0.527712	-0.235675	-0.815583	-0.586032	1.90966	0.356292	-0.00480777	-0.655533	.	.	m.37084	307-690[-]	.	.	.	.	.	.
Aipa52317_comp0_c0_seq2	-0.437926	1.2949	-0.837849	-0.183429	-0.775377	-0.734412	1.10902	0.508884	1.14487	-0.803029	.	.	m.168570	261-665[+]	.	PF00403.21^HMA^Heavy-metal-associated domain^7-58^E:3.5e-06	.	.	.	.
Gyn_Aipa_c56533_g1_i1	-0.516937	1.55689	-0.115761	0.752764	-0.953563	-1.26789	0.560152	0.208016	0.772852	-0.649874	sp|P10978|POLX_TOBAC^P10978^Q:27-869,H:894-1174^70.11%ID^E:3e-119^RecName: Full=Retrovirus-related Pol polyprotein from transposon TNT 1-94;^Eukaryota; Viridiplantae; Streptophyta; Embryophyta; Tracheophyta; Spermatophyta; Magnoliophyta; eudicotyledons; core eudicotyledons; asterids; lamiids; Solanales; Solanaceae; Nicotianoideae; Nicotianeae; Nicotiana	.	m.26956	3-872[+]	sp|P10978|POLX_TOBAC^P10978^Q:9-289,H:894-1174^70.11%ID^E:2e-131^RecName: Full=Retrovirus-related Pol polyprotein from transposon TNT 1-94;^Eukaryota; Viridiplantae; Streptophyta; Embryophyta; Tracheophyta; Spermatophyta; Magnoliophyta; eudicotyledons; core eudicotyledons; asterids; lamiids; Solanales; Solanaceae; Nicotianoideae; Nicotianeae; Nicotiana	PF07727.9^RVT_2^Reverse transcriptase (RNA-dependent DNA polymerase)^9-199^E:1e-75	.	.	.	GO:0004190^molecular_function^aspartic-type endopeptidase activity`GO:0004519^molecular_function^endonuclease activity`GO:0046872^molecular_function^metal ion binding`GO:0003676^molecular_function^nucleic acid binding`GO:0003964^molecular_function^RNA-directed DNA polymerase activity`GO:0008270^molecular_function^zinc ion binding`GO:0015074^biological_process^DNA integration`GO:0090305^biological…
Aipa10067_comp0_c0_seq1	-0.378401	0.973134	-0.184376	0.61578	-0.570475	-0.661683	0.999837	-0.199236	0.543892	-0.940228	sp|A9X7L0|ANMT_RUTGR^A9X7L0^Q:510-142,H:242-364^56.1%ID^E:8e-46^RecName: Full=Anthranilate N-methyltransferase;^Eukaryota; Viridiplantae; Streptophyta; Embryophyta; Tracheophyta; Spermatophyta; Magnoliophyta; eudicotyledons; core eudicotyledons; rosids; malvids; Sapindales; Rutaceae; Ruta	.	m.95675	139-513[-]	sp|A9X7L0|ANMT_RUTGR^A9X7L0^Q:2-124,H:242-364^56.1%ID^E:1e-46^RecName: Full=Anthranilate N-methyltransferase;^Eukaryota; Viridiplantae; Streptophyta; Embryophyta; Tracheophyta; Spermatophyta; Magnoliophyta; eudicotyledons; core eudicotyledons; rosids; malvids; Sapindales; Rutaceae; Ruta	PF00891.13^Methyltransf_2^O-methyltransferase^3-100^E:2.8e-39	.	.	.	GO:0030774^molecular_function^anthranilate N-methyltransferase activity`GO:0008171^molecular_function^O-methyltransferase activity
Gyn_Adur_c61470_g1_i1	-0.685812	2.31674	0.587461	0.397951	-1.34219	-0.155775	-0.0886567	0.393015	-0.00179781	-0.877296	.	.	m.17323	3-1064[-]	sp|O82318|Y2579_ARATH^O82318^Q:92-295,H:39-233^33.5%ID^E:7e-20^RecName: Full=Probably inactive leucine-rich repeat receptor-like protein kinase At2g25790;^Eukaryota; Viridiplantae; Streptophyta; Embryophyta; Tracheophyta; Spermatophyta; Magnoliophyta; eudicotyledons; core eudicotyledons; rosids; malvids; Brassicales; Brassicaceae; Camelineae; Arabidopsis	PF13855.1^LRR_8^Leucine rich repeat^133-191^E:1.9e-10`PF13504.1^LRR_7^Leucine rich repeat^155-168^E:3`PF00560.28^LRR_1^Leucine Rich Repeat^156-175^E:0.11`PF13516.1^LRR_6^Leucine Rich repeat^179-193^E:0.25`PF13504.1^LRR_7^Leucine rich repeat^179-191^E:2.9`PF00560.28^LRR_1^Leucine Rich Repeat^180-192^E:0.29`PF13504.1^LRR_7^Leucine rich repeat^206-214^E:240`PF13855.1^LRR_8^Leucine rich repeat^231-29…	.	.	COG4886^Leucine-rich repeat (LRR) protein	GO:0005783^cellular_component^endoplasmic reticulum`GO:0016021^cellular_component^integral to membrane`GO:0005886^cellular_component^plasma membrane`GO:0005524^molecular_function^ATP binding`GO:0004672^molecular_function^protein kinase activity
Aipa36125_comp1_c0_seq2	-0.236816	1.72474	-0.437751	0.657072	-1.48044	-0.399736	-0.0717236	-0.262883	0.869954	0.133556	sp|Q9SU50|TRE1_ARATH^Q9SU50^Q:1930-305,H:83-626^59.27%ID^E:0^RecName: Full=Trehalase;^Eukaryota; Viridiplantae; Streptophyta; Embryophyta; Tracheophyta; Spermatophyta; Magnoliophyta; eudicotyledons; core eudicotyledons; rosids; malvids; Brassicales; Brassicaceae; Camelineae; Arabidopsis	.	m.140059	302-1993[-]	sp|Q9FWC1|TRE_ORYSJ^Q9FWC1^Q:19-563,H:17-563^57.58%ID^E:0^RecName: Full=Probable trehalase;^Eukaryota; Viridiplantae; Streptophyta; Embryophyta; Tracheophyta; Spermatophyta; Magnoliophyta; Liliopsida; Poales; Poaceae; BEP clade; Ehrhartoideae; Oryzeae; Oryza	PF01204.13^Trehalase^Trehalase^38-554^E:2.3e-176	.	.	.	GO:0005886^cellular_component^plasma membrane`GO:0004555^molecular_function^alpha,alpha-trehalase activity`GO:0006950^biological_process^response to stress`GO:0005993^biological_process^trehalose catabolic process
Aipa18270_comp1_c0_seq1	-0.475265	0.897121	-0.120644	0.137724	-1.04975	-0.519847	1.16511	0.00398045	1.03846	-0.936274	sp|Q9ZV88|BEH4_ARATH^Q9ZV88^Q:1409-465,H:3-325^61.86%ID^E:5e-86^RecName: Full=BES1/BZR1 homolog protein 4;^Eukaryota; Viridiplantae; Streptophyta; Embryophyta; Tracheophyta; Spermatophyta; Magnoliophyta; eudicotyledons; core eudicotyledons; rosids; malvids; Brassicales; Brassicaceae; Camelineae; Arabidopsis	.	m.109429	450-1412[-]	sp|Q9ZV88|BEH4_ARATH^Q9ZV88^Q:2-316,H:3-325^61.86%ID^E:1e-102^RecName: Full=BES1/BZR1 homolog protein 4;^Eukaryota; Viridiplantae; Streptophyta; Embryophyta; Tracheophyta; Spermatophyta; Magnoliophyta; eudicotyledons; core eudicotyledons; rosids; malvids; Brassicales; Brassicaceae; Camelineae; Arabidopsis	PF05687.8^DUF822^Plant protein of unknown function (DUF822)^2-143^E:5e-61	.	.	NOG259864^Chloride channel	GO:0006355^biological_process^regulation of transcription, DNA-dependent
Aipa25940_comp0_c0_seq1	-0.256076	1.34014	-0.486641	-0.0218421	-1.24989	-0.0389662	0.763424	1.06065	0.559157	-1.3086	.	.	m.122061	265-678[+]	.	.	.	.	.	.
Adur39184_comp0_c0_seq1	-0.24748	1.20439	-0.289397	0.808621	-0.169089	-1.20342	1.22888	-0.243125	0.102558	-0.872975	sp|Q43385|DOF37_ARATH^Q43385^Q:842-222,H:66-296^45.23%ID^E:2e-35^RecName: Full=Dof zinc finger protein DOF3.7;^Eukaryota; Viridiplantae; Streptophyta; Embryophyta; Tracheophyta; Spermatophyta; Magnoliophyta; eudicotyledons; core eudicotyledons; rosids; malvids; Brassicales; Brassicaceae; Camelineae; Arabidopsis	.	m.58977	219-935[-]	sp|Q43385|DOF37_ARATH^Q43385^Q:32-238,H:66-296^47.52%ID^E:1e-51^RecName: Full=Dof zinc finger protein DOF3.7;^Eukaryota; Viridiplantae; Streptophyta; Embryophyta; Tracheophyta; Spermatophyta; Magnoliophyta; eudicotyledons; core eudicotyledons; rosids; malvids; Brassicales; Brassicaceae; Camelineae; Arabidopsis	PF02701.10^zf-Dof^Dof domain, zinc finger^38-99^E:1.6e-37	.	.	.	GO:0005634^cellular_component^nucleus`GO:0003677^molecular_function^DNA binding`GO:0046872^molecular_function^metal ion binding`GO:0008270^molecular_function^zinc ion binding`GO:0006355^biological_process^regulation of transcription, DNA-dependent`GO:0006351^biological_process^transcription, DNA-dependent
Aipa46390_comp0_c0_seq4	0.000392824	1.49443	-0.603334	0.255816	-0.836759	-0.879533	1.13941	0.117716	0.508794	-0.698659	.	.	m.157458	272-1696[-]	.	PF00612.22^IQ^IQ calmodulin-binding motif^70-87^E:0.02	.	.	.	.
Adur22037_comp0_c0_seq1	-0.852021	1.34251	-0.547822	-0.25976	-0.658983	-0.139037	1.51164	0.225524	0.450236	-0.908796	sp|Q8NDF8|PAPD5_HUMAN^Q8NDF8^Q:1787-873,H:108-416^39.81%ID^E:5e-58^RecName: Full=PAP-associated domain-containing protein 5;^Eukaryota; Metazoa; Chordata; Craniata; Vertebrata; Euteleostomi; Mammalia; Eutheria; Euarchontoglires; Primates; Haplorrhini; Catarrhini; Hominidae; Homo	.	m.33108	531-2090[-]	sp|Q8NDF8|PAPD5_HUMAN^Q8NDF8^Q:102-406,H:108-416^39.81%ID^E:7e-64^RecName: Full=PAP-associated domain-containing protein 5;^Eukaryota; Metazoa; Chordata; Craniata; Vertebrata; Euteleostomi; Mammalia; Eutheria; Euarchontoglires; Primates; Haplorrhini; Catarrhini; Hominidae; Homo	PF01909.18^NTP_transf_2^Nucleotidyltransferase domain^144-237^E:7e-11`PF03828.14^PAP_assoc^Cid1 family poly A polymerase^304-362^E:4.1e-13	.	.	COG5260^DNA polymerase sigma	GO:0005737^cellular_component^cytoplasm`GO:0005634^cellular_component^nucleus`GO:0003677^molecular_function^DNA binding`GO:0003887^molecular_function^DNA-directed DNA polymerase activity`GO:0046872^molecular_function^metal ion binding`GO:0051301^biological_process^cell division`GO:0006260^biological_process^DNA replication`GO:0071044^biological_process^histone mRNA catabolic process`GO:0007067^bi…
Adur12538_comp0_c0_seq1	-0.563545	1.1403	-0.00806407	0.180329	-0.984658	-0.199227	1.23727	-0.0690146	0.461532	-1.00267	.	.	.	.	.	.	.	.	.	.
Aipa51539_comp0_c0_seq1	-0.096147	1.67989	-0.0976058	-0.453039	-0.968428	0.352503	1.23871	0.211292	-0.419852	-0.919413	sp|C6SVQ5|CSPL7_SOYBN^C6SVQ5^Q:852-277,H:1-193^70.1%ID^E:1e-50^RecName: Full=CASP-like protein 7;^Eukaryota; Viridiplantae; Streptophyta; Embryophyta; Tracheophyta; Spermatophyta; Magnoliophyta; eudicotyledons; core eudicotyledons; rosids; fabids; Fabales; Fabaceae; Papilionoideae; Phaseoleae; Glycine	.	m.167344	274-852[-]	sp|C6SVQ5|CSPL7_SOYBN^C6SVQ5^Q:1-192,H:1-193^70.1%ID^E:8e-89^RecName: Full=CASP-like protein 7;^Eukaryota; Viridiplantae; Streptophyta; Embryophyta; Tracheophyta; Spermatophyta; Magnoliophyta; eudicotyledons; core eudicotyledons; rosids; fabids; Fabales; Fabaceae; Papilionoideae; Phaseoleae; Glycine	PF04535.7^DUF588^Domain of unknown function (DUF588)^26-173^E:6.9e-36	.	.	.	GO:0016021^cellular_component^integral to membrane`GO:0005886^cellular_component^plasma membrane
Aipa38678_comp0_c0_seq1	-0.710784	1.89502	-0.641245	0.409596	-1.03901	-0.361115	0.455579	-0.00114857	0.461222	-0.0733674	sp|Q9SUK9|P2C55_ARATH^Q9SUK9^Q:1676-267,H:13-462^58.96%ID^E:6e-169^RecName: Full=Probable protein phosphatase 2C 55;^Eukaryota; Viridiplantae; Streptophyta; Embryophyta; Tracheophyta; Spermatophyta; Magnoliophyta; eudicotyledons; core eudicotyledons; rosids; malvids; Brassicales; Brassicaceae; Camelineae; Arabidopsis	.	m.144252	258-1748[-]	sp|Q9SUK9|P2C55_ARATH^Q9SUK9^Q:25-494,H:13-462^58.96%ID^E:3e-175^RecName: Full=Probable protein phosphatase 2C 55;^Eukaryota; Viridiplantae; Streptophyta; Embryophyta; Tracheophyta; Spermatophyta; Magnoliophyta; eudicotyledons; core eudicotyledons; rosids; malvids; Brassicales; Brassicaceae; Camelineae; Arabidopsis	PF13672.1^PP2C_2^Protein phosphatase 2C^269-431^E:5.5e-07`PF07228.7^SpoIIE^Stage II sporulation protein E (SpoIIE)^281-488^E:5.9e-11	.	.	COG0631^Serine/threonine protein phosphatase	GO:0046872^molecular_function^metal ion binding`GO:0004721^molecular_function^phosphoprotein phosphatase activity`GO:0008152^biological_process^metabolic process
Aipa368_comp1_c0_seq13	0.71772	1.39237	-1.18184	0.634091	-0.346963	-0.569036	0.475267	0.421858	0.475267	-1.31537	sp|P0C5E2|Y1839_ARATH^P0C5E2^Q:2196-283,H:35-652^44.41%ID^E:5e-160^RecName: Full=Probable serine/threonine-protein kinase At1g18390;^Eukaryota; Viridiplantae; Streptophyta; Embryophyta; Tracheophyta; Spermatophyta; Magnoliophyta; eudicotyledons; core eudicotyledons; rosids; malvids; Brassicales; Brassicaceae; Camelineae; Arabidopsis	.	m.79501	217-2334[-]	sp|P0C5E2|Y1839_ARATH^P0C5E2^Q:47-684,H:35-652^45.4%ID^E:7e-171^RecName: Full=Probable serine/threonine-protein kinase At1g18390;^Eukaryota; Viridiplantae; Streptophyta; Embryophyta; Tracheophyta; Spermatophyta; Magnoliophyta; eudicotyledons; core eudicotyledons; rosids; malvids; Brassicales; Brassicaceae; Camelineae; Arabidopsis	PF14380.1^WAK_assoc^Wall-associated receptor kinase C-terminal^187-268^E:8.2e-08`PF00069.20^Pkinase^Protein kinase domain^382-649^E:1.1e-48`PF07714.12^Pkinase_Tyr^Protein tyrosine kinase^382-651^E:2.8e-48	.	.	.	GO:0005886^cellular_component^plasma membrane`GO:0005524^molecular_function^ATP binding`GO:0030247^molecular_function^polysaccharide binding`GO:0004674^molecular_function^protein serine/threonine kinase activity
Aipa43876_comp0_c0_seq2	-1.3414	1.54234	-0.158371	0.417774	-0.369303	-0.573002	1.15182	-0.225869	0.51661	-0.893618	sp|F4KCL7|OE64M_ARATH^F4KCL7^Q:1016-351,H:381-603^68.16%ID^E:1e-103^RecName: Full=Outer envelope protein 64, mitochondrial;^Eukaryota; Viridiplantae; Streptophyta; Embryophyta; Tracheophyta; Spermatophyta; Magnoliophyta; eudicotyledons; core eudicotyledons; rosids; malvids; Brassicales; Brassicaceae; Camelineae; Arabidopsis	.	m.152521	345-779[-]	sp|F4KCL7|OE64M_ARATH^F4KCL7^Q:1-143,H:461-603^70.63%ID^E:1e-66^RecName: Full=Outer envelope protein 64, mitochondrial;^Eukaryota; Viridiplantae; Streptophyta; Embryophyta; Tracheophyta; Spermatophyta; Magnoliophyta; eudicotyledons; core eudicotyledons; rosids; malvids; Brassicales; Brassicaceae; Camelineae; Arabidopsis	PF13414.1^TPR_11^TPR repeat^27-92^E:3.1e-16`PF00515.23^TPR_1^Tetratricopeptide repeat^29-58^E:3.9e-05`PF07719.12^TPR_2^Tetratricopeptide repeat^29-58^E:0.00044`PF13371.1^TPR_9^Tetratricopeptide repeat^38-90^E:0.11`PF13181.1^TPR_8^Tetratricopeptide repeat^39-58^E:0.35`PF07719.12^TPR_2^Tetratricopeptide repeat^62-95^E:0.0039`PF00515.23^TPR_1^Tetratricopeptide repeat^63-95^E:1.5e-05`PF13414.1^TPR_11…	.	.	COG0457^FOG: TPR repeat	GO:0016021^cellular_component^integral to membrane`GO:0005741^cellular_component^mitochondrial outer membrane`GO:0005739^cellular_component^mitochondrion`GO:0016884^molecular_function^carbon-nitrogen ligase activity, with glutamine as amido-N-donor`GO:0006626^biological_process^protein targeting to mitochondrion
Adur18127_comp0_c0_seq2	-0.26197	0.952759	-0.578633	-0.199797	-0.199797	-0.917804	1.31466	-0.528716	1.16223	-0.512671	.	.	m.26949	292-888[-]	.	.	.	.	.	.
Gyn_Adur_c43415_g1_i1	-0.643246	1.05393	-0.214415	1.11166	-0.042883	-1.04239	0.620155	-0.290285	0.791687	-1.20732	sp|Q9XIK4|U202A_ARATH^Q9XIK4^Q:3590-588,H:1-997^73.88%ID^E:0^RecName: Full=UPF0202 protein At1g10490;^Eukaryota; Viridiplantae; Streptophyta; Embryophyta; Tracheophyta; Spermatophyta; Magnoliophyta; eudicotyledons; core eudicotyledons; rosids; malvids; Brassicales; Brassicaceae; Camelineae; Arabidopsis	.	m.9342	2-337[-]	.	.	.	.	.	.
Aipa14875_comp0_c0_seq2	-0.141499	1.52809	-0.741145	0.523621	-0.653314	-0.792247	1.11768	0.68012	-0.220547	-0.838558	sp|Q9T076|ENL2_ARATH^Q9T076^Q:409-720,H:30-132^59.62%ID^E:2e-28^RecName: Full=Early nodulin-like protein 2;^Eukaryota; Viridiplantae; Streptophyta; Embryophyta; Tracheophyta; Spermatophyta; Magnoliophyta; eudicotyledons; core eudicotyledons; rosids; malvids; Brassicales; Brassicaceae; Camelineae; Arabidopsis	.	m.103547	319-1611[+]	sp|Q9T076|ENL2_ARATH^Q9T076^Q:3-136,H:1-134^51.47%ID^E:8e-42^RecName: Full=Early nodulin-like protein 2;^Eukaryota; Viridiplantae; Streptophyta; Embryophyta; Tracheophyta; Spermatophyta; Magnoliophyta; eudicotyledons; core eudicotyledons; rosids; malvids; Brassicales; Brassicaceae; Camelineae; Arabidopsis	PF02298.12^Cu_bind_like^Plastocyanin-like domain^40-124^E:2.8e-22	.	.	.	GO:0046658^cellular_component^anchored to plasma membrane`GO:0048046^cellular_component^apoplast`GO:0009507^cellular_component^chloroplast`GO:0005773^cellular_component^vacuole`GO:0005507^molecular_function^copper ion binding`GO:0009055^molecular_function^electron carrier activity
Adur3877_comp1_c0_seq1	0.458979	1.71454	-0.85896	0.418737	-0.796584	-0.955542	0.57367	0.60184	0.293985	-0.72616	sp|Q9LHP4|RCH2_ARATH^Q9LHP4^Q:2093-6,H:197-894^29.23%ID^E:1e-45^RecName: Full=Receptor-like protein kinase 2;^Eukaryota; Viridiplantae; Streptophyta; Embryophyta; Tracheophyta; Spermatophyta; Magnoliophyta; eudicotyledons; core eudicotyledons; rosids; malvids; Brassicales; Brassicaceae; Camelineae; Arabidopsis`sp|Q9LHP4|RCH2_ARATH^Q9LHP4^Q:1853-867,H:107-436^35.33%ID^E:1e-27^RecName: Full=Recepto…	.	m.6324	3-2369[-]	sp|Q9SHI2|Y1723_ARATH^Q9SHI2^Q:91-788,H:181-901^33.2%ID^E:4e-87^RecName: Full=Leucine-rich repeat receptor-like serine/threonine-protein kinase At1g17230;^Eukaryota; Viridiplantae; Streptophyta; Embryophyta; Tracheophyta; Spermatophyta; Magnoliophyta; eudicotyledons; core eudicotyledons; rosids; malvids; Brassicales; Brassicaceae; Camelineae; Arabidopsis	PF08263.7^LRRNT_2^Leucine rich repeat N-terminal domain^50-68^E:3.3e-05`PF13504.1^LRR_7^Leucine rich repeat^78-86^E:5900`PF00560.28^LRR_1^Leucine Rich Repeat^99-116^E:0.028`PF13504.1^LRR_7^Leucine rich repeat^99-113^E:3.5`PF13504.1^LRR_7^Leucine rich repeat^125-137^E:5700`PF13504.1^LRR_7^Leucine rich repeat^149-157^E:6500`PF13504.1^LRR_7^Leucine rich repeat^172-184^E:280`PF13855.1^LRR_8^Leucine r…	.	.	COG4886^Leucine-rich repeat (LRR) protein	GO:0016021^cellular_component^integral to membrane`GO:0005886^cellular_component^plasma membrane`GO:0005524^molecular_function^ATP binding`GO:0004674^molecular_function^protein serine/threonine kinase activity
Adur40464_comp0_c0_seq1	-0.414588	1.52541	-0.287039	1.12031	-0.611885	-0.970171	0.366476	-0.0389452	0.338768	-0.658064	.	.	m.61258	366-953[-]	.	PF03018.9^Dirigent^Dirigent-like protein^45-184^E:9.1e-21	.	.	.	.
Adur21427_comp0_c0_seq2	0.0990436	1.1963	-0.460118	0.662774	-0.568245	-0.887549	0.826741	0.355654	0.586629	-1.37945	sp|Q9FJH6|AB1F_ARATH^Q9FJH6^Q:1282-2,H:40-466^85.95%ID^E:0^RecName: Full=ABC transporter F family member 1;^Eukaryota; Viridiplantae; Streptophyta; Embryophyta; Tracheophyta; Spermatophyta; Magnoliophyta; eudicotyledons; core eudicotyledons; rosids; malvids; Brassicales; Brassicaceae; Camelineae; Arabidopsis	.	m.32146	2-1408[-]	sp|Q9FJH6|AB1F_ARATH^Q9FJH6^Q:41-469,H:38-466^85.55%ID^E:0^RecName: Full=ABC transporter F family member 1;^Eukaryota; Viridiplantae; Streptophyta; Embryophyta; Tracheophyta; Spermatophyta; Magnoliophyta; eudicotyledons; core eudicotyledons; rosids; malvids; Brassicales; Brassicaceae; Camelineae; Arabidopsis	PF00005.22^ABC_tran^ABC transporter^90-244^E:1e-22`PF12848.2^ABC_tran_2^ABC transporter^283-360^E:1.4e-22`PF00005.22^ABC_tran^ABC transporter^399-445^E:5.7e-11	.	.	COG0488^ATPase components of ABC transporters with duplicated ATPase domains	GO:0005886^cellular_component^plasma membrane`GO:0005524^molecular_function^ATP binding`GO:0016887^molecular_function^ATPase activity`GO:0005215^molecular_function^transporter activity`GO:0006200^biological_process^ATP catabolic process
Aipa32736_comp0_c0_seq2	-1.14716	1.85983	-0.568671	-0.120758	-0.965518	-0.9626	0.312564	0.649593	1.17556	0.00471569	sp|O64825|LYK4_ARATH^O64825^Q:2214-391,H:22-610^44.19%ID^E:3e-146^RecName: Full=LysM domain receptor-like kinase 4;^Eukaryota; Viridiplantae; Streptophyta; Embryophyta; Tracheophyta; Spermatophyta; Magnoliophyta; eudicotyledons; core eudicotyledons; rosids; malvids; Brassicales; Brassicaceae; Camelineae; Arabidopsis	.	m.134114	361-2274[-]	sp|O64825|LYK4_ARATH^O64825^Q:5-628,H:6-610^43.71%ID^E:1e-168^RecName: Full=LysM domain receptor-like kinase 4;^Eukaryota; Viridiplantae; Streptophyta; Embryophyta; Tracheophyta; Spermatophyta; Magnoliophyta; eudicotyledons; core eudicotyledons; rosids; malvids; Brassicales; Brassicaceae; Camelineae; Arabidopsis	PF01476.15^LysM^LysM domain^187-228^E:0.13`PF07714.12^Pkinase_Tyr^Protein tyrosine kinase^374-615^E:2.6e-39`PF00069.20^Pkinase^Protein kinase domain^378-613^E:9.2e-41	.	.	COG0515^Serine/threonine protein kinase	GO:0016021^cellular_component^integral to membrane`GO:0005886^cellular_component^plasma membrane`GO:0005524^molecular_function^ATP binding`GO:0008061^molecular_function^chitin binding`GO:0004672^molecular_function^protein kinase activity`GO:0016998^biological_process^cell wall macromolecule catabolic process`GO:0071323^biological_process^cellular response to chitin`GO:0071219^biological_process^c…
Gyn_Aipa_c55357_g1_i1	-0.587535	0.851216	-0.106781	0.353588	-0.969388	-0.108537	1.11281	-0.408557	0.623763	-0.672684	.	.	m.32878	1-318[-]	.	.	.	.	.	.
Adur30430_comp0_c0_seq2	-0.784004	1.41534	0.232936	0.686825	0.030697	-0.942578	0.586854	-0.415148	0.744279	-1.34476	sp|A8IR43|WDR12_CHLRE^A8IR43^Q:1449-214,H:6-434^37.84%ID^E:2e-79^RecName: Full=Ribosome biogenesis protein WDR12 homolog;^Eukaryota; Viridiplantae; Chlorophyta; Chlorophyceae; Chlamydomonadales; Chlamydomonadaceae; Chlamydomonas	.	m.45398	187-1488[-]	sp|A8IR43|WDR12_CHLRE^A8IR43^Q:14-425,H:6-434^37.84%ID^E:2e-81^RecName: Full=Ribosome biogenesis protein WDR12 homolog;^Eukaryota; Viridiplantae; Chlorophyta; Chlorophyceae; Chlamydomonadales; Chlamydomonadaceae; Chlamydomonas	PF08154.7^NLE^NLE (NUC135) domain^14-82^E:3.4e-21`PF00400.27^WD40^WD domain, G-beta repeat^112-140^E:0.0095`PF00400.27^WD40^WD domain, G-beta repeat^143-185^E:2.2e-06`PF11715.3^Nup160^Nucleoporin Nup120/160^188-309^E:0.0002`PF00400.27^WD40^WD domain, G-beta repeat^202-236^E:1.4e-07`PF00400.27^WD40^WD domain, G-beta repeat^263-300^E:1.7e-06`PF00400.27^WD40^WD domain, G-beta repeat^352-388^E:2.1e-0…	.	.	COG2319^FOG: WD40 repeat	GO:0005730^cellular_component^nucleolus`GO:0005654^cellular_component^nucleoplasm`GO:0006364^biological_process^rRNA processing
Adur15320_comp0_c0_seq1	0.133068	1.59114	-1.07677	0.793416	-0.824517	-0.189876	0.862503	-0.0420607	-0.316804	-0.355364	.	.	m.22946	36-1031[-]	.	.	.	.	.	.
Adur20935_comp2_c0_seq1	-0.417794	0.998809	-0.975926	-0.101603	-1.07771	0.307193	1.09475	0.397295	0.842799	-0.874144	.	.	m.31355	2-2827[-]	.	PF05182.8^Fip1^Fip1 motif^372-415^E:1.8e-20	.	.	.	.
Aipa22905_comp2_c0_seq2	-0.345592	1.77046	0.447496	-0.475771	-0.843266	-0.310733	1.63191	0.0230845	-0.497435	-0.925194	sp|Q8RWW0|ALE2_ARATH^Q8RWW0^Q:2825-1170,H:93-626^55.66%ID^E:0^RecName: Full=Receptor-like serine/threonine-protein kinase ALE2;^Eukaryota; Viridiplantae; Streptophyta; Embryophyta; Tracheophyta; Spermatophyta; Magnoliophyta; eudicotyledons; core eudicotyledons; rosids; malvids; Brassicales; Brassicaceae; Camelineae; Arabidopsis	.	m.116728	840-3416[-]	sp|Q8RWW0|ALE2_ARATH^Q8RWW0^Q:150-749,H:51-626^52.96%ID^E:0^RecName: Full=Receptor-like serine/threonine-protein kinase ALE2;^Eukaryota; Viridiplantae; Streptophyta; Embryophyta; Tracheophyta; Spermatophyta; Magnoliophyta; eudicotyledons; core eudicotyledons; rosids; malvids; Brassicales; Brassicaceae; Camelineae; Arabidopsis	PF07714.12^Pkinase_Tyr^Protein tyrosine kinase^469-739^E:1.3e-49`PF00069.20^Pkinase^Protein kinase domain^469-732^E:7.8e-47	.	.	COG0515^Serine/threonine protein kinase	GO:0016021^cellular_component^integral to membrane`GO:0005886^cellular_component^plasma membrane`GO:0005524^molecular_function^ATP binding`GO:0004674^molecular_function^protein serine/threonine kinase activity`GO:0030154^biological_process^cell differentiation`GO:0042335^biological_process^cuticle development`GO:0048645^biological_process^organ formation`GO:0046777^biological_process^protein auto…
Aipa30084_comp1_c0_seq1	0.0470662	1.48836	-0.552169	0.195426	-0.901047	-0.394537	0.637029	-0.132588	0.907091	-0.782823	.	.	.	.	.	.	.	.	.	.
Aipa34044_comp0_c0_seq3	-0.0716519	0.909372	-0.408295	-0.365223	-0.92516	1.88813	0.0847679	-0.733603	0.593699	-0.692797	sp|Q9FIK1|Y5780_ARATH^Q9FIK1^Q:2011-584,H:1-478^62.13%ID^E:0^RecName: Full=BTB/POZ domain-containing protein At5g47800;^Eukaryota; Viridiplantae; Streptophyta; Embryophyta; Tracheophyta; Spermatophyta; Magnoliophyta; eudicotyledons; core eudicotyledons; rosids; malvids; Brassicales; Brassicaceae; Camelineae; Arabidopsis	.	m.136677	215-2011[-]	sp|Q9FIK1|Y5780_ARATH^Q9FIK1^Q:1-476,H:1-478^62.13%ID^E:0^RecName: Full=BTB/POZ domain-containing protein At5g47800;^Eukaryota; Viridiplantae; Streptophyta; Embryophyta; Tracheophyta; Spermatophyta; Magnoliophyta; eudicotyledons; core eudicotyledons; rosids; malvids; Brassicales; Brassicaceae; Camelineae; Arabidopsis	PF03000.9^NPH3^NPH3 family^198-449^E:1.9e-79	.	.	.	GO:0004871^molecular_function^signal transducer activity`GO:0016567^biological_process^protein ubiquitination`GO:0009416^biological_process^response to light stimulus`GO:0007165^biological_process^signal transduction
Aipa15217_comp2_c0_seq1	-0.588168	0.697881	-0.666625	0.534496	-0.313164	-1.06538	1.29723	0.0904452	0.979356	-0.929497	.	.	m.104112	322-1410[-]	.	.	.	.	.	.
Adur45011_comp0_c0_seq1	-0.392712	1.0608	-0.941767	1.18768	-0.731048	-0.785954	0.724689	-0.042504	0.2988	-0.155283	.	.	m.69232	288-3932[-]	.	PF00515.23^TPR_1^Tetratricopeptide repeat^98-123^E:0.025	.	.	.	.
Adur34225_comp0_c0_seq2	0.456783	0.572377	-0.282272	0.497596	-1.41867	-0.946321	0.60981	0.221848	1.29555	-0.663644	sp|P0CH33|UBQ11_ARATH^P0CH33^Q:584-3,H:1-194^100%ID^E:3e-134^RecName: Full=Polyubiquitin 11;^Eukaryota; Viridiplantae; Streptophyta; Embryophyta; Tracheophyta; Spermatophyta; Magnoliophyta; eudicotyledons; core eudicotyledons; rosids; malvids; Brassicales; Brassicaceae; Camelineae; Arabidopsis`sp|P0CH33|UBQ11_ARATH^P0CH33^Q:584-126,H:77-229^99.35%ID^E:2e-102^RecName: Full=Polyubiquitin 11;^Eukary…	.	m.51890	3-584[-]	sp|P0CH33|UBQ11_ARATH^P0CH33^Q:1-194,H:1-194^100%ID^E:2e-135^RecName: Full=Polyubiquitin 11;^Eukaryota; Viridiplantae; Streptophyta; Embryophyta; Tracheophyta; Spermatophyta; Magnoliophyta; eudicotyledons; core eudicotyledons; rosids; malvids; Brassicales; Brassicaceae; Camelineae; Arabidopsis`sp|P0CH33|UBQ11_ARATH^P0CH33^Q:1-153,H:77-229^99.35%ID^E:2e-103^RecName: Full=Polyubiquitin 11;^Eukaryot…	PF11976.3^Rad60-SLD^Ubiquitin-2 like Rad60 SUMO-like^1-71^E:1.2e-19`PF13019.1^Telomere_Sde2^Telomere stability and silencing^1-76^E:0.0031`PF00240.18^ubiquitin^Ubiquitin family^6-74^E:3e-34`PF13881.1^Rad60-SLD_2^Ubiquitin-2 like Rad60 SUMO-like^14-71^E:0.062`PF11976.3^Rad60-SLD^Ubiquitin-2 like Rad60 SUMO-like^77-147^E:1.2e-19`PF13019.1^Telomere_Sde2^Telomere stability and silencing^77-152^E:0.00…	.	.	.	GO:0005737^cellular_component^cytoplasm`GO:0005634^cellular_component^nucleus`GO:0006511^biological_process^ubiquitin-dependent protein catabolic process
Adur43264_comp0_c0_seq3	-0.319326	1.80512	-0.217722	0.957187	-0.540391	-1.36554	0.566782	0.0581473	0.102483	-0.551475	.	.	m.66349	399-2780[-]	.	.	.	.	.	.
Adur13089_comp1_c0_seq1	-0.431434	0.901007	-0.155964	0.51254	-0.154585	-1.00202	0.588044	-0.28801	1.42686	-1.23991	sp|O23755|EF2_BETVU^O23755^Q:2672-144,H:1-843^91.46%ID^E:0^RecName: Full=Elongation factor 2;^Eukaryota; Viridiplantae; Streptophyta; Embryophyta; Tracheophyta; Spermatophyta; Magnoliophyta; eudicotyledons; core eudicotyledons; Caryophyllales; Amaranthaceae; Beta	.	m.20167	141-2672[-]	sp|O23755|EF2_BETVU^O23755^Q:1-843,H:1-843^91.46%ID^E:0^RecName: Full=Elongation factor 2;^Eukaryota; Viridiplantae; Streptophyta; Embryophyta; Tracheophyta; Spermatophyta; Magnoliophyta; eudicotyledons; core eudicotyledons; Caryophyllales; Amaranthaceae; Beta	PF00009.22^GTP_EFTU^Elongation factor Tu GTP binding domain^17-341^E:8.6e-60`PF03144.20^GTP_EFTU_D2^Elongation factor Tu domain 2^393-468^E:9.2e-12`PF03764.13^EFG_IV^Elongation factor G, domain IV^606-722^E:1.2e-37`PF00679.19^EFG_C^Elongation factor G C-terminus^724-811^E:3.6e-21	.	.	.	GO:0005737^cellular_component^cytoplasm`GO:0005525^molecular_function^GTP binding`GO:0003924^molecular_function^GTPase activity`GO:0003746^molecular_function^translation elongation factor activity`GO:0006184^biological_process^GTP catabolic process
Gyn_Adur_c10450_g1_i1	-1.36122	1.20987	-0.810753	-0.106161	-0.61428	-0.604118	1.36908	0.549313	0.932097	-0.61428	.	.	m.15538	739-2424[-]	.	.	.	.	.	.
Adur7504_comp0_c0_seq3	-0.824028	1.09713	-0.0659222	-0.169514	-0.922911	0.0313915	1.67945	-0.392394	0.348446	-0.690614	sp|Q9C8S9|RH48_ARATH^Q9C8S9^Q:2586-346,H:1-789^59.49%ID^E:0^RecName: Full=Probable DEAD-box ATP-dependent RNA helicase 48;^Eukaryota; Viridiplantae; Streptophyta; Embryophyta; Tracheophyta; Spermatophyta; Magnoliophyta; eudicotyledons; core eudicotyledons; rosids; malvids; Brassicales; Brassicaceae; Camelineae; Arabidopsis	.	m.11780	316-2628[-]	sp|Q9C8S9|RH48_ARATH^Q9C8S9^Q:15-770,H:1-798^59.93%ID^E:0^RecName: Full=Probable DEAD-box ATP-dependent RNA helicase 48;^Eukaryota; Viridiplantae; Streptophyta; Embryophyta; Tracheophyta; Spermatophyta; Magnoliophyta; eudicotyledons; core eudicotyledons; rosids; malvids; Brassicales; Brassicaceae; Camelineae; Arabidopsis	PF00270.24^DEAD^DEAD/DEAH box helicase^325-503^E:3.7e-42`PF00271.26^Helicase_C^Helicase conserved C-terminal domain^578-654^E:2.9e-19	.	.	COG0513^Superfamily II DNA and RNA helicases	GO:0005524^molecular_function^ATP binding`GO:0008026^molecular_function^ATP-dependent helicase activity`GO:0003723^molecular_function^RNA binding
Adur27146_comp0_c0_seq2	-0.944055	1.44752	-0.528157	-0.493346	-1.24977	0.106037	1.20921	0.442586	0.477694	-0.299897	sp|Q39189|RH7_ARATH^Q39189^Q:872-111,H:95-348^77.95%ID^E:3e-141^RecName: Full=DEAD-box ATP-dependent RNA helicase 7;^Eukaryota; Viridiplantae; Streptophyta; Embryophyta; Tracheophyta; Spermatophyta; Magnoliophyta; eudicotyledons; core eudicotyledons; rosids; malvids; Brassicales; Brassicaceae; Camelineae; Arabidopsis	.	m.40568	3-983[-]	sp|Q39189|RH7_ARATH^Q39189^Q:36-291,H:93-348^77.34%ID^E:2e-142^RecName: Full=DEAD-box ATP-dependent RNA helicase 7;^Eukaryota; Viridiplantae; Streptophyta; Embryophyta; Tracheophyta; Spermatophyta; Magnoliophyta; eudicotyledons; core eudicotyledons; rosids; malvids; Brassicales; Brassicaceae; Camelineae; Arabidopsis	PF00270.24^DEAD^DEAD/DEAH box helicase^64-240^E:6.9e-47	.	.	COG0513^Superfamily II DNA and RNA helicases	GO:0005730^cellular_component^nucleolus`GO:0005524^molecular_function^ATP binding`GO:0008026^molecular_function^ATP-dependent helicase activity`GO:0017151^molecular_function^DEAD/H-box RNA helicase binding`GO:0003723^molecular_function^RNA binding`GO:0016070^biological_process^RNA metabolic process
Adur3015_comp0_c0_seq2	-1.40867	1.13475	-0.481736	0.147996	-0.50246	-0.999369	0.698129	0.378317	1.45221	-0.510467	sp|Q9LEB4|RBP45_NICPL^Q9LEB4^Q:855-301,H:81-264^77.3%ID^E:3e-98^RecName: Full=Polyadenylate-binding protein RBP45;^Eukaryota; Viridiplantae; Streptophyta; Embryophyta; Tracheophyta; Spermatophyta; Magnoliophyta; eudicotyledons; core eudicotyledons; asterids; lamiids; Solanales; Solanaceae; Nicotianoideae; Nicotianeae; Nicotiana	.	m.4965	178-1044[-]	sp|Q9SAB3|RB45B_ARATH^Q9SAB3^Q:1-244,H:2-239^68.8%ID^E:1e-103^RecName: Full=Polyadenylate-binding protein RBP45B;^Eukaryota; Viridiplantae; Streptophyta; Embryophyta; Tracheophyta; Spermatophyta; Magnoliophyta; eudicotyledons; core eudicotyledons; rosids; malvids; Brassicales; Brassicaceae; Camelineae; Arabidopsis	PF00076.17^RRM_1^RNA recognition motif. (a.k.a. RRM, RBD, or RNP domain)^69-134^E:2.8e-13`PF14259.1^RRM_6^RNA recognition motif (a.k.a. RRM, RBD, or RNP domain)^69-133^E:7.8e-07`PF13893.1^RRM_5^RNA recognition motif. (a.k.a. RRM, RBD, or RNP domain)^83-144^E:9.2e-06`PF00076.17^RRM_1^RNA recognition motif. (a.k.a. RRM, RBD, or RNP domain)^162-226^E:1.9e-13`PF14259.1^RRM_6^RNA recognition motif (a.…	.	.	COG0724^RNA-binding proteins (RRM domain)	GO:0005634^cellular_component^nucleus`GO:0000166^molecular_function^nucleotide binding`GO:0008143^molecular_function^poly(A) RNA binding`GO:0006397^biological_process^mRNA processing`GO:0010193^biological_process^response to ozone
Adur8669_comp0_c0_seq1	-0.592895	2.50808	-0.979916	-0.427028	-0.600106	-0.249143	0.491246	0.0970129	0.933556	-0.542413	sp|Q3ECH2|Y1670_ARATH^Q3ECH2^Q:1955-213,H:259-852^39.71%ID^E:6e-119^RecName: Full=Probable receptor-like protein kinase At1g67000;^Eukaryota; Viridiplantae; Streptophyta; Embryophyta; Tracheophyta; Spermatophyta; Magnoliophyta; eudicotyledons; core eudicotyledons; rosids; malvids; Brassicales; Brassicaceae; Camelineae; Arabidopsis	.	m.13548	183-2057[-]	sp|Q3ECH2|Y1670_ARATH^Q3ECH2^Q:35-615,H:259-852^40.45%ID^E:3e-128^RecName: Full=Probable receptor-like protein kinase At1g67000;^Eukaryota; Viridiplantae; Streptophyta; Embryophyta; Tracheophyta; Spermatophyta; Magnoliophyta; eudicotyledons; core eudicotyledons; rosids; malvids; Brassicales; Brassicaceae; Camelineae; Arabidopsis	PF13947.1^GUB_WAK_bind^Wall-associated receptor kinase galacturonan-binding^31-142^E:4.7e-10`PF14380.1^WAK_assoc^Wall-associated receptor kinase C-terminal^157-248^E:2e-14`PF07714.12^Pkinase_Tyr^Protein tyrosine kinase^330-602^E:1.3e-44`PF00069.20^Pkinase^Protein kinase domain^331-600^E:4e-45	.	.	COG0515^Serine/threonine protein kinase	GO:0016021^cellular_component^integral to membrane`GO:0005886^cellular_component^plasma membrane`GO:0005524^molecular_function^ATP binding`GO:0004674^molecular_function^protein serine/threonine kinase activity
Aipa9174_comp0_c0_seq3	-0.379534	0.799338	0.144297	0.00872493	-0.576517	-0.844305	1.23558	-0.067786	0.941621	-1.12149	sp|Q5RFQ0|FCF1_PONAB^Q5RFQ0^Q:895-302,H:1-198^63.5%ID^E:4e-76^RecName: Full=rRNA-processing protein FCF1 homolog;^Eukaryota; Metazoa; Chordata; Craniata; Vertebrata; Euteleostomi; Mammalia; Eutheria; Euarchontoglires; Primates; Haplorrhini; Catarrhini; Hominidae; Pongo	.	m.94067	299-895[-]	sp|Q5RFQ0|FCF1_PONAB^Q5RFQ0^Q:1-198,H:1-198^63.5%ID^E:6e-83^RecName: Full=rRNA-processing protein FCF1 homolog;^Eukaryota; Metazoa; Chordata; Craniata; Vertebrata; Euteleostomi; Mammalia; Eutheria; Euarchontoglires; Primates; Haplorrhini; Catarrhini; Hominidae; Pongo	PF04900.7^Fcf1^Fcf1^90-186^E:9.1e-41	.	.	.	GO:0005730^cellular_component^nucleolus`GO:0006364^biological_process^rRNA processing
Aipa979_comp3_c0_seq8	0.160175	1.6648	-0.721053	0.0724981	-1.56959	-0.046386	0.441039	0.806607	0.59113	-0.790898	sp|F4IN69|MD33B_ARATH^F4IN69^Q:4290-322,H:9-1271^55.33%ID^E:0^RecName: Full=Mediator of RNA polymerase II transcription subunit 33B;^Eukaryota; Viridiplantae; Streptophyta; Embryophyta; Tracheophyta; Spermatophyta; Magnoliophyta; eudicotyledons; core eudicotyledons; rosids; malvids; Brassicales; Brassicaceae; Camelineae; Arabidopsis	.	m.80499	313-4323[-]	sp|Q9LUG9|MD33A_ARATH^Q9LUG9^Q:9-1335,H:5-1308^53.66%ID^E:0^RecName: Full=Mediator of RNA polymerase II transcription subunit 33A;^Eukaryota; Viridiplantae; Streptophyta; Embryophyta; Tracheophyta; Spermatophyta; Magnoliophyta; eudicotyledons; core eudicotyledons; rosids; malvids; Brassicales; Brassicaceae; Camelineae; Arabidopsis	.	.	.	NOG257621^Proline-Rich extensin-like family protein	GO:0016592^cellular_component^mediator complex`GO:0009698^biological_process^phenylpropanoid metabolic process`GO:2000762^biological_process^regulation of phenylpropanoid metabolic process`GO:0006355^biological_process^regulation of transcription, DNA-dependent`GO:0006351^biological_process^transcription, DNA-dependent
Adur22781_comp0_c0_seq1	-0.664392	1.43968	-0.488155	-0.11331	-1.18297	-0.394444	1.07708	1.05048	0.47513	-0.940671	.	.	m.34288	1-852[-]	.	.	.	.	.	.
Adur43472_comp0_c0_seq1	-0.593404	0.30499	-0.817726	0.826566	-0.4829	-0.370187	0.840931	0.207747	1.08514	-1.0973	.	.	m.66707	264-737[-]	.	.	.	.	.	.
Aipa14755_comp1_c0_seq5	-1.26434	1.417	-0.349149	-0.133623	-0.777016	-0.558659	1.67729	0.124725	0.152683	-0.238024	sp|O22224|Y2162_ARATH^O22224^Q:2820-313,H:22-859^74.4%ID^E:0^RecName: Full=Uncharacterized protein At2g41620;^Eukaryota; Viridiplantae; Streptophyta; Embryophyta; Tracheophyta; Spermatophyta; Magnoliophyta; eudicotyledons; core eudicotyledons; rosids; malvids; Brassicales; Brassicaceae; Camelineae; Arabidopsis	.	m.103333	304-2880[-]	sp|O22224|Y2162_ARATH^O22224^Q:1-856,H:1-859^74.33%ID^E:0^RecName: Full=Uncharacterized protein At2g41620;^Eukaryota; Viridiplantae; Streptophyta; Embryophyta; Tracheophyta; Spermatophyta; Magnoliophyta; eudicotyledons; core eudicotyledons; rosids; malvids; Brassicales; Brassicaceae; Camelineae; Arabidopsis	PF04097.9^Nic96^Nup93/Nic96^230-850^E:1.9e-130	.	.	.	GO:0005635^cellular_component^nuclear envelope`GO:0005643^cellular_component^nuclear pore`GO:0005730^cellular_component^nucleolus`GO:0009506^cellular_component^plasmodesma`GO:0006810^biological_process^transport
Adur32396_comp0_c0_seq1	-0.935979	0.996221	-0.0888752	-0.0219399	-0.398265	-0.603533	1.51162	-0.065076	0.659313	-1.03341	sp|F4KCL7|OE64M_ARATH^F4KCL7^Q:1876-89,H:7-603^66.72%ID^E:0^RecName: Full=Outer envelope protein 64, mitochondrial;^Eukaryota; Viridiplantae; Streptophyta; Embryophyta; Tracheophyta; Spermatophyta; Magnoliophyta; eudicotyledons; core eudicotyledons; rosids; malvids; Brassicales; Brassicaceae; Camelineae; Arabidopsis	.	m.48694	83-1894[-]	sp|F4KCL7|OE64M_ARATH^F4KCL7^Q:1-602,H:1-603^66.56%ID^E:0^RecName: Full=Outer envelope protein 64, mitochondrial;^Eukaryota; Viridiplantae; Streptophyta; Embryophyta; Tracheophyta; Spermatophyta; Magnoliophyta; eudicotyledons; core eudicotyledons; rosids; malvids; Brassicales; Brassicaceae; Camelineae; Arabidopsis	PF01425.16^Amidase^Amidase^68-454^E:1.5e-59`PF13414.1^TPR_11^TPR repeat^486-551^E:3.8e-15`PF00515.23^TPR_1^Tetratricopeptide repeat^488-517^E:0.00029`PF07719.12^TPR_2^Tetratricopeptide repeat^488-517^E:0.0034`PF13371.1^TPR_9^Tetratricopeptide repeat^497-548^E:1.2`PF07719.12^TPR_2^Tetratricopeptide repeat^521-554^E:0.03`PF00515.23^TPR_1^Tetratricopeptide repeat^522-554^E:0.00011`PF13414.1^TPR_11^T…	.	.	COG0457^FOG: TPR repeat	GO:0016021^cellular_component^integral to membrane`GO:0005741^cellular_component^mitochondrial outer membrane`GO:0005739^cellular_component^mitochondrion`GO:0016884^molecular_function^carbon-nitrogen ligase activity, with glutamine as amido-N-donor`GO:0006626^biological_process^protein targeting to mitochondrion
Aipa9251_comp0_c0_seq1	-0.408882	1.24944	-0.666332	-0.209448	-0.857305	-0.526124	1.51575	0.444855	0.473863	-0.73563	sp|Q9SKZ2|CAF1G_ARATH^Q9SKZ2^Q:1337-549,H:1-260^76.05%ID^E:8e-134^RecName: Full=Probable CCR4-associated factor 1 homolog 7;^Eukaryota; Viridiplantae; Streptophyta; Embryophyta; Tracheophyta; Spermatophyta; Magnoliophyta; eudicotyledons; core eudicotyledons; rosids; malvids; Brassicales; Brassicaceae; Camelineae; Arabidopsis	.	.	.	.	.	.	.	COG5228^mRNA deadenylase subunit	GO:0005737^cellular_component^cytoplasm`GO:0005634^cellular_component^nucleus`GO:0046872^molecular_function^metal ion binding`GO:0004535^molecular_function^poly(A)-specific ribonuclease activity`GO:0003723^molecular_function^RNA binding`GO:0090305^biological_process^nucleic acid phosphodiester bond hydrolysis`GO:0006355^biological_process^regulation of transcription, DNA-dependent`GO:0006351^biol…
Gyn_Adur_c283_g2_i1	0.150395	1.25744	-0.39905	0.12491	-0.357256	-0.668166	1.16773	-0.283861	0.511255	-1.03412	sp|P93147|C81E1_GLYEC^P93147^Q:846-1,H:88-367^62.54%ID^E:2e-125^RecName: Full=Isoflavone 2'-hydroxylase;^Eukaryota; Viridiplantae; Streptophyta; Embryophyta; Tracheophyta; Spermatophyta; Magnoliophyta; eudicotyledons; core eudicotyledons; rosids; fabids; Fabales; Fabaceae; Papilionoideae; Galegeae; Glycyrrhiza	.	m.161	1-846[-]	sp|P93147|C81E1_GLYEC^P93147^Q:1-282,H:88-367^62.54%ID^E:2e-125^RecName: Full=Isoflavone 2'-hydroxylase;^Eukaryota; Viridiplantae; Streptophyta; Embryophyta; Tracheophyta; Spermatophyta; Magnoliophyta; eudicotyledons; core eudicotyledons; rosids; fabids; Fabales; Fabaceae; Papilionoideae; Galegeae; Glycyrrhiza	PF00067.17^p450^Cytochrome P450^21-281^E:3.2e-42	.	.	.	GO:0016020^cellular_component^membrane`GO:0009055^molecular_function^electron carrier activity`GO:0020037^molecular_function^heme binding`GO:0005506^molecular_function^iron ion binding`GO:0033773^molecular_function^isoflavone 2'-hydroxylase activity
Adur13845_comp0_c0_seq1	-1.39555	1.57076	-1.06521	0.724153	-0.327277	-0.37124	0.785784	-0.0244618	0.166184	-0.00473974	.	.	m.21259	1-333[-]	.	.	.	.	.	.
Adur8250_comp0_c0_seq1	-1.064	1.05212	-0.146402	0.209987	-0.517286	-0.797733	1.52903	0.254102	0.405039	-0.928818	sp|Q40468|IF415_TOBAC^Q40468^Q:1696-458,H:1-413^95.16%ID^E:0^RecName: Full=Eukaryotic initiation factor 4A-15;^Eukaryota; Viridiplantae; Streptophyta; Embryophyta; Tracheophyta; Spermatophyta; Magnoliophyta; eudicotyledons; core eudicotyledons; asterids; lamiids; Solanales; Solanaceae; Nicotianoideae; Nicotianeae; Nicotiana	.	m.12814	455-1738[-]	sp|Q40468|IF415_TOBAC^Q40468^Q:15-427,H:1-413^95.16%ID^E:0^RecName: Full=Eukaryotic initiation factor 4A-15;^Eukaryota; Viridiplantae; Streptophyta; Embryophyta; Tracheophyta; Spermatophyta; Magnoliophyta; eudicotyledons; core eudicotyledons; asterids; lamiids; Solanales; Solanaceae; Nicotianoideae; Nicotianeae; Nicotiana	PF00270.24^DEAD^DEAD/DEAH box helicase^79-240^E:1.2e-40`PF00271.26^Helicase_C^Helicase conserved C-terminal domain^313-388^E:3.1e-25	.	.	.	GO:0005524^molecular_function^ATP binding`GO:0008026^molecular_function^ATP-dependent helicase activity`GO:0003743^molecular_function^translation initiation factor activity
Aipa10776_comp2_c0_seq5	-0.3907	1.09087	-0.63593	0.0868545	-1.00276	-0.250083	0.896591	0.695515	0.601771	-0.858743	sp|Q6Z3U3|Y7797_ORYSJ^Q6Z3U3^Q:2793-223,H:15-890^50%ID^E:0^RecName: Full=B3 domain-containing protein Os07g0679700;^Eukaryota; Viridiplantae; Streptophyta; Embryophyta; Tracheophyta; Spermatophyta; Magnoliophyta; Liliopsida; Poales; Poaceae; BEP clade; Ehrhartoideae; Oryzeae; Oryza	.	m.96825	82-2802[-]	sp|Q6Z3U3|Y7797_ORYSJ^Q6Z3U3^Q:4-860,H:15-890^50%ID^E:0^RecName: Full=B3 domain-containing protein Os07g0679700;^Eukaryota; Viridiplantae; Streptophyta; Embryophyta; Tracheophyta; Spermatophyta; Magnoliophyta; Liliopsida; Poales; Poaceae; BEP clade; Ehrhartoideae; Oryzeae; Oryza	PF02362.16^B3^B3 DNA binding domain^323-422^E:2.8e-15`PF07496.10^zf-CW^CW-type Zinc Finger^593-636^E:6.8e-10	.	.	.	GO:0005634^cellular_component^nucleus`GO:0003677^molecular_function^DNA binding`GO:0046872^molecular_function^metal ion binding`GO:0008270^molecular_function^zinc ion binding`GO:0006355^biological_process^regulation of transcription, DNA-dependent`GO:0006351^biological_process^transcription, DNA-dependent
Adur6637_comp0_c0_seq2	0.46456	1.08321	-0.847094	0.439778	-0.529359	-0.77629	0.788491	-0.31783	0.903548	-0.693094	sp|Q9CA40|NUDT1_ARATH^Q9CA40^Q:835-449,H:15-141^66.67%ID^E:8e-55^RecName: Full=Nudix hydrolase 1;^Eukaryota; Viridiplantae; Streptophyta; Embryophyta; Tracheophyta; Spermatophyta; Magnoliophyta; eudicotyledons; core eudicotyledons; rosids; malvids; Brassicales; Brassicaceae; Camelineae; Arabidopsis	.	m.10483	440-913[-]	sp|Q9CA40|NUDT1_ARATH^Q9CA40^Q:19-155,H:7-141^67.88%ID^E:6e-63^RecName: Full=Nudix hydrolase 1;^Eukaryota; Viridiplantae; Streptophyta; Embryophyta; Tracheophyta; Spermatophyta; Magnoliophyta; eudicotyledons; core eudicotyledons; rosids; malvids; Brassicales; Brassicaceae; Camelineae; Arabidopsis	PF00293.23^NUDIX^NUDIX domain^20-139^E:4.5e-20	.	.	COG1051^ADP-ribose pyrophosphatase	GO:0005829^cellular_component^cytosol`GO:0008413^molecular_function^8-oxo-7,8-dihydroguanosine triphosphate pyrophosphatase activity`GO:0019177^molecular_function^dihydroneopterin triphosphate pyrophosphohydrolase activity`GO:0046872^molecular_function^metal ion binding`GO:0000210^molecular_function^NAD+ diphosphatase activity`GO:0006974^biological_process^response to DNA damage stimulus
Adur28797_comp1_c1_seq1	-1.0997	1.32659	-0.94685	0.88042	-0.00996314	-0.948752	0.706085	-0.436157	0.815579	-0.211619	sp|Q08069|RS8_MAIZE^Q08069^Q:462-70,H:76-208^84.21%ID^E:1e-74^RecName: Full=40S ribosomal protein S8;^Eukaryota; Viridiplantae; Streptophyta; Embryophyta; Tracheophyta; Spermatophyta; Magnoliophyta; Liliopsida; Poales; Poaceae; PACMAD clade; Panicoideae; Andropogoneae; Zea	.	m.43036	31-462[-]	sp|P49199|RS8_ORYSJ^P49199^Q:1-143,H:76-219^86.11%ID^E:2e-81^RecName: Full=40S ribosomal protein S8;^Eukaryota; Viridiplantae; Streptophyta; Embryophyta; Tracheophyta; Spermatophyta; Magnoliophyta; Liliopsida; Poales; Poaceae; BEP clade; Ehrhartoideae; Oryzeae; Oryza	PF01201.17^Ribosomal_S8e^Ribosomal protein S8e^1-122^E:3.5e-19	.	.	COG2007^Ribosomal protein S8E	GO:0022627^cellular_component^cytosolic small ribosomal subunit`GO:0003735^molecular_function^structural constituent of ribosome`GO:0000462^biological_process^maturation of SSU-rRNA from tricistronic rRNA transcript (SSU-rRNA, 5.8S rRNA, LSU-rRNA)`GO:0006414^biological_process^translational elongation
Adur22014_comp0_c1_seq1	-1.14602	1.63666	-0.450198	-0.0524136	-0.701525	-0.421268	1.59236	-0.355573	0.0928378	-0.031319	sp|O22224|Y2162_ARATH^O22224^Q:1103-3,H:22-387^76.9%ID^E:0^RecName: Full=Uncharacterized protein At2g41620;^Eukaryota; Viridiplantae; Streptophyta; Embryophyta; Tracheophyta; Spermatophyta; Magnoliophyta; eudicotyledons; core eudicotyledons; rosids; malvids; Brassicales; Brassicaceae; Camelineae; Arabidopsis	.	m.33065	3-1163[-]	sp|O22224|Y2162_ARATH^O22224^Q:1-387,H:1-387^76.61%ID^E:0^RecName: Full=Uncharacterized protein At2g41620;^Eukaryota; Viridiplantae; Streptophyta; Embryophyta; Tracheophyta; Spermatophyta; Magnoliophyta; eudicotyledons; core eudicotyledons; rosids; malvids; Brassicales; Brassicaceae; Camelineae; Arabidopsis	PF04097.9^Nic96^Nup93/Nic96^230-384^E:3.6e-34	.	.	.	GO:0005635^cellular_component^nuclear envelope`GO:0005643^cellular_component^nuclear pore`GO:0005730^cellular_component^nucleolus`GO:0009506^cellular_component^plasmodesma`GO:0006810^biological_process^transport
Aipa32357_comp1_c0_seq1	-0.672646	1.20036	-0.856131	0.346753	0.0415232	-0.614028	0.697768	0.0609469	1.05849	-1.08713	sp|Q9C6I8|NOG1_ARATH^Q9C6I8^Q:809-3,H:1-269^92.19%ID^E:0^RecName: Full=Nucleolar GTP-binding protein 1;^Eukaryota; Viridiplantae; Streptophyta; Embryophyta; Tracheophyta; Spermatophyta; Magnoliophyta; eudicotyledons; core eudicotyledons; rosids; malvids; Brassicales; Brassicaceae; Camelineae; Arabidopsis	.	m.133279	3-809[-]	sp|Q9C6I8|NOG1_ARATH^Q9C6I8^Q:1-269,H:1-269^92.19%ID^E:0^RecName: Full=Nucleolar GTP-binding protein 1;^Eukaryota; Viridiplantae; Streptophyta; Embryophyta; Tracheophyta; Spermatophyta; Magnoliophyta; eudicotyledons; core eudicotyledons; rosids; malvids; Brassicales; Brassicaceae; Camelineae; Arabidopsis	PF02421.13^FeoB_N^Ferrous iron transport protein B^170-225^E:5.2e-08`PF01926.18^MMR_HSR1^50S ribosome-binding GTPase^171-254^E:7.1e-16`PF06858.9^NOG1^Nucleolar GTP-binding protein 1 (NOG1)^235-269^E:1.8e-14	.	.	COG1084^Predicted GTPase	GO:0016020^cellular_component^membrane`GO:0005730^cellular_component^nucleolus`GO:0005525^molecular_function^GTP binding`GO:0042254^biological_process^ribosome biogenesis
Adur42045_comp0_c0_seq1	-0.576242	1.82904	-0.461024	0.678189	-0.576624	-0.96768	-0.19625	-0.0856099	1.15661	-0.382813	.	.	m.64623	130-441[-]	.	.	.	.	.	.
Adur45670_comp0_c0_seq1	-1.35261	1.37311	-1.15587	0.349767	-0.338837	0.202209	1.24058	0.235	0.243197	-0.789708	sp|Q0WVU0|PP278_ARATH^Q0WVU0^Q:1494-79,H:60-507^49.37%ID^E:5e-154^RecName: Full=Pentatricopeptide repeat-containing protein At3g51320;^Eukaryota; Viridiplantae; Streptophyta; Embryophyta; Tracheophyta; Spermatophyta; Magnoliophyta; eudicotyledons; core eudicotyledons; rosids; malvids; Brassicales; Brassicaceae; Camelineae; Arabidopsis	.	m.70291	1-1398[-]	sp|Q0WVU0|PP278_ARATH^Q0WVU0^Q:1-440,H:89-507^50.9%ID^E:8e-152^RecName: Full=Pentatricopeptide repeat-containing protein At3g51320;^Eukaryota; Viridiplantae; Streptophyta; Embryophyta; Tracheophyta; Spermatophyta; Magnoliophyta; eudicotyledons; core eudicotyledons; rosids; malvids; Brassicales; Brassicaceae; Camelineae; Arabidopsis	PF01535.15^PPR^PPR repeat^69-95^E:0.069`PF12854.2^PPR_1^PPR repeat^92-123^E:3.2e-06`PF01535.15^PPR^PPR repeat^97-126^E:1.9e-06`PF13812.1^PPR_3^Pentatricopeptide repeat domain^97-126^E:0.0026`PF13041.1^PPR_2^PPR repeat family^126-172^E:2.2e-08`PF01535.15^PPR^PPR repeat^128-158^E:1.9e-06`PF13812.1^PPR_3^Pentatricopeptide repeat domain^128-159^E:0.072`PF01535.15^PPR^PPR repeat^201-227^E:0.0013`PF138…	.	.	.	.
Aipa43797_comp0_c0_seq1	-0.892773	0.9253	0.168632	-0.108123	-0.379511	-0.541271	1.45428	-0.462308	0.806471	-0.959853	.	.	m.152210	164-1390[-]	.	PF04696.8^Pinin_SDK_memA^pinin/SDK/memA/ protein conserved region^143-277^E:6.2e-29	.	.	.	.
Gyn_Adur_c27882_g1_i1	-0.663325	0.96381	-0.555089	0.0667259	-0.863477	-0.967873	1.56835	0.0242476	0.702221	-0.175424	sp|P56286|IF2A_SCHPO^P56286^Q:453-61,H:29-159^69.47%ID^E:7e-52^RecName: Full=Eukaryotic translation initiation factor 2 subunit alpha;^Eukaryota; Fungi; Dikarya; Ascomycota; Taphrinomycotina; Schizosaccharomycetes; Schizosaccharomycetales; Schizosaccharomycetaceae; Schizosaccharomyces	.	m.16292	1-456[-]	sp|P56286|IF2A_SCHPO^P56286^Q:2-132,H:29-159^69.47%ID^E:2e-60^RecName: Full=Eukaryotic translation initiation factor 2 subunit alpha;^Eukaryota; Fungi; Dikarya; Ascomycota; Taphrinomycotina; Schizosaccharomycetes; Schizosaccharomycetales; Schizosaccharomycetaceae; Schizosaccharomyces	PF00575.18^S1^S1 RNA binding domain^10-61^E:4.1e-09`PF07541.7^EIF_2_alpha^Eukaryotic translation initiation factor 2 alpha subunit^98-135^E:9.2e-10	.	.	COG1093^Translation initiation factor 2, alpha subunit (eIF-2alpha)	GO:0005829^cellular_component^cytosol`GO:0005850^cellular_component^eukaryotic translation initiation factor 2 complex`GO:0005634^cellular_component^nucleus`GO:0003743^molecular_function^translation initiation factor activity`GO:0002183^biological_process^cytoplasmic translational initiation`GO:0031575^biological_process^mitotic cell cycle G1/S transition checkpoint`GO:0043561^biological_process^…
Gyn_Adur_c7787_g1_i2	0.0912659	1.46057	-0.907364	0.223544	-0.744559	0.0113174	1.14223	0.34274	0.0549257	-1.15738	sp|Q9LF79|ACA8_ARATH^Q9LF79^Q:2312-945,H:36-492^76.81%ID^E:0^RecName: Full=Calcium-transporting ATPase 8, plasma membrane-type;^Eukaryota; Viridiplantae; Streptophyta; Embryophyta; Tracheophyta; Spermatophyta; Magnoliophyta; eudicotyledons; core eudicotyledons; rosids; malvids; Brassicales; Brassicaceae; Camelineae; Arabidopsis	.	m.14989	888-2441[-]	sp|Q9SZR1|ACA10_ARATH^Q9SZR1^Q:9-499,H:7-492^73.58%ID^E:0^RecName: Full=Calcium-transporting ATPase 10, plasma membrane-type;^Eukaryota; Viridiplantae; Streptophyta; Embryophyta; Tracheophyta; Spermatophyta; Magnoliophyta; eudicotyledons; core eudicotyledons; rosids; malvids; Brassicales; Brassicaceae; Camelineae; Arabidopsis	PF12515.3^CaATP_NAI^Ca2+-ATPase N terminal autoinhibitory domain^36-80^E:2.9e-19`PF00690.21^Cation_ATPase_N^Cation transporter/ATPase, N-terminus^144-212^E:1.7e-12`PF00122.15^E1-E2_ATPase^E1-E2 ATPase^231-479^E:2.9e-60	.	.	COG0474^Cation transport ATPase	GO:0016021^cellular_component^integral to membrane`GO:0005886^cellular_component^plasma membrane`GO:0009506^cellular_component^plasmodesma`GO:0005524^molecular_function^ATP binding`GO:0005388^molecular_function^calcium-transporting ATPase activity`GO:0046872^molecular_function^metal ion binding`GO:0006754^biological_process^ATP biosynthetic process
Aipa41838_comp0_c0_seq5	-0.785178	0.719784	-0.290189	0.198367	-0.577899	-0.191374	1.28532	-0.834356	0.971875	-0.51815	sp|Q84L31|RD23C_ARATH^Q84L31^Q:1257-502,H:172-419^78.99%ID^E:9e-130^RecName: Full=Putative DNA repair protein RAD23-3;^Eukaryota; Viridiplantae; Streptophyta; Embryophyta; Tracheophyta; Spermatophyta; Magnoliophyta; eudicotyledons; core eudicotyledons; rosids; malvids; Brassicales; Brassicaceae; Camelineae; Arabidopsis`sp|Q84L31|RD23C_ARATH^Q84L31^Q:1740-1519,H:1-74^85.14%ID^E:2e-33^RecName: Full…	.	m.148929	496-1740[-]	sp|Q84L31|RD23C_ARATH^Q84L31^Q:1-413,H:1-419^69.14%ID^E:0^RecName: Full=Putative DNA repair protein RAD23-3;^Eukaryota; Viridiplantae; Streptophyta; Embryophyta; Tracheophyta; Spermatophyta; Magnoliophyta; eudicotyledons; core eudicotyledons; rosids; malvids; Brassicales; Brassicaceae; Camelineae; Arabidopsis	PF11976.3^Rad60-SLD^Ubiquitin-2 like Rad60 SUMO-like^1-73^E:5.6e-07`PF00240.18^ubiquitin^Ubiquitin family^6-76^E:3.7e-20`PF13881.1^Rad60-SLD_2^Ubiquitin-2 like Rad60 SUMO-like^10-86^E:0.052`PF00627.26^UBA^UBA/TS-N domain^177-215^E:2.1e-13`PF09280.6^XPC-binding^XPC-binding domain^288-345^E:1.7e-21`PF00627.26^UBA^UBA/TS-N domain^370-404^E:9.2e-09	.	.	COG5272^Ubiquitin	GO:0005634^cellular_component^nucleus`GO:0003684^molecular_function^damaged DNA binding`GO:0070628^molecular_function^proteasome binding`GO:0043130^molecular_function^ubiquitin binding`GO:0006289^biological_process^nucleotide-excision repair`GO:0043161^biological_process^proteasomal ubiquitin-dependent protein catabolic process
Gyn_Aipa_c67155_g1_i1	-0.225583	0.654809	-0.247094	0.104534	-1.43609	-0.314151	1.43365	0.574172	0.581623	-0.982797	.	.	.	.	.	.	.	.	.	.
Gyn_Adur_c123_g1_i1	-0.465478	1.7919	-0.538596	0.11113	-0.607085	-0.383106	1.49573	0.192578	-0.351637	-0.803299	.	.	m.58	803-1624[-]	.	.	.	.	.	.
Aipa37806_comp0_c0_seq1	-0.562987	0.914286	-0.834472	0.0789421	-0.627049	-0.663749	0.747905	0.733815	0.744628	-0.414219	sp|Q9MB94|ACCO_PRUMU^Q9MB94^Q:1219-323,H:1-307^75.65%ID^E:3e-160^RecName: Full=1-aminocyclopropane-1-carboxylate oxidase;^Eukaryota; Viridiplantae; Streptophyta; Embryophyta; Tracheophyta; Spermatophyta; Magnoliophyta; eudicotyledons; core eudicotyledons; rosids; fabids; Rosales; Rosaceae; Amygdaloideae; Amygdaleae; Prunus	.	m.142747	311-1219[-]	sp|Q9MB94|ACCO_PRUMU^Q9MB94^Q:1-299,H:1-307^75.65%ID^E:3e-178^RecName: Full=1-aminocyclopropane-1-carboxylate oxidase;^Eukaryota; Viridiplantae; Streptophyta; Embryophyta; Tracheophyta; Spermatophyta; Magnoliophyta; eudicotyledons; core eudicotyledons; rosids; fabids; Rosales; Rosaceae; Amygdaloideae; Amygdaleae; Prunus	PF14226.1^DIOX_N^non-haem dioxygenase in morphine synthesis N-terminal^5-79^E:1.6e-16`PF03171.15^2OG-FeII_Oxy^2OG-Fe(II) oxygenase superfamily^148-244^E:2.1e-25	.	.	.	GO:0009815^molecular_function^1-aminocyclopropane-1-carboxylate oxidase activity`GO:0031418^molecular_function^L-ascorbic acid binding`GO:0046872^molecular_function^metal ion binding`GO:0016706^molecular_function^oxidoreductase activity, acting on paired donors, with incorporation or reduction of molecular oxygen, 2-oxoglutarate as one donor, and incorporation of one atom each of oxygen into both…
Adur40749_comp0_c0_seq3	-0.810486	0.726944	-0.551627	0.431406	-0.889086	-1.12594	1.47942	0.456558	0.582319	-0.327353	sp|Q3ECH2|Y1670_ARATH^Q3ECH2^Q:1480-344,H:444-852^44.36%ID^E:2e-96^RecName: Full=Probable receptor-like protein kinase At1g67000;^Eukaryota; Viridiplantae; Streptophyta; Embryophyta; Tracheophyta; Spermatophyta; Magnoliophyta; eudicotyledons; core eudicotyledons; rosids; malvids; Brassicales; Brassicaceae; Camelineae; Arabidopsis	.	m.62135	248-2065[-]	sp|Q3ECH2|Y1670_ARATH^Q3ECH2^Q:196-574,H:444-852^44.6%ID^E:1e-99^RecName: Full=Probable receptor-like protein kinase At1g67000;^Eukaryota; Viridiplantae; Streptophyta; Embryophyta; Tracheophyta; Spermatophyta; Magnoliophyta; eudicotyledons; core eudicotyledons; rosids; malvids; Brassicales; Brassicaceae; Camelineae; Arabidopsis	PF13947.1^GUB_WAK_bind^Wall-associated receptor kinase galacturonan-binding^24-92^E:2.1e-08`PF07714.12^Pkinase_Tyr^Protein tyrosine kinase^292-561^E:7.2e-46`PF00069.20^Pkinase^Protein kinase domain^293-559^E:1.2e-47	.	.	COG0515^Serine/threonine protein kinase	GO:0016021^cellular_component^integral to membrane`GO:0005886^cellular_component^plasma membrane`GO:0005524^molecular_function^ATP binding`GO:0004674^molecular_function^protein serine/threonine kinase activity
Adur49201_comp0_c0_seq1	-0.518959	1.25082	-0.00221777	0.565532	-0.649807	-0.503434	0.640936	-0.113106	0.632065	-1.05788	sp|Q0WPJ7|RF298_ARATH^Q0WPJ7^Q:2742-328,H:29-812^39.98%ID^E:1e-141^RecName: Full=Putative E3 ubiquitin-protein ligase RF298;^Eukaryota; Viridiplantae; Streptophyta; Embryophyta; Tracheophyta; Spermatophyta; Magnoliophyta; eudicotyledons; core eudicotyledons; rosids; malvids; Brassicales; Brassicaceae; Camelineae; Arabidopsis	.	m.75908	310-2778[-]	sp|Q9ZVT8|RF4_ARATH^Q9ZVT8^Q:13-817,H:28-820^42.45%ID^E:1e-175^RecName: Full=Putative E3 ubiquitin-protein ligase RF4;^Eukaryota; Viridiplantae; Streptophyta; Embryophyta; Tracheophyta; Spermatophyta; Magnoliophyta; eudicotyledons; core eudicotyledons; rosids; malvids; Brassicales; Brassicaceae; Camelineae; Arabidopsis	PF13920.1^zf-C3HC4_3^Zinc finger, C3HC4 type (RING finger)^762-810^E:2.3e-11	.	.	.	GO:0016874^molecular_function^ligase activity`GO:0046872^molecular_function^metal ion binding`GO:0008270^molecular_function^zinc ion binding`GO:0016567^biological_process^protein ubiquitination
Adur27644_comp0_c1_seq1	0.0984819	1.12773	-0.861414	0.869294	-1.39517	-0.270612	-0.180462	-0.268006	0.997859	0.29104	.	.	.	.	.	.	.	.	.	.
Gyn_Adur_c7497_g2_i1	-0.284272	1.39539	-0.374546	0.365581	-0.849415	-0.613836	1.07912	-0.974315	0.499138	0.127528	sp|Q84K00|NAC78_ARATH^Q84K00^Q:1554-1039,H:11-182^62.79%ID^E:6e-70^RecName: Full=NAC domain-containing protein 78;^Eukaryota; Viridiplantae; Streptophyta; Embryophyta; Tracheophyta; Spermatophyta; Magnoliophyta; eudicotyledons; core eudicotyledons; rosids; malvids; Brassicales; Brassicaceae; Camelineae; Arabidopsis	.	m.4079	472-1575[-]	sp|Q84K00|NAC78_ARATH^Q84K00^Q:8-212,H:11-238^53.28%ID^E:5e-74^RecName: Full=NAC domain-containing protein 78;^Eukaryota; Viridiplantae; Streptophyta; Embryophyta; Tracheophyta; Spermatophyta; Magnoliophyta; eudicotyledons; core eudicotyledons; rosids; malvids; Brassicales; Brassicaceae; Camelineae; Arabidopsis	PF02365.10^NAM^No apical meristem (NAM) protein^8-133^E:1.5e-45	.	.	.	GO:0005737^cellular_component^cytoplasm`GO:0005634^cellular_component^nucleus`GO:0003677^molecular_function^DNA binding`GO:0003700^molecular_function^sequence-specific DNA binding transcription factor activity`GO:0045893^biological_process^positive regulation of transcription, DNA-dependent`GO:0009962^biological_process^regulation of flavonoid biosynthetic process`GO:0009644^biological_process^re…
Adur14146_comp1_c0_seq1	-1.50397	1.11082	-0.53242	0.639051	-0.143798	-0.635181	1.32848	-0.216665	0.762364	-0.939726	.	.	m.21587	730-2421[-]	.	.	.	.	.	.
Adur24670_comp1_c0_seq1	-1.05888	0.590143	-0.18729	0.584298	-0.368079	-0.786858	1.24274	0.578035	0.503298	-1.25365	sp|Q9SAH3|Y1887_ARATH^Q9SAH3^Q:603-1,H:357-578^46.49%ID^E:8e-43^RecName: Full=Putative receptor-like protein kinase At1g80870;^Eukaryota; Viridiplantae; Streptophyta; Embryophyta; Tracheophyta; Spermatophyta; Magnoliophyta; eudicotyledons; core eudicotyledons; rosids; malvids; Brassicales; Brassicaceae; Camelineae; Arabidopsis	.	m.37259	1-843[-]	sp|Q9SAH3|Y1887_ARATH^Q9SAH3^Q:40-281,H:319-578^46.1%ID^E:2e-55^RecName: Full=Putative receptor-like protein kinase At1g80870;^Eukaryota; Viridiplantae; Streptophyta; Embryophyta; Tracheophyta; Spermatophyta; Magnoliophyta; eudicotyledons; core eudicotyledons; rosids; malvids; Brassicales; Brassicaceae; Camelineae; Arabidopsis	.	.	.	COG0515^Serine/threonine protein kinase	GO:0016021^cellular_component^integral to membrane`GO:0005886^cellular_component^plasma membrane`GO:0005524^molecular_function^ATP binding`GO:0004674^molecular_function^protein serine/threonine kinase activity
Adur5666_comp0_c0_seq1	0.161697	1.77434	-1.03706	-0.562605	-0.249666	-0.610556	0.47716	-0.52475	1.57245	-0.355662	sp|Q8RY17|WAKLI_ARATH^Q8RY17^Q:2364-814,H:6-550^38.6%ID^E:9e-135^RecName: Full=Wall-associated receptor kinase-like 22;^Eukaryota; Viridiplantae; Streptophyta; Embryophyta; Tracheophyta; Spermatophyta; Magnoliophyta; eudicotyledons; core eudicotyledons; rosids; malvids; Brassicales; Brassicaceae; Camelineae; Arabidopsis`sp|Q8RY17|WAKLI_ARATH^Q8RY17^Q:823-383,H:548-694^59.18%ID^E:9e-135^RecName: F…	.	m.9244	778-2376[-]	sp|Q8RY17|WAKLI_ARATH^Q8RY17^Q:5-521,H:6-550^39.12%ID^E:2e-99^RecName: Full=Wall-associated receptor kinase-like 22;^Eukaryota; Viridiplantae; Streptophyta; Embryophyta; Tracheophyta; Spermatophyta; Magnoliophyta; eudicotyledons; core eudicotyledons; rosids; malvids; Brassicales; Brassicaceae; Camelineae; Arabidopsis	PF13947.1^GUB_WAK_bind^Wall-associated receptor kinase galacturonan-binding^32-135^E:3.2e-23`PF07714.12^Pkinase_Tyr^Protein tyrosine kinase^395-519^E:2.1e-21`PF00069.20^Pkinase^Protein kinase domain^395-520^E:3e-21	.	.	COG0515^Serine/threonine protein kinase	GO:0016021^cellular_component^integral to membrane`GO:0005524^molecular_function^ATP binding`GO:0030247^molecular_function^polysaccharide binding`GO:0004674^molecular_function^protein serine/threonine kinase activity`GO:0009620^biological_process^response to fungus
Gyn_Adur_c13715_g1_i1	-0.867501	1.99793	-0.411563	-0.125836	-0.109509	0.401533	0.826042	-0.663819	0.626033	-1.2965	.	.	m.6898	3-344[-]	.	PF00226.26^DnaJ^DnaJ domain^88-114^E:1e-07	.	.	.	.
Adur13224_comp0_c0_seq2	-1.40806	1.25645	-0.507345	0.310572	-0.755731	0.250357	1.14856	-0.28154	0.325626	-0.389425	sp|Q42601|CARB_ARATH^Q42601^Q:798-232,H:262-450^78.84%ID^E:6e-108^.^.`sp|Q42601|CARB_ARATH^Q42601^Q:962-789,H:209-266^63.79%ID^E:6e-108^.^.`sp|Q42601|CARB_ARATH^Q42601^Q:1092-982,H:165-201^67.57%ID^E:6e-108^.^.	.	m.20439	163-588[-]	sp|B9EXM2|CARB_ORYSJ^B9EXM2^Q:1-119,H:311-429^83.19%ID^E:3e-60^.^.	PF02786.12^CPSase_L_D2^Carbamoyl-phosphate synthase L chain, ATP binding domain^3-95^E:3.7e-28	.	.	.	.
Aipa51309_comp1_c0_seq12	-0.341257	1.84121	-0.51853	0.209795	-0.892308	-0.959622	0.178856	0.571031	1.22577	-0.81496	sp|Q9M060|IF62_ARATH^Q9M060^Q:911-177,H:1-245^92.24%ID^E:8e-169^RecName: Full=Eukaryotic translation initiation factor 6-2;^Eukaryota; Viridiplantae; Streptophyta; Embryophyta; Tracheophyta; Spermatophyta; Magnoliophyta; eudicotyledons; core eudicotyledons; rosids; malvids; Brassicales; Brassicaceae; Camelineae; Arabidopsis	.	m.166946	174-1118[-]	sp|Q9M060|IF62_ARATH^Q9M060^Q:70-314,H:1-245^92.24%ID^E:2e-170^RecName: Full=Eukaryotic translation initiation factor 6-2;^Eukaryota; Viridiplantae; Streptophyta; Embryophyta; Tracheophyta; Spermatophyta; Magnoliophyta; eudicotyledons; core eudicotyledons; rosids; malvids; Brassicales; Brassicaceae; Camelineae; Arabidopsis	PF01912.13^eIF-6^eIF-6 family^73-273^E:1.9e-84	.	.	COG1976^Translation initiation factor 6 (eIF-6)	GO:0005829^cellular_component^cytosol`GO:0005730^cellular_component^nucleolus`GO:0043022^molecular_function^ribosome binding`GO:0003743^molecular_function^translation initiation factor activity`GO:0071215^biological_process^cellular response to abscisic acid stimulus`GO:0009793^biological_process^embryo development ending in seed dormancy`GO:0042256^biological_process^mature ribosome assembly
Adur43664_comp1_c0_seq1	-0.392838	1.4973	-0.242544	-0.0744191	-0.95835	-0.436143	1.06255	0.556475	0.488546	-1.13242	sp|Q8NIW7|BBP_NEUCR^Q8NIW7^Q:3119-2202,H:72-405^41.06%ID^E:9e-69^RecName: Full=Branchpoint-bridging protein;^Eukaryota; Fungi; Dikarya; Ascomycota; Pezizomycotina; Sordariomycetes; Sordariomycetidae; Sordariales; Sordariaceae; Neurospora	.	m.67004	1068-3494[-]	sp|Q8NIW7|BBP_NEUCR^Q8NIW7^Q:126-461,H:72-430^39.62%ID^E:2e-72^RecName: Full=Branchpoint-bridging protein;^Eukaryota; Fungi; Dikarya; Ascomycota; Pezizomycotina; Sordariomycetes; Sordariomycetidae; Sordariales; Sordariaceae; Neurospora	PF00013.24^KH_1^KH domain^261-330^E:2.3e-07`PF13014.1^KH_3^KH domain^262-289^E:1.5e-05`PF00076.17^RRM_1^RNA recognition motif. (a.k.a. RRM, RBD, or RNP domain)^487-556^E:2.5e-19`PF14259.1^RRM_6^RNA recognition motif (a.k.a. RRM, RBD, or RNP domain)^487-556^E:4.2e-10`PF13893.1^RRM_5^RNA recognition motif. (a.k.a. RRM, RBD, or RNP domain)^501-561^E:1.8e-07	.	.	COG5082^Arginine methyltransferase-interacting protein, contains RING Zn-finger	GO:0005681^cellular_component^spliceosomal complex`GO:0046872^molecular_function^metal ion binding`GO:0003723^molecular_function^RNA binding`GO:0008270^molecular_function^zinc ion binding`GO:0006397^biological_process^mRNA processing`GO:0008380^biological_process^RNA splicing
Aipa49736_comp4_c0_seq1	-1.06741	1.67254	-0.383782	-0.213863	-0.713741	-0.327966	1.38209	-0.084448	0.219826	-0.281534	.	.	m.164364	631-1914[-]	.	PF05022.7^SRP40_C^SRP40, C-terminal domain^348-421^E:2.3e-29	.	.	.	.
Gyn_Aipa_c39382_g1_i1	-0.75807	0.826927	-0.182911	0.474982	-1.06451	-0.249428	1.16795	0.041461	0.310508	-0.543957	.	.	.	.	.	.	.	.	.	.
Adur35323_comp0_c0_seq1	-0.0169548	1.59309	-0.690241	-0.83381	-0.969935	-0.0514114	1.52498	0.402054	0.222114	-0.654508	.	.	m.53718	122-1126[-]	.	PF07816.6^DUF1645^Protein of unknown function (DUF1645)^117-320^E:7.9e-28	.	.	.	.
Aipa27_comp3_c0_seq2	-1.00216	0.796838	-0.645787	-0.0971331	-1.55474	0.496469	0.975204	0.335226	0.758311	-0.130666	sp|Q66HG8|RED_RAT^Q66HG8^Q:2125-1571,H:99-293^44.39%ID^E:4e-39^RecName: Full=Protein Red;^Eukaryota; Metazoa; Chordata; Craniata; Vertebrata; Euteleostomi; Mammalia; Eutheria; Euarchontoglires; Glires; Rodentia; Sciurognathi; Muroidea; Muridae; Murinae; Rattus	.	m.78983	503-2206[-]	sp|Q9Z1M8|RED_MOUSE^Q9Z1M8^Q:5-212,H:77-293^43.38%ID^E:6e-42^RecName: Full=Protein Red;^Eukaryota; Metazoa; Chordata; Craniata; Vertebrata; Euteleostomi; Mammalia; Eutheria; Euarchontoglires; Glires; Rodentia; Sciurognathi; Muroidea; Muridae; Murinae; Mus; Mus`sp|Q9Z1M8|RED_MOUSE^Q9Z1M8^Q:439-545,H:441-548^50.45%ID^E:3e-21^RecName: Full=Protein Red;^Eukaryota; Metazoa; Chordata; Craniata; Vertebr…	PF07808.8^RED_N^RED-like protein N-terminal region^5-222^E:9.2e-73`PF07807.6^RED_C^RED-like protein C-terminal region^443-553^E:1.8e-50	.	.	.	GO:0005634^cellular_component^nucleus
Adur28553_comp0_c0_seq1	-0.676383	2.0758	-0.531259	0.0112299	-0.69366	0.0319619	1.10657	0.222006	-0.130439	-0.949355	.	.	m.42548	186-1244[-]	.	PF00514.18^Arm^Armadillo/beta-catenin-like repeat^217-243^E:0.00037	.	.	.	.
Aipa40552_comp0_c0_seq1	-0.325342	1.26601	-0.106703	0.614595	-0.810652	-0.0597946	-0.152969	-0.394259	0.997253	-0.714586	sp|P32110|GSTX6_SOYBN^P32110^Q:901-269,H:2-210^63.68%ID^E:2e-80^RecName: Full=Probable glutathione S-transferase;^Eukaryota; Viridiplantae; Streptophyta; Embryophyta; Tracheophyta; Spermatophyta; Magnoliophyta; eudicotyledons; core eudicotyledons; rosids; fabids; Fabales; Fabaceae; Papilionoideae; Phaseoleae; Glycine	.	m.146587	236-910[-]	sp|P32110|GSTX6_SOYBN^P32110^Q:4-220,H:2-216^64.22%ID^E:5e-93^RecName: Full=Probable glutathione S-transferase;^Eukaryota; Viridiplantae; Streptophyta; Embryophyta; Tracheophyta; Spermatophyta; Magnoliophyta; eudicotyledons; core eudicotyledons; rosids; fabids; Fabales; Fabaceae; Papilionoideae; Phaseoleae; Glycine	PF13417.1^GST_N_3^Glutathione S-transferase, N-terminal domain^14-82^E:1.4e-16`PF13409.1^GST_N_2^Glutathione S-transferase, N-terminal domain^17-81^E:1.9e-13`PF02798.15^GST_N^Glutathione S-transferase, N-terminal domain^20-81^E:9e-13`PF00043.20^GST_C^Glutathione S-transferase, C-terminal domain^123-202^E:7.7e-14`PF13410.1^GST_C_2^Glutathione S-transferase, C-terminal domain^129-196^E:5e-06	.	.	.	GO:0004364^molecular_function^glutathione transferase activity`GO:0006950^biological_process^response to stress
Adur17934_comp1_c0_seq1	-1.10044	1.45128	-0.640065	-0.643655	-0.288975	-0.787026	1.31996	-0.00779836	1.1201	-0.306431	sp|Q9LEB4|RBP45_NICPL^Q9LEB4^Q:1221-262,H:81-393^72.27%ID^E:5e-153^RecName: Full=Polyadenylate-binding protein RBP45;^Eukaryota; Viridiplantae; Streptophyta; Embryophyta; Tracheophyta; Spermatophyta; Magnoliophyta; eudicotyledons; core eudicotyledons; asterids; lamiids; Solanales; Solanaceae; Nicotianoideae; Nicotianeae; Nicotiana	.	m.26602	193-1428[-]	sp|Q9SAB3|RB45B_ARATH^Q9SAB3^Q:42-388,H:39-366^68.48%ID^E:5e-163^RecName: Full=Polyadenylate-binding protein RBP45B;^Eukaryota; Viridiplantae; Streptophyta; Embryophyta; Tracheophyta; Spermatophyta; Magnoliophyta; eudicotyledons; core eudicotyledons; rosids; malvids; Brassicales; Brassicaceae; Camelineae; Arabidopsis	PF00076.17^RRM_1^RNA recognition motif. (a.k.a. RRM, RBD, or RNP domain)^75-140^E:9.1e-14`PF14259.1^RRM_6^RNA recognition motif (a.k.a. RRM, RBD, or RNP domain)^75-139^E:6.2e-10`PF13893.1^RRM_5^RNA recognition motif. (a.k.a. RRM, RBD, or RNP domain)^89-151^E:2.5e-08`PF00076.17^RRM_1^RNA recognition motif. (a.k.a. RRM, RBD, or RNP domain)^168-231^E:7.2e-13`PF14259.1^RRM_6^RNA recognition motif (a.…	.	.	COG0724^RNA-binding proteins (RRM domain)	GO:0005634^cellular_component^nucleus`GO:0000166^molecular_function^nucleotide binding`GO:0008143^molecular_function^poly(A) RNA binding`GO:0006397^biological_process^mRNA processing`GO:0010193^biological_process^response to ozone
Gyn_Adur_c4091_g1_i2	-1.22709	1.00049	-0.752559	-0.309005	-0.832595	-0.748428	1.04283	0.583267	1.25505	-0.0874863	sp|Q9LEB4|RBP45_NICPL^Q9LEB4^Q:1023-409,H:81-284^76.59%ID^E:1e-122^RecName: Full=Polyadenylate-binding protein RBP45;^Eukaryota; Viridiplantae; Streptophyta; Embryophyta; Tracheophyta; Spermatophyta; Magnoliophyta; eudicotyledons; core eudicotyledons; asterids; lamiids; Solanales; Solanaceae; Nicotianoideae; Nicotianeae; Nicotiana`sp|Q9LEB4|RBP45_NICPL^Q9LEB4^Q:331-5,H:286-394^69.37%ID^E:1e-122^R…	.	m.14200	262-1281[-]	sp|Q9LEB4|RBP45_NICPL^Q9LEB4^Q:87-291,H:81-284^76.59%ID^E:3e-111^RecName: Full=Polyadenylate-binding protein RBP45;^Eukaryota; Viridiplantae; Streptophyta; Embryophyta; Tracheophyta; Spermatophyta; Magnoliophyta; eudicotyledons; core eudicotyledons; asterids; lamiids; Solanales; Solanaceae; Nicotianoideae; Nicotianeae; Nicotiana	PF00076.17^RRM_1^RNA recognition motif. (a.k.a. RRM, RBD, or RNP domain)^92-157^E:3.7e-13`PF14259.1^RRM_6^RNA recognition motif (a.k.a. RRM, RBD, or RNP domain)^92-156^E:1e-06`PF13893.1^RRM_5^RNA recognition motif. (a.k.a. RRM, RBD, or RNP domain)^106-168^E:2.7e-06`PF00076.17^RRM_1^RNA recognition motif. (a.k.a. RRM, RBD, or RNP domain)^185-248^E:2.6e-13`PF14259.1^RRM_6^RNA recognition motif (a.k…	.	.	.	GO:0005634^cellular_component^nucleus`GO:0000166^molecular_function^nucleotide binding`GO:0008143^molecular_function^poly(A) RNA binding`GO:0006397^biological_process^mRNA processing
Aipa38486_comp0_c0_seq2	-0.943955	0.720202	0.081331	0.404201	-0.121322	-0.626236	0.788898	-0.966281	1.36251	-0.773932	.	.	m.144018	558-1814[-]	.	PF13894.1^zf-C2H2_4^C2H2-type zinc finger^158-181^E:0.055`PF01936.13^NYN^NYN domain^232-298^E:8.8e-05	.	.	.	.
Gyn_Adur_c31536_g1_i1	0.377084	1.74315	-0.986592	-0.296396	-0.523277	-0.45163	0.78945	-0.401478	0.965383	-0.508948	.	.	m.16379	1-726[-]	.	PF00515.23^TPR_1^Tetratricopeptide repeat^62-91^E:0.00085`PF07719.12^TPR_2^Tetratricopeptide repeat^62-91^E:0.0068	.	.	.	.
Adur10590_comp0_c0_seq1	-0.531765	1.22801	-1.04177	0.126279	-1.11622	0.305123	0.767208	0.545578	0.894709	-0.945074	.	.	.	.	.	.	.	.	.	.
Aipa11930_comp1_c0_seq1	0.343375	1.17865	-0.0025292	0.186874	-0.633541	-0.68632	0.0903354	-0.526312	1.30693	-0.750123	.	.	m.98646	3-371[-]	.	PF00224.16^PK^Pyruvate kinase, barrel domain^58-123^E:4.6e-18	.	.	.	.
Adur40199_comp0_c1_seq1	0.137668	0.739224	-0.679072	-0.00277995	-0.862388	-0.365462	0.989943	-0.0608768	0.949895	-0.553854	.	.	.	.	.	.	.	.	.	.
Aipa16754_comp0_c0_seq2	0.0472782	0.769344	-0.376287	1.18347	-1.33432	-0.706644	0.503879	0.249032	0.336341	-0.399884	sp|Q40392|TMVRN_NICGU^Q40392^Q:3505-473,H:9-1014^39.36%ID^E:0^RecName: Full=TMV resistance protein N;^Eukaryota; Viridiplantae; Streptophyta; Embryophyta; Tracheophyta; Spermatophyta; Magnoliophyta; eudicotyledons; core eudicotyledons; asterids; lamiids; Solanales; Solanaceae; Nicotianoideae; Nicotianeae; Nicotiana	.	m.106967	164-3520[-]	sp|Q40392|TMVRN_NICGU^Q40392^Q:6-1016,H:9-1014^39.36%ID^E:0^RecName: Full=TMV resistance protein N;^Eukaryota; Viridiplantae; Streptophyta; Embryophyta; Tracheophyta; Spermatophyta; Magnoliophyta; eudicotyledons; core eudicotyledons; asterids; lamiids; Solanales; Solanaceae; Nicotianoideae; Nicotianeae; Nicotiana	PF01582.15^TIR^TIR domain^11-143^E:9.1e-38`PF13676.1^TIR_2^TIR domain^11-108^E:6.3e-12`PF00931.17^NB-ARC^NB-ARC domain^191-454^E:1.4e-47`PF13504.1^LRR_7^Leucine rich repeat^571-586^E:4200`PF13504.1^LRR_7^Leucine rich repeat^594-607^E:920`PF07725.7^LRR_3^Leucine Rich Repeat^594-612^E:1.7e-05`PF13504.1^LRR_7^Leucine rich repeat^638-654^E:59`PF13504.1^LRR_7^Leucine rich repeat^664-679^E:3100`PF13504…	.	.	.	GO:0005737^cellular_component^cytoplasm`GO:0043531^molecular_function^ADP binding`GO:0005524^molecular_function^ATP binding`GO:0009626^biological_process^plant-type hypersensitive response`GO:0007165^biological_process^signal transduction
Adur41258_comp3_c0_seq1	-0.955863	1.60734	-0.080791	0.79057	-1.17052	-0.68184	-0.0118877	-0.300221	0.814952	0.205423	sp|Q9FGD7|PUB50_ARATH^Q9FGD7^Q:380-3,H:349-469^51.59%ID^E:4e-37^RecName: Full=Putative U-box domain-containing protein 50;^Eukaryota; Viridiplantae; Streptophyta; Embryophyta; Tracheophyta; Spermatophyta; Magnoliophyta; eudicotyledons; core eudicotyledons; rosids; malvids; Brassicales; Brassicaceae; Camelineae; Arabidopsis	.	m.63283	3-326[-]	sp|Q9FGD7|PUB50_ARATH^Q9FGD7^Q:1-108,H:367-469^51.85%ID^E:9e-33^RecName: Full=Putative U-box domain-containing protein 50;^Eukaryota; Viridiplantae; Streptophyta; Embryophyta; Tracheophyta; Spermatophyta; Magnoliophyta; eudicotyledons; core eudicotyledons; rosids; malvids; Brassicales; Brassicaceae; Camelineae; Arabidopsis	.	.	.	.	GO:0000151^cellular_component^ubiquitin ligase complex`GO:0005524^molecular_function^ATP binding`GO:0004672^molecular_function^protein kinase activity`GO:0004842^molecular_function^ubiquitin-protein ligase activity
Aipa3774_comp0_c0_seq1	-0.379221	0.814731	-0.791599	-0.142446	-0.964322	-0.1554	0.993213	0.72837	0.693825	-0.65198	sp|Q9LK88|NQR_ARATH^Q9LK88^Q:782-207,H:3-196^61.86%ID^E:4e-79^RecName: Full=NADPH:quinone oxidoreductase;^Eukaryota; Viridiplantae; Streptophyta; Embryophyta; Tracheophyta; Spermatophyta; Magnoliophyta; eudicotyledons; core eudicotyledons; rosids; malvids; Brassicales; Brassicaceae; Camelineae; Arabidopsis	.	m.85116	201-851[-]	sp|Q9LK88|NQR_ARATH^Q9LK88^Q:24-215,H:3-196^63.4%ID^E:4e-87^RecName: Full=NADPH:quinone oxidoreductase;^Eukaryota; Viridiplantae; Streptophyta; Embryophyta; Tracheophyta; Spermatophyta; Magnoliophyta; eudicotyledons; core eudicotyledons; rosids; malvids; Brassicales; Brassicaceae; Camelineae; Arabidopsis	PF03358.10^FMN_red^NADPH-dependent FMN reductase^33-176^E:4.2e-31`PF02525.12^Flavodoxin_2^Flavodoxin-like fold^37-125^E:2.3e-05	.	.	COG0431^Predicted flavoprotein	GO:0009570^cellular_component^chloroplast stroma`GO:0005829^cellular_component^cytosol`GO:0005886^cellular_component^plasma membrane`GO:0003955^molecular_function^NAD(P)H dehydrogenase (quinone) activity`GO:0042742^biological_process^defense response to bacterium`GO:0009651^biological_process^response to salt stress
Aipa46982_comp1_c0_seq1	-0.585655	0.93147	0.103851	0.352455	-0.486851	-0.39867	0.431074	-1.10464	1.35962	-0.487382	.	.	m.158347	1-369[+]	.	.	.	.	.	.
Adur16075_comp0_c0_seq1	-0.528085	1.62727	-1.03786	-0.133839	-0.982983	-0.587294	0.371604	0.293621	1.56445	-0.220487	sp|Q9SY59|NFXL1_ARATH^Q9SY59^Q:3250-155,H:165-1188^66.1%ID^E:0^RecName: Full=NF-X1-type zinc finger protein NFXL1;^Eukaryota; Viridiplantae; Streptophyta; Embryophyta; Tracheophyta; Spermatophyta; Magnoliophyta; eudicotyledons; core eudicotyledons; rosids; malvids; Brassicales; Brassicaceae; Camelineae; Arabidopsis	.	m.23932	152-3475[-]	sp|Q9SY59|NFXL1_ARATH^Q9SY59^Q:67-1107,H:155-1188^65.75%ID^E:0^RecName: Full=NF-X1-type zinc finger protein NFXL1;^Eukaryota; Viridiplantae; Streptophyta; Embryophyta; Tracheophyta; Spermatophyta; Magnoliophyta; eudicotyledons; core eudicotyledons; rosids; malvids; Brassicales; Brassicaceae; Camelineae; Arabidopsis	PF01422.12^zf-NF-X1^NF-X1 type zinc finger^297-315^E:2.7e-05	.	.	NOG12793^Calcium ion binding protein	GO:0005634^cellular_component^nucleus`GO:0003677^molecular_function^DNA binding`GO:0016874^molecular_function^ligase activity`GO:0046872^molecular_function^metal ion binding`GO:0003700^molecular_function^sequence-specific DNA binding transcription factor activity`GO:0008270^molecular_function^zinc ion binding`GO:0042742^biological_process^defense response to bacterium`GO:0016567^biological_proces…
Aipa22660_comp0_c0_seq1	-0.47119	0.784866	-0.413092	0.469747	-0.589912	-0.669482	1.17829	0.231039	0.286611	-0.70232	sp|Q9LSF1|OXI1_ARATH^Q9LSF1^Q:1457-363,H:11-373^58.33%ID^E:2e-132^RecName: Full=Serine/threonine-protein kinase OXI1;^Eukaryota; Viridiplantae; Streptophyta; Embryophyta; Tracheophyta; Spermatophyta; Magnoliophyta; eudicotyledons; core eudicotyledons; rosids; malvids; Brassicales; Brassicaceae; Camelineae; Arabidopsis	.	m.116449	213-1487[-]	sp|Q9LSF1|OXI1_ARATH^Q9LSF1^Q:11-424,H:11-421^54.42%ID^E:5e-143^RecName: Full=Serine/threonine-protein kinase OXI1;^Eukaryota; Viridiplantae; Streptophyta; Embryophyta; Tracheophyta; Spermatophyta; Magnoliophyta; eudicotyledons; core eudicotyledons; rosids; malvids; Brassicales; Brassicaceae; Camelineae; Arabidopsis	PF00069.20^Pkinase^Protein kinase domain^18-181^E:7.8e-32`PF07714.12^Pkinase_Tyr^Protein tyrosine kinase^18-187^E:2.6e-18`PF00069.20^Pkinase^Protein kinase domain^235-334^E:2.2e-23`PF07714.12^Pkinase_Tyr^Protein tyrosine kinase^235-329^E:1.3e-06	.	.	COG0515^Serine/threonine protein kinase	GO:0005524^molecular_function^ATP binding`GO:0004672^molecular_function^protein kinase activity`GO:0004674^molecular_function^protein serine/threonine kinase activity`GO:0006952^biological_process^defense response`GO:0006979^biological_process^response to oxidative stress`GO:0009611^biological_process^response to wounding
Aipa6512_comp0_c0_seq2	-0.442701	1.36654	-0.256143	0.0899529	-0.484382	0.0675314	1.44846	-0.006632	-0.387222	-1.08746	sp|Q8L7S8|RH3_ARATH^Q8L7S8^Q:2770-761,H:1-649^72%ID^E:0^RecName: Full=DEAD-box ATP-dependent RNA helicase 3, chloroplastic;^Eukaryota; Viridiplantae; Streptophyta; Embryophyta; Tracheophyta; Spermatophyta; Magnoliophyta; eudicotyledons; core eudicotyledons; rosids; malvids; Brassicales; Brassicaceae; Camelineae; Arabidopsis	.	m.89721	482-2770[-]	sp|Q8L7S8|RH3_ARATH^Q8L7S8^Q:1-670,H:1-649^72.59%ID^E:0^RecName: Full=DEAD-box ATP-dependent RNA helicase 3, chloroplastic;^Eukaryota; Viridiplantae; Streptophyta; Embryophyta; Tracheophyta; Spermatophyta; Magnoliophyta; eudicotyledons; core eudicotyledons; rosids; malvids; Brassicales; Brassicaceae; Camelineae; Arabidopsis	PF00270.24^DEAD^DEAD/DEAH box helicase^150-321^E:4.2e-45`PF00271.26^Helicase_C^Helicase conserved C-terminal domain^395-466^E:2.2e-25`PF08152.7^GUCT^GUCT (NUC152) domain^553-654^E:6.4e-22`PF00098.18^zf-CCHC^Zinc knuckle^741-757^E:7e-07`PF14392.1^zf-CCHC_4^Zinc knuckle^741-756^E:0.56	.	.	COG0513^Superfamily II DNA and RNA helicases	GO:0009941^cellular_component^chloroplast envelope`GO:0009570^cellular_component^chloroplast stroma`GO:0016020^cellular_component^membrane`GO:0005634^cellular_component^nucleus`GO:0005524^molecular_function^ATP binding`GO:0008026^molecular_function^ATP-dependent helicase activity`GO:0046872^molecular_function^metal ion binding`GO:0003723^molecular_function^RNA binding`GO:0008270^molecular_functio…
Aipa8128_comp0_c0_seq1	-0.783981	1.31885	-0.30336	0.554693	-0.833252	-0.911341	0.471956	0.424544	0.787102	-0.546924	.	.	m.92567	3-416[-]	.	PF00168.25^C2^C2 domain^9-94^E:0.048	.	.	.	.
Gyn_Aipa_c69590_g1_i1	-0.701968	1.39114	-0.220422	-0.314226	-1.1637	0.476989	1.03457	-0.0753469	0.413482	-0.610786	sp|O80612|APY6_ARATH^O80612^Q:399-28,H:85-210^57.94%ID^E:2e-38^RecName: Full=Probable apyrase 6;^Eukaryota; Viridiplantae; Streptophyta; Embryophyta; Tracheophyta; Spermatophyta; Magnoliophyta; eudicotyledons; core eudicotyledons; rosids; malvids; Brassicales; Brassicaceae; Camelineae; Arabidopsis	.	m.27698	1-678[-]	sp|O80612|APY6_ARATH^O80612^Q:10-217,H:14-210^44.08%ID^E:3e-43^RecName: Full=Probable apyrase 6;^Eukaryota; Viridiplantae; Streptophyta; Embryophyta; Tracheophyta; Spermatophyta; Magnoliophyta; eudicotyledons; core eudicotyledons; rosids; malvids; Brassicales; Brassicaceae; Camelineae; Arabidopsis	PF01150.12^GDA1_CD39^GDA1/CD39 (nucleoside phosphatase) family^90-217^E:9e-29	.	.	COG5371^Golgi nucleoside diphosphatase	GO:0030659^cellular_component^cytoplasmic vesicle membrane`GO:0016021^cellular_component^integral to membrane`GO:0005524^molecular_function^ATP binding`GO:0016787^molecular_function^hydrolase activity
Adur37244_comp0_c0_seq1	-0.93665	1.0366	-0.0535336	0.81124	-0.313839	-0.975958	1.04359	-0.425648	0.594609	-0.747099	sp|Q55E45|MCFE_DICDI^Q55E45^Q:1404-511,H:15-296^33.44%ID^E:2e-38^RecName: Full=Mitochondrial substrate carrier family protein E;^Eukaryota; Amoebozoa; Mycetozoa; Dictyosteliida; Dictyostelium	.	m.56553	418-1506[-]	sp|Q03829|YM39_YEAST^Q03829^Q:18-341,H:46-368^31.9%ID^E:2e-42^RecName: Full=Uncharacterized mitochondrial carrier YMR166C;^Eukaryota; Fungi; Dikarya; Ascomycota; Saccharomycotina; Saccharomycetes; Saccharomycetales; Saccharomycetaceae; Saccharomyces	PF00153.22^Mito_carr^Mitochondrial carrier protein^27-119^E:7.1e-22`PF00153.22^Mito_carr^Mitochondrial carrier protein^125-231^E:3.3e-18`PF00153.22^Mito_carr^Mitochondrial carrier protein^250-336^E:2.5e-24	.	.	.	GO:0016021^cellular_component^integral to membrane`GO:0005743^cellular_component^mitochondrial inner membrane`GO:0005215^molecular_function^transporter activity`GO:0055085^biological_process^transmembrane transport
Gyn_Adur_c40514_g1_i1	0.0359164	1.15136	-0.376155	-0.162727	-0.294766	-0.347464	0.27057	-0.162142	1.55495	-1.27378	sp|Q76CU2|PDR1_TOBAC^Q76CU2^Q:402-1,H:1122-1255^74.63%ID^E:1e-63^RecName: Full=Pleiotropic drug resistance protein 1;^Eukaryota; Viridiplantae; Streptophyta; Embryophyta; Tracheophyta; Spermatophyta; Magnoliophyta; eudicotyledons; core eudicotyledons; asterids; lamiids; Solanales; Solanaceae; Nicotianoideae; Nicotianeae; Nicotiana	.	m.16524	1-402[-]	sp|Q76CU2|PDR1_TOBAC^Q76CU2^Q:1-134,H:1122-1255^74.63%ID^E:1e-63^RecName: Full=Pleiotropic drug resistance protein 1;^Eukaryota; Viridiplantae; Streptophyta; Embryophyta; Tracheophyta; Spermatophyta; Magnoliophyta; eudicotyledons; core eudicotyledons; asterids; lamiids; Solanales; Solanaceae; Nicotianoideae; Nicotianeae; Nicotiana	PF01061.19^ABC2_membrane^ABC-2 type transporter^42-134^E:7.3e-20	.	.	.	GO:0016021^cellular_component^integral to membrane`GO:0005524^molecular_function^ATP binding`GO:0016887^molecular_function^ATPase activity`GO:0006200^biological_process^ATP catabolic process`GO:0006810^biological_process^transport
Gyn_Adur_c16540_g1_i1	-0.488638	1.20351	-1.00129	1.01656	-0.19706	0.194136	0.899655	-0.0874344	-0.564603	-0.736548	.	.	m.7401	1-348[+]	.	.	.	.	.	.
Aipa12665_comp0_c0_seq6	-0.76055	0.933652	-0.660945	0.845012	-0.536667	-0.688359	0.104827	-0.136419	1.27999	-0.322836	sp|Q9FDW1|MYB44_ARATH^Q9FDW1^Q:990-688,H:6-106^58.42%ID^E:4e-34^RecName: Full=Transcription factor MYB44;^Eukaryota; Viridiplantae; Streptophyta; Embryophyta; Tracheophyta; Spermatophyta; Magnoliophyta; eudicotyledons; core eudicotyledons; rosids; malvids; Brassicales; Brassicaceae; Camelineae; Arabidopsis	.	m.99404	211-1389[-]	sp|Q9FDW1|MYB44_ARATH^Q9FDW1^Q:134-234,H:6-106^58.42%ID^E:2e-35^RecName: Full=Transcription factor MYB44;^Eukaryota; Viridiplantae; Streptophyta; Embryophyta; Tracheophyta; Spermatophyta; Magnoliophyta; eudicotyledons; core eudicotyledons; rosids; malvids; Brassicales; Brassicaceae; Camelineae; Arabidopsis	PF00249.26^Myb_DNA-binding^Myb-like DNA-binding domain^134-179^E:3.2e-14`PF13921.1^Myb_DNA-bind_6^Myb-like DNA-binding domain^137-197^E:3.2e-15`PF00249.26^Myb_DNA-binding^Myb-like DNA-binding domain^188-229^E:1.5e-13`PF13921.1^Myb_DNA-bind_6^Myb-like DNA-binding domain^191-236^E:2.7e-07	.	.	COG5147^Myb superfamily proteins, including transcription factors and mRNA splicing factors	GO:0005634^cellular_component^nucleus`GO:0003682^molecular_function^chromatin binding`GO:0003677^molecular_function^DNA binding`GO:0003700^molecular_function^sequence-specific DNA binding transcription factor activity`GO:0009738^biological_process^abscisic acid mediated signaling pathway`GO:0042742^biological_process^defense response to bacterium`GO:0050832^biological_process^defense response to …
Gyn_Adur_c7700_g1_i5	-1.5415	1.79515	-0.789876	-0.0899858	-0.564694	0.716409	0.378636	0.00130414	0.968978	-0.789876	sp|Q9LZB8|AB29B_ARATH^Q9LZB8^Q:1956-682,H:171-598^63.08%ID^E:1e-174^RecName: Full=ABC transporter B family member 29, chloroplastic;^Eukaryota; Viridiplantae; Streptophyta; Embryophyta; Tracheophyta; Spermatophyta; Magnoliophyta; eudicotyledons; core eudicotyledons; rosids; malvids; Brassicales; Brassicaceae; Camelineae; Arabidopsis	.	m.14944	574-1968[-]	sp|Q9LZB8|AB29B_ARATH^Q9LZB8^Q:5-429,H:171-598^63.08%ID^E:0^RecName: Full=ABC transporter B family member 29, chloroplastic;^Eukaryota; Viridiplantae; Streptophyta; Embryophyta; Tracheophyta; Spermatophyta; Magnoliophyta; eudicotyledons; core eudicotyledons; rosids; malvids; Brassicales; Brassicaceae; Camelineae; Arabidopsis	PF00664.18^ABC_membrane^ABC transporter transmembrane region^7-180^E:7.1e-13`PF00005.22^ABC_tran^ABC transporter^247-398^E:4.3e-37	.	.	COG1132^ABC-type multidrug transport system, ATPase and permease components	GO:0009941^cellular_component^chloroplast envelope`GO:0031969^cellular_component^chloroplast membrane`GO:0016021^cellular_component^integral to membrane`GO:0005886^cellular_component^plasma membrane`GO:0005524^molecular_function^ATP binding`GO:0042626^molecular_function^ATPase activity, coupled to transmembrane movement of substances`GO:0010329^molecular_function^auxin efflux transmembrane transp…
Adur34036_comp0_c0_seq2	0.134414	0.870771	-0.447821	0.183885	-1.11124	0.235893	1.09466	0.329761	-0.00765622	-0.947605	.	.	m.51512	148-771[-]	.	.	.	.	.	.
Aipa16855_comp0_c0_seq1	-0.310595	1.29646	-0.173773	0.0795654	-0.808086	0.476011	1.33659	-0.284971	-0.310112	-0.972466	sp|Q9FQ03|XRN3_ARATH^Q9FQ03^Q:3133-56,H:1-1018^66.7%ID^E:0^RecName: Full=5'-3' exoribonuclease 3;^Eukaryota; Viridiplantae; Streptophyta; Embryophyta; Tracheophyta; Spermatophyta; Magnoliophyta; eudicotyledons; core eudicotyledons; rosids; malvids; Brassicales; Brassicaceae; Camelineae; Arabidopsis	.	m.107189	2-3133[-]	sp|Q9FQ03|XRN3_ARATH^Q9FQ03^Q:1-936,H:1-942^71.59%ID^E:0^RecName: Full=5'-3' exoribonuclease 3;^Eukaryota; Viridiplantae; Streptophyta; Embryophyta; Tracheophyta; Spermatophyta; Magnoliophyta; eudicotyledons; core eudicotyledons; rosids; malvids; Brassicales; Brassicaceae; Camelineae; Arabidopsis	PF03159.13^XRN_N^XRN 5'-3' exonuclease N-terminus^1-254^E:3.2e-108`PF00098.18^zf-CCHC^Zinc knuckle^262-276^E:2.7e-05`PF14392.1^zf-CCHC_4^Zinc knuckle^262-277^E:0.24`PF14392.1^zf-CCHC_4^Zinc knuckle^568-589^E:8500	.	.	COG5049^5'-3' exonuclease	GO:0005634^cellular_component^nucleus`GO:0004534^molecular_function^5'-3' exoribonuclease activity`GO:0046872^molecular_function^metal ion binding`GO:0003676^molecular_function^nucleic acid binding`GO:0008270^molecular_function^zinc ion binding`GO:0010587^biological_process^miRNA catabolic process`GO:0006397^biological_process^mRNA processing
Aipa22351_comp1_c0_seq1	0.839159	1.25576	-1.00431	0.0996874	-0.261369	-0.823785	0.314933	-0.289143	1.25229	-0.684917	sp|Q9LY77|ACA12_ARATH^Q9LY77^Q:2074-380,H:411-1026^33.81%ID^E:4e-73^RecName: Full=Calcium-transporting ATPase 12, plasma membrane-type;^Eukaryota; Viridiplantae; Streptophyta; Embryophyta; Tracheophyta; Spermatophyta; Magnoliophyta; eudicotyledons; core eudicotyledons; rosids; malvids; Brassicales; Brassicaceae; Camelineae; Arabidopsis	.	m.115810	302-2920[-]	sp|Q9LY77|ACA12_ARATH^Q9LY77^Q:283-847,H:411-1026^33.81%ID^E:3e-88^RecName: Full=Calcium-transporting ATPase 12, plasma membrane-type;^Eukaryota; Viridiplantae; Streptophyta; Embryophyta; Tracheophyta; Spermatophyta; Magnoliophyta; eudicotyledons; core eudicotyledons; rosids; malvids; Brassicales; Brassicaceae; Camelineae; Arabidopsis	PF00702.21^Hydrolase^haloacid dehalogenase-like hydrolase^319-609^E:5.1e-06`PF00689.16^Cation_ATPase_C^Cation transporting ATPase, C-terminus^689-862^E:3.3e-09	.	.	COG0474^Cation transport ATPase	GO:0016021^cellular_component^integral to membrane`GO:0005524^molecular_function^ATP binding`GO:0005388^molecular_function^calcium-transporting ATPase activity`GO:0046872^molecular_function^metal ion binding`GO:0006754^biological_process^ATP biosynthetic process
Aipa31218_comp1_c0_seq1	-0.419826	1.54259	-0.417676	-0.0423974	-1.08221	-0.0979543	-0.0911441	-0.0646202	1.46983	-0.422335	.	.	m.132286	3-545[-]	.	.	.	.	.	.
Adur47116_comp0_c0_seq1	0.138645	1.06808	-0.70991	-0.298552	-0.395707	-0.288733	1.03888	-0.447385	0.933455	-0.636527	.	.	m.72534	16-516[-]	.	PF03479.10^DUF296^Domain of unknown function (DUF296)^2-68^E:2.4e-20	.	.	.	.
Aipa14753_comp0_c0_seq2	-0.164724	1.08645	-0.0985488	0.710947	-0.731064	-0.844947	0.921785	-0.0262174	0.406232	-0.952675	sp|F4IEM5|GCR2_ARATH^F4IEM5^Q:662-3,H:1-222^60.09%ID^E:7e-85^.^.	.	m.103325	3-662[-]	sp|F4IEM5|GCR2_ARATH^F4IEM5^Q:1-220,H:1-222^60.09%ID^E:7e-91^.^.	PF05147.8^LANC_like^Lanthionine synthetase C-like protein^69-219^E:8.3e-30	.	.	.	.
Aipa37627_comp0_c0_seq1	0.0762347	1.25569	-0.251392	-0.0500034	-1.35163	-0.708218	0.671146	0.0788261	1.00507	-0.281748	.	.	m.142368	2-355[-]	.	.	.	.	.	.
Aipa22928_comp0_c0_seq1	-0.806625	1.62863	0.10797	0.162417	-0.433198	-0.717531	1.3454	0.141518	-0.0449205	-1.10966	sp|Q6ZQ58|LARP1_MOUSE^Q6ZQ58^Q:1150-671,H:846-1003^60%ID^E:1e-53^RecName: Full=La-related protein 1;^Eukaryota; Metazoa; Chordata; Craniata; Vertebrata; Euteleostomi; Mammalia; Eutheria; Euarchontoglires; Glires; Rodentia; Sciurognathi; Muroidea; Muridae; Murinae; Mus; Mus	.	m.116780	299-1012[+]	.	.	.	.	.	.
Adur44909_comp0_c0_seq1	-0.420435	0.998263	-0.104864	-0.212798	-0.360979	-0.225604	1.35317	-0.38842	0.564696	-1.01042	sp|Q7FGZ2|RH1_ARATH^Q7FGZ2^Q:1541-510,H:158-498^64.06%ID^E:8e-154^RecName: Full=DEAD-box ATP-dependent RNA helicase 1;^Eukaryota; Viridiplantae; Streptophyta; Embryophyta; Tracheophyta; Spermatophyta; Magnoliophyta; eudicotyledons; core eudicotyledons; rosids; malvids; Brassicales; Brassicaceae; Camelineae; Arabidopsis	.	m.69029	501-1541[-]	sp|Q7FGZ2|RH1_ARATH^Q7FGZ2^Q:1-344,H:158-498^64.06%ID^E:2e-156^RecName: Full=DEAD-box ATP-dependent RNA helicase 1;^Eukaryota; Viridiplantae; Streptophyta; Embryophyta; Tracheophyta; Spermatophyta; Magnoliophyta; eudicotyledons; core eudicotyledons; rosids; malvids; Brassicales; Brassicaceae; Camelineae; Arabidopsis	PF00270.24^DEAD^DEAD/DEAH box helicase^16-130^E:2.1e-14`PF00271.26^Helicase_C^Helicase conserved C-terminal domain^209-280^E:9.5e-21	.	.	COG0513^Superfamily II DNA and RNA helicases	GO:0005524^molecular_function^ATP binding`GO:0008026^molecular_function^ATP-dependent helicase activity`GO:0017151^molecular_function^DEAD/H-box RNA helicase binding`GO:0003723^molecular_function^RNA binding
Aipa33619_comp1_c0_seq1	0.566673	1.00969	0.220199	0.779124	-1.22378	-0.83908	0.56568	-0.0751487	0.397407	-0.875316	sp|A8ID74|BOP1_CHLRE^A8ID74^Q:2204-342,H:164-797^47.72%ID^E:0^RecName: Full=Ribosome biogenesis protein BOP1 homolog;^Eukaryota; Viridiplantae; Chlorophyta; Chlorophyceae; Chlamydomonadales; Chlamydomonadaceae; Chlamydomonas	.	m.135670	339-2477[-]	sp|A8ID74|BOP1_CHLRE^A8ID74^Q:92-712,H:164-797^47.72%ID^E:0^RecName: Full=Ribosome biogenesis protein BOP1 homolog;^Eukaryota; Viridiplantae; Chlorophyta; Chlorophyceae; Chlamydomonadales; Chlamydomonadaceae; Chlamydomonas	PF08145.7^BOP1NT^BOP1NT (NUC169) domain^113-368^E:7.1e-105`PF00400.27^WD40^WD domain, G-beta repeat^371-407^E:4.2e-12`PF00400.27^WD40^WD domain, G-beta repeat^619-655^E:0.00019`PF00400.27^WD40^WD domain, G-beta repeat^684-710^E:0.0012	.	.	.	GO:0005730^cellular_component^nucleolus`GO:0005654^cellular_component^nucleoplasm`GO:0051726^biological_process^regulation of cell cycle`GO:0006364^biological_process^rRNA processing
Adur2367_comp0_c0_seq1	-0.688586	1.10164	-0.188934	1.04717	-0.780939	-0.103685	0.237309	0.223101	0.346238	-1.05563	sp|Q9SYD6|MATE1_ARATH^Q9SYD6^Q:1661-162,H:10-515^69.57%ID^E:0^RecName: Full=MATE efflux family protein 1;^Eukaryota; Viridiplantae; Streptophyta; Embryophyta; Tracheophyta; Spermatophyta; Magnoliophyta; eudicotyledons; core eudicotyledons; rosids; malvids; Brassicales; Brassicaceae; Camelineae; Arabidopsis	.	m.3549	159-1688[-]	sp|Q9SYD6|MATE1_ARATH^Q9SYD6^Q:10-509,H:10-515^69.57%ID^E:0^RecName: Full=MATE efflux family protein 1;^Eukaryota; Viridiplantae; Streptophyta; Embryophyta; Tracheophyta; Spermatophyta; Magnoliophyta; eudicotyledons; core eudicotyledons; rosids; malvids; Brassicales; Brassicaceae; Camelineae; Arabidopsis	PF01554.13^MatE^MatE^162-254^E:1.3e-12`PF01554.13^MatE^MatE^317-466^E:9e-17	.	.	COG0534^Na+-driven multidrug efflux pump	GO:0016021^cellular_component^integral to membrane`GO:0005886^cellular_component^plasma membrane`GO:0015297^molecular_function^antiporter activity`GO:0015238^molecular_function^drug transmembrane transporter activity`GO:0005216^molecular_function^ion channel activity
Gyn_Adur_c16077_g1_i1	-0.369301	1.15884	-0.446323	0.406182	-1.04585	0.241604	-0.27457	-0.832881	1.11426	0.311222	.	.	m.7329	67-537[-]	sp|P24068|OCS1_MAIZE^P24068^Q:3-141,H:7-132^35.97%ID^E:1e-21^RecName: Full=Ocs element-binding factor 1;^Eukaryota; Viridiplantae; Streptophyta; Embryophyta; Tracheophyta; Spermatophyta; Magnoliophyta; Liliopsida; Poales; Poaceae; PACMAD clade; Panicoideae; Andropogoneae; Zea	PF07716.10^bZIP_2^Basic region leucine zipper^24-68^E:2.1e-09`PF00170.16^bZIP_1^bZIP transcription factor^26-84^E:3.3e-11	.	.	.	GO:0005634^cellular_component^nucleus`GO:0043565^molecular_function^sequence-specific DNA binding`GO:0003700^molecular_function^sequence-specific DNA binding transcription factor activity`GO:0006351^biological_process^transcription, DNA-dependent
Adur46290_comp1_c0_seq3	-0.74636	1.40611	-0.334546	-0.365113	-0.174915	0.232654	1.43668	-0.183406	0.370208	-1.42139	sp|Q8GUQ8|XDH1_ARATH^Q8GUQ8^Q:4400-315,H:1-1361^77.66%ID^E:0^RecName: Full=Xanthine dehydrogenase 1;^Eukaryota; Viridiplantae; Streptophyta; Embryophyta; Tracheophyta; Spermatophyta; Magnoliophyta; eudicotyledons; core eudicotyledons; rosids; malvids; Brassicales; Brassicaceae; Camelineae; Arabidopsis	.	m.71485	312-4400[-]	sp|Q8GUQ8|XDH1_ARATH^Q8GUQ8^Q:1-1362,H:1-1361^77.66%ID^E:0^RecName: Full=Xanthine dehydrogenase 1;^Eukaryota; Viridiplantae; Streptophyta; Embryophyta; Tracheophyta; Spermatophyta; Magnoliophyta; eudicotyledons; core eudicotyledons; rosids; malvids; Brassicales; Brassicaceae; Camelineae; Arabidopsis	PF00111.22^Fer2^2Fe-2S iron-sulfur cluster binding domain^24-90^E:9.9e-08`PF01799.15^Fer2_2^[2Fe-2S] binding domain^101-176^E:1.1e-29`PF00941.16^FAD_binding_5^FAD binding domain in molybdopterin dehydrogenase^267-443^E:1.1e-52`PF03450.12^CO_deh_flav_C^CO dehydrogenase flavoprotein C-terminal domain^452-557^E:3.4e-31`PF01315.17^Ald_Xan_dh_C^Aldehyde oxidase and xanthine dehydrogenase, a/b hammerhe…	.	.	COG4630^Xanthine dehydrogenase, iron-sulfur cluster and FAD-binding subunit A	GO:0005829^cellular_component^cytosol`GO:0051537^molecular_function^2 iron, 2 sulfur cluster binding`GO:0009055^molecular_function^electron carrier activity`GO:0050660^molecular_function^flavin adenine dinucleotide binding`GO:0005506^molecular_function^iron ion binding`GO:0008762^molecular_function^UDP-N-acetylmuramate dehydrogenase activity`GO:0004854^molecular_function^xanthine dehydrogenase ac…
Aipa8354_comp0_c0_seq1	0.070756	1.02964	-0.470763	0.781334	-0.679446	-0.90662	0.725862	-0.0613218	0.686238	-0.808882	sp|Q9M2U1|DOF36_ARATH^Q9M2U1^Q:1350-310,H:1-318^36.24%ID^E:3e-37^RecName: Full=Dof zinc finger protein DOF3.6;^Eukaryota; Viridiplantae; Streptophyta; Embryophyta; Tracheophyta; Spermatophyta; Magnoliophyta; eudicotyledons; core eudicotyledons; rosids; malvids; Brassicales; Brassicaceae; Camelineae; Arabidopsis	.	m.92907	295-1350[-]	sp|Q9M2U1|DOF36_ARATH^Q9M2U1^Q:1-347,H:1-318^39.84%ID^E:9e-52^RecName: Full=Dof zinc finger protein DOF3.6;^Eukaryota; Viridiplantae; Streptophyta; Embryophyta; Tracheophyta; Spermatophyta; Magnoliophyta; eudicotyledons; core eudicotyledons; rosids; malvids; Brassicales; Brassicaceae; Camelineae; Arabidopsis	PF02701.10^zf-Dof^Dof domain, zinc finger^72-131^E:6.8e-36	.	.	.	GO:0005634^cellular_component^nucleus`GO:0003677^molecular_function^DNA binding`GO:0046872^molecular_function^metal ion binding`GO:0008270^molecular_function^zinc ion binding`GO:0006355^biological_process^regulation of transcription, DNA-dependent`GO:0006351^biological_process^transcription, DNA-dependent
Adur31767_comp0_c0_seq1	-0.959918	0.999	0.190312	0.46561	-1.34964	-0.468683	1.58401	0.345167	-0.427388	-0.365446	sp|P47816|PDCD2_RAT^P47816^Q:1432-356,H:8-337^36.14%ID^E:3e-63^RecName: Full=Programmed cell death protein 2;^Eukaryota; Metazoa; Chordata; Craniata; Vertebrata; Euteleostomi; Mammalia; Eutheria; Euarchontoglires; Glires; Rodentia; Sciurognathi; Muroidea; Muridae; Murinae; Rattus	.	m.47627	323-1531[-]	sp|P47816|PDCD2_RAT^P47816^Q:34-392,H:8-337^36.14%ID^E:2e-64^RecName: Full=Programmed cell death protein 2;^Eukaryota; Metazoa; Chordata; Craniata; Vertebrata; Euteleostomi; Mammalia; Eutheria; Euarchontoglires; Glires; Rodentia; Sciurognathi; Muroidea; Muridae; Murinae; Rattus	PF01753.13^zf-MYND^MYND finger^170-208^E:2e-07`PF04194.8^PDCD2_C^Programmed cell death protein 2, C-terminal putative domain^238-393^E:2.2e-33	.	.	.	GO:0005737^cellular_component^cytoplasm`GO:0005634^cellular_component^nucleus`GO:0003677^molecular_function^DNA binding`GO:0046872^molecular_function^metal ion binding`GO:0008270^molecular_function^zinc ion binding`GO:0006915^biological_process^apoptotic process`GO:0012501^biological_process^programmed cell death
Aipa21185_comp0_c0_seq3	-0.776822	1.11776	0.252227	-0.640726	-0.610373	0.228728	1.1677	-0.862005	0.748638	-0.511482	sp|Q6YW64|DRB4_ORYSJ^Q6YW64^Q:1391-894,H:39-208^41.52%ID^E:4e-31^RecName: Full=Double-stranded RNA-binding protein 4;^Eukaryota; Viridiplantae; Streptophyta; Embryophyta; Tracheophyta; Spermatophyta; Magnoliophyta; Liliopsida; Poales; Poaceae; BEP clade; Ehrhartoideae; Oryzeae; Oryza	.	m.113983	429-1535[-]	sp|Q6YW64|DRB4_ORYSJ^Q6YW64^Q:46-214,H:36-208^41.38%ID^E:4e-33^RecName: Full=Double-stranded RNA-binding protein 4;^Eukaryota; Viridiplantae; Streptophyta; Embryophyta; Tracheophyta; Spermatophyta; Magnoliophyta; Liliopsida; Poales; Poaceae; BEP clade; Ehrhartoideae; Oryzeae; Oryza	PF00035.20^dsrm^Double-stranded RNA binding motif^49-115^E:5.6e-14`PF00035.20^dsrm^Double-stranded RNA binding motif^135-195^E:4.9e-08	.	.	.	GO:0005622^cellular_component^intracellular`GO:0003725^molecular_function^double-stranded RNA binding
Gyn_Adur_c7174_g2_i2	-0.223795	2.01293	-0.650551	-0.225939	-0.867861	-0.197346	0.232985	0.727651	0.583255	-0.794948	sp|Q9FZB1|Y5188_ARATH^Q9FZB1^Q:12-989,H:530-846^57.06%ID^E:2e-115^RecName: Full=Probable LRR receptor-like serine/threonine-protein kinase At1g51880;^Eukaryota; Viridiplantae; Streptophyta; Embryophyta; Tracheophyta; Spermatophyta; Magnoliophyta; eudicotyledons; core eudicotyledons; rosids; malvids; Brassicales; Brassicaceae; Camelineae; Arabidopsis	.	m.3784	3-1127[+]	sp|Q9FZB1|Y5188_ARATH^Q9FZB1^Q:4-347,H:530-864^55.52%ID^E:8e-129^RecName: Full=Probable LRR receptor-like serine/threonine-protein kinase At1g51880;^Eukaryota; Viridiplantae; Streptophyta; Embryophyta; Tracheophyta; Spermatophyta; Magnoliophyta; eudicotyledons; core eudicotyledons; rosids; malvids; Brassicales; Brassicaceae; Camelineae; Arabidopsis	PF07714.12^Pkinase_Tyr^Protein tyrosine kinase^49-317^E:1.4e-46`PF00069.20^Pkinase^Protein kinase domain^49-252^E:2.2e-42	.	.	COG0515^Serine/threonine protein kinase	GO:0016021^cellular_component^integral to membrane`GO:0005524^molecular_function^ATP binding`GO:0004674^molecular_function^protein serine/threonine kinase activity
Adur2583_comp0_c0_seq1	-1.37453	1.31834	-0.619513	0.349988	-0.93118	-0.229643	1.00667	0.245333	0.451194	-0.235393	sp|Q9FKJ0|FK132_ARATH^Q9FKJ0^Q:931-407,H:218-392^72.57%ID^E:8e-89^RecName: Full=F-box/kelch-repeat protein At5g60570;^Eukaryota; Viridiplantae; Streptophyta; Embryophyta; Tracheophyta; Spermatophyta; Magnoliophyta; eudicotyledons; core eudicotyledons; rosids; malvids; Brassicales; Brassicaceae; Camelineae; Arabidopsis	.	m.4116	380-934[-]	sp|Q9FKJ0|FK132_ARATH^Q9FKJ0^Q:2-176,H:218-392^72.57%ID^E:9e-91^RecName: Full=F-box/kelch-repeat protein At5g60570;^Eukaryota; Viridiplantae; Streptophyta; Embryophyta; Tracheophyta; Spermatophyta; Magnoliophyta; eudicotyledons; core eudicotyledons; rosids; malvids; Brassicales; Brassicaceae; Camelineae; Arabidopsis	PF01344.20^Kelch_1^Kelch motif^11-56^E:4.4e-06`PF13418.1^Kelch_4^Galactose oxidase, central domain^11-54^E:2.4e-05	.	.	.	GO:0005634^cellular_component^nucleus
Adur42509_comp0_c0_seq1	-0.376866	0.863509	-0.343668	0.013958	-0.671115	-0.850683	1.26791	0.397237	0.765426	-0.903497	.	.	m.65214	508-2172[-]	.	.	.	.	.	.
Aipa50105_comp1_c0_seq1	-1.10528	1.85193	0.282646	0.506293	-0.959628	-0.766051	0.198074	0.0646375	0.647247	-0.470988	sp|Q9CSU0|RPR1B_MOUSE^Q9CSU0^Q:2091-1741,H:2-118^44.44%ID^E:2e-24^RecName: Full=Regulation of nuclear pre-mRNA domain-containing protein 1B;^Eukaryota; Metazoa; Chordata; Craniata; Vertebrata; Euteleostomi; Mammalia; Eutheria; Euarchontoglires; Glires; Rodentia; Sciurognathi; Muroidea; Muridae; Murinae; Mus; Mus	.	m.164972	523-2313[-]	sp|Q9CSU0|RPR1B_MOUSE^Q9CSU0^Q:75-191,H:2-118^44.44%ID^E:3e-25^RecName: Full=Regulation of nuclear pre-mRNA domain-containing protein 1B;^Eukaryota; Metazoa; Chordata; Craniata; Vertebrata; Euteleostomi; Mammalia; Eutheria; Euarchontoglires; Glires; Rodentia; Sciurognathi; Muroidea; Muridae; Murinae; Mus; Mus	PF04818.8^CTD_bind^RNA polymerase II-binding domain.^129-190^E:5.4e-21	.	.	.	GO:0016591^cellular_component^DNA-directed RNA polymerase II, holoenzyme`GO:0000993^molecular_function^RNA polymerase II core binding`GO:0070940^biological_process^dephosphorylation of RNA polymerase II C-terminal domain`GO:0008284^biological_process^positive regulation of cell proliferation`GO:0045944^biological_process^positive regulation of transcription from RNA polymerase II promoter`GO:0010…
Aipa44602_comp0_c0_seq5	-0.991394	1.45858	-0.226994	0.341749	-0.506504	-0.341228	1.63965	0.0257809	-0.460324	-0.783584	sp|Q7X9V2|PIE1_ARATH^Q7X9V2^Q:6844-2504,H:13-1474^69.93%ID^E:0^.^.`sp|Q7X9V2|PIE1_ARATH^Q7X9V2^Q:2107-983,H:1622-1988^50.67%ID^E:2e-101^.^.	.	m.154191	722-6844[-]	sp|Q7X9V2|PIE1_ARATH^Q7X9V2^Q:1-1951,H:13-1985^64.01%ID^E:0^.^.	PF07529.8^HSA^HSA^29-96^E:9.4e-16`PF04851.10^ResIII^Type III restriction enzyme, res subunit^510-672^E:4.5e-07`PF00176.18^SNF2_N^SNF2 family N-terminal domain^516-802^E:3.6e-75`PF00270.24^DEAD^DEAD/DEAH box helicase^535-672^E:3.2e-06`PF00271.26^Helicase_C^Helicase conserved C-terminal domain^1090-1167^E:2.9e-15	.	.	.	.
Adur8752_comp1_c0_seq4	-0.333197	1.49214	0.331362	-0.674603	-0.877418	0.200208	1.08043	-0.839559	0.580149	-0.573195	sp|Q08A71|ANM6_ARATH^Q08A71^Q:1454-486,H:87-429^46.8%ID^E:4e-89^RecName: Full=Probable protein arginine N-methyltransferase 6;^Eukaryota; Viridiplantae; Streptophyta; Embryophyta; Tracheophyta; Spermatophyta; Magnoliophyta; eudicotyledons; core eudicotyledons; rosids; malvids; Brassicales; Brassicaceae; Camelineae; Arabidopsis	.	m.13723	450-1514[-]	sp|Q08A71|ANM6_ARATH^Q08A71^Q:16-343,H:82-429^46.13%ID^E:3e-103^RecName: Full=Probable protein arginine N-methyltransferase 6;^Eukaryota; Viridiplantae; Streptophyta; Embryophyta; Tracheophyta; Spermatophyta; Magnoliophyta; eudicotyledons; core eudicotyledons; rosids; malvids; Brassicales; Brassicaceae; Camelineae; Arabidopsis	PF03848.9^TehB^Tellurite resistance protein TehB^25-156^E:3.5e-06`PF05185.11^PRMT5^PRMT5 arginine-N-methyltransferase^26-260^E:2.9e-06`PF13489.1^Methyltransf_23^Methyltransferase domain^41-156^E:1.6e-06`PF05175.9^MTS^Methyltransferase small domain^52-126^E:5.4e-07`PF12847.2^Methyltransf_18^Methyltransferase domain^53-156^E:6.2e-12`PF06325.8^PrmA^Ribosomal protein L11 methyltransferase (PrmA)^53-1…	.	.	COG0500^SAM-dependent methyltransferases	GO:0005737^cellular_component^cytoplasm`GO:0008276^molecular_function^protein methyltransferase activity
Aipa40845_comp0_c0_seq1	-0.251684	1.09685	-0.267151	0.471398	-0.638359	-0.193683	0.670536	-0.783362	0.734338	-0.557157	sp|Q8H7F6|GRS16_ARATH^Q8H7F6^Q:1177-353,H:23-292^65.09%ID^E:3e-127^RecName: Full=Monothiol glutaredoxin-S16, chloroplastic;^Eukaryota; Viridiplantae; Streptophyta; Embryophyta; Tracheophyta; Spermatophyta; Magnoliophyta; eudicotyledons; core eudicotyledons; rosids; malvids; Brassicales; Brassicaceae; Camelineae; Arabidopsis	.	m.146978	344-1267[-]	sp|Q8H7F6|GRS16_ARATH^Q8H7F6^Q:31-305,H:23-292^65.09%ID^E:4e-129^RecName: Full=Monothiol glutaredoxin-S16, chloroplastic;^Eukaryota; Viridiplantae; Streptophyta; Embryophyta; Tracheophyta; Spermatophyta; Magnoliophyta; eudicotyledons; core eudicotyledons; rosids; malvids; Brassicales; Brassicaceae; Camelineae; Arabidopsis	PF00462.19^Glutaredoxin^Glutaredoxin^219-286^E:4.3e-17	.	.	COG0278^Glutaredoxin-related protein	GO:0009570^cellular_component^chloroplast stroma`GO:0051537^molecular_function^2 iron, 2 sulfur cluster binding`GO:0009055^molecular_function^electron carrier activity`GO:0046872^molecular_function^metal ion binding`GO:0015035^molecular_function^protein disulfide oxidoreductase activity`GO:0006812^biological_process^cation transport`GO:0045454^biological_process^cell redox homeostasis
Gyn_Adur_c3218_g1_i1	0.372471	0.909854	0.231578	0.0380244	-1.77902	-0.674705	0.648935	0.445718	0.318971	-0.0843819	sp|P0CG83|UBIQP_HORVU^P0CG83^Q:360-1,H:4-122^91.67%ID^E:2e-67^RecName: Full=Polyubiquitin;^Eukaryota; Viridiplantae; Streptophyta; Embryophyta; Tracheophyta; Spermatophyta; Magnoliophyta; Liliopsida; Poales; Poaceae; BEP clade; Pooideae; Triticeae; Hordeum`sp|P0CG83|UBIQP_HORVU^P0CG83^Q:360-85,H:80-170^89.13%ID^E:5e-47^RecName: Full=Polyubiquitin;^Eukaryota; Viridiplantae; Streptophyta; Embryophy…	.	m.1394	1-312[-]	sp|P0CG83|UBIQP_HORVU^P0CG83^Q:1-104,H:19-122^100%ID^E:9e-68^RecName: Full=Polyubiquitin;^Eukaryota; Viridiplantae; Streptophyta; Embryophyta; Tracheophyta; Spermatophyta; Magnoliophyta; Liliopsida; Poales; Poaceae; BEP clade; Pooideae; Triticeae; Hordeum`sp|P0CG83|UBIQP_HORVU^P0CG83^Q:1-76,H:95-170^100%ID^E:2e-47^RecName: Full=Polyubiquitin;^Eukaryota; Viridiplantae; Streptophyta; Embryophyta; T…	PF11976.3^Rad60-SLD^Ubiquitin-2 like Rad60 SUMO-like^1-71^E:2.5e-20`PF13019.1^Telomere_Sde2^Telomere stability and silencing^1-76^E:0.00046`PF00240.18^ubiquitin^Ubiquitin family^6-74^E:6.2e-35`PF13881.1^Rad60-SLD_2^Ubiquitin-2 like Rad60 SUMO-like^10-72^E:0.012`PF00240.18^ubiquitin^Ubiquitin family^82-104^E:4.3e-05	.	.	.	GO:0005737^cellular_component^cytoplasm`GO:0005634^cellular_component^nucleus
Aipa17195_comp0_c0_seq1	-0.130816	1.11182	-0.471567	0.800012	-0.0491387	-0.91299	0.408223	0.106619	0.725684	-1.26084	sp|P27608|AROF_TOBAC^P27608^Q:1490-240,H:124-540^93.29%ID^E:0^RecName: Full=Phospho-2-dehydro-3-deoxyheptonate aldolase 1, chloroplastic;^Eukaryota; Viridiplantae; Streptophyta; Embryophyta; Tracheophyta; Spermatophyta; Magnoliophyta; eudicotyledons; core eudicotyledons; asterids; lamiids; Solanales; Solanaceae; Nicotianoideae; Nicotianeae; Nicotiana	.	m.107846	219-1490[-]	sp|P27608|AROF_TOBAC^P27608^Q:1-417,H:124-540^93.29%ID^E:0^RecName: Full=Phospho-2-dehydro-3-deoxyheptonate aldolase 1, chloroplastic;^Eukaryota; Viridiplantae; Streptophyta; Embryophyta; Tracheophyta; Spermatophyta; Magnoliophyta; eudicotyledons; core eudicotyledons; asterids; lamiids; Solanales; Solanaceae; Nicotianoideae; Nicotianeae; Nicotiana	PF01474.11^DAHP_synth_2^Class-II DAHP synthetase family^1-403^E:2.2e-188	.	.	.	GO:0009507^cellular_component^chloroplast`GO:0003849^molecular_function^3-deoxy-7-phosphoheptulonate synthase activity`GO:0009073^biological_process^aromatic amino acid family biosynthetic process`GO:0009423^biological_process^chorismate biosynthetic process
Aipa5785_comp0_c0_seq2	-1.48172	1.29195	-0.422554	-0.146249	-0.344622	-0.663435	1.29195	-0.0824866	1.16443	-0.67052	sp|F4IRQ5|THG1_ARATH^F4IRQ5^Q:2138-585,H:48-564^61.88%ID^E:0^RecName: Full=tRNA(His) guanylyltransferase 1;^Eukaryota; Viridiplantae; Streptophyta; Embryophyta; Tracheophyta; Spermatophyta; Magnoliophyta; eudicotyledons; core eudicotyledons; rosids; malvids; Brassicales; Brassicaceae; Camelineae; Arabidopsis`sp|F4IRQ5|THG1_ARATH^F4IRQ5^Q:1349-588,H:45-303^52.31%ID^E:2e-75^RecName: Full=tRNA(His) …	.	m.88687	2676-5432[+]	sp|Q01831|XPC_HUMAN^Q01831^Q:121-825,H:158-866^29.87%ID^E:7e-63^RecName: Full=DNA repair protein complementing XP-C cells;^Eukaryota; Metazoa; Chordata; Craniata; Vertebrata; Euteleostomi; Mammalia; Eutheria; Euarchontoglires; Primates; Haplorrhini; Catarrhini; Hominidae; Homo	PF01841.14^Transglut_core^Transglutaminase-like superfamily^206-272^E:1.9e-05`PF03835.10^Rad4^Rad4 transglutaminase-like domain^432-581^E:3.1e-27`PF10403.4^BHD_1^Rad4 beta-hairpin domain 1^588-638^E:1.9e-14`PF10404.4^BHD_2^Rad4 beta-hairpin domain 2^640-701^E:1.1e-10`PF10405.4^BHD_3^Rad4 beta-hairpin domain 3^710-783^E:8.1e-26	.	.	COG5535^DNA repair protein RAD4	GO:0005737^cellular_component^cytoplasm`GO:0005654^cellular_component^nucleoplasm`GO:0071942^cellular_component^XPC complex`GO:0000405^molecular_function^bubble DNA binding`GO:0003684^molecular_function^damaged DNA binding`GO:0000404^molecular_function^loop DNA binding`GO:0003697^molecular_function^single-stranded DNA binding`GO:0000075^biological_process^cell cycle checkpoint`GO:0031573^biologic…
Aipa31149_comp0_c1_seq1	-0.183367	1.03274	-0.582945	0.142423	-0.729604	0.104615	0.969325	0.245786	0.418057	-1.13391	.	.	m.132248	2-388[-]	.	.	.	.	.	.
Adur21646_comp0_c0_seq3	-1.23156	0.918393	-0.244077	-0.0271979	-0.817082	-0.644741	1.16846	1.00069	0.614638	-0.841904	.	.	m.32327	275-778[-]	.	PF04949.8^Transcrip_act^Transcriptional activator^11-165^E:1.3e-78	.	.	.	.
Adur2593_comp1_c0_seq1	0.0311792	1.54622	-0.800036	-0.337231	-0.58077	0.110471	-0.0734644	-0.0502702	1.45196	-0.772257	sp|F4K0E8|ISPG_ARATH^F4K0E8^Q:1045-2,H:270-617^81.03%ID^E:0^RecName: Full=4-hydroxy-3-methylbut-2-en-1-yl diphosphate synthase, chloroplastic;^Eukaryota; Viridiplantae; Streptophyta; Embryophyta; Tracheophyta; Spermatophyta; Magnoliophyta; eudicotyledons; core eudicotyledons; rosids; malvids; Brassicales; Brassicaceae; Camelineae; Arabidopsis	.	m.4133	2-1078[-]	sp|F4K0E8|ISPG_ARATH^F4K0E8^Q:12-359,H:270-617^81.03%ID^E:0^RecName: Full=4-hydroxy-3-methylbut-2-en-1-yl diphosphate synthase, chloroplastic;^Eukaryota; Viridiplantae; Streptophyta; Embryophyta; Tracheophyta; Spermatophyta; Magnoliophyta; eudicotyledons; core eudicotyledons; rosids; malvids; Brassicales; Brassicaceae; Camelineae; Arabidopsis	PF04551.9^GcpE^GcpE protein^10-107^E:4.6e-33	.	.	.	GO:0009941^cellular_component^chloroplast envelope`GO:0009570^cellular_component^chloroplast stroma`GO:0051539^molecular_function^4 iron, 4 sulfur cluster binding`GO:0046429^molecular_function^4-hydroxy-3-methylbut-2-en-1-yl diphosphate synthase activity`GO:0005506^molecular_function^iron ion binding`GO:0005351^molecular_function^sugar:hydrogen symporter activity`GO:0019288^biological_process^iso…
Aipa18428_comp0_c0_seq1	-1.1627	1.93141	-0.218585	0.135695	-0.530639	-0.807106	0.993932	-0.153015	0.244176	-0.176932	sp|Q9LJ98|PFD2_ARATH^Q9LJ98^Q:736-290,H:1-148^67.11%ID^E:2e-60^RecName: Full=Probable prefoldin subunit 2;^Eukaryota; Viridiplantae; Streptophyta; Embryophyta; Tracheophyta; Spermatophyta; Magnoliophyta; eudicotyledons; core eudicotyledons; rosids; malvids; Brassicales; Brassicaceae; Camelineae; Arabidopsis	.	m.109723	284-736[-]	sp|Q9LJ98|PFD2_ARATH^Q9LJ98^Q:1-149,H:1-148^67.11%ID^E:2e-63^RecName: Full=Probable prefoldin subunit 2;^Eukaryota; Viridiplantae; Streptophyta; Embryophyta; Tracheophyta; Spermatophyta; Magnoliophyta; eudicotyledons; core eudicotyledons; rosids; malvids; Brassicales; Brassicaceae; Camelineae; Arabidopsis	PF01920.15^Prefoldin_2^Prefoldin subunit^17-121^E:8.1e-25	.	.	.	GO:0016272^cellular_component^prefoldin complex`GO:0006457^biological_process^protein folding
Gyn_Aipa_c21851_g1_i1	-0.646602	0.868606	-0.582945	0.59333	-0.29311	-0.287401	0.521395	-0.769824	0.913423	-0.24287	sp|O49313|NDADB_ARATH^O49313^Q:633-205,H:1-143^86.71%ID^E:3e-88^RecName: Full=NADH dehydrogenase [ubiquinone] 1 alpha subcomplex subunit 13-B;^Eukaryota; Viridiplantae; Streptophyta; Embryophyta; Tracheophyta; Spermatophyta; Magnoliophyta; eudicotyledons; core eudicotyledons; rosids; malvids; Brassicales; Brassicaceae; Camelineae; Arabidopsis	.	m.24823	202-837[-]	sp|O49313|NDADB_ARATH^O49313^Q:69-211,H:1-143^86.71%ID^E:1e-89^RecName: Full=NADH dehydrogenase [ubiquinone] 1 alpha subcomplex subunit 13-B;^Eukaryota; Viridiplantae; Streptophyta; Embryophyta; Tracheophyta; Spermatophyta; Magnoliophyta; eudicotyledons; core eudicotyledons; rosids; malvids; Brassicales; Brassicaceae; Camelineae; Arabidopsis	PF06212.7^GRIM-19^GRIM-19 protein^85-206^E:2.6e-48	.	.	.	GO:0016021^cellular_component^integral to membrane`GO:0005747^cellular_component^mitochondrial respiratory chain complex I`GO:0022900^biological_process^electron transport chain`GO:0009853^biological_process^photorespiration
Adur13273_comp0_c0_seq1	-0.0330741	1.12452	-0.957006	0.642189	-0.44252	-0.215288	0.62504	0.200588	0.269187	-0.849821	sp|Q9ZT07|RKS1_ARATH^Q9ZT07^Q:1802-309,H:331-833^50.88%ID^E:1e-167^RecName: Full=G-type lectin S-receptor-like serine/threonine-protein kinase RKS1;^Eukaryota; Viridiplantae; Streptophyta; Embryophyta; Tracheophyta; Spermatophyta; Magnoliophyta; eudicotyledons; core eudicotyledons; rosids; malvids; Brassicales; Brassicaceae; Camelineae; Arabidopsis	.	m.20501	306-1802[-]	sp|Q9ZT07|RKS1_ARATH^Q9ZT07^Q:1-498,H:331-833^50.88%ID^E:3e-169^RecName: Full=G-type lectin S-receptor-like serine/threonine-protein kinase RKS1;^Eukaryota; Viridiplantae; Streptophyta; Embryophyta; Tracheophyta; Spermatophyta; Magnoliophyta; eudicotyledons; core eudicotyledons; rosids; malvids; Brassicales; Brassicaceae; Camelineae; Arabidopsis	PF08276.6^PAN_2^PAN-like domain^8-74^E:4.2e-23`PF07714.12^Pkinase_Tyr^Protein tyrosine kinase^183-450^E:6.1e-51`PF00069.20^Pkinase^Protein kinase domain^183-448^E:4.1e-48	.	.	COG0515^Serine/threonine protein kinase	GO:0016021^cellular_component^integral to membrane`GO:0044459^cellular_component^plasma membrane part`GO:0005524^molecular_function^ATP binding`GO:0005516^molecular_function^calmodulin binding`GO:0004674^molecular_function^protein serine/threonine kinase activity`GO:0048544^biological_process^recognition of pollen
Aipa41586_comp1_c0_seq2	0.640723	1.70967	-0.233065	0.206699	-1.02694	-0.502398	0.0300871	0.390376	0.641165	-1.07286	sp|Q8GYA4|CRK10_ARATH^Q8GYA4^Q:1945-185,H:77-669^53.48%ID^E:0^RecName: Full=Cysteine-rich receptor-like protein kinase 10;^Eukaryota; Viridiplantae; Streptophyta; Embryophyta; Tracheophyta; Spermatophyta; Magnoliophyta; eudicotyledons; core eudicotyledons; rosids; malvids; Brassicales; Brassicaceae; Camelineae; Arabidopsis	.	m.148165	182-2149[-]	sp|Q8GYA4|CRK10_ARATH^Q8GYA4^Q:26-655,H:33-669^52.47%ID^E:0^RecName: Full=Cysteine-rich receptor-like protein kinase 10;^Eukaryota; Viridiplantae; Streptophyta; Embryophyta; Tracheophyta; Spermatophyta; Magnoliophyta; eudicotyledons; core eudicotyledons; rosids; malvids; Brassicales; Brassicaceae; Camelineae; Arabidopsis	PF01657.12^Stress-antifung^Salt stress response/antifungal^36-129^E:7.5e-23`PF01657.12^Stress-antifung^Salt stress response/antifungal^152-243^E:3.1e-14`PF00069.20^Pkinase^Protein kinase domain^332-598^E:1.4e-46`PF07714.12^Pkinase_Tyr^Protein tyrosine kinase^333-599^E:4.8e-48	.	.	COG0515^Serine/threonine protein kinase	GO:0016021^cellular_component^integral to membrane`GO:0005886^cellular_component^plasma membrane`GO:0005524^molecular_function^ATP binding`GO:0004674^molecular_function^protein serine/threonine kinase activity
Aipa52118_comp0_c0_seq1	0.0875182	1.17663	-0.0906395	0.465683	-1.09068	0.307694	0.341309	-0.520907	0.828721	-1.08395	sp|Q84XA3|IMDH_VIGUN^Q84XA3^Q:745-374,H:12-135^70.97%ID^E:9e-66^RecName: Full=Inosine-5'-monophosphate dehydrogenase;^Eukaryota; Viridiplantae; Streptophyta; Embryophyta; Tracheophyta; Spermatophyta; Magnoliophyta; eudicotyledons; core eudicotyledons; rosids; fabids; Fabales; Fabaceae; Papilionoideae; Phaseoleae; Vigna`sp|Q84XA3|IMDH_VIGUN^Q84XA3^Q:339-1,H:148-259^60.18%ID^E:9e-66^RecName: Full=I…	.	m.168265	1-744[-]	sp|Q84XA3|IMDH_VIGUN^Q84XA3^Q:123-248,H:135-259^57.94%ID^E:7e-43^RecName: Full=Inosine-5'-monophosphate dehydrogenase;^Eukaryota; Viridiplantae; Streptophyta; Embryophyta; Tracheophyta; Spermatophyta; Magnoliophyta; eudicotyledons; core eudicotyledons; rosids; fabids; Fabales; Fabaceae; Papilionoideae; Phaseoleae; Vigna	.	.	.	.	GO:0005737^cellular_component^cytoplasm`GO:0003938^molecular_function^IMP dehydrogenase activity`GO:0046872^molecular_function^metal ion binding`GO:0006177^biological_process^GMP biosynthetic process
Adur34487_comp1_c0_seq2	-0.564501	1.32254	-0.637233	0.406591	-0.963328	0.505699	1.19625	-0.395859	-0.582884	-0.0345962	.	.	.	.	.	.	.	.	.	.
Gyn_Adur_c25359_g1_i1	0.392974	1.11046	-0.82182	-0.30398	-1.06382	-0.689067	1.19969	0.772508	0.429778	-0.525579	.	.	m.8399	62-460[-]	.	.	.	.	.	.
Adur46329_comp3_c0_seq1	-0.552006	1.71362	-0.0290482	0.182886	-1.15436	0.66552	0.259157	-0.761752	0.432955	-0.369768	.	.	.	.	.	.	.	.	.	.
Adur15605_comp0_c0_seq1	-0.528735	1.56728	-0.890526	0.720833	-0.43305	-0.734259	0.870305	0.279209	-0.780686	0.275812	sp|Q5H7P5|EBM_LILLO^Q5H7P5^Q:1045-140,H:638-949^64.65%ID^E:4e-132^RecName: Full=Mannosylglycoprotein endo-beta-mannosidase;^Eukaryota; Viridiplantae; Streptophyta; Embryophyta; Tracheophyta; Spermatophyta; Magnoliophyta; Liliopsida; Liliales; Liliaceae; Lilium	.	m.23394	119-1054[-]	sp|Q5H7P5|EBM_LILLO^Q5H7P5^Q:4-305,H:638-949^64.65%ID^E:6e-133^RecName: Full=Mannosylglycoprotein endo-beta-mannosidase;^Eukaryota; Viridiplantae; Streptophyta; Embryophyta; Tracheophyta; Spermatophyta; Magnoliophyta; Liliopsida; Liliales; Liliaceae; Lilium	.	.	.	.	GO:0043169^molecular_function^cation binding`GO:0033947^molecular_function^mannosylglycoprotein endo-beta-mannosidase activity`GO:0005975^biological_process^carbohydrate metabolic process
Adur19610_comp0_c1_seq1	-0.266537	1.24068	-0.346098	-0.272024	-0.435262	-0.505222	1.59425	-0.493562	0.373387	-0.564893	.	.	.	.	.	.	.	.	.	.
Adur33353_comp1_c0_seq1	-0.727014	0.361443	-0.169407	0.695365	-1.04916	0.271541	0.937244	-0.355633	0.451345	-0.537578	.	.	m.50367	574-2067[-]	.	PF02536.9^mTERF^mTERF^211-392^E:7.9e-30`PF02536.9^mTERF^mTERF^355-485^E:2.6e-19	.	.	.	.
Aipa2677_comp0_c0_seq1	-0.755508	0.889821	-0.696071	-0.299823	-0.96624	0.64937	0.3774	1.09785	0.969971	-1.222	sp|O65924|Y2921_ARATH^O65924^Q:1121-6,H:21-393^47.61%ID^E:3e-102^RecName: Full=Putative leucine-rich repeat receptor-like protein kinase At2g19210;^Eukaryota; Viridiplantae; Streptophyta; Embryophyta; Tracheophyta; Spermatophyta; Magnoliophyta; eudicotyledons; core eudicotyledons; rosids; malvids; Brassicales; Brassicaceae; Camelineae; Arabidopsis	.	m.83496	3-1172[-]	sp|O65924|Y2921_ARATH^O65924^Q:18-389,H:21-393^47.61%ID^E:1e-111^RecName: Full=Putative leucine-rich repeat receptor-like protein kinase At2g19210;^Eukaryota; Viridiplantae; Streptophyta; Embryophyta; Tracheophyta; Spermatophyta; Magnoliophyta; eudicotyledons; core eudicotyledons; rosids; malvids; Brassicales; Brassicaceae; Camelineae; Arabidopsis	PF12819.2^Malectin_like^Carbohydrate-binding protein of the ER^31-354^E:9.2e-86	.	.	COG0515^Serine/threonine protein kinase	GO:0016021^cellular_component^integral to membrane`GO:0005886^cellular_component^plasma membrane`GO:0005524^molecular_function^ATP binding`GO:0004674^molecular_function^protein serine/threonine kinase activity
Gyn_Adur_c51460_g1_i1	-0.491533	1.11951	-0.553984	0.176031	-1.16787	-0.680215	0.983511	1.22853	-0.109252	-0.295409	.	.	m.16949	123-467[-]	.	.	.	.	.	.
Aipa34874_comp1_c0_seq1	-0.259586	0.987828	-0.208211	-0.265828	-0.981243	-0.131388	0.76264	0.52929	0.953738	-1.14449	sp|P91875|RPA1_DROME^P91875^Q:602-174,H:1500-1641^48.95%ID^E:2e-36^RecName: Full=DNA-directed RNA polymerase I subunit RPA1;^Eukaryota; Metazoa; Ecdysozoa; Arthropoda; Hexapoda; Insecta; Pterygota; Neoptera; Endopterygota; Diptera; Brachycera; Muscomorpha; Ephydroidea; Drosophilidae; Drosophila; Sophophora	.	m.138250	165-1517[-]	sp|P91875|RPA1_DROME^P91875^Q:306-448,H:1500-1641^48.95%ID^E:8e-37^RecName: Full=DNA-directed RNA polymerase I subunit RPA1;^Eukaryota; Metazoa; Ecdysozoa; Arthropoda; Hexapoda; Insecta; Pterygota; Neoptera; Endopterygota; Diptera; Brachycera; Muscomorpha; Ephydroidea; Drosophilidae; Drosophila; Sophophora	PF04998.12^RNA_pol_Rpb1_5^RNA polymerase Rpb1, domain 5^248-400^E:5.3e-22	.	.	COG0086^DNA-directed RNA polymerase, beta' subunit/160 kD subunit	GO:0005730^cellular_component^nucleolus`GO:0003677^molecular_function^DNA binding`GO:0003899^molecular_function^DNA-directed RNA polymerase activity`GO:0046872^molecular_function^metal ion binding`GO:0008270^molecular_function^zinc ion binding`GO:0006351^biological_process^transcription, DNA-dependent
Adur31929_comp2_c0_seq1	-1.40124	1.81044	0.174652	0.651798	-0.501809	0.0498286	0.396112	-0.0478153	-0.0760012	-0.919564	sp|Q5ZKD5|RRP12_CHICK^Q5ZKD5^Q:2302-1187,H:689-1037^28.68%ID^E:2e-24^RecName: Full=RRP12-like protein;^Eukaryota; Metazoa; Chordata; Craniata; Vertebrata; Euteleostomi; Archosauria; Dinosauria; Saurischia; Theropoda; Coelurosauria; Aves; Neognathae; Galliformes; Phasianidae; Phasianinae; Gallus	.	m.47890	398-2356[-]	sp|Q12754|RRP12_YEAST^Q12754^Q:8-528,H:638-1142^26.17%ID^E:7e-37^RecName: Full=Ribosomal RNA-processing protein 12;^Eukaryota; Fungi; Dikarya; Ascomycota; Saccharomycotina; Saccharomycetes; Saccharomycetales; Saccharomycetaceae; Saccharomyces	.	.	.	NOG149372^Protein involved in ribosome biogenesis	GO:0030686^cellular_component^90S preribosome`GO:0005730^cellular_component^nucleolus`GO:0005634^cellular_component^nucleus`GO:0005840^cellular_component^ribosome`GO:0003723^molecular_function^RNA binding`GO:0000462^biological_process^maturation of SSU-rRNA from tricistronic rRNA transcript (SSU-rRNA, 5.8S rRNA, LSU-rRNA)
Gyn_Adur_c13161_g1_i1	-0.975851	1.71098	0.333117	-0.160382	-1.01381	-0.506253	1.23154	-0.129451	0.43013	-0.674971	.	.	m.6786	294-908[-]	.	.	.	.	.	.
Aipa51512_comp0_c0_seq2	-0.878721	1.37751	0.60099	-0.208746	-0.370442	-0.598572	0.617285	-0.619881	1.01338	-0.766536	.	.	m.167267	368-1162[-]	.	PF00588.14^SpoU_methylase^SpoU rRNA Methylase family^52-188^E:2.8e-30	.	.	.	.
Gyn_Aipa_c20864_g3_i7	0.0578546	1.43387	-0.118558	0.105409	-0.58797	-0.719896	1.21911	-0.357866	0.329377	-0.864094	sp|Q9LF79|ACA8_ARATH^Q9LF79^Q:1931-1245,H:673-900^86.9%ID^E:4e-113^RecName: Full=Calcium-transporting ATPase 8, plasma membrane-type;^Eukaryota; Viridiplantae; Streptophyta; Embryophyta; Tracheophyta; Spermatophyta; Magnoliophyta; eudicotyledons; core eudicotyledons; rosids; malvids; Brassicales; Brassicaceae; Camelineae; Arabidopsis`sp|Q9LF79|ACA8_ARATH^Q9LF79^Q:779-300,H:908-1067^71.25%ID^E:7e-…	.	m.31673	1209-1931[-]	sp|Q9LF79|ACA8_ARATH^Q9LF79^Q:1-229,H:673-900^86.9%ID^E:2e-129^RecName: Full=Calcium-transporting ATPase 8, plasma membrane-type;^Eukaryota; Viridiplantae; Streptophyta; Embryophyta; Tracheophyta; Spermatophyta; Magnoliophyta; eudicotyledons; core eudicotyledons; rosids; malvids; Brassicales; Brassicaceae; Camelineae; Arabidopsis	PF00702.21^Hydrolase^haloacid dehalogenase-like hydrolase^2-126^E:2.8e-22`PF12710.2^HAD^haloacid dehalogenase-like hydrolase^11-122^E:5.7e-12`PF08282.7^Hydrolase_3^haloacid dehalogenase-like hydrolase^98-158^E:0.00012`PF00689.16^Cation_ATPase_C^Cation transporting ATPase, C-terminus^197-235^E:1.3e-11	.	.	COG0474^Cation transport ATPase	GO:0016021^cellular_component^integral to membrane`GO:0005886^cellular_component^plasma membrane`GO:0009506^cellular_component^plasmodesma`GO:0005524^molecular_function^ATP binding`GO:0005388^molecular_function^calcium-transporting ATPase activity`GO:0046872^molecular_function^metal ion binding`GO:0043621^molecular_function^protein self-association`GO:0006754^biological_process^ATP biosynthetic p…
Aipa13026_comp3_c0_seq2	-0.24841	0.978153	-0.0840181	1.04122	-0.795439	-0.823073	1.03342	0.260355	-0.375956	-0.743003	sp|Q5ZKD5|RRP12_CHICK^Q5ZKD5^Q:2155-137,H:69-713^26.36%ID^E:7e-54^RecName: Full=RRP12-like protein;^Eukaryota; Metazoa; Chordata; Craniata; Vertebrata; Euteleostomi; Archosauria; Dinosauria; Saurischia; Theropoda; Coelurosauria; Aves; Neognathae; Galliformes; Phasianidae; Phasianinae; Gallus	.	m.100261	2-2200[-]	sp|Q5ZKD5|RRP12_CHICK^Q5ZKD5^Q:16-688,H:69-713^26.36%ID^E:6e-54^RecName: Full=RRP12-like protein;^Eukaryota; Metazoa; Chordata; Craniata; Vertebrata; Euteleostomi; Archosauria; Dinosauria; Saurischia; Theropoda; Coelurosauria; Aves; Neognathae; Galliformes; Phasianidae; Phasianinae; Gallus	PF08161.7^NUC173^NUC173 domain^424-621^E:7.4e-57	.	.	NOG149372^Protein involved in ribosome biogenesis	GO:0016021^cellular_component^integral to membrane`GO:0031965^cellular_component^nuclear membrane`GO:0005730^cellular_component^nucleolus
Aipa7792_comp1_c0_seq1	-1.33698	0.888539	-1.02962	0.0233773	-0.722256	-0.0544114	0.975815	0.717784	0.93028	-0.542014	.	.	m.91946	754-4833[-]	.	PF05182.8^Fip1^Fip1 motif^372-415^E:2.8e-20	.	.	.	.
Aipa879_comp0_c0_seq2	-0.729349	1.6308	-0.530388	-0.043634	-0.20913	-0.294312	0.920139	-0.0801406	0.732739	-1.09624	sp|Q8LPJ5|ICDHP_ARATH^Q8LPJ5^Q:1774-479,H:50-485^83.94%ID^E:0^.^.	.	m.80358	476-1972[-]	sp|Q8LPJ5|ICDHP_ARATH^Q8LPJ5^Q:50-498,H:34-485^82.12%ID^E:0^.^.	PF00180.15^Iso_dh^Isocitrate/isopropylmalate dehydrogenase^91-484^E:2.7e-84	.	.	.	.
Aipa28379_comp1_c0_seq2	0.125263	2.15813	-0.70359	-0.145205	-0.360416	-0.0346913	0.500427	0.0641893	0.139804	-0.982782	sp|F4K0E8|ISPG_ARATH^F4K0E8^Q:368-2593,H:2-740^82.88%ID^E:0^RecName: Full=4-hydroxy-3-methylbut-2-en-1-yl diphosphate synthase, chloroplastic;^Eukaryota; Viridiplantae; Streptophyta; Embryophyta; Tracheophyta; Spermatophyta; Magnoliophyta; eudicotyledons; core eudicotyledons; rosids; malvids; Brassicales; Brassicaceae; Camelineae; Arabidopsis	.	m.127630	356-2596[+]	sp|F4K0E8|ISPG_ARATH^F4K0E8^Q:5-746,H:2-740^82.88%ID^E:0^RecName: Full=4-hydroxy-3-methylbut-2-en-1-yl diphosphate synthase, chloroplastic;^Eukaryota; Viridiplantae; Streptophyta; Embryophyta; Tracheophyta; Spermatophyta; Magnoliophyta; eudicotyledons; core eudicotyledons; rosids; malvids; Brassicales; Brassicaceae; Camelineae; Arabidopsis	PF04551.9^GcpE^GcpE protein^93-736^E:1.5e-157	.	.	.	GO:0009941^cellular_component^chloroplast envelope`GO:0009570^cellular_component^chloroplast stroma`GO:0051539^molecular_function^4 iron, 4 sulfur cluster binding`GO:0046429^molecular_function^4-hydroxy-3-methylbut-2-en-1-yl diphosphate synthase activity`GO:0005506^molecular_function^iron ion binding`GO:0005351^molecular_function^sugar:hydrogen symporter activity`GO:0019288^biological_process^iso…
Aipa29554_comp2_c0_seq1	-0.975783	1.16331	0.184952	-0.295046	-0.880163	-0.281115	1.62748	-0.10634	0.0811004	-0.45589	sp|Q921Q3|ALG1_MOUSE^Q921Q3^Q:1949-582,H:37-461^44.01%ID^E:2e-102^RecName: Full=Chitobiosyldiphosphodolichol beta-mannosyltransferase;^Eukaryota; Metazoa; Chordata; Craniata; Vertebrata; Euteleostomi; Mammalia; Eutheria; Euarchontoglires; Glires; Rodentia; Sciurognathi; Muroidea; Muridae; Murinae; Mus; Mus	.	m.129884	558-2000[-]	sp|Q9BT22|ALG1_HUMAN^Q9BT22^Q:12-473,H:27-461^42.98%ID^E:5e-112^RecName: Full=Chitobiosyldiphosphodolichol beta-mannosyltransferase;^Eukaryota; Metazoa; Chordata; Craniata; Vertebrata; Euteleostomi; Mammalia; Eutheria; Euarchontoglires; Primates; Haplorrhini; Catarrhini; Hominidae; Homo	PF13579.1^Glyco_trans_4_4^Glycosyl transferase 4-like domain^40-195^E:6.7e-08`PF13692.1^Glyco_trans_1_4^Glycosyl transferases group 1^268-435^E:2.4e-19`PF00534.15^Glycos_transf_1^Glycosyl transferases group 1^322-429^E:6.4e-08	.	.	COG0438^Glycosyltransferase	GO:0005789^cellular_component^endoplasmic reticulum membrane`GO:0016021^cellular_component^integral to membrane`GO:0004578^molecular_function^chitobiosyldiphosphodolichol beta-mannosyltransferase activity`GO:0000030^molecular_function^mannosyltransferase activity`GO:0006488^biological_process^dolichol-linked oligosaccharide biosynthetic process`GO:0009103^biological_process^lipopolysaccharide bio…
Adur7134_comp1_c0_seq1	0.0214729	1.21733	-0.666731	0.182598	-1.53813	0.531336	0.108436	0.0272116	0.410381	0.119031	.	.	.	.	.	.	.	.	.	.
Aipa48772_comp0_c0_seq1	-0.758161	0.901268	0.126868	0.500366	-0.884014	-0.0537919	0.204003	-0.750041	0.912432	-0.151226	sp|F4HSD4|OBGM_ARATH^F4HSD4^Q:1549-155,H:47-490^56.48%ID^E:2e-135^.^.	.	m.162312	143-1234[-]	sp|F4HSD4|OBGM_ARATH^F4HSD4^Q:9-360,H:159-490^55.31%ID^E:2e-120^.^.	PF01926.18^MMR_HSR1^50S ribosome-binding GTPase^177-303^E:4.5e-21`PF02421.13^FeoB_N^Ferrous iron transport protein B^178-232^E:2.8e-08`PF00025.16^Arf^ADP-ribosylation factor family^178-338^E:6.7e-06	.	.	.	.
Gyn_Adur_c25826_g1_i1	-0.153002	0.583882	-0.380866	0.326113	-0.437097	-0.777295	0.78772	-0.306487	1.07424	-0.573585	sp|Q9FLI7|NEET_ARATH^Q9FLI7^Q:296-45,H:28-107^75%ID^E:9e-23^.^.	.	m.8443	42-419[-]	sp|Q9FLI7|NEET_ARATH^Q9FLI7^Q:43-125,H:29-107^80.72%ID^E:9e-41^.^.	PF09360.5^zf-CDGSH^Iron-binding zinc finger CDGSH type^89-107^E:4.8e-09	.	.	.	.
Adur7357_comp0_c0_seq2	-0.263536	1.24687	-0.589167	0.0417422	-0.531988	-0.0910298	1.47704	-0.343975	0.0533718	-0.671543	.	.	m.11566	1-831[-]	.	PF06978.6^POP1^Ribonucleases P/MRP protein subunit POP1^25-182^E:5e-24	.	.	.	.
Aipa49759_comp0_c0_seq4	-1.41052	0.675248	-0.650439	0.519191	-0.442362	-0.574411	0.982561	0.533196	0.911334	-0.78889	sp|Q40468|IF415_TOBAC^Q40468^Q:1643-405,H:1-413^95.16%ID^E:0^RecName: Full=Eukaryotic initiation factor 4A-15;^Eukaryota; Viridiplantae; Streptophyta; Embryophyta; Tracheophyta; Spermatophyta; Magnoliophyta; eudicotyledons; core eudicotyledons; asterids; lamiids; Solanales; Solanaceae; Nicotianoideae; Nicotianeae; Nicotiana	.	m.164458	402-1643[-]	sp|Q40468|IF415_TOBAC^Q40468^Q:1-413,H:1-413^95.16%ID^E:0^RecName: Full=Eukaryotic initiation factor 4A-15;^Eukaryota; Viridiplantae; Streptophyta; Embryophyta; Tracheophyta; Spermatophyta; Magnoliophyta; eudicotyledons; core eudicotyledons; asterids; lamiids; Solanales; Solanaceae; Nicotianoideae; Nicotianeae; Nicotiana	PF00270.24^DEAD^DEAD/DEAH box helicase^65-226^E:1.2e-40`PF00271.26^Helicase_C^Helicase conserved C-terminal domain^299-374^E:3e-25	.	.	.	GO:0005524^molecular_function^ATP binding`GO:0008026^molecular_function^ATP-dependent helicase activity`GO:0003743^molecular_function^translation initiation factor activity
Aipa12046_comp0_c0_seq1	-0.504455	0.679873	0.0935957	-0.0675524	0.0884449	-1.21914	1.06159	-0.196324	1.02332	-0.900887	sp|A5VFP2|ACYP_SPHWW^A5VFP2^Q:330-70,H:13-99^55.17%ID^E:9e-26^RecName: Full=Acylphosphatase;^Bacteria; Proteobacteria; Alphaproteobacteria; Sphingomonadales; Sphingomonadaceae; Sphingomonas	.	m.98718	67-405[-]	sp|A5VFP2|ACYP_SPHWW^A5VFP2^Q:26-112,H:13-99^55.17%ID^E:4e-26^RecName: Full=Acylphosphatase;^Bacteria; Proteobacteria; Alphaproteobacteria; Sphingomonadales; Sphingomonadaceae; Sphingomonas	PF00708.13^Acylphosphatase^Acylphosphatase^22-107^E:1.5e-22	.	.	COG1254^Acylphosphatases	GO:0003998^molecular_function^acylphosphatase activity
Gyn_Aipa_c10472_g1_i1	-0.586828	0.950667	-0.704282	-0.000119566	-0.580412	-1.01786	1.26481	0.323505	0.677818	-0.206012	.	.	m.19259	925-2031[-]	.	PF13414.1^TPR_11^TPR repeat^258-325^E:2.6e-10	.	.	.	.
Gyn_Aipa_c19520_g1_i2	-0.728325	1.7931	0.0181761	0.470089	-0.528766	-0.976455	0.748839	0.332826	0.358167	-1.13272	sp|Q9LVA7|ICLN_ARATH^Q9LVA7^Q:996-334,H:1-225^59.91%ID^E:1e-70^RecName: Full=Chloride conductance regulatory protein ICln;^Eukaryota; Viridiplantae; Streptophyta; Embryophyta; Tracheophyta; Spermatophyta; Magnoliophyta; eudicotyledons; core eudicotyledons; rosids; malvids; Brassicales; Brassicaceae; Camelineae; Arabidopsis	.	m.22668	319-996[-]	sp|Q9LVA7|ICLN_ARATH^Q9LVA7^Q:1-219,H:1-223^60.89%ID^E:2e-77^RecName: Full=Chloride conductance regulatory protein ICln;^Eukaryota; Viridiplantae; Streptophyta; Embryophyta; Tracheophyta; Spermatophyta; Magnoliophyta; eudicotyledons; core eudicotyledons; rosids; malvids; Brassicales; Brassicaceae; Camelineae; Arabidopsis	PF03517.8^Voldacs^Regulator of volume decrease after cellular swelling^47-173^E:2.6e-37	.	.	.	GO:0005737^cellular_component^cytoplasm`GO:0005634^cellular_component^nucleus`GO:0006884^biological_process^cell volume homeostasis`GO:0006821^biological_process^chloride transport
Gyn_Aipa_c61357_g1_i1	-0.228184	1.84746	-0.72413	-0.590792	-0.692277	-0.0492878	0.827045	-0.701167	0.830008	0.0210855	.	.	m.27320	62-541[-]	.	PF03918.9^CcmH^Cytochrome C biogenesis protein^3-115^E:7.4e-30	.	.	.	.
Gyn_Aipa_c41686_g1_i1	-0.423631	0.716005	0.100154	0.0570233	-1.27919	-0.442294	1.195	0.509063	0.660848	-0.995523	sp|Q9SKC1|U74C1_ARATH^Q9SKC1^Q:539-237,H:355-453^50.5%ID^E:3e-23^RecName: Full=UDP-glycosyltransferase 74C1;^Eukaryota; Viridiplantae; Streptophyta; Embryophyta; Tracheophyta; Spermatophyta; Magnoliophyta; eudicotyledons; core eudicotyledons; rosids; malvids; Brassicales; Brassicaceae; Camelineae; Arabidopsis	.	m.32529	210-542[-]	sp|Q9SKC1|U74C1_ARATH^Q9SKC1^Q:2-102,H:355-453^50.5%ID^E:1e-25^RecName: Full=UDP-glycosyltransferase 74C1;^Eukaryota; Viridiplantae; Streptophyta; Embryophyta; Tracheophyta; Spermatophyta; Magnoliophyta; eudicotyledons; core eudicotyledons; rosids; malvids; Brassicales; Brassicaceae; Camelineae; Arabidopsis	.	.	.	.	GO:0016758^molecular_function^transferase activity, transferring hexosyl groups
Adur4831_comp0_c0_seq1	-0.855315	1.93569	0.106439	0.252043	-0.791709	-0.547247	0.465085	-0.0935753	0.337873	-0.449156	sp|Q8RXE7|AGD14_ARATH^Q8RXE7^Q:2661-2170,H:1-165^60.84%ID^E:1e-60^RecName: Full=Probable ADP-ribosylation factor GTPase-activating protein AGD14;^Eukaryota; Viridiplantae; Streptophyta; Embryophyta; Tracheophyta; Spermatophyta; Magnoliophyta; eudicotyledons; core eudicotyledons; rosids; malvids; Brassicales; Brassicaceae; Camelineae; Arabidopsis	.	m.7723	562-2658[-]	sp|Q8RXE7|AGD14_ARATH^Q8RXE7^Q:1-637,H:1-638^31.49%ID^E:6e-67^RecName: Full=Probable ADP-ribosylation factor GTPase-activating protein AGD14;^Eukaryota; Viridiplantae; Streptophyta; Embryophyta; Tracheophyta; Spermatophyta; Magnoliophyta; eudicotyledons; core eudicotyledons; rosids; malvids; Brassicales; Brassicaceae; Camelineae; Arabidopsis	PF01412.13^ArfGap^Putative GTPase activating protein for Arf^13-124^E:4.5e-28	.	.	COG5347^GTPase-activating protein that regulates ARFs (ADP-ribosylation factors), involved in ARF-mediated vesicular transport	GO:0008060^molecular_function^ARF GTPase activator activity`GO:0046872^molecular_function^metal ion binding`GO:0008270^molecular_function^zinc ion binding`GO:0043547^biological_process^positive regulation of GTPase activity`GO:0032312^biological_process^regulation of ARF GTPase activity
Aipa444_comp0_c0_seq1	-1.02374	1.5692	-0.0753904	-0.241722	-0.746813	-0.728525	1.28661	0.960045	-0.0240105	-0.793838	sp|Q869L3|MDN1_DICDI^Q869L3^Q:1144-299,H:5621-5895^42.46%ID^E:8e-64^RecName: Full=Midasin;^Eukaryota; Amoebozoa; Mycetozoa; Dictyosteliida; Dictyostelium	.	m.79572	281-1984[-]	sp|O94248|MDN1_SCHPO^O94248^Q:100-563,H:4277-4714^35.68%ID^E:2e-67^RecName: Full=Midasin;^Eukaryota; Fungi; Dikarya; Ascomycota; Taphrinomycotina; Schizosaccharomycetes; Schizosaccharomycetales; Schizosaccharomycetaceae; Schizosaccharomyces	PF13768.1^VWA_3^von Willebrand factor type A domain^356-403^E:0.013`PF13768.1^VWA_3^von Willebrand factor type A domain^462-491^E:1300	.	.	COG5271^AAA ATPase containing von Willebrand factor type A (vWA) domain	GO:0044732^cellular_component^mitotic spindle pole body`GO:0005634^cellular_component^nucleus`GO:0005524^molecular_function^ATP binding`GO:0016887^molecular_function^ATPase activity`GO:0005509^molecular_function^calcium ion binding`GO:0006461^biological_process^protein complex assembly`GO:0000027^biological_process^ribosomal large subunit assembly`GO:0006364^biological_process^rRNA processing
Aipa32768_comp0_c0_seq2	-0.855623	0.993714	-0.52619	0.244593	-0.860136	0.284305	1.12368	0.269864	0.381781	-1.00996	sp|Q9NVU0|RPC5_HUMAN^Q9NVU0^Q:2235-1081,H:6-430^23.57%ID^E:6e-21^RecName: Full=DNA-directed RNA polymerase III subunit RPC5;^Eukaryota; Metazoa; Chordata; Craniata; Vertebrata; Euteleostomi; Mammalia; Eutheria; Euarchontoglires; Primates; Haplorrhini; Catarrhini; Hominidae; Homo	.	m.134157	478-2568[-]	sp|Q9NVU0|RPC5_HUMAN^Q9NVU0^Q:112-496,H:6-430^23.57%ID^E:1e-21^RecName: Full=DNA-directed RNA polymerase III subunit RPC5;^Eukaryota; Metazoa; Chordata; Craniata; Vertebrata; Euteleostomi; Mammalia; Eutheria; Euarchontoglires; Primates; Haplorrhini; Catarrhini; Hominidae; Homo	PF04801.8^Sin_N^Sin-like protein conserved region^112-497^E:1e-67	.	.	.	GO:0005654^cellular_component^nucleoplasm`GO:0003899^molecular_function^DNA-directed RNA polymerase activity`GO:0051607^biological_process^defense response to virus`GO:0045087^biological_process^innate immune response`GO:0006386^biological_process^termination of RNA polymerase III transcription`GO:0006385^biological_process^transcription elongation from RNA polymerase III promoter
Gyn_Adur_c44430_g1_i1	0.138612	1.3835	-0.300762	0.411556	-0.429467	-1.09518	-0.216437	0.340546	1.45007	-1.17507	sp|P10978|POLX_TOBAC^P10978^Q:6-1913,H:63-695^47.96%ID^E:0^RecName: Full=Retrovirus-related Pol polyprotein from transposon TNT 1-94;^Eukaryota; Viridiplantae; Streptophyta; Embryophyta; Tracheophyta; Spermatophyta; Magnoliophyta; eudicotyledons; core eudicotyledons; asterids; lamiids; Solanales; Solanaceae; Nicotianoideae; Nicotianeae; Nicotiana	.	m.9711	3-1916[+]	sp|P10978|POLX_TOBAC^P10978^Q:2-637,H:63-695^48.45%ID^E:0^RecName: Full=Retrovirus-related Pol polyprotein from transposon TNT 1-94;^Eukaryota; Viridiplantae; Streptophyta; Embryophyta; Tracheophyta; Spermatophyta; Magnoliophyta; eudicotyledons; core eudicotyledons; asterids; lamiids; Solanales; Solanaceae; Nicotianoideae; Nicotianeae; Nicotiana	PF14227.1^UBN2_2^gag-polypeptide of LTR copia-type^17-134^E:1.7e-35`PF14223.1^UBN2^gag-polypeptide of LTR copia-type^19-131^E:1.9e-18`PF00098.18^zf-CCHC^Zinc knuckle^171-187^E:0.005`PF13976.1^gag_pre-integrs^GAG-pre-integrase domain^344-407^E:1e-12`PF00665.21^rve^Integrase core domain^421-537^E:2.7e-30	.	.	.	GO:0004190^molecular_function^aspartic-type endopeptidase activity`GO:0004519^molecular_function^endonuclease activity`GO:0046872^molecular_function^metal ion binding`GO:0003676^molecular_function^nucleic acid binding`GO:0003964^molecular_function^RNA-directed DNA polymerase activity`GO:0008270^molecular_function^zinc ion binding`GO:0015074^biological_process^DNA integration`GO:0090305^biological…
Adur36559_comp0_c0_seq4	-0.831804	1.08966	-0.828771	0.575937	-0.435744	0.0640315	0.244776	0.138027	1.21157	-1.14174	sp|Q9STN3|SPT51_ARATH^Q9STN3^Q:2217-145,H:345-1041^71.27%ID^E:0^RecName: Full=Putative transcription elongation factor SPT5 homolog 1;^Eukaryota; Viridiplantae; Streptophyta; Embryophyta; Tracheophyta; Spermatophyta; Magnoliophyta; eudicotyledons; core eudicotyledons; rosids; malvids; Brassicales; Brassicaceae; Camelineae; Arabidopsis	.	m.55668	142-2325[-]	sp|Q9STN3|SPT51_ARATH^Q9STN3^Q:28-727,H:336-1041^72.05%ID^E:0^RecName: Full=Putative transcription elongation factor SPT5 homolog 1;^Eukaryota; Viridiplantae; Streptophyta; Embryophyta; Tracheophyta; Spermatophyta; Magnoliophyta; eudicotyledons; core eudicotyledons; rosids; malvids; Brassicales; Brassicaceae; Camelineae; Arabidopsis	PF00467.24^KOW^KOW motif^171-196^E:6.8e-08	.	.	COG5164^Transcription elongation factor	GO:0005634^cellular_component^nucleus`GO:0005840^cellular_component^ribosome`GO:0003735^molecular_function^structural constituent of ribosome`GO:0032968^biological_process^positive regulation of transcription elongation from RNA polymerase II promoter`GO:0006351^biological_process^transcription, DNA-dependent`GO:0006412^biological_process^translation
Gyn_Adur_c19629_g1_i1	-0.245687	1.03986	-0.139833	0.696796	-0.178093	-1.09124	0.668738	-0.371946	0.7121	-0.825971	sp|P10978|POLX_TOBAC^P10978^Q:2-1459,H:840-1325^67.08%ID^E:0^RecName: Full=Retrovirus-related Pol polyprotein from transposon TNT 1-94;^Eukaryota; Viridiplantae; Streptophyta; Embryophyta; Tracheophyta; Spermatophyta; Magnoliophyta; eudicotyledons; core eudicotyledons; asterids; lamiids; Solanales; Solanaceae; Nicotianoideae; Nicotianeae; Nicotiana	.	m.7790	2-1477[+]	sp|P10978|POLX_TOBAC^P10978^Q:1-486,H:840-1325^67.08%ID^E:0^RecName: Full=Retrovirus-related Pol polyprotein from transposon TNT 1-94;^Eukaryota; Viridiplantae; Streptophyta; Embryophyta; Tracheophyta; Spermatophyta; Magnoliophyta; eudicotyledons; core eudicotyledons; asterids; lamiids; Solanales; Solanaceae; Nicotianoideae; Nicotianeae; Nicotiana	PF07727.9^RVT_2^Reverse transcriptase (RNA-dependent DNA polymerase)^1-245^E:3.8e-100	.	.	.	GO:0004190^molecular_function^aspartic-type endopeptidase activity`GO:0004519^molecular_function^endonuclease activity`GO:0046872^molecular_function^metal ion binding`GO:0003676^molecular_function^nucleic acid binding`GO:0003964^molecular_function^RNA-directed DNA polymerase activity`GO:0008270^molecular_function^zinc ion binding`GO:0015074^biological_process^DNA integration`GO:0090305^biological…
Gyn_Adur_c22631_g1_i1	-0.846661	1.27837	0.0525673	0.954096	-0.214212	-0.60978	1.02309	-0.74317	-0.10842	-0.641978	sp|Q9FNA4|ELP1_ARATH^Q9FNA4^Q:2871-4,H:1-953^57.29%ID^E:0^RecName: Full=Elongator complex protein 1;^Eukaryota; Viridiplantae; Streptophyta; Embryophyta; Tracheophyta; Spermatophyta; Magnoliophyta; eudicotyledons; core eudicotyledons; rosids; malvids; Brassicales; Brassicaceae; Camelineae; Arabidopsis	.	m.16099	1-2919[-]	sp|Q9FNA4|ELP1_ARATH^Q9FNA4^Q:17-972,H:1-953^57.29%ID^E:0^RecName: Full=Elongator complex protein 1;^Eukaryota; Viridiplantae; Streptophyta; Embryophyta; Tracheophyta; Spermatophyta; Magnoliophyta; eudicotyledons; core eudicotyledons; rosids; malvids; Brassicales; Brassicaceae; Camelineae; Arabidopsis	PF04762.7^IKI3^IKI3 family^17-179^E:4.4e-26`PF04762.7^IKI3^IKI3 family^188-971^E:5.6e-188	.	.	COG5290^IkappaB kinase complex, IKAP component	GO:0005829^cellular_component^cytosol`GO:0033588^cellular_component^Elongator holoenzyme complex`GO:0005634^cellular_component^nucleus`GO:0016746^molecular_function^transferase activity, transferring acyl groups`GO:0080178^biological_process^5-carbamoylmethyluridine metabolic process`GO:0009738^biological_process^abscisic acid mediated signaling pathway`GO:0009734^biological_process^auxin mediate…
Aipa24410_comp0_c0_seq1	-0.142317	2.15934	0.562585	-0.609161	-1.01326	-0.302532	1.21811	0.366359	-0.718271	-0.848513	.	.	m.119244	242-1141[-]	.	PF14364.1^DUF4408^Domain of unknown function (DUF4408)^62-89^E:0.00011	.	.	.	.
Adur14771_comp0_c0_seq1	0.108582	1.03827	0.0175922	-0.29831	-1.05485	0.0179455	0.639149	-0.532586	0.960351	-0.513858	.	.	m.22166	1-351[-]	.	.	.	.	.	.
Aipa8035_comp1_c0_seq1	-0.329927	1.5711	-0.619362	0.0143127	-0.595385	0.843228	0.319162	-0.609086	0.391092	-0.571408	.	.	m.92376	297-1247[-]	.	PF07797.9^DUF1639^Protein of unknown function (DUF1639)^256-307^E:3.7e-21	.	.	.	.
Aipa41795_comp0_c0_seq1	-0.150198	1.20492	-0.825961	0.396164	-1.14467	0.276347	-0.243655	0.793953	0.813124	-0.76845	sp|Q3ECH2|Y1670_ARATH^Q3ECH2^Q:1112-204,H:544-854^56.96%ID^E:2e-114^RecName: Full=Probable receptor-like protein kinase At1g67000;^Eukaryota; Viridiplantae; Streptophyta; Embryophyta; Tracheophyta; Spermatophyta; Magnoliophyta; eudicotyledons; core eudicotyledons; rosids; malvids; Brassicales; Brassicaceae; Camelineae; Arabidopsis	.	m.148829	135-1163[-]	sp|Q3ECH2|Y1670_ARATH^Q3ECH2^Q:18-320,H:544-854^56.96%ID^E:2e-115^RecName: Full=Probable receptor-like protein kinase At1g67000;^Eukaryota; Viridiplantae; Streptophyta; Embryophyta; Tracheophyta; Spermatophyta; Magnoliophyta; eudicotyledons; core eudicotyledons; rosids; malvids; Brassicales; Brassicaceae; Camelineae; Arabidopsis	PF07714.12^Pkinase_Tyr^Protein tyrosine kinase^32-304^E:9.7e-45`PF00069.20^Pkinase^Protein kinase domain^33-302^E:4e-46	.	.	COG0515^Serine/threonine protein kinase	GO:0016021^cellular_component^integral to membrane`GO:0005886^cellular_component^plasma membrane`GO:0005524^molecular_function^ATP binding`GO:0004674^molecular_function^protein serine/threonine kinase activity
Aipa18877_comp0_c0_seq4	-0.728511	1.25292	-1.27775	0.376919	-0.631178	-0.582511	0.509014	0.592443	0.182252	0.481205	sp|Q9FID6|Y5392_ARATH^Q9FID6^Q:1374-124,H:401-800^47.52%ID^E:5e-114^RecName: Full=Probable receptor-like protein kinase At5g39020;^Eukaryota; Viridiplantae; Streptophyta; Embryophyta; Tracheophyta; Spermatophyta; Magnoliophyta; eudicotyledons; core eudicotyledons; rosids; malvids; Brassicales; Brassicaceae; Camelineae; Arabidopsis	.	m.110590	70-3108[-]	sp|Q9FID6|Y5392_ARATH^Q9FID6^Q:579-1006,H:401-811^46.77%ID^E:4e-116^RecName: Full=Probable receptor-like protein kinase At5g39020;^Eukaryota; Viridiplantae; Streptophyta; Embryophyta; Tracheophyta; Spermatophyta; Magnoliophyta; eudicotyledons; core eudicotyledons; rosids; malvids; Brassicales; Brassicaceae; Camelineae; Arabidopsis	PF08263.7^LRRNT_2^Leucine rich repeat N-terminal domain^29-62^E:0.012`PF13516.1^LRR_6^Leucine Rich repeat^90-105^E:0.41`PF00560.28^LRR_1^Leucine Rich Repeat^92-113^E:0.17`PF13504.1^LRR_7^Leucine rich repeat^92-104^E:15`PF13855.1^LRR_8^Leucine rich repeat^109-148^E:4.2e-07`PF00560.28^LRR_1^Leucine Rich Repeat^116-137^E:0.16`PF13504.1^LRR_7^Leucine rich repeat^138-148^E:1400`PF08263.7^LRRNT_2^Leuci…	.	.	COG0515^Serine/threonine protein kinase	GO:0016021^cellular_component^integral to membrane`GO:0005524^molecular_function^ATP binding`GO:0004674^molecular_function^protein serine/threonine kinase activity
Gyn_Aipa_c20530_g2_i11	-0.436961	1.66533	-0.227722	-0.153436	-1.31477	0.720662	0.0496124	0.277423	0.381423	-0.552104
Gyn_Adur_c23975_g1_i1	0.526908	0.412033	-0.355253	0.921457	-1.51079	-0.41051	0.256443	0.584103	0.70237	-0.813783	.	.	m.16139	217-927[-]	.	PF05678.9^VQ^VQ motif^104-126^E:2e-11	.	.	.	.
Adur13624_comp0_c0_seq2	-0.602969	0.602969	-0.400603	0.268445	-0.125274	-0.951259	0.662164	0.587826	1.3202	-1.3615	sp|Q9C9N5|Y1668_ARATH^Q9C9N5^Q:2531-453,H:22-681^38.16%ID^E:7e-138^RecName: Full=Probable inactive leucine-rich repeat receptor-like protein kinase At1g66830;^Eukaryota; Viridiplantae; Streptophyta; Embryophyta; Tracheophyta; Spermatophyta; Magnoliophyta; eudicotyledons; core eudicotyledons; rosids; malvids; Brassicales; Brassicaceae; Camelineae; Arabidopsis	.	m.21009	444-2606[-]	sp|Q9C9N5|Y1668_ARATH^Q9C9N5^Q:5-718,H:6-681^38.29%ID^E:2e-160^RecName: Full=Probable inactive leucine-rich repeat receptor-like protein kinase At1g66830;^Eukaryota; Viridiplantae; Streptophyta; Embryophyta; Tracheophyta; Spermatophyta; Magnoliophyta; eudicotyledons; core eudicotyledons; rosids; malvids; Brassicales; Brassicaceae; Camelineae; Arabidopsis	PF08263.7^LRRNT_2^Leucine rich repeat N-terminal domain^28-67^E:1.4e-09`PF13504.1^LRR_7^Leucine rich repeat^100-112^E:210`PF13855.1^LRR_8^Leucine rich repeat^101-159^E:4.9e-07`PF13504.1^LRR_7^Leucine rich repeat^123-140^E:17`PF12799.2^LRR_4^Leucine Rich repeats (2 copies)^124-160^E:3.8e-07`PF13855.1^LRR_8^Leucine rich repeat^124-183^E:2.2e-07`PF00560.28^LRR_1^Leucine Rich Repeat^125-145^E:0.09`PF…	.	.	COG4886^Leucine-rich repeat (LRR) protein	GO:0016021^cellular_component^integral to membrane`GO:0005886^cellular_component^plasma membrane`GO:0005524^molecular_function^ATP binding`GO:0004672^molecular_function^protein kinase activity
Gyn_Adur_c11114_g1_i1	-0.815804	0.98514	-1.21638	0.423027	-0.251508	0.0890337	0.69808	-0.0113826	0.984048	-0.827811	sp|Q9ZQE5|PP153_ARATH^Q9ZQE5^Q:1393-275,H:209-579^61.66%ID^E:2e-172^RecName: Full=Pentatricopeptide repeat-containing protein At2g15690;^Eukaryota; Viridiplantae; Streptophyta; Embryophyta; Tracheophyta; Spermatophyta; Magnoliophyta; eudicotyledons; core eudicotyledons; rosids; malvids; Brassicales; Brassicaceae; Camelineae; Arabidopsis	.	m.15586	272-1519[-]	sp|Q9ZQE5|PP153_ARATH^Q9ZQE5^Q:38-415,H:204-579^61.64%ID^E:1e-177^RecName: Full=Pentatricopeptide repeat-containing protein At2g15690;^Eukaryota; Viridiplantae; Streptophyta; Embryophyta; Tracheophyta; Spermatophyta; Magnoliophyta; eudicotyledons; core eudicotyledons; rosids; malvids; Brassicales; Brassicaceae; Camelineae; Arabidopsis	PF13812.1^PPR_3^Pentatricopeptide repeat domain^136-167^E:0.4`PF01535.15^PPR^PPR repeat^138-167^E:0.0001`PF13812.1^PPR_3^Pentatricopeptide repeat domain^172-205^E:0.019`PF01535.15^PPR^PPR repeat^210-233^E:0.25`PF14432.1^DYW_deaminase^DYW family of nucleic acid deaminases^309-405^E:2.5e-18	.	.	.	.
Aipa33340_comp0_c0_seq1	-0.451732	0.799007	-0.222965	1.02564	-0.810919	-0.359798	0.950807	-0.513735	-0.0113009	-0.289243	sp|Q15427|SF3B4_HUMAN^Q15427^Q:1723-1109,H:7-211^77.07%ID^E:1e-106^RecName: Full=Splicing factor 3B subunit 4;^Eukaryota; Metazoa; Chordata; Craniata; Vertebrata; Euteleostomi; Mammalia; Eutheria; Euarchontoglires; Primates; Haplorrhini; Catarrhini; Hominidae; Homo	.	m.135250	656-1777[-]	sp|Q6AYL5|SF3B4_RAT^Q6AYL5^Q:19-223,H:7-211^77.07%ID^E:8e-115^RecName: Full=Splicing factor 3B subunit 4;^Eukaryota; Metazoa; Chordata; Craniata; Vertebrata; Euteleostomi; Mammalia; Eutheria; Euarchontoglires; Glires; Rodentia; Sciurognathi; Muroidea; Muridae; Murinae; Rattus	PF00076.17^RRM_1^RNA recognition motif. (a.k.a. RRM, RBD, or RNP domain)^28-97^E:5e-20`PF14259.1^RRM_6^RNA recognition motif (a.k.a. RRM, RBD, or RNP domain)^28-97^E:1.2e-11`PF13893.1^RRM_5^RNA recognition motif. (a.k.a. RRM, RBD, or RNP domain)^41-100^E:2.6e-09`PF00076.17^RRM_1^RNA recognition motif. (a.k.a. RRM, RBD, or RNP domain)^114-184^E:3.9e-20`PF14259.1^RRM_6^RNA recognition motif (a.k.a.…	.	.	COG0724^RNA-binding proteins (RRM domain)	GO:0005689^cellular_component^U12-type spliceosomal complex`GO:0000166^molecular_function^nucleotide binding`GO:0003723^molecular_function^RNA binding`GO:0006397^biological_process^mRNA processing`GO:0008380^biological_process^RNA splicing
Aipa2393_comp1_c0_seq4	-0.737554	1.92021	-0.437241	0.490391	0.0866378	-0.74089	1.03763	-0.163623	-0.0868762	-0.974467	sp|Q9XIK4|U202A_ARATH^Q9XIK4^Q:3514-419,H:1-1028^73.02%ID^E:0^RecName: Full=UPF0202 protein At1g10490;^Eukaryota; Viridiplantae; Streptophyta; Embryophyta; Tracheophyta; Spermatophyta; Magnoliophyta; eudicotyledons; core eudicotyledons; rosids; malvids; Brassicales; Brassicaceae; Camelineae; Arabidopsis	.	m.82782	416-3514[-]	sp|Q9XIK4|U202A_ARATH^Q9XIK4^Q:1-1032,H:1-1028^73.02%ID^E:0^RecName: Full=UPF0202 protein At1g10490;^Eukaryota; Viridiplantae; Streptophyta; Embryophyta; Tracheophyta; Spermatophyta; Magnoliophyta; eudicotyledons; core eudicotyledons; rosids; malvids; Brassicales; Brassicaceae; Camelineae; Arabidopsis	PF08351.6^DUF1726^Domain of unknown function (DUF1726)^106-200^E:1.6e-36`PF05127.9^Helicase_RecD^Helicase^281-479^E:2.7e-62`PF13718.1^GNAT_acetyltr_2^GNAT acetyltransferase 2^519-748^E:2.6e-74`PF13725.1^tRNA_bind_2^Possible tRNA binding domain^770-892^E:1.3e-21	.	.	COG1444^Predicted P-loop ATPase fused to an acetyltransferase	GO:0005634^cellular_component^nucleus`GO:0005524^molecular_function^ATP binding
Aipa41634_comp0_c0_seq4	0.253312	0.876627	-0.72496	0.00473481	-0.955541	-0.999198	0.973029	1.07674	0.657808	-0.785902	sp|Q9XIC7|SERK2_ARATH^Q9XIC7^Q:966-442,H:32-207^59.66%ID^E:6e-54^RecName: Full=Somatic embryogenesis receptor kinase 2;^Eukaryota; Viridiplantae; Streptophyta; Embryophyta; Tracheophyta; Spermatophyta; Magnoliophyta; eudicotyledons; core eudicotyledons; rosids; malvids; Brassicales; Brassicaceae; Camelineae; Arabidopsis	.	m.148369	403-1044[-]	sp|Q94AG2|SERK1_ARATH^Q94AG2^Q:2-201,H:3-204^58.42%ID^E:5e-67^RecName: Full=Somatic embryogenesis receptor kinase 1;^Eukaryota; Viridiplantae; Streptophyta; Embryophyta; Tracheophyta; Spermatophyta; Magnoliophyta; eudicotyledons; core eudicotyledons; rosids; malvids; Brassicales; Brassicaceae; Camelineae; Arabidopsis	PF13504.1^LRR_7^Leucine rich repeat^19-26^E:1100`PF08263.7^LRRNT_2^Leucine rich repeat N-terminal domain^25-64^E:6.2e-11`PF13504.1^LRR_7^Leucine rich repeat^71-79^E:2100`PF13504.1^LRR_7^Leucine rich repeat^91-104^E:13`PF00560.28^LRR_1^Leucine Rich Repeat^92-114^E:0.16`PF13504.1^LRR_7^Leucine rich repeat^113-128^E:180`PF00560.28^LRR_1^Leucine Rich Repeat^116-138^E:0.26`PF13516.1^LRR_6^Leucine Rich…	.	.	COG0515^Serine/threonine protein kinase	GO:0005789^cellular_component^endoplasmic reticulum membrane`GO:0016021^cellular_component^integral to membrane`GO:0005886^cellular_component^plasma membrane`GO:0043234^cellular_component^protein complex`GO:0005524^molecular_function^ATP binding`GO:0004675^molecular_function^transmembrane receptor protein serine/threonine kinase activity`GO:0004714^molecular_function^transmembrane receptor protei…
Aipa43811_comp2_c0_seq2	-0.748237	0.652757	0.119779	0.956091	-0.0824438	-0.845064	0.968087	-0.240109	0.621909	-1.4346	sp|Q8S1Z1|UTP11_ORYSJ^Q8S1Z1^Q:1107-418,H:2-229^66.96%ID^E:7e-95^RecName: Full=Probable U3 small nucleolar RNA-associated protein 11;^Eukaryota; Viridiplantae; Streptophyta; Embryophyta; Tracheophyta; Spermatophyta; Magnoliophyta; Liliopsida; Poales; Poaceae; BEP clade; Ehrhartoideae; Oryzeae; Oryza	.	m.152257	415-1107[-]	sp|Q8S1Z1|UTP11_ORYSJ^Q8S1Z1^Q:1-230,H:2-229^66.96%ID^E:2e-107^RecName: Full=Probable U3 small nucleolar RNA-associated protein 11;^Eukaryota; Viridiplantae; Streptophyta; Embryophyta; Tracheophyta; Spermatophyta; Magnoliophyta; Liliopsida; Poales; Poaceae; BEP clade; Ehrhartoideae; Oryzeae; Oryza	PF03998.8^Utp11^Utp11 protein^9-230^E:7.5e-63	.	.	COG5223^Uncharacterized conserved protein	GO:0005730^cellular_component^nucleolus`GO:0032040^cellular_component^small-subunit processome`GO:0009561^biological_process^megagametogenesis`GO:0006364^biological_process^rRNA processing
Gyn_Adur_c6977_g1_i3	-0.795771	0.834949	0.0879041	0.345438	-1.41798	0.101665	1.42865	-0.222709	-0.214846	-0.134243	sp|Q10233|RPC2_SCHPO^Q10233^Q:3831-454,H:40-1161^56.77%ID^E:0^RecName: Full=DNA-directed RNA polymerase III subunit RPC2;^Eukaryota; Fungi; Dikarya; Ascomycota; Taphrinomycotina; Schizosaccharomycetes; Schizosaccharomycetales; Schizosaccharomycetaceae; Schizosaccharomyces	.	m.3606	448-3951[-]	sp|Q10233|RPC2_SCHPO^Q10233^Q:41-1166,H:40-1161^56.77%ID^E:0^RecName: Full=DNA-directed RNA polymerase III subunit RPC2;^Eukaryota; Fungi; Dikarya; Ascomycota; Taphrinomycotina; Schizosaccharomycetes; Schizosaccharomycetales; Schizosaccharomycetaceae; Schizosaccharomyces	PF04563.10^RNA_pol_Rpb2_1^RNA polymerase beta subunit^63-450^E:3.4e-50`PF04561.9^RNA_pol_Rpb2_2^RNA polymerase Rpb2, domain 2^213-389^E:4.1e-21`PF04565.11^RNA_pol_Rpb2_3^RNA polymerase Rpb2, domain 3^466-531^E:6.4e-21`PF04566.8^RNA_pol_Rpb2_4^RNA polymerase Rpb2, domain 4^569-627^E:3.1e-20`PF04567.12^RNA_pol_Rpb2_5^RNA polymerase Rpb2, domain 5^649-689^E:2.6e-12`PF00562.23^RNA_pol_Rpb2_6^RNA poly…	.	.	COG0085^DNA-directed RNA polymerase, beta subunit/140 kD subunit	GO:0005829^cellular_component^cytosol`GO:0005666^cellular_component^DNA-directed RNA polymerase III complex`GO:0003677^molecular_function^DNA binding`GO:0003899^molecular_function^DNA-directed RNA polymerase activity`GO:0046872^molecular_function^metal ion binding`GO:0032549^molecular_function^ribonucleoside binding`GO:0006383^biological_process^transcription from RNA polymerase III promoter
Adur39750_comp0_c0_seq1	-0.169038	0.894149	0.233929	0.876159	-0.366924	-1.03974	0.714252	-0.178033	0.52716	-1.25021	sp|Q9C578|RCL1_ARATH^Q9C578^Q:1378-260,H:5-375^68.36%ID^E:7e-158^RecName: Full=Probable RNA 3'-terminal phosphate cyclase-like protein;^Eukaryota; Viridiplantae; Streptophyta; Embryophyta; Tracheophyta; Spermatophyta; Magnoliophyta; eudicotyledons; core eudicotyledons; rosids; malvids; Brassicales; Brassicaceae; Camelineae; Arabidopsis	.	m.59731	257-1393[-]	sp|Q9C578|RCL1_ARATH^Q9C578^Q:6-378,H:5-375^68.36%ID^E:1e-168^RecName: Full=Probable RNA 3'-terminal phosphate cyclase-like protein;^Eukaryota; Viridiplantae; Streptophyta; Embryophyta; Tracheophyta; Spermatophyta; Magnoliophyta; eudicotyledons; core eudicotyledons; rosids; malvids; Brassicales; Brassicaceae; Camelineae; Arabidopsis	PF01137.16^RTC^RNA 3'-terminal phosphate cyclase^6-353^E:1.4e-64`PF05189.8^RTC_insert^RNA 3'-terminal phosphate cyclase (RTC), insert domain^183-301^E:1.3e-29	.	.	COG0430^RNA 3'-terminal phosphate cyclase	GO:0005730^cellular_component^nucleolus`GO:0003824^molecular_function^catalytic activity`GO:0042254^biological_process^ribosome biogenesis`GO:0006396^biological_process^RNA processing
Adur6137_comp0_c1_seq1	-0.180714	0.829666	0.0994983	0.654533	-0.254808	-0.738443	0.727281	-0.107966	0.509039	-1.32177	.	.	.	.	.	.	.	.	.	.
Adur41678_comp2_c0_seq1	-0.250046	1.16264	-0.157524	-0.0360027	-0.441995	-0.43371	0.98036	0.13247	0.665508	-1.3175	sp|O82486|MTA70_ARATH^O82486^Q:2734-818,H:1-603^63.08%ID^E:0^RecName: Full=N6-adenosine-methyltransferase MT-A70-like;^Eukaryota; Viridiplantae; Streptophyta; Embryophyta; Tracheophyta; Spermatophyta; Magnoliophyta; eudicotyledons; core eudicotyledons; rosids; malvids; Brassicales; Brassicaceae; Camelineae; Arabidopsis`sp|O82486|MTA70_ARATH^O82486^Q:737-486,H:592-675^71.43%ID^E:1e-30^RecName: Ful…	.	m.64014	731-2734[-]	sp|O82486|MTA70_ARATH^O82486^Q:1-639,H:1-603^64.91%ID^E:0^RecName: Full=N6-adenosine-methyltransferase MT-A70-like;^Eukaryota; Viridiplantae; Streptophyta; Embryophyta; Tracheophyta; Spermatophyta; Magnoliophyta; eudicotyledons; core eudicotyledons; rosids; malvids; Brassicales; Brassicaceae; Camelineae; Arabidopsis	PF05063.9^MT-A70^MT-A70^512-644^E:2.5e-46	.	.	COG4725^Transcriptional activator, adenine-specific DNA methyltransferase	GO:0009507^cellular_component^chloroplast`GO:0016607^cellular_component^nuclear speck`GO:0016422^molecular_function^mRNA (2'-O-methyladenosine-N6-)-methyltransferase activity`GO:0003723^molecular_function^RNA binding
Gyn_Adur_c20031_g1_i1	-1.20368	1.9793	-0.253222	-0.0451839	-0.637121	-1.03961	1.04854	0.550914	0.0785294	-0.219936	.	.	m.7845	30-428[-]	.	.	.	.	.	.
Adur31475_comp1_c0_seq1	-0.308169	0.703457	-0.503212	0.0619805	-1.05107	-0.518816	1.35187	0.08972	0.724262	-0.41826	.	.	m.47100	470-997[-]	.	.	.	.	.	.
Aipa22942_comp0_c0_seq1	-0.647881	2.00411	-0.182029	0.471592	-0.807076	-0.362145	0.137383	0.405771	0.0873791	-0.655024	.	.	m.116816	2-661[-]	.	.	.	.	.	.
Adur24164_comp1_c0_seq1	-1.43018	1.00629	-0.516924	-0.370332	-1.15553	0.546291	0.5901	0.467097	0.839475	-0.117587	sp|Q8LDU5|PP298_ARATH^Q8LDU5^Q:806-6,H:42-308^68.91%ID^E:6e-133^RecName: Full=Pentatricopeptide repeat-containing protein At4g01400, mitochondrial;^Eukaryota; Viridiplantae; Streptophyta; Embryophyta; Tracheophyta; Spermatophyta; Magnoliophyta; eudicotyledons; core eudicotyledons; rosids; malvids; Brassicales; Brassicaceae; Camelineae; Arabidopsis	.	m.36307	3-929[-]	sp|Q8LDU5|PP298_ARATH^Q8LDU5^Q:42-308,H:42-308^68.91%ID^E:5e-135^RecName: Full=Pentatricopeptide repeat-containing protein At4g01400, mitochondrial;^Eukaryota; Viridiplantae; Streptophyta; Embryophyta; Tracheophyta; Spermatophyta; Magnoliophyta; eudicotyledons; core eudicotyledons; rosids; malvids; Brassicales; Brassicaceae; Camelineae; Arabidopsis	PF13812.1^PPR_3^Pentatricopeptide repeat domain^121-152^E:0.11`PF01535.15^PPR^PPR repeat^122-150^E:0.052`PF13041.1^PPR_2^PPR repeat family^158-201^E:5.9e-08`PF12854.2^PPR_1^PPR repeat^185-216^E:1.5e-08`PF13812.1^PPR_3^Pentatricopeptide repeat domain^191-218^E:0.33`PF13041.1^PPR_2^PPR repeat family^192-237^E:1.3e-12`PF01535.15^PPR^PPR repeat^192-220^E:1.7e-05`PF13041.1^PPR_2^PPR repeat family^223-…	.	.	.	GO:0005739^cellular_component^mitochondrion
Aipa14493_comp0_c0_seq1	-0.724362	1.65745	-0.562501	0.0397963	0.103196	-0.810336	0.298198	0.0762992	1.15986	-0.926569	sp|Q84W65|SUFE_ARATH^Q84W65^Q:1401-1015,H:77-202^78.29%ID^E:8e-61^RecName: Full=SufE-like protein, chloroplastic;^Eukaryota; Viridiplantae; Streptophyta; Embryophyta; Tracheophyta; Spermatophyta; Magnoliophyta; eudicotyledons; core eudicotyledons; rosids; malvids; Brassicales; Brassicaceae; Camelineae; Arabidopsis`sp|Q84W65|SUFE_ARATH^Q84W65^Q:684-487,H:304-371^82.35%ID^E:3e-27^RecName: Full=SufE…	.	m.102861	475-1644[-]	sp|Q84W65|SUFE_ARATH^Q84W65^Q:51-386,H:46-371^64.12%ID^E:1e-126^RecName: Full=SufE-like protein, chloroplastic;^Eukaryota; Viridiplantae; Streptophyta; Embryophyta; Tracheophyta; Spermatophyta; Magnoliophyta; eudicotyledons; core eudicotyledons; rosids; malvids; Brassicales; Brassicaceae; Camelineae; Arabidopsis	PF02657.10^SufE^Fe-S metabolism associated domain^95-221^E:2.5e-32`PF01722.13^BolA^BolA-like protein^305-385^E:8.8e-30	.	.	COG0271^Stress-induced morphogen (activity unknown)	GO:0009570^cellular_component^chloroplast stroma`GO:0005739^cellular_component^mitochondrion`GO:0008047^molecular_function^enzyme activator activity`GO:0016226^biological_process^iron-sulfur cluster assembly
Aipa38509_comp1_c0_seq1	-0.577995	1.67954	0.045374	0.159856	0.246416	-0.641519	1.24046	-0.761586	-0.0300167	-0.993342	sp|Q9FF81|VPS36_ARATH^Q9FF81^Q:1794-457,H:11-435^65.92%ID^E:0^RecName: Full=Vacuolar protein sorting-associated protein 36;^Eukaryota; Viridiplantae; Streptophyta; Embryophyta; Tracheophyta; Spermatophyta; Magnoliophyta; eudicotyledons; core eudicotyledons; rosids; malvids; Brassicales; Brassicaceae; Camelineae; Arabidopsis	.	m.144144	442-1800[-]	sp|Q9FF81|VPS36_ARATH^Q9FF81^Q:3-448,H:11-435^65.92%ID^E:0^RecName: Full=Vacuolar protein sorting-associated protein 36;^Eukaryota; Viridiplantae; Streptophyta; Embryophyta; Tracheophyta; Spermatophyta; Magnoliophyta; eudicotyledons; core eudicotyledons; rosids; malvids; Brassicales; Brassicaceae; Camelineae; Arabidopsis	PF11605.3^Vps36_ESCRT-II^Vacuolar protein sorting protein 36 Vps36^11-105^E:4.9e-13`PF04157.11^EAP30^EAP30/Vps36 family^187-411^E:3.6e-53	.	.	NOG262969^Phytanoyl-Coa dioxygenase	GO:0000814^cellular_component^ESCRT II complex`GO:0032266^molecular_function^phosphatidylinositol-3-phosphate binding`GO:0015031^biological_process^protein transport
Aipa37196_comp0_c0_seq1	-0.197832	0.865319	-0.0542609	0.763547	-1.18829	-1.11196	0.345556	0.360095	0.945282	-0.504964	sp|Q9FM19|HIR1_ARATH^Q9FM19^Q:1854-1402,H:132-282^93.38%ID^E:7e-135^RecName: Full=Hypersensitive-induced response protein 1;^Eukaryota; Viridiplantae; Streptophyta; Embryophyta; Tracheophyta; Spermatophyta; Magnoliophyta; eudicotyledons; core eudicotyledons; rosids; malvids; Brassicales; Brassicaceae; Camelineae; Arabidopsis`sp|Q9FM19|HIR1_ARATH^Q9FM19^Q:2438-2124,H:1-105^79.05%ID^E:7e-135^RecNam…	.	m.141847	2100-2438[-]	sp|Q9FM19|HIR1_ARATH^Q9FM19^Q:1-105,H:1-105^79.05%ID^E:3e-55^RecName: Full=Hypersensitive-induced response protein 1;^Eukaryota; Viridiplantae; Streptophyta; Embryophyta; Tracheophyta; Spermatophyta; Magnoliophyta; eudicotyledons; core eudicotyledons; rosids; malvids; Brassicales; Brassicaceae; Camelineae; Arabidopsis	PF01145.20^Band_7^SPFH domain / Band 7 family^9-102^E:1.3e-13	.	.	COG0330^Membrane protease subunits, stomatin/prohibitin homologs	GO:0005794^cellular_component^Golgi apparatus`GO:0005886^cellular_component^plasma membrane`GO:0009506^cellular_component^plasmodesma`GO:0005774^cellular_component^vacuolar membrane
Adur32744_comp0_c0_seq1	-0.506429	1.5793	0.0942317	0.526609	-0.458524	-0.488004	1.13833	-0.193201	-0.505201	-0.829484	.	.	m.49418	168-1136[-]	.	PF05623.7^DUF789^Protein of unknown function (DUF789)^3-313^E:1.5e-91	.	.	.	.
Adur21509_comp0_c0_seq1	-1.07096	1.5091	0.234736	0.214801	-0.135471	-0.155406	0.297386	-0.181035	0.787198	-1.35431	sp|Q5ZKD5|RRP12_CHICK^Q5ZKD5^Q:3163-512,H:210-1035^23.05%ID^E:2e-34^RecName: Full=RRP12-like protein;^Eukaryota; Metazoa; Chordata; Craniata; Vertebrata; Euteleostomi; Archosauria; Dinosauria; Saurischia; Theropoda; Coelurosauria; Aves; Neognathae; Galliformes; Phasianidae; Phasianinae; Gallus	.	m.32216	50-3541[-]	sp|Q5ZKD5|RRP12_CHICK^Q5ZKD5^Q:21-1010,H:112-1035^23.28%ID^E:9e-45^RecName: Full=RRP12-like protein;^Eukaryota; Metazoa; Chordata; Craniata; Vertebrata; Euteleostomi; Archosauria; Dinosauria; Saurischia; Theropoda; Coelurosauria; Aves; Neognathae; Galliformes; Phasianidae; Phasianinae; Gallus	PF08161.7^NUC173^NUC173 domain^405-599^E:1.6e-38	.	.	NOG149372^Protein involved in ribosome biogenesis	GO:0016021^cellular_component^integral to membrane`GO:0031965^cellular_component^nuclear membrane`GO:0005730^cellular_component^nucleolus
[truncated: 6 more rows]

## Sheet: Treatment I GO
sample	population	p value	adj p	GO
87	12194	0.00074887	0.000873199	5524	ATP binding	namespace: molecular_function
41	1174	9.44252e-22	1.10431e-21	5730	nucleolus	namespace: cellular_component
36	2042	1.75101e-10	2.04771e-10	3723	RNA binding	namespace: molecular_function
[truncated: 111 more rows]

## Sheet: Treatment II
gene	TG_0d	TG_3di	TG_3du	TG_7di	TG_7du	GRG_0d	GRG_3di	GRG_3du	GRG_7di	GRG_7du	Annotation									GO
[truncated: 468 more rows]

[truncated: 3 more sheets: Treatment II GO, Treatment III, Treatment III GO]
