# Supplementary material for: Gene expression profiling describes the genetic regulation of Meloidogyne arenaria resistance in Arachis hypogaea and reveals a candidate gene for resistance
Source: Sci Rep. 2017 May 2;7:1317. doi: 10.1038/s41598-017-00971-6 (PMC5430994; doi:10.1038/s41598-017-00971-6)
Supplement: Supplementary file 8 — Table S4 [file 41598_2017_971_MOESM8_ESM.xls]

## Sheet: Sheet1
Table S4: Clusters of differentially expressed genes between Tifguard (R ) and Gregory (S) affected by genotype.
Each group of two sheets contains in the first sheet (Genotype I,II) the gene ID, Z-score normalized relative expression for each sample, transdecoder annotation, and Go terms associated with that annotation
The second sheet for each group (Genotype I GO, II GO contains the top enriched GO terms by hypergeometric test and adjusted p-value by Benjamini-Hochberg multiple testing correction
Additionally a third sheet for each group contains the enriched GO terms for the genes in each group that map to chromosome A09 (Genotype I Chromosome 9 GO, Genotype II Chromosome 9 GO)

## Sheet: Genotype I
gene	TG_0d	TG_3di	TG_3du	TG_7di	TG_7du	GRG_0d	GRG_3di	GRG_3du	GRG_7di	GRG_7du	Annotation									GO
Adur1172_comp0_c0_seq1	0.976316	1.04578	1.01725	1.0734	1.11076	-0.868332	-0.949088	-0.937456	-0.862963	-0.931639	.	.	m.1809	158-1159[-]	.	.	.	.	.	.
Gyn_Aipa_c21775_g1_i1	1.03136	0.318507	1.14742	0.53205	1.66504	-0.840346	-0.881702	-0.846955	-0.847501	-0.827914	sp|Q9SSK5|MLP43_ARATH^Q9SSK5^Q:384-4,H:4-131^47.66%ID^E:2e-35^RecName: Full=MLP-like protein 43;^Eukaryota; Viridiplantae; Streptophyta; Embryophyta; Tracheophyta; Spermatophyta; Magnoliophyta; eudicotyledons; core eudicotyledons; rosids; malvids; Brassicales; Brassicaceae; Camelineae; Arabidopsis	.	m.24813	1-387[-]	sp|Q9SSK5|MLP43_ARATH^Q9SSK5^Q:2-128,H:4-131^47.66%ID^E:7e-36^RecName: Full=MLP-like protein 43;^Eukaryota; Viridiplantae; Streptophyta; Embryophyta; Tracheophyta; Spermatophyta; Magnoliophyta; eudicotyledons; core eudicotyledons; rosids; malvids; Brassicales; Brassicaceae; Camelineae; Arabidopsis	PF00407.14^Bet_v_1^Pathogenesis-related protein Bet v I family^5-129^E:5.3e-45`PF10604.4^Polyketide_cyc2^Polyketide cyclase / dehydrase and lipid transport^8-124^E:0.00014	.	.	euNOG21652^Protein involved in response to biotic stimulus	GO:0009507^cellular_component^chloroplast`GO:0006952^biological_process^defense response`GO:0009607^biological_process^response to biotic stimulus
Adur4074_comp1_c0_seq6	1.13233	0.789139	1.03887	1.17937	0.976337	-0.849585	-0.906087	-0.920589	-0.914208	-0.885087	sp|O82647|PDC1_ARATH^O82647^Q:2197-395,H:1-607^84.68%ID^E:0^.^.	.	m.6698	392-2197[-]	sp|O82647|PDC1_ARATH^O82647^Q:1-601,H:1-607^84.68%ID^E:0^.^.	PF02776.13^TPP_enzyme_N^Thiamine pyrophosphate enzyme, N-terminal TPP binding domain^40-202^E:2.2e-35`PF00205.17^TPP_enzyme_M^Thiamine pyrophosphate enzyme, central domain^237-346^E:1.2e-17`PF02775.16^TPP_enzyme_C^Thiamine pyrophosphate enzyme, C-terminal TPP binding domain^447-572^E:9.6e-14	.	.	.	.
Aipa37734_comp0_c0_seq1	0.771029	1.19712	1.14069	1.17226	0.876716	-0.900354	-0.900354	-0.900354	-0.900354	-0.900354	sp|Q9LIE5|FHY3_ARATH^Q9LIE5^Q:2093-1014,H:257-619^31.51%ID^E:5e-56^RecName: Full=Protein FAR-RED ELONGATED HYPOCOTYL 3;^Eukaryota; Viridiplantae; Streptophyta; Embryophyta; Tracheophyta; Spermatophyta; Magnoliophyta; eudicotyledons; core eudicotyledons; rosids; malvids; Brassicales; Brassicaceae; Camelineae; Arabidopsis	.	m.142577	387-1358[-]	.	PF04434.12^SWIM^SWIM zinc finger^72-88^E:0.014	.	.	.	.
Gyn_Adur_c19326_g1_i1	1.22773	1.45564	0.789266	0.901578	0.790072	-0.8441	-0.844879	-0.844073	-0.888246	-0.848533	sp|P08770|TRA1_MAIZE^P08770^Q:1785-223,H:236-751^33.14%ID^E:5e-91^RecName: Full=Putative AC transposase;^Eukaryota; Viridiplantae; Streptophyta; Embryophyta; Tracheophyta; Spermatophyta; Magnoliophyta; Liliopsida; Poales; Poaceae; PACMAD clade; Panicoideae; Andropogoneae; Zea	.	m.7746	100-1950[-]	sp|P08770|TRA1_MAIZE^P08770^Q:56-576,H:236-751^33.14%ID^E:5e-94^RecName: Full=Putative AC transposase;^Eukaryota; Viridiplantae; Streptophyta; Embryophyta; Tracheophyta; Spermatophyta; Magnoliophyta; Liliopsida; Poales; Poaceae; PACMAD clade; Panicoideae; Andropogoneae; Zea	PF14372.1^DUF4413^Domain of unknown function (DUF4413)^341-441^E:6.7e-28`PF05699.9^Dimer_Tnp_hAT^hAT family C-terminal dimerisation region^494-576^E:5.5e-28	.	.	.	GO:0003677^molecular_function^DNA binding`GO:0006310^biological_process^DNA recombination`GO:0032196^biological_process^transposition
Adur25251_comp0_c0_seq1	0.987099	0.336002	0.830184	1.28951	1.37245	-0.826351	-0.897457	-0.999327	-0.82098	-0.830097	sp|Q9FSF0|MDH_TOBAC^Q9FSF0^Q:1538-567,H:1-324^95.37%ID^E:0^.^.	.	m.38057	540-1586[-]	sp|Q9FSF0|MDH_TOBAC^Q9FSF0^Q:17-348,H:1-332^95.18%ID^E:0^.^.	PF00056.18^Ldh_1_N^lactate/malate dehydrogenase, NAD binding domain^22-169^E:8e-33`PF02866.13^Ldh_1_C^lactate/malate dehydrogenase, alpha/beta C-terminal domain^173-341^E:8.4e-42	.	.	.	.
Aipa14046_comp0_c0_seq1	1.20769	0.793775	0.776647	1.43066	0.869897	-0.885982	-0.881542	-0.873929	-0.884713	-0.885348	sp|Q9LQ32|GXM3_ARATH^Q9LQ32^Q:1174-530,H:70-279^48.61%ID^E:2e-60^RecName: Full=Glucuronoxylan 4-O-methyltransferase 3;^Eukaryota; Viridiplantae; Streptophyta; Embryophyta; Tracheophyta; Spermatophyta; Magnoliophyta; eudicotyledons; core eudicotyledons; rosids; malvids; Brassicales; Brassicaceae; Camelineae; Arabidopsis	.	m.101798	473-1387[-]	sp|Q9LQ32|GXM3_ARATH^Q9LQ32^Q:68-286,H:66-279^48.18%ID^E:6e-64^RecName: Full=Glucuronoxylan 4-O-methyltransferase 3;^Eukaryota; Viridiplantae; Streptophyta; Embryophyta; Tracheophyta; Spermatophyta; Magnoliophyta; eudicotyledons; core eudicotyledons; rosids; malvids; Brassicales; Brassicaceae; Camelineae; Arabidopsis	PF04669.8^Polysacc_synt_4^Polysaccharide biosynthesis^94-282^E:9.6e-68	.	.	.	GO:0005794^cellular_component^Golgi apparatus`GO:0000139^cellular_component^Golgi membrane`GO:0016021^cellular_component^integral to membrane`GO:0030775^molecular_function^glucuronoxylan 4-O-methyltransferase activity`GO:0009808^biological_process^lignin metabolic process`GO:0045491^biological_process^xylan metabolic process
Adur48252_comp2_c0_seq2	1.00198	1.31038	0.928346	1.35393	0.626961	-0.976583	-0.831992	-0.938972	-0.748246	-0.95502	.	.	m.74296	273-3230[-]	.	PF00564.19^PB1^PB1 domain^6-85^E:6.3e-13`PF00569.12^ZZ^Zinc finger, ZZ type^535-570^E:2.1e-08	.	.	.	.
Adur25970_comp0_c0_seq3	0.789776	0.673945	1.01151	1.09776	1.35561	-0.902318	-0.987217	-0.848128	-0.830064	-0.872965	sp|Q69SG5|GUN24_ORYSJ^Q69SG5^Q:1331-6,H:1-443^66.52%ID^E:0^RecName: Full=Endoglucanase 24;^Eukaryota; Viridiplantae; Streptophyta; Embryophyta; Tracheophyta; Spermatophyta; Magnoliophyta; Liliopsida; Poales; Poaceae; BEP clade; Ehrhartoideae; Oryzeae; Oryza	.	m.39121	3-1331[-]	sp|Q69SG5|GUN24_ORYSJ^Q69SG5^Q:1-442,H:1-443^66.52%ID^E:0^RecName: Full=Endoglucanase 24;^Eukaryota; Viridiplantae; Streptophyta; Embryophyta; Tracheophyta; Spermatophyta; Magnoliophyta; Liliopsida; Poales; Poaceae; BEP clade; Ehrhartoideae; Oryzeae; Oryza	PF00759.14^Glyco_hydro_9^Glycosyl hydrolase family 9^56-442^E:7.8e-123	.	.	.	GO:0005576^cellular_component^extracellular region`GO:0005886^cellular_component^plasma membrane`GO:0008810^molecular_function^cellulase activity`GO:0030245^biological_process^cellulose catabolic process
Adur2102_comp4_c0_seq1	0.809087	1.263	1.09297	1.09297	0.923429	-0.931667	-0.92871	-0.974052	-0.861682	-0.794654	sp|Q8VZ80|PLT5_ARATH^Q8VZ80^Q:67-942,H:239-530^59.18%ID^E:2e-87^RecName: Full=Polyol transporter 5;^Eukaryota; Viridiplantae; Streptophyta; Embryophyta; Tracheophyta; Spermatophyta; Magnoliophyta; eudicotyledons; core eudicotyledons; rosids; malvids; Brassicales; Brassicaceae; Camelineae; Arabidopsis	.	m.3040	1445-2137[-]	sp|P73467|Y1223_SYNY3^P73467^Q:2-229,H:79-305^54.15%ID^E:4e-80^RecName: Full=Epimerase family protein slr1223;^Bacteria; Cyanobacteria; Chroococcales; Synechocystis	PF08338.6^DUF1731^Domain of unknown function (DUF1731)^182-229^E:6.1e-17	.	.	COG1090^Predicted nucleoside-diphosphate sugar epimerase	GO:0000166^molecular_function^nucleotide binding
Aipa26322_comp2_c0_seq8	0.890196	1.17711	0.952208	1.14789	1.02883	-1.00957	-0.69979	-0.861848	-0.932404	-1.00351	sp|A7XDQ9|B3GTK_ARATH^A7XDQ9^Q:2394-346,H:1-683^65.41%ID^E:0^RecName: Full=Probable beta-1,3-galactosyltransferase 20;^Eukaryota; Viridiplantae; Streptophyta; Embryophyta; Tracheophyta; Spermatophyta; Magnoliophyta; eudicotyledons; core eudicotyledons; rosids; malvids; Brassicales; Brassicaceae; Camelineae; Arabidopsis	.	m.122962	343-2394[-]	sp|A7XDQ9|B3GTK_ARATH^A7XDQ9^Q:1-683,H:1-683^65.41%ID^E:0^RecName: Full=Probable beta-1,3-galactosyltransferase 20;^Eukaryota; Viridiplantae; Streptophyta; Embryophyta; Tracheophyta; Spermatophyta; Magnoliophyta; eudicotyledons; core eudicotyledons; rosids; malvids; Brassicales; Brassicaceae; Camelineae; Arabidopsis	PF00337.17^Gal-bind_lectin^Galactoside-binding lectin^196-403^E:2.5e-49`PF01762.16^Galactosyl_T^Galactosyltransferase^451-631^E:1.4e-33	.	.	.	GO:0000139^cellular_component^Golgi membrane`GO:0016021^cellular_component^integral to membrane`GO:0030246^molecular_function^carbohydrate binding`GO:0008378^molecular_function^galactosyltransferase activity`GO:0006486^biological_process^protein glycosylation
Adur37670_comp1_c0_seq5	0.88841	1.25776	1.03595	0.948014	1.08774	-0.932939	-0.857701	-0.939778	-0.825456	-0.946618	.	.	m.57065	476-4573[-]	.	PF13921.1^Myb_DNA-bind_6^Myb-like DNA-binding domain^588-658^E:7.5e-06	.	.	.	.
Gyn_Adur_c16979_g1_i1	0.626722	1.70556	1.20367	0.693718	0.896392	-0.941463	-0.931677	-0.952608	-0.671617	-0.851271	sp|Q93ZB9|FACR3_ARATH^Q93ZB9^Q:587-3,H:203-392^58.46%ID^E:6e-81^RecName: Full=Fatty acyl-CoA reductase 3;^Eukaryota; Viridiplantae; Streptophyta; Embryophyta; Tracheophyta; Spermatophyta; Magnoliophyta; eudicotyledons; core eudicotyledons; rosids; malvids; Brassicales; Brassicaceae; Camelineae; Arabidopsis	.	m.7454	3-587[-]	sp|Q93ZB9|FACR3_ARATH^Q93ZB9^Q:1-195,H:203-392^58.46%ID^E:5e-81^RecName: Full=Fatty acyl-CoA reductase 3;^Eukaryota; Viridiplantae; Streptophyta; Embryophyta; Tracheophyta; Spermatophyta; Magnoliophyta; eudicotyledons; core eudicotyledons; rosids; malvids; Brassicales; Brassicaceae; Camelineae; Arabidopsis	PF07993.7^NAD_binding_4^Male sterility protein^19-120^E:1.7e-28	.	.	.	GO:0005783^cellular_component^endoplasmic reticulum`GO:0080019^molecular_function^fatty-acyl-CoA reductase (alcohol-forming) activity`GO:0000166^molecular_function^nucleotide binding`GO:0010025^biological_process^wax biosynthetic process
Adur48252_comp2_c0_seq3	0.987925	1.4307	0.923989	1.2761	0.615794	-0.982712	-0.81906	-0.942256	-0.636704	-1.04756	.	.	m.74297	401-3355[-]	.	PF00564.19^PB1^PB1 domain^6-85^E:6.2e-13`PF00569.12^ZZ^Zinc finger, ZZ type^535-570^E:2.1e-08	.	.	.	.
Gyn_Aipa_c8179_g1_i1	0.759619	1.60539	1.06846	0.762403	0.976765	-0.909741	-0.940748	-0.983171	-0.702351	-0.848289	sp|Q93ZB9|FACR3_ARATH^Q93ZB9^Q:928-2,H:3-311^62.14%ID^E:1e-136^RecName: Full=Fatty acyl-CoA reductase 3;^Eukaryota; Viridiplantae; Streptophyta; Embryophyta; Tracheophyta; Spermatophyta; Magnoliophyta; eudicotyledons; core eudicotyledons; rosids; malvids; Brassicales; Brassicaceae; Camelineae; Arabidopsis	.	m.18985	2-922[-]	sp|Q93ZB9|FACR3_ARATH^Q93ZB9^Q:1-307,H:5-311^62.54%ID^E:2e-136^RecName: Full=Fatty acyl-CoA reductase 3;^Eukaryota; Viridiplantae; Streptophyta; Embryophyta; Tracheophyta; Spermatophyta; Magnoliophyta; eudicotyledons; core eudicotyledons; rosids; malvids; Brassicales; Brassicaceae; Camelineae; Arabidopsis	PF01370.16^Epimerase^NAD dependent epimerase/dehydratase family^15-269^E:1.5e-06`PF07993.7^NAD_binding_4^Male sterility protein^17-306^E:4.7e-74`PF04321.12^RmlD_sub_bind^RmlD substrate binding domain^77-165^E:5.7e-06	.	.	.	GO:0005783^cellular_component^endoplasmic reticulum`GO:0080019^molecular_function^fatty-acyl-CoA reductase (alcohol-forming) activity`GO:0000166^molecular_function^nucleotide binding`GO:0010025^biological_process^wax biosynthetic process
Gyn_Adur_c1931_g1_i2	0.783028	1.06575	1.01473	1.15864	1.0815	-0.838375	-0.870414	-0.986222	-0.844997	-0.947381	.	.	m.13940	1-441[-]	.	.	.	.	.	.
Gyn_Adur_c62937_g1_i1	0.77167	0.361176	0.906405	0.99448	1.61206	-0.858248	-0.853005	-0.871879	-0.833083	-0.851957	.	.	m.12682	184-1155[-]	.	.	.	.	.	.
Aipa13571_comp0_c0_seq1	1.23677	1.58966	1.22845	0.765118	0.473766	-0.873551	-0.873551	-0.873551	-0.873551	-0.85742	.	.	.	.	.	.	.	.	.	.
Gyn_Adur_c9424_g1_i1	0.961897	1.19155	1.38856	1.03296	0.487495	-0.872881	-0.872881	-0.853125	-0.872881	-0.872881	.	.	m.5892	451-843[+]	.	.	.	.	.	.
Adur44116_comp1_c0_seq1	0.938195	1.60904	0.752011	0.961439	0.788696	-0.837915	-0.768983	-0.751285	-0.93378	-0.908343	.	.	m.67708	3-422[-]	.	PF02892.10^zf-BED^BED zinc finger^42-89^E:2.3e-06	.	.	.	.
Aipa28603_comp0_c0_seq1	0.937615	1.32461	0.894705	0.972352	1.12356	-0.934011	-0.927436	-0.901139	-0.885148	-0.851033	.	.	m.128282	1-453[-]	.	.	.	.	.	.
Gyn_Adur_c47552_g1_i1	1.19321	1.11862	1.12699	0.833679	0.903708	-0.750601	-0.990628	-0.778004	-1.11749	-0.768869	sp|P0C2F6|RNHX1_ARATH^P0C2F6^Q:2999-1176,H:1-616^33.23%ID^E:3e-97^RecName: Full=Putative ribonuclease H protein At1g65750;^Eukaryota; Viridiplantae; Streptophyta; Embryophyta; Tracheophyta; Spermatophyta; Magnoliophyta; eudicotyledons; core eudicotyledons; rosids; malvids; Brassicales; Brassicaceae; Camelineae; Arabidopsis	.	m.10547	5293-5736[-]	.	.	.	.	.	.
Gyn_Aipa_c50658_g1_i1	0.638139	1.6764	1.1808	0.632437	0.966064	-0.914782	-0.91101	-0.935244	-0.747969	-0.813328	sp|Q93ZB9|FACR3_ARATH^Q93ZB9^Q:656-84,H:308-493^48.69%ID^E:4e-62^RecName: Full=Fatty acyl-CoA reductase 3;^Eukaryota; Viridiplantae; Streptophyta; Embryophyta; Tracheophyta; Spermatophyta; Magnoliophyta; eudicotyledons; core eudicotyledons; rosids; malvids; Brassicales; Brassicaceae; Camelineae; Arabidopsis	.	m.26369	78-659[-]	sp|Q93ZB9|FACR3_ARATH^Q93ZB9^Q:2-192,H:308-493^48.69%ID^E:1e-62^RecName: Full=Fatty acyl-CoA reductase 3;^Eukaryota; Viridiplantae; Streptophyta; Embryophyta; Tracheophyta; Spermatophyta; Magnoliophyta; eudicotyledons; core eudicotyledons; rosids; malvids; Brassicales; Brassicaceae; Camelineae; Arabidopsis	PF03015.14^Sterile^Male sterility protein^94-193^E:8e-14	.	.	.	GO:0005783^cellular_component^endoplasmic reticulum`GO:0080019^molecular_function^fatty-acyl-CoA reductase (alcohol-forming) activity`GO:0000166^molecular_function^nucleotide binding`GO:0010025^biological_process^wax biosynthetic process
Aipa31853_comp0_c0_seq2	0.372832	0.951546	0.880163	1.84996	0.591231	-0.868387	-0.936031	-0.746696	-0.803802	-0.849352	sp|Q564G7|GMGT1_CYATE^Q564G7^Q:1865-1215,H:7-223^65.44%ID^E:1e-162^RecName: Full=Galactomannan galactosyltransferase 1;^Eukaryota; Viridiplantae; Streptophyta; Embryophyta; Tracheophyta; Spermatophyta; Magnoliophyta; eudicotyledons; core eudicotyledons; rosids; fabids; Fabales; Fabaceae; Papilionoideae; Indigofereae; Cyamopsis`sp|Q564G7|GMGT1_CYATE^Q564G7^Q:1218-571,H:226-433^67.28%ID^E:1e-162^Re…	.	m.132689	562-1128[-]	sp|Q564G7|GMGT1_CYATE^Q564G7^Q:1-186,H:253-433^65.24%ID^E:3e-83^RecName: Full=Galactomannan galactosyltransferase 1;^Eukaryota; Viridiplantae; Streptophyta; Embryophyta; Tracheophyta; Spermatophyta; Magnoliophyta; eudicotyledons; core eudicotyledons; rosids; fabids; Fabales; Fabaceae; Papilionoideae; Indigofereae; Cyamopsis	PF05637.7^Glyco_transf_34^galactosyl transferase GMA12/MNN10 family^1-138^E:9.4e-12	.	.	.	GO:0000139^cellular_component^Golgi membrane`GO:0016021^cellular_component^integral to membrane`GO:0016758^molecular_function^transferase activity, transferring hexosyl groups
Gyn_Adur_c7500_g2_i1	1.33916	0.914411	1.11549	0.958701	0.904371	-0.896188	-0.896188	-0.896188	-0.896188	-0.896188	sp|F4K5J1|MYO17_ARATH^F4K5J1^Q:398-240,H:412-464^84.91%ID^E:3e-24^.^.	.	.	.	.	.	.	.	.	.
Adur43094_comp1_c0_seq1	0.907019	1.05465	1.24393	1.10091	0.802334	-0.867104	-0.888114	-0.879268	-0.914286	-0.906176	.	.	m.66091	254-706[+]	.	.	.	.	.	.
AipaGG23421|comp2_c0_seq1	1.70607	1.2131	0.662854	1.07454	0.54176	-0.86322	-0.757534	-0.811423	-0.907443	-0.885652
Aipa37717_comp0_c0_seq1	0.226918	1.77468	0.84598	1.19022	0.885208	-0.860683	-0.837762	-0.835999	-0.860683	-0.860683	.	.	m.142565	1-597[-]	.	PF03101.10^FAR1^FAR1 DNA-binding domain^124-193^E:2.4e-11	.	.	.	.
Aipa46010_comp2_c0_seq1	0.758285	1.54129	1.10174	0.948702	0.785396	-0.886162	-0.978883	-0.675693	-1.01	-0.818144	.	.	m.156916	611-4078[-]	.	.	.	.	.	.
Aipa37303_comp0_c0_seq1	0.690152	1.6606	1.22601	0.876015	0.687918	-0.888362	-0.831486	-0.871503	-0.893237	-0.872518	.	.	m.141995	1-411[-]	.	.	.	.	.	.
Adur36373_comp0_c0_seq2	0.863809	0.209859	1.08678	0.816678	1.48876	-0.817066	-0.831568	-0.831568	-0.814347	-0.81344	sp|Q8GTE3|RS3A_CICAR^Q8GTE3^Q:777-313,H:96-249^84.52%ID^E:2e-88^RecName: Full=40S ribosomal protein S3a;^Eukaryota; Viridiplantae; Streptophyta; Embryophyta; Tracheophyta; Spermatophyta; Magnoliophyta; eudicotyledons; core eudicotyledons; rosids; fabids; Fabales; Fabaceae; Papilionoideae; Cicereae; Cicer	.	m.55414	274-777[-]	sp|Q8GTE3|RS3A_CICAR^Q8GTE3^Q:1-167,H:96-261^80.84%ID^E:2e-93^RecName: Full=40S ribosomal protein S3a;^Eukaryota; Viridiplantae; Streptophyta; Embryophyta; Tracheophyta; Spermatophyta; Magnoliophyta; eudicotyledons; core eudicotyledons; rosids; fabids; Fabales; Fabaceae; Papilionoideae; Cicereae; Cicer	PF01015.13^Ribosomal_S3Ae^Ribosomal S3Ae family^1-127^E:7.2e-47	.	.	.	GO:0005840^cellular_component^ribosome`GO:0003735^molecular_function^structural constituent of ribosome`GO:0006412^biological_process^translation
Adur21524_comp0_c0_seq2	0.775545	1.59018	0.785283	1.02012	0.998398	-0.755212	-0.888924	-0.851844	-0.934993	-0.949975	.	.	.	.	.	.	.	.	.	.
Adur85_comp0_c0_seq1	0.808622	2.07277	0.296661	1.49976	-0.105859	-0.762499	-0.712866	-0.690035	-0.711377	-0.734705	sp|Q9SKB2|SBIR1_ARATH^Q9SKB2^Q:1991-252,H:66-641^62.02%ID^E:0^RecName: Full=Leucine-rich repeat receptor-like serine/threonine/tyrosine-protein kinase SOBIR1;^Eukaryota; Viridiplantae; Streptophyta; Embryophyta; Tracheophyta; Spermatophyta; Magnoliophyta; eudicotyledons; core eudicotyledons; rosids; malvids; Brassicales; Brassicaceae; Camelineae; Arabidopsis	.	m.161	249-2006[-]	sp|Q9SKB2|SBIR1_ARATH^Q9SKB2^Q:6-585,H:66-641^63.25%ID^E:0^RecName: Full=Leucine-rich repeat receptor-like serine/threonine/tyrosine-protein kinase SOBIR1;^Eukaryota; Viridiplantae; Streptophyta; Embryophyta; Tracheophyta; Spermatophyta; Magnoliophyta; eudicotyledons; core eudicotyledons; rosids; malvids; Brassicales; Brassicaceae; Camelineae; Arabidopsis	PF12799.2^LRR_4^Leucine Rich repeats (2 copies)^54-91^E:2.7e-07`PF13855.1^LRR_8^Leucine rich repeat^55-114^E:2.6e-07`PF13504.1^LRR_7^Leucine rich repeat^55-68^E:6.3`PF00560.28^LRR_1^Leucine Rich Repeat^56-77^E:0.24`PF12799.2^LRR_4^Leucine Rich repeats (2 copies)^78-121^E:9.4e-08`PF00560.28^LRR_1^Leucine Rich Repeat^79-101^E:0.044`PF13504.1^LRR_7^Leucine rich repeat^79-91^E:110`PF13504.1^LRR_7^Leu…	.	.	COG0515^Serine/threonine protein kinase	GO:0016021^cellular_component^integral to membrane`GO:0005886^cellular_component^plasma membrane`GO:0005524^molecular_function^ATP binding`GO:0004674^molecular_function^protein serine/threonine kinase activity`GO:0004713^molecular_function^protein tyrosine kinase activity`GO:0004714^molecular_function^transmembrane receptor protein tyrosine kinase activity`GO:0006952^biological_process^defense re…
Aipa45924_comp0_c1_seq1	0.760394	1.26585	0.785853	1.21058	1.00443	-1.04511	-0.562017	-0.772311	-0.889463	-1.08278	sp|Q76E23|IF4G_ARATH^Q76E23^Q:2984-252,H:817-1726^57.8%ID^E:0^RecName: Full=Eukaryotic translation initiation factor 4G;^Eukaryota; Viridiplantae; Streptophyta; Embryophyta; Tracheophyta; Spermatophyta; Magnoliophyta; eudicotyledons; core eudicotyledons; rosids; malvids; Brassicales; Brassicaceae; Camelineae; Arabidopsis`sp|Q76E23|IF4G_ARATH^Q76E23^Q:4997-3918,H:208-554^37.1%ID^E:8e-35^RecName: F…	.	m.156765	246-5030[-]	sp|Q76E23|IF4G_ARATH^Q76E23^Q:12-1593,H:208-1726^45.86%ID^E:0^RecName: Full=Eukaryotic translation initiation factor 4G;^Eukaryota; Viridiplantae; Streptophyta; Embryophyta; Tracheophyta; Spermatophyta; Magnoliophyta; eudicotyledons; core eudicotyledons; rosids; malvids; Brassicales; Brassicaceae; Camelineae; Arabidopsis	PF02854.14^MIF4G^MIF4G domain^967-1188^E:2.2e-57`PF02847.12^MA3^MA3 domain^1412-1519^E:6.4e-17	.	.	.	GO:0003677^molecular_function^DNA binding`GO:0003743^molecular_function^translation initiation factor activity`GO:0006417^biological_process^regulation of translation`GO:0009737^biological_process^response to abscisic acid stimulus`GO:0009615^biological_process^response to virus`GO:0016070^biological_process^RNA metabolic process
Aipa28926_comp0_c0_seq1	1.47131	0.561024	1.03317	0.535582	1.26831	-0.870422	-0.846854	-0.761155	-0.910057	-0.803469	sp|Q9LZV3|MAN6_ARATH^Q9LZV3^Q:1519-173,H:4-434^65.93%ID^E:0^RecName: Full=Mannan endo-1,4-beta-mannosidase 6;^Eukaryota; Viridiplantae; Streptophyta; Embryophyta; Tracheophyta; Spermatophyta; Magnoliophyta; eudicotyledons; core eudicotyledons; rosids; malvids; Brassicales; Brassicaceae; Camelineae; Arabidopsis	.	m.128961	140-1528[-]	sp|Q9LZV3|MAN6_ARATH^Q9LZV3^Q:4-452,H:4-434^65.93%ID^E:0^RecName: Full=Mannan endo-1,4-beta-mannosidase 6;^Eukaryota; Viridiplantae; Streptophyta; Embryophyta; Tracheophyta; Spermatophyta; Magnoliophyta; eudicotyledons; core eudicotyledons; rosids; malvids; Brassicales; Brassicaceae; Camelineae; Arabidopsis	PF00150.13^Cellulase^Cellulase (glycosyl hydrolase family 5)^76-374^E:3.3e-17`PF12876.2^Cellulase-like^Sugar-binding cellulase-like^223-315^E:9.9e-06	.	.	COG3934^Endo-beta-mannanase	GO:0005576^cellular_component^extracellular region`GO:0043169^molecular_function^cation binding`GO:0016985^molecular_function^mannan endo-1,4-beta-mannosidase activity`GO:0005975^biological_process^carbohydrate metabolic process`GO:0009845^biological_process^seed germination
Adur44275_comp0_c0_seq1	1.29212	0.580339	0.609111	1.46641	0.910166	-0.945371	-0.663496	-0.654323	-0.798596	-1.17221	sp|Q949Q7|SCP29_ARATH^Q949Q7^Q:1683-475,H:15-418^64.85%ID^E:0^RecName: Full=Serine carboxypeptidase-like 29;^Eukaryota; Viridiplantae; Streptophyta; Embryophyta; Tracheophyta; Spermatophyta; Magnoliophyta; eudicotyledons; core eudicotyledons; rosids; malvids; Brassicales; Brassicaceae; Camelineae; Arabidopsis	.	m.68018	364-1716[-]	sp|Q949Q7|SCP29_ARATH^Q949Q7^Q:12-414,H:15-418^64.85%ID^E:0^RecName: Full=Serine carboxypeptidase-like 29;^Eukaryota; Viridiplantae; Streptophyta; Embryophyta; Tracheophyta; Spermatophyta; Magnoliophyta; eudicotyledons; core eudicotyledons; rosids; malvids; Brassicales; Brassicaceae; Camelineae; Arabidopsis	PF00450.17^Peptidase_S10^Serine carboxypeptidase^39-414^E:8.4e-129	.	.	COG2939^Carboxypeptidase C (cathepsin A)	GO:0005576^cellular_component^extracellular region`GO:0005773^cellular_component^vacuole`GO:0004185^molecular_function^serine-type carboxypeptidase activity`GO:0006508^biological_process^proteolysis
Adur47483_comp1_c0_seq1	0.887842	1.19635	1.28315	0.844718	0.916039	-0.875837	-0.852063	-0.926701	-0.926701	-0.852063	.	.	m.73038	107-478[-]	.	.	.	.	.	.
Adur25625_comp1_c0_seq1	0.890344	1.07296	1.71051	0.348482	0.731455	-0.760078	-0.866964	-0.788241	-0.795337	-0.888696	.	.	m.38521	1-534[-]	.	PF05699.9^Dimer_Tnp_hAT^hAT family C-terminal dimerisation region^61-146^E:1.1e-11	.	.	.	.
Aipa52378_comp3_c0_seq6	0.973336	1.12428	0.895018	1.16913	0.917329	-0.90175	-0.670893	-0.777443	-1.13261	-0.897197	sp|Q9CQU8|IMP1L_MOUSE^Q9CQU8^Q:881-465,H:6-145^40.56%ID^E:3e-25^RecName: Full=Mitochondrial inner membrane protease subunit 1;^Eukaryota; Metazoa; Chordata; Craniata; Vertebrata; Euteleostomi; Mammalia; Eutheria; Euarchontoglires; Glires; Rodentia; Sciurognathi; Muroidea; Muridae; Murinae; Mus; Mus	.	m.168672	919-1242[-]	.	.	.	.	.	.
Adur6045_comp1_c0_seq7	0.710159	1.04202	1.31989	1.06299	0.860331	-0.984171	-0.819434	-0.837013	-1.03038	-0.74033	.	.	m.9600	12-479[-]	.	.	.	.	.	.
Aipa33331_comp0_c0_seq1	1.26662	1.00821	1.14756	0.74362	0.859451	-0.873898	-0.87625	-0.843912	-0.803341	-0.869782	.	.	.	.	.	.	.	.	.	.
Aipa16533_comp0_c0_seq1	0.703035	0.302047	1.00336	1.15677	1.43503	-0.767044	-1.05665	-0.77545	-0.914157	-0.751912	.	.	m.106503	323-835[-]	.	.	.	.	.	.
Adur17763_comp0_c0_seq1	0.491905	1.31192	1.65707	0.485324	0.843016	-0.81805	-0.882518	-0.682006	-0.871949	-0.933438	.	.	m.26389	1-300[-]	.	PF04937.10^DUF659^Protein of unknown function (DUF 659)^1-89^E:2.4e-32	.	.	.	.
Gyn_Adur_c21516_g1_i1	1.96618	0.874132	1.3678	0.38483	0.234611	-0.745863	-0.823777	-0.782638	-0.775782	-0.752719	.	.	m.8016	255-806[-]	.	PF05699.9^Dimer_Tnp_hAT^hAT family C-terminal dimerisation region^120-176^E:5.3e-09	.	.	.	.
Gyn_Aipa_c53924_g1_i1	1.02386	1.45439	1.12333	1.04331	0.470744	-0.857909	-0.857909	-0.857909	-0.857909	-0.857909	.	.	m.26739	103-597[-]	.	.	.	.	.	.
Adur29569_comp0_c0_seq1	0.689186	0.762306	1.64157	0.599695	1.09953	-0.610972	-0.932556	-0.795046	-1.02132	-0.948562	sp|Q9C7C1|TET6_ARATH^Q9C7C1^Q:1284-412,H:1-282^65.75%ID^E:1e-117^RecName: Full=Tetraspanin-6;^Eukaryota; Viridiplantae; Streptophyta; Embryophyta; Tracheophyta; Spermatophyta; Magnoliophyta; eudicotyledons; core eudicotyledons; rosids; malvids; Brassicales; Brassicaceae; Camelineae; Arabidopsis	.	m.44175	409-1287[-]	sp|Q9C7C1|TET6_ARATH^Q9C7C1^Q:2-292,H:1-282^65.75%ID^E:3e-126^RecName: Full=Tetraspanin-6;^Eukaryota; Viridiplantae; Streptophyta; Embryophyta; Tracheophyta; Spermatophyta; Magnoliophyta; eudicotyledons; core eudicotyledons; rosids; malvids; Brassicales; Brassicaceae; Camelineae; Arabidopsis	PF00335.15^Tetraspannin^Tetraspanin family^6-254^E:1.3e-34	.	.	NOG252108^Reverse transcriptase-like protein	GO:0016021^cellular_component^integral to membrane
Aipa8112_comp0_c0_seq1	1.18131	1.12922	1.13224	0.81968	0.893667	-0.598151	-1.05868	-0.737065	-0.869939	-1.1221	.	.	m.92520	572-1444[-]	.	PF00096.21^zf-C2H2^Zinc finger, C2H2 type^42-65^E:0.019`PF13894.1^zf-C2H2_4^C2H2-type zinc finger^42-65^E:0.23`PF01936.13^NYN^NYN domain^114-185^E:1.4e-05	.	.	.	.
Adur28915_comp0_c0_seq1	0.887694	1.84706	1.15296	0.846803	0.339335	-0.839164	-0.839164	-0.805613	-0.839164	-0.839164	.	.	m.43275	458-991[-]	.	.	.	.	.	.
Aipa2964_comp1_c0_seq8	-0.0460549	1.13918	1.59494	0.986839	0.835129	-0.861497	-0.822306	-0.790699	-0.838741	-0.83242	.	.	m.83815	102-1205[-]	.	.	.	.	.	.
Aipa19529_comp0_c0_seq1	1.46529	0.618488	1.21783	0.702934	1.05687	-0.770092	-1.14283	-0.842054	-0.909023	-0.702829	sp|Q93VB2|AT18A_ARATH^Q93VB2^Q:1349-294,H:76-425^77.56%ID^E:0^.^.	.	m.111754	291-1487[-]	sp|Q93VB2|AT18A_ARATH^Q93VB2^Q:9-398,H:47-425^72.12%ID^E:0^.^.	PF00400.27^WD40^WD domain, G-beta repeat^215-243^E:0.037`PF00400.27^WD40^WD domain, G-beta repeat^265-292^E:0.001	.	.	.	.
Gyn_Adur_c44671_g1_i1	0.891352	1.60062	0.757985	0.947932	0.848917	-0.874754	-0.915168	-0.652475	-0.913147	-0.860609	sp|O00370|LORF2_HUMAN^O00370^Q:995-465,H:480-656^28.09%ID^E:1e-27^.^.`sp|O00370|LORF2_HUMAN^O00370^Q:468-97,H:656-773^32.03%ID^E:1e-27^.^.`sp|O00370|LORF2_HUMAN^O00370^Q:1282-992,H:380-481^27.45%ID^E:1e-27^.^.	.	m.9792	324-1010[-]	.	PF00078.22^RVT_1^Reverse transcriptase (RNA-dependent DNA polymerase)^44-179^E:3.3e-19	.	.	.	.
Adur12451_comp0_c0_seq1	0.9149	1.17989	0.913078	1.03701	1.08925	-0.891399	-0.877306	-0.933923	-0.90525	-0.827978	.	.	m.19338	1-342[-]	.	.	.	.	.	.
Aipa44470_comp4_c0_seq1	0.636362	1.87623	1.07343	1.19341	0.221961	-0.862814	-0.832151	-0.82193	-0.716607	-0.930363	.	.	m.153857	1-609[-]	.	PF13504.1^LRR_7^Leucine rich repeat^2-20^E:190`PF13504.1^LRR_7^Leucine rich repeat^39-47^E:5400`PF13504.1^LRR_7^Leucine rich repeat^56-63^E:2000`PF13504.1^LRR_7^Leucine rich repeat^85-99^E:2300`PF13504.1^LRR_7^Leucine rich repeat^106-117^E:200`PF13504.1^LRR_7^Leucine rich repeat^129-146^E:0.33`PF00560.28^LRR_1^Leucine Rich Repeat^131-147^E:0.95`PF13504.1^LRR_7^Leucine rich repeat^153-168^E:7.6`PF…	.	.	.	.
Aipa41765_comp0_c0_seq1	0.938943	0.219615	0.594188	1.28206	1.4863	-0.938418	-0.989069	-0.708854	-0.835482	-0.663104	sp|Q9C9N5|Y1668_ARATH^Q9C9N5^Q:2533-461,H:18-684^47.7%ID^E:0^RecName: Full=Probable inactive leucine-rich repeat receptor-like protein kinase At1g66830;^Eukaryota; Viridiplantae; Streptophyta; Embryophyta; Tracheophyta; Spermatophyta; Magnoliophyta; eudicotyledons; core eudicotyledons; rosids; malvids; Brassicales; Brassicaceae; Camelineae; Arabidopsis	.	m.148767	2435-2875[+]	.	.	.	.	.	.
AipaGG41109|comp0_c0_seq1	1.20999	0.659689	1.41841	0.85231	0.401625	-0.783758	-0.783758	-0.783758	-0.783758	-0.783758
Gyn_Adur_c47452_g1_i1	0.69543	0.0581661	1.91821	0.342033	0.947572	-0.751136	-0.74955	-0.766073	-0.727078	-0.716371	.	.	m.10513	44-343[-]	.	.	.	.	.	.
Adur33175_comp3_c0_seq2	0.683232	1.84311	0.68648	1.36756	0.228407	-0.97013	-0.304826	-0.848575	-0.889712	-0.953428	sp|Q9SSN0|RHD31_ARATH^Q9SSN0^Q:962-3,H:209-538^45.92%ID^E:2e-80^RecName: Full=Protein ROOT HAIR DEFECTIVE 3 homolog 1;^Eukaryota; Viridiplantae; Streptophyta; Embryophyta; Tracheophyta; Spermatophyta; Magnoliophyta; eudicotyledons; core eudicotyledons; rosids; malvids; Brassicales; Brassicaceae; Camelineae; Arabidopsis	.	m.50088	3-962[-]	sp|Q9SSN0|RHD31_ARATH^Q9SSN0^Q:1-320,H:209-538^45.92%ID^E:2e-80^RecName: Full=Protein ROOT HAIR DEFECTIVE 3 homolog 1;^Eukaryota; Viridiplantae; Streptophyta; Embryophyta; Tracheophyta; Spermatophyta; Magnoliophyta; eudicotyledons; core eudicotyledons; rosids; malvids; Brassicales; Brassicaceae; Camelineae; Arabidopsis	PF05879.7^RHD3^Root hair defective 3 GTP-binding protein (RHD3)^1-319^E:1.2e-65	.	.	.	GO:0005789^cellular_component^endoplasmic reticulum membrane`GO:0016021^cellular_component^integral to membrane`GO:0005525^molecular_function^GTP binding`GO:0016817^molecular_function^hydrolase activity, acting on acid anhydrides
Gyn_Aipa_c78336_g1_i1	1.4675	1.29163	0.5076	0.843488	0.932353	-0.892651	-0.735407	-0.786952	-0.886648	-0.821206	.	.	.	.	.	.	.	.	.	.
Adur49127_comp0_c0_seq1	1.17041	0.915097	1.47999	0.790192	0.685507	-0.927511	-0.962832	-0.792111	-1.01121	-0.652361	sp|Q9CB01|RABF1_ARATH^Q9CB01^Q:467-3,H:1-156^87.18%ID^E:3e-90^RecName: Full=Ras-related protein RABF1;^Eukaryota; Viridiplantae; Streptophyta; Embryophyta; Tracheophyta; Spermatophyta; Magnoliophyta; eudicotyledons; core eudicotyledons; rosids; malvids; Brassicales; Brassicaceae; Camelineae; Arabidopsis	.	m.75831	3-467[-]	sp|Q9CB01|RABF1_ARATH^Q9CB01^Q:1-155,H:1-156^87.18%ID^E:6e-92^RecName: Full=Ras-related protein RABF1;^Eukaryota; Viridiplantae; Streptophyta; Embryophyta; Tracheophyta; Spermatophyta; Magnoliophyta; eudicotyledons; core eudicotyledons; rosids; malvids; Brassicales; Brassicaceae; Camelineae; Arabidopsis	PF00025.16^Arf^ADP-ribosylation factor family^30-152^E:9.9e-10`PF00071.17^Ras^Ras family^34-154^E:6.8e-44`PF08477.8^Miro^Miro-like protein^34-149^E:3.2e-19`PF04670.7^Gtr1_RagA^Gtr1/RagA G protein conserved region^34-150^E:9e-07	.	.	COG1100^GTPase SAR1 and related small G proteins	GO:0005769^cellular_component^early endosome`GO:0031901^cellular_component^early endosome membrane`GO:0010009^cellular_component^external side of endosome membrane`GO:0005886^cellular_component^plasma membrane`GO:0005525^molecular_function^GTP binding`GO:0003924^molecular_function^GTPase activity`GO:0045022^biological_process^early endosome to late endosome transport`GO:0006897^biological_process…
Adur44159_comp1_c0_seq1	1.23263	0.690466	0.660575	0.89142	1.44508	-0.886362	-0.840377	-0.913953	-1.07858	-0.559868	.	.	m.67767	149-2347[-]	.	PF13414.1^TPR_11^TPR repeat^45-116^E:2.7e-16`PF07719.12^TPR_2^Tetratricopeptide repeat^50-78^E:0.037`PF13371.1^TPR_9^Tetratricopeptide repeat^98-161^E:5.1e-05`PF00515.23^TPR_1^Tetratricopeptide repeat^120-152^E:0.0065`PF07719.12^TPR_2^Tetratricopeptide repeat^120-152^E:0.013`PF13181.1^TPR_8^Tetratricopeptide repeat^120-152^E:0.11`PF13174.1^TPR_6^Tetratricopeptide repeat^121-151^E:0.45`PF00564.19^…	.	.	.	.
Gyn_Adur_c11713_g1_i1	1.03114	0.859981	1.1676	1.00968	1.00512	-0.733815	-1.07156	-0.946504	-0.919119	-0.772154	sp|Q9SVM0|Y3078_ARATH^Q9SVM0^Q:948-448,H:346-512^75.45%ID^E:3e-79^RecName: Full=BTB/POZ domain-containing protein At3g50780;^Eukaryota; Viridiplantae; Streptophyta; Embryophyta; Tracheophyta; Spermatophyta; Magnoliophyta; eudicotyledons; core eudicotyledons; rosids; malvids; Brassicales; Brassicaceae; Camelineae; Arabidopsis	.	m.6478	439-951[-]	sp|Q9SVM0|Y3078_ARATH^Q9SVM0^Q:2-168,H:346-512^75.45%ID^E:1e-81^RecName: Full=BTB/POZ domain-containing protein At3g50780;^Eukaryota; Viridiplantae; Streptophyta; Embryophyta; Tracheophyta; Spermatophyta; Magnoliophyta; eudicotyledons; core eudicotyledons; rosids; malvids; Brassicales; Brassicaceae; Camelineae; Arabidopsis	.	.	.	.	GO:0016567^biological_process^protein ubiquitination
Adur10916_comp0_c0_seq4	1.42846	0.506219	1.06596	0.498506	1.33811	-0.696996	-0.892023	-0.85456	-0.856764	-0.892023	.	.	.	.	.	.	.	.	.	.
Adur8538_comp0_c0_seq13	0.678746	0.575499	1.69932	0.708155	0.912145	-0.975077	-0.772338	-0.578359	-0.886222	-0.94379	sp|Q8L7W8|FUCO2_ARATH^Q8L7W8^Q:1413-163,H:428-843^70.5%ID^E:0^RecName: Full=Alpha-L-fucosidase 2;^Eukaryota; Viridiplantae; Streptophyta; Embryophyta; Tracheophyta; Spermatophyta; Magnoliophyta; eudicotyledons; core eudicotyledons; rosids; malvids; Brassicales; Brassicaceae; Camelineae; Arabidopsis	.	m.13270	151-1413[-]	sp|Q8L7W8|FUCO2_ARATH^Q8L7W8^Q:1-417,H:428-843^70.5%ID^E:0^RecName: Full=Alpha-L-fucosidase 2;^Eukaryota; Viridiplantae; Streptophyta; Embryophyta; Tracheophyta; Spermatophyta; Magnoliophyta; eudicotyledons; core eudicotyledons; rosids; malvids; Brassicales; Brassicaceae; Camelineae; Arabidopsis	.	.	.	NOG04067^Alpha-L-Fucosidase	GO:0048046^cellular_component^apoplast`GO:0047513^molecular_function^1,2-alpha-L-fucosidase activity
Aipa46046_comp1_c0_seq16	1.14576	1.1664	0.846965	1.03273	1.00521	-0.744324	-1.19547	-0.856372	-0.751204	-0.878979	sp|Q84W55|IP5P4_ARATH^Q84W55^Q:3591-382,H:45-1101^61.23%ID^E:0^RecName: Full=Type II inositol 1,4,5-trisphosphate 5-phosphatase FRA3;^Eukaryota; Viridiplantae; Streptophyta; Embryophyta; Tracheophyta; Spermatophyta; Magnoliophyta; eudicotyledons; core eudicotyledons; rosids; malvids; Brassicales; Brassicaceae; Camelineae; Arabidopsis	.	m.157019	379-3714[-]	sp|Q84W55|IP5P4_ARATH^Q84W55^Q:42-1111,H:45-1101^61.69%ID^E:0^RecName: Full=Type II inositol 1,4,5-trisphosphate 5-phosphatase FRA3;^Eukaryota; Viridiplantae; Streptophyta; Embryophyta; Tracheophyta; Spermatophyta; Magnoliophyta; eudicotyledons; core eudicotyledons; rosids; malvids; Brassicales; Brassicaceae; Camelineae; Arabidopsis	PF03372.18^Exo_endo_phos^Endonuclease/Exonuclease/phosphatase family^559-885^E:3.9e-33	.	.	COG5411^Phosphatidylinositol 5-phosphate phosphatase	GO:0046872^molecular_function^metal ion binding`GO:0004439^molecular_function^phosphatidylinositol-4,5-bisphosphate 5-phosphatase activity`GO:0046854^biological_process^phosphatidylinositol phosphorylation
Adur17107_comp0_c0_seq2	1.39329	0.198647	0.863464	0.760612	1.46772	-0.665106	-0.995315	-0.874194	-1.0075	-0.610974	sp|Q5E9D6|HDHD3_BOVIN^Q5E9D6^Q:685-50,H:6-211^30.66%ID^E:7e-28^RecName: Full=Haloacid dehalogenase-like hydrolase domain-containing protein 3;^Eukaryota; Metazoa; Chordata; Craniata; Vertebrata; Euteleostomi; Mammalia; Eutheria; Laurasiatheria; Cetartiodactyla; Ruminantia; Pecora; Bovidae; Bovinae; Bos	.	m.25380	2-700[-]	sp|Q5E9D6|HDHD3_BOVIN^Q5E9D6^Q:6-217,H:6-211^30.66%ID^E:7e-29^RecName: Full=Haloacid dehalogenase-like hydrolase domain-containing protein 3;^Eukaryota; Metazoa; Chordata; Craniata; Vertebrata; Euteleostomi; Mammalia; Eutheria; Laurasiatheria; Cetartiodactyla; Ruminantia; Pecora; Bovidae; Bovinae; Bos	PF13419.1^HAD_2^Haloacid dehalogenase-like hydrolase^11-215^E:4.5e-21`PF00702.21^Hydrolase^haloacid dehalogenase-like hydrolase^110-210^E:3.3e-08`PF13242.1^Hydrolase_like^HAD-hyrolase-like^171-218^E:4.9e-08	.	.	COG1011^Predicted hydrolase (HAD superfamily)	GO:0005739^cellular_component^mitochondrion`GO:0008967^molecular_function^phosphoglycolate phosphatase activity
Adur2141_comp1_c0_seq1	0.278783	0.742235	1.04699	1.1813	1.30591	-0.896445	-1.33973	-0.838737	-0.717959	-0.422013	sp|F4IHJ0|SFH8_ARATH^F4IHJ0^Q:3420-1558,H:1-620^73.84%ID^E:0^.^.	.	m.3135	1537-3420[-]	sp|F4IHJ0|SFH8_ARATH^F4IHJ0^Q:1-621,H:1-620^73.84%ID^E:0^.^.	PF03765.10^CRAL_TRIO_N^CRAL/TRIO, N-terminal domain^87-131^E:4.1e-10`PF00650.15^CRAL_TRIO^CRAL/TRIO domain^157-321^E:8e-34`PF13716.1^CRAL_TRIO_2^Divergent CRAL/TRIO domain^165-324^E:1.5e-08	.	.	.	.
Adur37680_comp2_c0_seq4	1.48772	1.04256	0.76566	0.748436	1.11808	-1.01299	-0.656594	-0.830153	-1.01829	-0.801006	sp|A5PK19|MET13_BOVIN^A5PK19^Q:996-454,H:1-186^34.55%ID^E:3e-20^RecName: Full=Methyltransferase-like protein 13;^Eukaryota; Metazoa; Chordata; Craniata; Vertebrata; Euteleostomi; Mammalia; Eutheria; Laurasiatheria; Cetartiodactyla; Ruminantia; Pecora; Bovidae; Bovinae; Bos	.	m.57083	289-1029[-]	sp|A5PK19|MET13_BOVIN^A5PK19^Q:12-192,H:1-186^34.55%ID^E:4e-29^RecName: Full=Methyltransferase-like protein 13;^Eukaryota; Metazoa; Chordata; Craniata; Vertebrata; Euteleostomi; Mammalia; Eutheria; Laurasiatheria; Cetartiodactyla; Ruminantia; Pecora; Bovidae; Bovinae; Bos	PF05724.6^TPMT^Thiopurine S-methyltransferase (TPMT)^27-115^E:1.2e-05`PF08241.7^Methyltransf_11^Methyltransferase domain^63-165^E:1.2e-12`PF12847.2^Methyltransf_18^Methyltransferase domain^63-167^E:6.4e-07`PF13847.1^Methyltransf_31^Methyltransferase domain^65-196^E:8.6e-08	.	.	.	GO:0008168^molecular_function^methyltransferase activity
Adur43806_comp1_c0_seq26	1.02019	0.936177	0.987432	0.902887	1.20513	-0.855633	-1.03318	-0.839781	-0.80702	-0.864088	sp|Q9M115|ZDH16_ARATH^Q9M115^Q:671-126,H:117-292^60.11%ID^E:1e-57^RecName: Full=Probable S-acyltransferase At4g01730;^Eukaryota; Viridiplantae; Streptophyta; Embryophyta; Tracheophyta; Spermatophyta; Magnoliophyta; eudicotyledons; core eudicotyledons; rosids; malvids; Brassicales; Brassicaceae; Camelineae; Arabidopsis	.	m.67254	99-608[-]	sp|Q9M115|ZDH16_ARATH^Q9M115^Q:1-165,H:131-292^63.86%ID^E:2e-64^RecName: Full=Probable S-acyltransferase At4g01730;^Eukaryota; Viridiplantae; Streptophyta; Embryophyta; Tracheophyta; Spermatophyta; Magnoliophyta; eudicotyledons; core eudicotyledons; rosids; malvids; Brassicales; Brassicaceae; Camelineae; Arabidopsis	PF01529.15^zf-DHHC^DHHC palmitoyltransferase^19-151^E:1.2e-25	.	.	COG5273^Uncharacterized protein containing DHHC-type Zn finger	GO:0016021^cellular_component^integral to membrane`GO:0046872^molecular_function^metal ion binding`GO:0016746^molecular_function^transferase activity, transferring acyl groups`GO:0008270^molecular_function^zinc ion binding
Adur47483_comp1_c0_seq3	0.896222	1.39995	0.980887	0.554723	1.23545	-0.89537	-0.85389	-0.849913	-0.807296	-0.89537	.	.	.	.	.	.	.	.	.	.
Adur46973_comp0_c0_seq2	1.20281	0.26823	0.752434	1.15136	1.35434	-0.67128	-0.96448	-0.961661	-0.768543	-0.872855	sp|Q9LZZ7|SKA1_ARATH^Q9LZZ7^Q:1019-255,H:17-272^70.31%ID^E:3e-116^RecName: Full=Spindle and kinetochore-associated protein 1 homolog;^Eukaryota; Viridiplantae; Streptophyta; Embryophyta; Tracheophyta; Spermatophyta; Magnoliophyta; eudicotyledons; core eudicotyledons; rosids; malvids; Brassicales; Brassicaceae; Camelineae; Arabidopsis	.	m.72380	252-1154[-]	sp|Q9LZZ7|SKA1_ARATH^Q9LZZ7^Q:35-300,H:6-272^70.41%ID^E:8e-133^RecName: Full=Spindle and kinetochore-associated protein 1 homolog;^Eukaryota; Viridiplantae; Streptophyta; Embryophyta; Tracheophyta; Spermatophyta; Magnoliophyta; eudicotyledons; core eudicotyledons; rosids; malvids; Brassicales; Brassicaceae; Camelineae; Arabidopsis	PF07160.7^DUF1395^Protein of unknown function (DUF1395)^49-292^E:1.1e-84	.	.	.	.
Aipa35095_comp0_c0_seq1	1.3459	0.166702	0.127648	1.91282	0.568587	-0.800846	-0.788247	-0.776909	-0.599273	-0.652186	sp|Q56WD9|THIK2_ARATH^Q56WD9^Q:1474-230,H:1-440^66.59%ID^E:0^RecName: Full=3-ketoacyl-CoA thiolase 2, peroxisomal;^Eukaryota; Viridiplantae; Streptophyta; Embryophyta; Tracheophyta; Spermatophyta; Magnoliophyta; eudicotyledons; core eudicotyledons; rosids; malvids; Brassicales; Brassicaceae; Camelineae; Arabidopsis	.	m.138597	224-1474[-]	sp|Q56WD9|THIK2_ARATH^Q56WD9^Q:1-415,H:1-440^66.59%ID^E:0^RecName: Full=3-ketoacyl-CoA thiolase 2, peroxisomal;^Eukaryota; Viridiplantae; Streptophyta; Embryophyta; Tracheophyta; Spermatophyta; Magnoliophyta; eudicotyledons; core eudicotyledons; rosids; malvids; Brassicales; Brassicaceae; Camelineae; Arabidopsis	PF00108.18^Thiolase_N^Thiolase, N-terminal domain^54-311^E:1.1e-76`PF02803.13^Thiolase_C^Thiolase, C-terminal domain^320-405^E:1.9e-31	.	.	COG0183^Acetyl-CoA acetyltransferase	GO:0009507^cellular_component^chloroplast`GO:0009514^cellular_component^glyoxysome`GO:0005739^cellular_component^mitochondrion`GO:0005730^cellular_component^nucleolus`GO:0005777^cellular_component^peroxisome`GO:0005774^cellular_component^vacuolar membrane`GO:0003988^molecular_function^acetyl-CoA C-acyltransferase activity`GO:0006635^biological_process^fatty acid beta-oxidation`GO:0010111^biologic…
Adur33174_comp0_c0_seq1	0.590303	1.70055	0.607981	1.48551	0.381643	-1.05608	-0.408077	-0.68745	-0.873215	-0.977545	sp|P93042|RHD3_ARATH^P93042^Q:578-3,H:7-197^74.48%ID^E:3e-95^RecName: Full=Protein ROOT HAIR DEFECTIVE 3;^Eukaryota; Viridiplantae; Streptophyta; Embryophyta; Tracheophyta; Spermatophyta; Magnoliophyta; eudicotyledons; core eudicotyledons; rosids; malvids; Brassicales; Brassicaceae; Camelineae; Arabidopsis	.	m.50084	3-680[-]	sp|P93042|RHD3_ARATH^P93042^Q:35-226,H:7-197^74.48%ID^E:8e-96^RecName: Full=Protein ROOT HAIR DEFECTIVE 3;^Eukaryota; Viridiplantae; Streptophyta; Embryophyta; Tracheophyta; Spermatophyta; Magnoliophyta; eudicotyledons; core eudicotyledons; rosids; malvids; Brassicales; Brassicaceae; Camelineae; Arabidopsis	PF02263.14^GBP^Guanylate-binding protein, N-terminal domain^58-150^E:9.1e-07`PF05879.7^RHD3^Root hair defective 3 GTP-binding protein (RHD3)^71-224^E:2.5e-78	.	.	NOG41127^Cooperates with the reticulon proteins and tubule- shaping DP1 family proteins to generate and maintain the structure of the tubular endoplasmic reticulum network. Has GTPase activity, which is required for its function in ER organization (By similarity)	GO:0005783^cellular_component^endoplasmic reticulum`GO:0005789^cellular_component^endoplasmic reticulum membrane`GO:0000139^cellular_component^Golgi membrane`GO:0016021^cellular_component^integral to membrane`GO:0005886^cellular_component^plasma membrane`GO:0005774^cellular_component^vacuolar membrane`GO:0005525^molecular_function^GTP binding`GO:0016817^molecular_function^hydrolase activity, acti…
Adur44275_comp0_c0_seq4	1.00439	0.637181	0.694594	1.46807	0.905109	-0.960813	-0.518255	-0.725579	-1.06766	-0.889844	sp|Q949Q7|SCP29_ARATH^Q949Q7^Q:1595-231,H:15-479^64.73%ID^E:0^RecName: Full=Serine carboxypeptidase-like 29;^Eukaryota; Viridiplantae; Streptophyta; Embryophyta; Tracheophyta; Spermatophyta; Magnoliophyta; eudicotyledons; core eudicotyledons; rosids; malvids; Brassicales; Brassicaceae; Camelineae; Arabidopsis	.	m.68023	228-1628[-]	sp|Q949Q7|SCP29_ARATH^Q949Q7^Q:12-466,H:15-479^64.73%ID^E:0^RecName: Full=Serine carboxypeptidase-like 29;^Eukaryota; Viridiplantae; Streptophyta; Embryophyta; Tracheophyta; Spermatophyta; Magnoliophyta; eudicotyledons; core eudicotyledons; rosids; malvids; Brassicales; Brassicaceae; Camelineae; Arabidopsis	PF00450.17^Peptidase_S10^Serine carboxypeptidase^39-454^E:1.2e-145	.	.	COG2939^Carboxypeptidase C (cathepsin A)	GO:0005576^cellular_component^extracellular region`GO:0005773^cellular_component^vacuole`GO:0004185^molecular_function^serine-type carboxypeptidase activity`GO:0006508^biological_process^proteolysis
Adur36354_comp0_c0_seq1	1.00294	1.11627	0.804038	0.763949	1.30515	-0.631457	-0.736306	-0.916706	-1.11253	-0.888952	sp|Q9Z2D7|MBD4_MOUSE^Q9Z2D7^Q:672-262,H:412-548^43.07%ID^E:6e-30^RecName: Full=Methyl-CpG-binding domain protein 4;^Eukaryota; Metazoa; Chordata; Craniata; Vertebrata; Euteleostomi; Mammalia; Eutheria; Euarchontoglires; Glires; Rodentia; Sciurognathi; Muroidea; Muridae; Murinae; Mus; Mus	.	m.55389	193-3012[-]	sp|O95243|MBD4_HUMAN^O95243^Q:781-917,H:438-574^43.07%ID^E:1e-33^RecName: Full=Methyl-CpG-binding domain protein 4;^Eukaryota; Metazoa; Chordata; Craniata; Vertebrata; Euteleostomi; Mammalia; Eutheria; Euarchontoglires; Primates; Haplorrhini; Catarrhini; Hominidae; Homo	PF00730.20^HhH-GPD^HhH-GPD superfamily base excision DNA repair protein^805-913^E:1.2e-08	.	.	.	GO:0000785^cellular_component^chromatin`GO:0005737^cellular_component^cytoplasm`GO:0005654^cellular_component^nucleoplasm`GO:0004520^molecular_function^endodeoxyribonuclease activity`GO:0008263^molecular_function^pyrimidine-specific mismatch base pair DNA N-glycosylase activity`GO:0003696^molecular_function^satellite DNA binding`GO:0045008^biological_process^depyrimidination`GO:0008630^biological…
Aipa44458_comp0_c1_seq27	0.644252	0.160696	1.89754	0.726941	0.689597	-0.670762	-0.845285	-0.826232	-0.865862	-0.642564	sp|C0LGG3|Y5182_ARATH^C0LGG3^Q:1842-247,H:351-885^49.36%ID^E:5e-149^RecName: Full=Probable LRR receptor-like serine/threonine-protein kinase At1g51820;^Eukaryota; Viridiplantae; Streptophyta; Embryophyta; Tracheophyta; Spermatophyta; Magnoliophyta; eudicotyledons; core eudicotyledons; rosids; malvids; Brassicales; Brassicaceae; Camelineae; Arabidopsis	.	m.153842	244-1863[-]	sp|C0LGG3|Y5182_ARATH^C0LGG3^Q:8-539,H:351-885^50.18%ID^E:4e-167^RecName: Full=Probable LRR receptor-like serine/threonine-protein kinase At1g51820;^Eukaryota; Viridiplantae; Streptophyta; Embryophyta; Tracheophyta; Spermatophyta; Magnoliophyta; eudicotyledons; core eudicotyledons; rosids; malvids; Brassicales; Brassicaceae; Camelineae; Arabidopsis	PF13504.1^LRR_7^Leucine rich repeat^60-70^E:1400`PF12799.2^LRR_4^Leucine Rich repeats (2 copies)^82-118^E:2.9e-08`PF13516.1^LRR_6^Leucine Rich repeat^82-103^E:0.24`PF00560.28^LRR_1^Leucine Rich Repeat^83-100^E:0.11`PF13504.1^LRR_7^Leucine rich repeat^83-94^E:12`PF13516.1^LRR_6^Leucine Rich repeat^104-119^E:1.6`PF00560.28^LRR_1^Leucine Rich Repeat^106-127^E:0.086`PF13504.1^LRR_7^Leucine rich repea…	.	.	COG0515^Serine/threonine protein kinase	GO:0016021^cellular_component^integral to membrane`GO:0005524^molecular_function^ATP binding`GO:0004674^molecular_function^protein serine/threonine kinase activity
Adur27837_comp0_c0_seq1	1.06417	0.70347	0.789073	0.748606	1.52292	-0.619091	-1.13465	-0.822981	-0.938544	-0.723759	sp|Q5JPI9|MET10_HUMAN^Q5JPI9^Q:1048-425,H:17-202^42.92%ID^E:4e-40^RecName: Full=Methyltransferase-like protein 10;^Eukaryota; Metazoa; Chordata; Craniata; Vertebrata; Euteleostomi; Mammalia; Eutheria; Euarchontoglires; Primates; Haplorrhini; Catarrhini; Hominidae; Homo	.	m.41680	245-1267[-]	sp|Q5JPI9|MET10_HUMAN^Q5JPI9^Q:74-281,H:17-202^42.92%ID^E:1e-41^RecName: Full=Methyltransferase-like protein 10;^Eukaryota; Metazoa; Chordata; Craniata; Vertebrata; Euteleostomi; Mammalia; Eutheria; Euarchontoglires; Primates; Haplorrhini; Catarrhini; Hominidae; Homo	PF05175.9^MTS^Methyltransferase small domain^160-269^E:1.3e-07`PF13489.1^Methyltransf_23^Methyltransferase domain^161-277^E:1e-08`PF13847.1^Methyltransf_31^Methyltransferase domain^163-299^E:7.5e-18`PF12847.2^Methyltransf_18^Methyltransferase domain^163-271^E:3.2e-17`PF13649.1^Methyltransf_25^Methyltransferase domain^164-232^E:1.4e-06`PF08242.7^Methyltransf_12^Methyltransferase domain^165-266^E:1…	.	.	.	GO:0008168^molecular_function^methyltransferase activity
Aipa41160_comp0_c0_seq1	1.02305	1.32455	1.3403	0.769817	0.46862	-0.821323	-0.740029	-0.840224	-0.848354	-0.893879	.	.	.	.	.	.	.	.	.	.
Adur45324_comp0_c0_seq21	-0.100487	0.665172	0.281305	1.74623	1.26898	-0.743724	-0.789373	-0.660726	-0.781073	-0.698075	sp|P10978|POLX_TOBAC^P10978^Q:1756-1073,H:885-1120^42.44%ID^E:1e-83^RecName: Full=Retrovirus-related Pol polyprotein from transposon TNT 1-94;^Eukaryota; Viridiplantae; Streptophyta; Embryophyta; Tracheophyta; Spermatophyta; Magnoliophyta; eudicotyledons; core eudicotyledons; asterids; lamiids; Solanales; Solanaceae; Nicotianoideae; Nicotianeae; Nicotiana`sp|P10978|POLX_TOBAC^P10978^Q:1076-480,H:…	.	m.69750	315-1016[-]	sp|P04146|COPIA_DROME^P04146^Q:9-186,H:1218-1398^35.91%ID^E:6e-35^RecName: Full=Copia protein;^Eukaryota; Metazoa; Ecdysozoa; Arthropoda; Hexapoda; Insecta; Pterygota; Neoptera; Endopterygota; Diptera; Brachycera; Muscomorpha; Ephydroidea; Drosophilidae; Drosophila; Sophophora	.	.	.	.	GO:0004190^molecular_function^aspartic-type endopeptidase activity`GO:0005524^molecular_function^ATP binding`GO:0046872^molecular_function^metal ion binding`GO:0003676^molecular_function^nucleic acid binding`GO:0008270^molecular_function^zinc ion binding`GO:0015074^biological_process^DNA integration`GO:0006508^biological_process^proteolysis
Gyn_Aipa_c2859_g1_i1	0.548009	1.28937	0.753658	1.47969	0.858909	-0.808084	-0.703854	-0.97635	-1.07598	-0.752904	.	.	m.28185	305-862[-]	.	.	.	.	.	.
Adur23160_comp1_c1_seq1	1.11718	1.17857	0.923281	0.794516	1.06852	-1.09304	-0.807563	-0.861964	-0.964277	-0.58996	sp|Q9FYG2|CMTA4_ARATH^Q9FYG2^Q:1026-1,H:426-770^59.83%ID^E:6e-107^RecName: Full=Calmodulin-binding transcription activator 4;^Eukaryota; Viridiplantae; Streptophyta; Embryophyta; Tracheophyta; Spermatophyta; Magnoliophyta; eudicotyledons; core eudicotyledons; rosids; malvids; Brassicales; Brassicaceae; Camelineae; Arabidopsis	.	m.34691	1-1056[-]	sp|Q9FYG2|CMTA4_ARATH^Q9FYG2^Q:11-352,H:426-770^59.83%ID^E:2e-133^RecName: Full=Calmodulin-binding transcription activator 4;^Eukaryota; Viridiplantae; Streptophyta; Embryophyta; Tracheophyta; Spermatophyta; Magnoliophyta; eudicotyledons; core eudicotyledons; rosids; malvids; Brassicales; Brassicaceae; Camelineae; Arabidopsis	PF01833.19^TIG^IPT/TIG domain^32-108^E:2.3e-07`PF12796.2^Ank_2^Ankyrin repeats (3 copies)^232-287^E:1.8e-07`PF00023.25^Ank^Ankyrin repeat^263-294^E:7.5e-06`PF13606.1^Ank_3^Ankyrin repeat^263-287^E:0.00051`PF13637.1^Ank_4^Ankyrin repeats (many copies)^263-321^E:1.1e-05	.	.	.	GO:0005829^cellular_component^cytosol`GO:0005634^cellular_component^nucleus`GO:0003677^molecular_function^DNA binding`GO:0006355^biological_process^regulation of transcription, DNA-dependent`GO:0006950^biological_process^response to stress`GO:0006351^biological_process^transcription, DNA-dependent
Adur47545_comp0_c0_seq2	1.10285	0.968144	0.861138	1.32942	0.55629	-1.06119	-0.712302	-0.968635	-0.349306	-1.03607	.	.	m.73102	828-1445[-]	.	PF04570.9^DUF581^Protein of unknown function (DUF581)^112-165^E:1.6e-25	.	.	.	.
Gyn_Aipa_c12473_g1_i3	1.08918	1.09694	0.928766	0.911948	1.12929	-0.829338	-0.975523	-0.822869	-0.948356	-0.85133	sp|Q84W55|IP5P4_ARATH^Q84W55^Q:2343-1,H:45-778^57.36%ID^E:0^RecName: Full=Type II inositol 1,4,5-trisphosphate 5-phosphatase FRA3;^Eukaryota; Viridiplantae; Streptophyta; Embryophyta; Tracheophyta; Spermatophyta; Magnoliophyta; eudicotyledons; core eudicotyledons; rosids; malvids; Brassicales; Brassicaceae; Camelineae; Arabidopsis	.	m.29048	1-2466[-]	sp|Q84W55|IP5P4_ARATH^Q84W55^Q:42-822,H:45-778^58.36%ID^E:0^RecName: Full=Type II inositol 1,4,5-trisphosphate 5-phosphatase FRA3;^Eukaryota; Viridiplantae; Streptophyta; Embryophyta; Tracheophyta; Spermatophyta; Magnoliophyta; eudicotyledons; core eudicotyledons; rosids; malvids; Brassicales; Brassicaceae; Camelineae; Arabidopsis	PF03372.18^Exo_endo_phos^Endonuclease/Exonuclease/phosphatase family^559-809^E:2.6e-19	.	.	COG5411^Phosphatidylinositol 5-phosphate phosphatase	GO:0046872^molecular_function^metal ion binding`GO:0004439^molecular_function^phosphatidylinositol-4,5-bisphosphate 5-phosphatase activity`GO:0046854^biological_process^phosphatidylinositol phosphorylation
Aipa38247_comp0_c0_seq2	0.416745	0.462615	0.113725	1.90286	1.14789	-0.732985	-0.989937	-0.979611	-0.344976	-0.703199	sp|Q67XZ3|INV3_ARATH^Q67XZ3^Q:1729-107,H:30-573^57.82%ID^E:0^RecName: Full=Beta-fructofuranosidase, insoluble isoenzyme CWINV3;^Eukaryota; Viridiplantae; Streptophyta; Embryophyta; Tracheophyta; Spermatophyta; Magnoliophyta; eudicotyledons; core eudicotyledons; rosids; malvids; Brassicales; Brassicaceae; Camelineae; Arabidopsis	.	m.143386	77-1846[-]	sp|Q67XZ3|INV3_ARATH^Q67XZ3^Q:11-580,H:8-573^56.28%ID^E:0^RecName: Full=Beta-fructofuranosidase, insoluble isoenzyme CWINV3;^Eukaryota; Viridiplantae; Streptophyta; Embryophyta; Tracheophyta; Spermatophyta; Magnoliophyta; eudicotyledons; core eudicotyledons; rosids; malvids; Brassicales; Brassicaceae; Camelineae; Arabidopsis	PF00251.15^Glyco_hydro_32N^Glycosyl hydrolases family 32 N-terminal domain^53-377^E:1.2e-108`PF08244.7^Glyco_hydro_32C^Glycosyl hydrolases family 32 C terminal^453-535^E:5.9e-20	.	.	COG1621^Beta-fructosidases (levanase/invertase)	GO:0048046^cellular_component^apoplast`GO:0005618^cellular_component^cell wall`GO:0005773^cellular_component^vacuole`GO:0051669^molecular_function^fructan beta-fructosidase activity`GO:0004575^molecular_function^sucrose alpha-glucosidase activity`GO:0005986^biological_process^sucrose biosynthetic process
Adur17329_comp1_c0_seq1	0.907896	0.818527	1.10614	1.20551	0.853235	-0.997225	-0.65569	-1.03578	-0.651846	-0.975292	sp|P49030|MGN_ORYSJ^P49030^Q:633-199,H:14-158^91.72%ID^E:2e-95^RecName: Full=Protein mago nashi homolog;^Eukaryota; Viridiplantae; Streptophyta; Embryophyta; Tracheophyta; Spermatophyta; Magnoliophyta; Liliopsida; Poales; Poaceae; BEP clade; Ehrhartoideae; Oryzeae; Oryza	.	m.25713	196-702[-]	sp|P49030|MGN_ORYSJ^P49030^Q:24-168,H:14-158^91.72%ID^E:4e-97^RecName: Full=Protein mago nashi homolog;^Eukaryota; Viridiplantae; Streptophyta; Embryophyta; Tracheophyta; Spermatophyta; Magnoliophyta; Liliopsida; Poales; Poaceae; BEP clade; Ehrhartoideae; Oryzeae; Oryza	PF02792.9^Mago_nashi^Mago nashi protein^26-168^E:1.1e-86	.	.	.	GO:0009507^cellular_component^chloroplast`GO:0035145^cellular_component^exon-exon junction complex`GO:0016607^cellular_component^nuclear speck`GO:0005730^cellular_component^nucleolus`GO:0009793^biological_process^embryo development ending in seed dormancy`GO:0010183^biological_process^pollen tube guidance
Aipa28778_comp0_c0_seq1	1.0616	1.21161	1.05519	0.925696	0.896207	-0.894925	-1.09878	-0.909029	-0.703888	-0.785944	.	.	.	.	.	.	.	.	.	.
Adur18994_comp1_c0_seq4	0.813604	0.63873	1.11709	0.945605	1.172	-1.00997	-0.809144	-0.49174	-0.907675	-0.984394	sp|Q29RF7|PDS5A_HUMAN^Q29RF7^Q:4067-882,H:78-1154^25.4%ID^E:6e-72^RecName: Full=Sister chromatid cohesion protein PDS5 homolog A;^Eukaryota; Metazoa; Chordata; Craniata; Vertebrata; Euteleostomi; Mammalia; Eutheria; Euarchontoglires; Primates; Haplorrhini; Catarrhini; Hominidae; Homo	.	m.28359	216-4286[-]	sp|Q29RF7|PDS5A_HUMAN^Q29RF7^Q:74-1135,H:78-1154^25.34%ID^E:3e-75^RecName: Full=Sister chromatid cohesion protein PDS5 homolog A;^Eukaryota; Metazoa; Chordata; Craniata; Vertebrata; Euteleostomi; Mammalia; Eutheria; Euarchontoglires; Primates; Haplorrhini; Catarrhini; Hominidae; Homo	.	.	.	.	GO:0000785^cellular_component^chromatin`GO:0005634^cellular_component^nucleus`GO:0005886^cellular_component^plasma membrane`GO:0051301^biological_process^cell division`GO:0007067^biological_process^mitosis`GO:0008156^biological_process^negative regulation of DNA replication
Aipa30343_comp1_c0_seq1	1.25587	1.23876	1.292	0.481033	0.857519	-0.86139	-0.980231	-0.826213	-0.704521	-0.921286	.	.	.	.	.	.	.	.	.	.
Adur26963_comp0_c1_seq1	0.914417	0.580054	0.851399	1.12425	1.14805	-0.875223	-1.02338	-0.611419	-1.03042	-0.579575	sp|F4IXW2|BIG5_ARATH^F4IXW2^Q:3143-282,H:801-1732^73.85%ID^E:0^RecName: Full=Brefeldin A-inhibited guanine nucleotide-exchange protein 5;^Eukaryota; Viridiplantae; Streptophyta; Embryophyta; Tracheophyta; Spermatophyta; Magnoliophyta; eudicotyledons; core eudicotyledons; rosids; malvids; Brassicales; Brassicaceae; Camelineae; Arabidopsis	.	m.40301	261-3029[-]	sp|F4IXW2|BIG5_ARATH^F4IXW2^Q:1-921,H:839-1737^74.54%ID^E:0^RecName: Full=Brefeldin A-inhibited guanine nucleotide-exchange protein 5;^Eukaryota; Viridiplantae; Streptophyta; Embryophyta; Tracheophyta; Spermatophyta; Magnoliophyta; eudicotyledons; core eudicotyledons; rosids; malvids; Brassicales; Brassicaceae; Camelineae; Arabidopsis	PF09324.5^DUF1981^Domain of unknown function (DUF1981)^234-319^E:1e-24	.	.	COG5307^SEC7 domain proteins	GO:0005829^cellular_component^cytosol`GO:0005769^cellular_component^early endosome`GO:0005802^cellular_component^trans-Golgi network`GO:0005086^molecular_function^ARF guanyl-nucleotide exchange factor activity`GO:0042742^biological_process^defense response to bacterium`GO:0040007^biological_process^growth`GO:0045087^biological_process^innate immune response`GO:0032012^biological_process^regulatio…
Aipa14025_comp1_c0_seq2	1.26352	0.637811	1.24396	0.657365	0.935457	-0.959045	-0.733095	-0.554942	-1.07202	-0.785237	sp|A2YGR5|SPL12_ORYSI^A2YGR5^Q:1485-391,H:1-394^38.35%ID^E:6e-56^RecName: Full=Squamosa promoter-binding-like protein 12;^Eukaryota; Viridiplantae; Streptophyta; Embryophyta; Tracheophyta; Spermatophyta; Magnoliophyta; Liliopsida; Poales; Poaceae; BEP clade; Ehrhartoideae; Oryzeae; Oryza	.	m.101755	217-1470[-]	sp|A2YGR5|SPL12_ORYSI^A2YGR5^Q:1-360,H:6-394^38.31%ID^E:3e-60^RecName: Full=Squamosa promoter-binding-like protein 12;^Eukaryota; Viridiplantae; Streptophyta; Embryophyta; Tracheophyta; Spermatophyta; Magnoliophyta; Liliopsida; Poales; Poaceae; BEP clade; Ehrhartoideae; Oryzeae; Oryza	PF03110.9^SBP^SBP domain^172-249^E:2e-38	.	.	.	GO:0005634^cellular_component^nucleus`GO:0003677^molecular_function^DNA binding`GO:0046872^molecular_function^metal ion binding`GO:0006355^biological_process^regulation of transcription, DNA-dependent`GO:0006351^biological_process^transcription, DNA-dependent
Gyn_Adur_c56421_g1_i1	1.04646	0.498179	0.876973	1.30375	0.770788	-0.799522	-0.715799	-0.783186	-0.77706	-0.905707	sp|Q9SZT8|PP354_ARATH^Q9SZT8^Q:1614-88,H:38-542^36.87%ID^E:3e-111^RecName: Full=Pentatricopeptide repeat-containing protein At4g37380, chloroplastic;^Eukaryota; Viridiplantae; Streptophyta; Embryophyta; Tracheophyta; Spermatophyta; Magnoliophyta; eudicotyledons; core eudicotyledons; rosids; malvids; Brassicales; Brassicaceae; Camelineae; Arabidopsis	.	m.12045	100-1662[-]	sp|Q9SZT8|PP354_ARATH^Q9SZT8^Q:17-515,H:38-532^37.6%ID^E:1e-114^RecName: Full=Pentatricopeptide repeat-containing protein At4g37380, chloroplastic;^Eukaryota; Viridiplantae; Streptophyta; Embryophyta; Tracheophyta; Spermatophyta; Magnoliophyta; eudicotyledons; core eudicotyledons; rosids; malvids; Brassicales; Brassicaceae; Camelineae; Arabidopsis	PF01535.15^PPR^PPR repeat^74-102^E:0.43`PF01535.15^PPR^PPR repeat^146-172^E:0.021`PF13812.1^PPR_3^Pentatricopeptide repeat domain^147-173^E:0.036`PF13812.1^PPR_3^Pentatricopeptide repeat domain^173-198^E:0.21`PF01535.15^PPR^PPR repeat^174-202^E:0.00011`PF01535.15^PPR^PPR repeat^207-231^E:0.0039`PF01535.15^PPR^PPR repeat^278-305^E:0.00015`PF13812.1^PPR_3^Pentatricopeptide repeat domain^278-305^E:0…	.	.	.	GO:0009507^cellular_component^chloroplast
Adur11851_comp2_c0_seq1	0.632301	0.047073	1.60905	0.61966	1.03407	-0.690184	-0.826498	-0.767053	-0.865104	-0.566853	sp|C0LGG3|Y5182_ARATH^C0LGG3^Q:1107-4,H:406-775^55.56%ID^E:2e-123^RecName: Full=Probable LRR receptor-like serine/threonine-protein kinase At1g51820;^Eukaryota; Viridiplantae; Streptophyta; Embryophyta; Tracheophyta; Spermatophyta; Magnoliophyta; eudicotyledons; core eudicotyledons; rosids; malvids; Brassicales; Brassicaceae; Camelineae; Arabidopsis	.	m.18432	1-1107[-]	sp|C0LGG3|Y5182_ARATH^C0LGG3^Q:1-368,H:406-775^56.73%ID^E:3e-131^RecName: Full=Probable LRR receptor-like serine/threonine-protein kinase At1g51820;^Eukaryota; Viridiplantae; Streptophyta; Embryophyta; Tracheophyta; Spermatophyta; Magnoliophyta; eudicotyledons; core eudicotyledons; rosids; malvids; Brassicales; Brassicaceae; Camelineae; Arabidopsis	PF13504.1^LRR_7^Leucine rich repeat^2-10^E:4000`PF12799.2^LRR_4^Leucine Rich repeats (2 copies)^22-58^E:3.2e-08`PF13516.1^LRR_6^Leucine Rich repeat^22-43^E:0.15`PF00560.28^LRR_1^Leucine Rich Repeat^23-40^E:0.066`PF13504.1^LRR_7^Leucine rich repeat^23-34^E:7.8`PF13516.1^LRR_6^Leucine Rich repeat^44-59^E:0.7`PF00560.28^LRR_1^Leucine Rich Repeat^46-67^E:0.048`PF13504.1^LRR_7^Leucine rich repeat^46-5…	.	.	COG0515^Serine/threonine protein kinase	GO:0016021^cellular_component^integral to membrane`GO:0005524^molecular_function^ATP binding`GO:0004674^molecular_function^protein serine/threonine kinase activity
Adur23160_comp2_c0_seq5	1.24747	1.00823	1.28151	0.478205	0.997534	-0.853184	-1.07297	-0.804557	-0.79775	-0.73259	sp|Q9FYG2|CMTA4_ARATH^Q9FYG2^Q:1058-27,H:34-387^37.07%ID^E:5e-62^RecName: Full=Calmodulin-binding transcription activator 4;^Eukaryota; Viridiplantae; Streptophyta; Embryophyta; Tracheophyta; Spermatophyta; Magnoliophyta; eudicotyledons; core eudicotyledons; rosids; malvids; Brassicales; Brassicaceae; Camelineae; Arabidopsis	.	m.34699	3-1070[-]	sp|Q9FYG2|CMTA4_ARATH^Q9FYG2^Q:5-348,H:34-387^37.43%ID^E:1e-64^RecName: Full=Calmodulin-binding transcription activator 4;^Eukaryota; Viridiplantae; Streptophyta; Embryophyta; Tracheophyta; Spermatophyta; Magnoliophyta; eudicotyledons; core eudicotyledons; rosids; malvids; Brassicales; Brassicaceae; Camelineae; Arabidopsis	PF03859.11^CG-1^CG-1 domain^13-130^E:1.4e-50	.	.	.	GO:0005829^cellular_component^cytosol`GO:0005634^cellular_component^nucleus`GO:0003677^molecular_function^DNA binding`GO:0006355^biological_process^regulation of transcription, DNA-dependent`GO:0006950^biological_process^response to stress`GO:0006351^biological_process^transcription, DNA-dependent
Aipa41506_comp1_c0_seq1	0.416526	0.570941	0.864329	1.04007	1.53272	-0.995267	-0.887176	-0.807028	-1.04012	-0.365842	.	.	m.147911	633-1868[-]	.	PF00650.15^CRAL_TRIO^CRAL/TRIO domain^87-201^E:3.7e-19	.	.	.	.
Aipa18387_comp0_c0_seq1	-0.317848	2.21052	1.75852	0.00398402	-0.240835	-0.580862	-0.544235	-0.54328	-0.543996	-0.571079	sp|P02872|LECG_ARAHY^P02872^Q:496-17,H:21-167^41.46%ID^E:4e-26^RecName: Full=Galactose-binding lectin;^Eukaryota; Viridiplantae; Streptophyta; Embryophyta; Tracheophyta; Spermatophyta; Magnoliophyta; eudicotyledons; core eudicotyledons; rosids; fabids; Fabales; Fabaceae; Papilionoideae; Dalbergieae; Arachis	.	.	.	.	.	.	.	.	GO:0030246^molecular_function^carbohydrate binding`GO:0046872^molecular_function^metal ion binding
Aipa1066_comp2_c0_seq1	1.41417	0.298888	1.41488	0.323937	0.993951	-0.218255	-1.1088	-0.747336	-1.00064	-0.799776	sp|Q9SHY2|YSL7_ARATH^Q9SHY2^Q:1515-1,H:2-508^72.16%ID^E:0^RecName: Full=Probable metal-nicotianamine transporter YSL7;^Eukaryota; Viridiplantae; Streptophyta; Embryophyta; Tracheophyta; Spermatophyta; Magnoliophyta; eudicotyledons; core eudicotyledons; rosids; malvids; Brassicales; Brassicaceae; Camelineae; Arabidopsis	.	m.80688	1-1572[-]	sp|Q9SHY2|YSL7_ARATH^Q9SHY2^Q:20-524,H:2-508^72.16%ID^E:0^RecName: Full=Probable metal-nicotianamine transporter YSL7;^Eukaryota; Viridiplantae; Streptophyta; Embryophyta; Tracheophyta; Spermatophyta; Magnoliophyta; eudicotyledons; core eudicotyledons; rosids; malvids; Brassicales; Brassicaceae; Camelineae; Arabidopsis	PF03169.10^OPT^OPT oligopeptide transporter protein^59-523^E:1.4e-113	.	.	COG1297^Predicted membrane protein	GO:0016021^cellular_component^integral to membrane`GO:0005886^cellular_component^plasma membrane`GO:0055085^biological_process^transmembrane transport
Adur11085_comp0_c0_seq1	0.604483	0.527232	0.942707	0.423734	1.60479	-0.90539	-0.746925	-0.439404	-1.01532	-0.618668	sp|Q9LZV3|MAN6_ARATH^Q9LZV3^Q:1510-257,H:26-434^69.14%ID^E:0^RecName: Full=Mannan endo-1,4-beta-mannosidase 6;^Eukaryota; Viridiplantae; Streptophyta; Embryophyta; Tracheophyta; Spermatophyta; Magnoliophyta; eudicotyledons; core eudicotyledons; rosids; malvids; Brassicales; Brassicaceae; Camelineae; Arabidopsis	.	m.17240	224-1621[-]	sp|Q9LZV3|MAN6_ARATH^Q9LZV3^Q:38-455,H:26-434^69.14%ID^E:0^RecName: Full=Mannan endo-1,4-beta-mannosidase 6;^Eukaryota; Viridiplantae; Streptophyta; Embryophyta; Tracheophyta; Spermatophyta; Magnoliophyta; eudicotyledons; core eudicotyledons; rosids; malvids; Brassicales; Brassicaceae; Camelineae; Arabidopsis	PF00150.13^Cellulase^Cellulase (glycosyl hydrolase family 5)^79-377^E:5.3e-17	.	.	COG3934^Endo-beta-mannanase	GO:0005576^cellular_component^extracellular region`GO:0043169^molecular_function^cation binding`GO:0016985^molecular_function^mannan endo-1,4-beta-mannosidase activity`GO:0005975^biological_process^carbohydrate metabolic process`GO:0009845^biological_process^seed germination
Aipa5318_comp0_c0_seq1	0.527896	1.66194	0.960195	1.278	0.314707	-0.830195	-0.893362	-0.640694	-0.757158	-0.891388	sp|Q9XGY7|FAR_SIMCH^Q9XGY7^Q:330-1169,H:3-282^62.86%ID^E:3e-122^.^.	.	m.88050	327-1202[+]	sp|Q9XGY7|FAR_SIMCH^Q9XGY7^Q:2-281,H:3-282^62.86%ID^E:7e-125^.^.	PF01370.16^Epimerase^NAD dependent epimerase/dehydratase family^15-269^E:1.2e-06`PF07993.7^NAD_binding_4^Male sterility protein^17-281^E:2.2e-68`PF04321.12^RmlD_sub_bind^RmlD substrate binding domain^77-165^E:5.1e-06	.	.	.	.
Gyn_Aipa_c20336_g1_i3	0.691824	1.17263	1.17388	0.892158	1.01236	-0.674205	-0.759347	-0.879548	-1.04232	-0.965942	sp|Q39033|PLCD2_ARATH^Q39033^Q:686-39,H:149-368^43.42%ID^E:7e-43^RecName: Full=Phosphoinositide phospholipase C 2;^Eukaryota; Viridiplantae; Streptophyta; Embryophyta; Tracheophyta; Spermatophyta; Magnoliophyta; eudicotyledons; core eudicotyledons; rosids; malvids; Brassicales; Brassicaceae; Camelineae; Arabidopsis	.	m.31163	3-743[-]	sp|Q39033|PLCD2_ARATH^Q39033^Q:20-235,H:149-368^44.3%ID^E:2e-44^RecName: Full=Phosphoinositide phospholipase C 2;^Eukaryota; Viridiplantae; Streptophyta; Embryophyta; Tracheophyta; Spermatophyta; Magnoliophyta; eudicotyledons; core eudicotyledons; rosids; malvids; Brassicales; Brassicaceae; Camelineae; Arabidopsis	PF00388.14^PI-PLC-X^Phosphatidylinositol-specific phospholipase C, X domain^34-115^E:2e-17	.	.	NOG149692^Phospholipase C	GO:0005622^cellular_component^intracellular`GO:0005886^cellular_component^plasma membrane`GO:0005509^molecular_function^calcium ion binding`GO:0004435^molecular_function^phosphatidylinositol phospholipase C activity`GO:0004871^molecular_function^signal transducer activity`GO:0035556^biological_process^intracellular signal transduction`GO:0016042^biological_process^lipid catabolic process
Adur32374_comp0_c0_seq3	0.855661	0.927798	1.55599	0.494976	0.927798	-1.04295	-1.09003	-0.528969	-0.847574	-0.658215	.	.	m.48637	214-1971[-]	.	.	.	.	.	.
Adur32374_comp0_c0_seq6	0.837129	0.873877	1.70966	0.378249	0.860686	-1.04362	-1.09827	-0.436804	-0.81088	-0.699694	.	.	m.48639	328-2280[-]	.	.	.	.	.	.
Aipa44458_comp0_c1_seq12	0.404941	0.247974	1.81833	0.681503	0.684221	-0.700627	-0.838568	-0.684998	-0.84944	-0.545698	sp|C0LGG4|Y1518_ARATH^C0LGG4^Q:1590-67,H:360-868^50.28%ID^E:1e-149^RecName: Full=Probable LRR receptor-like serine/threonine-protein kinase At1g51860;^Eukaryota; Viridiplantae; Streptophyta; Embryophyta; Tracheophyta; Spermatophyta; Magnoliophyta; eudicotyledons; core eudicotyledons; rosids; malvids; Brassicales; Brassicaceae; Camelineae; Arabidopsis	.	m.153834	49-1611[-]	sp|C0LGG4|Y1518_ARATH^C0LGG4^Q:8-515,H:360-868^50.85%ID^E:3e-166^RecName: Full=Probable LRR receptor-like serine/threonine-protein kinase At1g51860;^Eukaryota; Viridiplantae; Streptophyta; Embryophyta; Tracheophyta; Spermatophyta; Magnoliophyta; eudicotyledons; core eudicotyledons; rosids; malvids; Brassicales; Brassicaceae; Camelineae; Arabidopsis	PF13504.1^LRR_7^Leucine rich repeat^60-70^E:1400`PF12799.2^LRR_4^Leucine Rich repeats (2 copies)^82-118^E:2.8e-08`PF13516.1^LRR_6^Leucine Rich repeat^82-103^E:0.23`PF00560.28^LRR_1^Leucine Rich Repeat^83-100^E:0.1`PF13504.1^LRR_7^Leucine rich repeat^83-94^E:12`PF13516.1^LRR_6^Leucine Rich repeat^104-119^E:1.5`PF00560.28^LRR_1^Leucine Rich Repeat^106-127^E:0.083`PF13504.1^LRR_7^Leucine rich repeat…	.	.	COG0515^Serine/threonine protein kinase	GO:0016021^cellular_component^integral to membrane`GO:0005524^molecular_function^ATP binding`GO:0004674^molecular_function^protein serine/threonine kinase activity
Aipa48973_comp3_c1_seq3	1.20709	0.270731	0.530961	1.11274	1.44845	-0.671128	-0.884973	-0.694714	-1.09096	-0.735596	.	.	.	.	.	.	.	.	.	.
Adur38631_comp0_c0_seq2	0.99811	0.899084	0.378868	1.46419	0.894463	-0.03572	-1.33164	-0.869517	-0.861595	-0.903846	sp|Q7CPQ7|GATY_SALTY^Q7CPQ7^Q:785-3,H:3-266^42.16%ID^E:1e-54^RecName: Full=D-tagatose-1,6-bisphosphate aldolase subunit GatY;^Bacteria; Proteobacteria; Gammaproteobacteria; Enterobacteriales; Enterobacteriaceae; Salmonella	.	m.58333	3-1913[-]	sp|Q7CPQ7|GATY_SALTY^Q7CPQ7^Q:377-637,H:3-266^42.16%ID^E:1e-54^RecName: Full=D-tagatose-1,6-bisphosphate aldolase subunit GatY;^Bacteria; Proteobacteria; Gammaproteobacteria; Enterobacteriales; Enterobacteriaceae; Salmonella	PF07005.6^DUF1537^Protein of unknown function, DUF1537^105-328^E:1.3e-26`PF01116.15^F_bP_aldolase^Fructose-bisphosphate aldolase class-II^377-621^E:4.2e-86	.	.	COG0191^Fructose/tagatose bisphosphate aldolase	GO:0046872^molecular_function^metal ion binding`GO:0009025^molecular_function^tagatose-bisphosphate aldolase activity`GO:0008270^molecular_function^zinc ion binding`GO:2001059^biological_process^D-tagatose 6-phosphate catabolic process`GO:0019404^biological_process^galactitol catabolic process
Adur2141_comp1_c0_seq3	0.502799	0.899603	0.920079	1.2922	1.00464	-0.937647	-1.44281	-0.74085	-0.738193	-0.292357	sp|F4JVA6|SFH6_ARATH^F4JVA6^Q:1307-171,H:1-377^79.68%ID^E:0^.^.	.	m.3140	126-1307[-]	sp|F4IHJ0|SFH8_ARATH^F4IHJ0^Q:1-379,H:1-379^82.32%ID^E:0^.^.	PF03765.10^CRAL_TRIO_N^CRAL/TRIO, N-terminal domain^87-131^E:2.2e-10`PF00650.15^CRAL_TRIO^CRAL/TRIO domain^157-321^E:3.1e-34`PF13716.1^CRAL_TRIO_2^Divergent CRAL/TRIO domain^165-324^E:5.8e-09	.	.	.	.
Aipa5997_comp1_c0_seq1	0.938034	1.14472	0.992732	1.28251	0.301285	-1.24194	-0.662398	-0.3768	-0.650707	-1.03317	sp|Q40392|TMVRN_NICGU^Q40392^Q:1240-2,H:238-631^31.16%ID^E:1e-42^RecName: Full=TMV resistance protein N;^Eukaryota; Viridiplantae; Streptophyta; Embryophyta; Tracheophyta; Spermatophyta; Magnoliophyta; eudicotyledons; core eudicotyledons; asterids; lamiids; Solanales; Solanaceae; Nicotianoideae; Nicotianeae; Nicotiana	.	m.88997	2-901[-]	sp|O82500|Y4117_ARATH^O82500^Q:4-295,H:347-638^31.42%ID^E:3e-38^RecName: Full=Putative disease resistance protein At4g11170;^Eukaryota; Viridiplantae; Streptophyta; Embryophyta; Tracheophyta; Spermatophyta; Magnoliophyta; eudicotyledons; core eudicotyledons; rosids; malvids; Brassicales; Brassicaceae; Camelineae; Arabidopsis	PF00931.17^NB-ARC^NB-ARC domain^3-109^E:1.8e-14`PF07725.7^LRR_3^Leucine Rich Repeat^266-282^E:9.4e-05	.	.	KOG0619^FOG: Leucine rich repeat	GO:0005739^cellular_component^mitochondrion`GO:0043531^molecular_function^ADP binding`GO:0017111^molecular_function^nucleoside-triphosphatase activity`GO:0006952^biological_process^defense response`GO:0010193^biological_process^response to ozone`GO:0007165^biological_process^signal transduction
Adur29548_comp0_c1_seq2	0.664846	0.514361	0.264891	1.23727	1.47554	-0.879823	-0.395215	-1.24603	-0.18271	-1.06006	sp|O64937|EF1A_ORYSJ^O64937^Q:581-3,H:1-193^99.48%ID^E:4e-138^RecName: Full=Elongation factor 1-alpha;^Eukaryota; Viridiplantae; Streptophyta; Embryophyta; Tracheophyta; Spermatophyta; Magnoliophyta; Liliopsida; Poales; Poaceae; BEP clade; Ehrhartoideae; Oryzeae; Oryza	.	m.44138	3-659[-]	sp|O64937|EF1A_ORYSJ^O64937^Q:27-219,H:1-193^99.48%ID^E:4e-138^RecName: Full=Elongation factor 1-alpha;^Eukaryota; Viridiplantae; Streptophyta; Embryophyta; Tracheophyta; Spermatophyta; Magnoliophyta; Liliopsida; Poales; Poaceae; BEP clade; Ehrhartoideae; Oryzeae; Oryza	PF00009.22^GTP_EFTU^Elongation factor Tu GTP binding domain^31-218^E:8.6e-52`PF01926.18^MMR_HSR1^50S ribosome-binding GTPase^36-152^E:5.4e-05	.	.	COG5256^Translation elongation factor EF-1alpha (GTPase)	GO:0009507^cellular_component^chloroplast`GO:0005739^cellular_component^mitochondrion`GO:0005730^cellular_component^nucleolus`GO:0005886^cellular_component^plasma membrane`GO:0005773^cellular_component^vacuole`GO:0005525^molecular_function^GTP binding`GO:0003924^molecular_function^GTPase activity`GO:0003746^molecular_function^translation elongation factor activity`GO:0006184^biological_process^GT…
Aipa24731_comp0_c0_seq6	1.42465	2.00813	0.627754	0.767003	-0.0215684	-0.445369	-0.483208	-0.801058	-0.557373	-1.3747	sp|P93673|PHYA_LATSA^P93673^Q:3403-92,H:20-1122^82.25%ID^E:0^RecName: Full=Phytochrome type A;^Eukaryota; Viridiplantae; Streptophyta; Embryophyta; Tracheophyta; Spermatophyta; Magnoliophyta; eudicotyledons; core eudicotyledons; rosids; fabids; Fabales; Fabaceae; Papilionoideae; Fabeae; Lathyrus	.	m.120063	83-3460[-]	sp|P93673|PHYA_LATSA^P93673^Q:1-1123,H:1-1122^82.01%ID^E:0^RecName: Full=Phytochrome type A;^Eukaryota; Viridiplantae; Streptophyta; Embryophyta; Tracheophyta; Spermatophyta; Magnoliophyta; eudicotyledons; core eudicotyledons; rosids; fabids; Fabales; Fabaceae; Papilionoideae; Fabeae; Lathyrus	PF08446.6^PAS_2^PAS fold^70-186^E:7.1e-40`PF01590.21^GAF^GAF domain^219-402^E:1.8e-37`PF00360.15^PHY^Phytochrome region^413-590^E:8.5e-71`PF00989.19^PAS^PAS fold^621-735^E:1.2e-20`PF13188.1^PAS_8^PAS domain^625-676^E:0.58`PF08448.5^PAS_4^PAS fold^628-739^E:3.7e-06`PF13426.1^PAS_9^PAS domain^631-736^E:2.7e-08`PF00989.19^PAS^PAS fold^751-873^E:1.3e-23`PF00512.20^HisKA^His Kinase A (phospho-acceptor…	.	.	.	GO:0016020^cellular_component^membrane`GO:0005524^molecular_function^ATP binding`GO:0008020^molecular_function^G-protein coupled photoreceptor activity`GO:0000155^molecular_function^phosphorelay sensor kinase activity`GO:0000160^biological_process^phosphorelay signal transduction system`GO:0018298^biological_process^protein-chromophore linkage`GO:0017006^biological_process^protein-tetrapyrrole li…
Aipa2898_comp0_c0_seq2	1.66991	0.413521	0.00173898	0.828849	1.43604	-0.342165	-0.568048	-1.00724	-0.643987	-1.09414	sp|Q8GYF4|PHT15_ARATH^Q8GYF4^Q:1856-243,H:1-542^78.64%ID^E:0^RecName: Full=Probable inorganic phosphate transporter 1-5;^Eukaryota; Viridiplantae; Streptophyta; Embryophyta; Tracheophyta; Spermatophyta; Magnoliophyta; eudicotyledons; core eudicotyledons; rosids; malvids; Brassicales; Brassicaceae; Camelineae; Arabidopsis	.	m.83748	240-1856[-]	sp|Q8GYF4|PHT15_ARATH^Q8GYF4^Q:1-538,H:1-542^78.45%ID^E:0^RecName: Full=Probable inorganic phosphate transporter 1-5;^Eukaryota; Viridiplantae; Streptophyta; Embryophyta; Tracheophyta; Spermatophyta; Magnoliophyta; eudicotyledons; core eudicotyledons; rosids; malvids; Brassicales; Brassicaceae; Camelineae; Arabidopsis	PF00083.19^Sugar_tr^Sugar (and other) transporter^27-516^E:4.9e-49`PF07690.11^MFS_1^Major Facilitator Superfamily^68-458^E:8.7e-24	.	.	COG0477^Permeases of the major facilitator superfamily	GO:0016021^cellular_component^integral to membrane`GO:0005315^molecular_function^inorganic phosphate transmembrane transporter activity`GO:0015293^molecular_function^symporter activity`GO:0006817^biological_process^phosphate ion transport
Aipa46046_comp1_c0_seq6	0.885131	1.02476	0.976629	1.12049	0.92374	-1.04055	-1.17806	-0.771874	-0.56455	-0.739083	sp|Q84W55|IP5P4_ARATH^Q84W55^Q:2781-382,H:325-1101^64.23%ID^E:0^RecName: Full=Type II inositol 1,4,5-trisphosphate 5-phosphatase FRA3;^Eukaryota; Viridiplantae; Streptophyta; Embryophyta; Tracheophyta; Spermatophyta; Magnoliophyta; eudicotyledons; core eudicotyledons; rosids; malvids; Brassicales; Brassicaceae; Camelineae; Arabidopsis	.	m.157007	379-2781[-]	sp|Q84W55|IP5P4_ARATH^Q84W55^Q:1-800,H:325-1101^64.6%ID^E:0^RecName: Full=Type II inositol 1,4,5-trisphosphate 5-phosphatase FRA3;^Eukaryota; Viridiplantae; Streptophyta; Embryophyta; Tracheophyta; Spermatophyta; Magnoliophyta; eudicotyledons; core eudicotyledons; rosids; malvids; Brassicales; Brassicaceae; Camelineae; Arabidopsis	PF03372.18^Exo_endo_phos^Endonuclease/Exonuclease/phosphatase family^214-574^E:7.2e-32	.	.	COG5411^Phosphatidylinositol 5-phosphate phosphatase	GO:0046872^molecular_function^metal ion binding`GO:0004439^molecular_function^phosphatidylinositol-4,5-bisphosphate 5-phosphatase activity`GO:0046854^biological_process^phosphatidylinositol phosphorylation
Aipa41498_comp0_c0_seq12	0.743231	0.648525	0.0753022	1.31479	1.38956	-1.01964	0.0188107	-0.652441	-1.13262	-0.921606	sp|Q9LUW0|LOX5_ARATH^Q9LUW0^Q:129-2690,H:28-886^69.15%ID^E:0^RecName: Full=Linoleate 9S-lipoxygenase 5, chloroplastic;^Eukaryota; Viridiplantae; Streptophyta; Embryophyta; Tracheophyta; Spermatophyta; Magnoliophyta; eudicotyledons; core eudicotyledons; rosids; malvids; Brassicales; Brassicaceae; Camelineae; Arabidopsis	.	m.147886	84-2693[+]	sp|Q9LUW0|LOX5_ARATH^Q9LUW0^Q:16-869,H:28-886^69.15%ID^E:0^RecName: Full=Linoleate 9S-lipoxygenase 5, chloroplastic;^Eukaryota; Viridiplantae; Streptophyta; Embryophyta; Tracheophyta; Spermatophyta; Magnoliophyta; eudicotyledons; core eudicotyledons; rosids; malvids; Brassicales; Brassicaceae; Camelineae; Arabidopsis	PF01477.18^PLAT^PLAT/LH2 domain^69-163^E:1.4e-22`PF00305.14^Lipoxygenase^Lipoxygenase^174-847^E:0	.	.	NOG69653^Plant lipoxygenase may be involved in a number of diverse aspects of plant physiology including growth and development, pest resistance, and senescence or responses to	GO:0009507^cellular_component^chloroplast`GO:0005506^molecular_function^iron ion binding`GO:0016165^molecular_function^lipoxygenase activity`GO:0010311^biological_process^lateral root formation`GO:0034440^biological_process^lipid oxidation`GO:1900366^biological_process^negative regulation of defense response to insect`GO:0031408^biological_process^oxylipin biosynthetic process
Adur9957_comp0_c0_seq2	0.901752	0.41616	0.663776	0.818015	1.54317	-0.834581	-1.0809	-0.280647	-1.20205	-0.505386	sp|O81635|ATK4_ARATH^O81635^Q:2060-93,H:328-964^58.45%ID^E:0^RecName: Full=Kinesin-4;^Eukaryota; Viridiplantae; Streptophyta; Embryophyta; Tracheophyta; Spermatophyta; Magnoliophyta; eudicotyledons; core eudicotyledons; rosids; malvids; Brassicales; Brassicaceae; Camelineae; Arabidopsis	.	m.15761	51-2216[-]	sp|O81635|ATK4_ARATH^O81635^Q:53-708,H:328-964^58.78%ID^E:0^RecName: Full=Kinesin-4;^Eukaryota; Viridiplantae; Streptophyta; Embryophyta; Tracheophyta; Spermatophyta; Magnoliophyta; eudicotyledons; core eudicotyledons; rosids; malvids; Brassicales; Brassicaceae; Camelineae; Arabidopsis	PF00225.18^Kinesin^Kinesin motor domain^125-443^E:1.8e-107	.	.	COG5059^Kinesin-like protein	GO:0005737^cellular_component^cytoplasm`GO:0005874^cellular_component^microtubule`GO:0005875^cellular_component^microtubule associated complex`GO:0005524^molecular_function^ATP binding`GO:0016887^molecular_function^ATPase activity`GO:0008017^molecular_function^microtubule binding`GO:0003777^molecular_function^microtubule motor activity`GO:0007018^biological_process^microtubule-based movement
Gyn_Adur_c50844_g1_i1	0.961105	0.551421	1.20044	1.32755	0.567856	-1.08795	-0.704297	-0.931641	-0.583465	-0.796843	.	.	.	.	.	.	.	.	.	.
Aipa5921_comp1_c0_seq3	0.560699	1.2388	0.707601	0.983232	1.36412	-0.960569	-0.561511	-0.862129	-0.949211	-0.921193	sp|Q3UJZ3|ARMC7_MOUSE^Q3UJZ3^Q:465-133,H:55-165^43.36%ID^E:3e-20^RecName: Full=Armadillo repeat-containing protein 7;^Eukaryota; Metazoa; Chordata; Craniata; Vertebrata; Euteleostomi; Mammalia; Eutheria; Euarchontoglires; Glires; Rodentia; Sciurognathi; Muroidea; Muridae; Murinae; Mus; Mus	.	m.88870	112-603[-]	sp|Q3UJZ3|ARMC7_MOUSE^Q3UJZ3^Q:47-157,H:55-165^43.36%ID^E:5e-21^RecName: Full=Armadillo repeat-containing protein 7;^Eukaryota; Metazoa; Chordata; Craniata; Vertebrata; Euteleostomi; Mammalia; Eutheria; Euarchontoglires; Glires; Rodentia; Sciurognathi; Muroidea; Muridae; Murinae; Mus; Mus	PF00514.18^Arm^Armadillo/beta-catenin-like repeat^80-118^E:1.5e-05	.	.	.	.
Aipa21774_comp0_c0_seq2	0.417422	1.54125	1.30697	1.02717	0.362383	-0.955089	-0.442451	-0.573852	-0.760868	-1.27005	.	.	m.114914	1453-2196[-]	.	.	.	.	.	.
Aipa10103_comp0_c0_seq3	1.21701	0.147873	0.886801	0.892908	1.30119	-0.832276	-0.973169	-0.264775	-0.983638	-0.936964	sp|Q9C8M9|SRF6_ARATH^Q9C8M9^Q:1399-164,H:310-717^71.26%ID^E:3e-179^RecName: Full=Protein STRUBBELIG-RECEPTOR FAMILY 6;^Eukaryota; Viridiplantae; Streptophyta; Embryophyta; Tracheophyta; Spermatophyta; Magnoliophyta; eudicotyledons; core eudicotyledons; rosids; malvids; Brassicales; Brassicaceae; Camelineae; Arabidopsis`sp|Q9C8M9|SRF6_ARATH^Q9C8M9^Q:2308-1586,H:1-244^60.25%ID^E:3e-67^RecName: Full…	.	m.95789	158-2311[-]	sp|Q9C8M9|SRF6_ARATH^Q9C8M9^Q:2-716,H:1-717^67.08%ID^E:0^RecName: Full=Protein STRUBBELIG-RECEPTOR FAMILY 6;^Eukaryota; Viridiplantae; Streptophyta; Embryophyta; Tracheophyta; Spermatophyta; Magnoliophyta; eudicotyledons; core eudicotyledons; rosids; malvids; Brassicales; Brassicaceae; Camelineae; Arabidopsis	PF08263.7^LRRNT_2^Leucine rich repeat N-terminal domain^30-68^E:0.00018`PF13504.1^LRR_7^Leucine rich repeat^95-108^E:110`PF12799.2^LRR_4^Leucine Rich repeats (2 copies)^116-163^E:3.3e-08`PF13516.1^LRR_6^Leucine Rich repeat^116-136^E:0.44`PF13504.1^LRR_7^Leucine rich repeat^116-129^E:8.4`PF00560.28^LRR_1^Leucine Rich Repeat^117-137^E:0.12`PF13504.1^LRR_7^Leucine rich repeat^140-154^E:7.7`PF00560.2…	.	.	COG0515^Serine/threonine protein kinase	GO:0016021^cellular_component^integral to membrane`GO:0005524^molecular_function^ATP binding`GO:0004672^molecular_function^protein kinase activity
Gyn_Adur_c6549_g1_i1	0.962636	0.783523	0.690455	1.29803	0.830057	-0.581771	-0.959312	-0.381586	-1.34388	-0.716105	sp|F4IXW2|BIG5_ARATH^F4IXW2^Q:2489-711,H:42-648^73.48%ID^E:0^RecName: Full=Brefeldin A-inhibited guanine nucleotide-exchange protein 5;^Eukaryota; Viridiplantae; Streptophyta; Embryophyta; Tracheophyta; Spermatophyta; Magnoliophyta; eudicotyledons; core eudicotyledons; rosids; malvids; Brassicales; Brassicaceae; Camelineae; Arabidopsis`sp|F4IXW2|BIG5_ARATH^F4IXW2^Q:641-273,H:754-873^59.68%ID^E:5e…	.	m.14600	666-2489[-]	sp|F4IXW2|BIG5_ARATH^F4IXW2^Q:1-593,H:42-648^73.48%ID^E:0^RecName: Full=Brefeldin A-inhibited guanine nucleotide-exchange protein 5;^Eukaryota; Viridiplantae; Streptophyta; Embryophyta; Tracheophyta; Spermatophyta; Magnoliophyta; eudicotyledons; core eudicotyledons; rosids; malvids; Brassicales; Brassicaceae; Camelineae; Arabidopsis	PF12783.2^Sec7_N^Guanine nucleotide exchange factor in Golgi transport N-terminal^281-435^E:1.2e-40`PF01369.15^Sec7^Sec7 domain^522-593^E:2.4e-12	.	.	COG5307^SEC7 domain proteins	GO:0005829^cellular_component^cytosol`GO:0005769^cellular_component^early endosome`GO:0005802^cellular_component^trans-Golgi network`GO:0005086^molecular_function^ARF guanyl-nucleotide exchange factor activity`GO:0042742^biological_process^defense response to bacterium`GO:0040007^biological_process^growth`GO:0045087^biological_process^innate immune response`GO:0032012^biological_process^regulatio…
Aipa51086_comp0_c0_seq4	0.864824	0.641836	-0.127297	1.65893	1.19727	-0.615082	-0.914141	-0.890914	-0.540173	-0.773032	.	.	m.166661	201-1349[-]	.	.	.	.	.	.
Aipa5776_comp2_c0_seq1	0.432575	1.20593	1.00438	1.14085	0.950041	-0.978293	-0.600461	-0.874673	-0.474095	-1.26009	sp|Q8BHY2|NOC4L_MOUSE^Q8BHY2^Q:1301-465,H:246-495^40%ID^E:1e-56^RecName: Full=Nucleolar complex protein 4 homolog;^Eukaryota; Metazoa; Chordata; Craniata; Vertebrata; Euteleostomi; Mammalia; Eutheria; Euarchontoglires; Glires; Rodentia; Sciurognathi; Muroidea; Muridae; Murinae; Mus; Mus	.	m.88672	315-2162[-]	sp|Q8BHY2|NOC4L_MOUSE^Q8BHY2^Q:71-566,H:70-495^30.39%ID^E:1e-62^RecName: Full=Nucleolar complex protein 4 homolog;^Eukaryota; Metazoa; Chordata; Craniata; Vertebrata; Euteleostomi; Mammalia; Eutheria; Euarchontoglires; Glires; Rodentia; Sciurognathi; Muroidea; Muridae; Murinae; Mus; Mus	PF03914.12^CBF^CBF/Mak21 family^346-521^E:9.5e-39	.	.	.	GO:0016021^cellular_component^integral to membrane`GO:0031965^cellular_component^nuclear membrane`GO:0005730^cellular_component^nucleolus
Gyn_Aipa_c50521_g1_i1	0.660162	0.918017	1.1226	1.02599	1.10555	-0.744185	-0.89904	-0.850737	-1.09367	-0.718613	sp|Q55FJ0|LVSG_DICDI^Q55FJ0^Q:2617-1565,H:386-772^38.86%ID^E:1e-73^RecName: Full=Probable inactive serine/threonine-protein kinase lvsG;^Eukaryota; Amoebozoa; Mycetozoa; Dictyosteliida; Dictyostelium	.	m.32626	2-3298[-]	sp|Q55FJ0|LVSG_DICDI^Q55FJ0^Q:228-578,H:386-772^38.86%ID^E:6e-74^RecName: Full=Probable inactive serine/threonine-protein kinase lvsG;^Eukaryota; Amoebozoa; Mycetozoa; Dictyosteliida; Dictyostelium	PF00069.20^Pkinase^Protein kinase domain^207-287^E:1.2e-09`PF02138.13^Beach^Beige/BEACH domain^349-579^E:1.2e-63	.	.	COG2319^FOG: WD40 repeat	GO:0005524^molecular_function^ATP binding`GO:0004672^molecular_function^protein kinase activity
Adur23160_comp2_c0_seq4	0.977254	1.06154	0.961374	1.02367	0.979697	-0.971059	-1.01625	-0.73775	-0.686447	-0.912426	sp|Q9FYG2|CMTA4_ARATH^Q9FYG2^Q:1075-380,H:34-255^48.07%ID^E:2e-60^RecName: Full=Calmodulin-binding transcription activator 4;^Eukaryota; Viridiplantae; Streptophyta; Embryophyta; Tracheophyta; Spermatophyta; Magnoliophyta; eudicotyledons; core eudicotyledons; rosids; malvids; Brassicales; Brassicaceae; Camelineae; Arabidopsis	.	m.34697	92-1087[-]	sp|Q9FYG2|CMTA4_ARATH^Q9FYG2^Q:5-236,H:34-255^48.71%ID^E:1e-63^RecName: Full=Calmodulin-binding transcription activator 4;^Eukaryota; Viridiplantae; Streptophyta; Embryophyta; Tracheophyta; Spermatophyta; Magnoliophyta; eudicotyledons; core eudicotyledons; rosids; malvids; Brassicales; Brassicaceae; Camelineae; Arabidopsis	PF03859.11^CG-1^CG-1 domain^13-130^E:1.2e-50	.	.	.	GO:0005829^cellular_component^cytosol`GO:0005634^cellular_component^nucleus`GO:0003677^molecular_function^DNA binding`GO:0006355^biological_process^regulation of transcription, DNA-dependent`GO:0006950^biological_process^response to stress`GO:0006351^biological_process^transcription, DNA-dependent
Gyn_Aipa_c12473_g1_i1	0.919473	1.3414	0.783305	0.987876	1.04413	-0.465855	-1.19208	-0.981118	-0.482476	-1.20103	sp|Q84W55|IP5P4_ARATH^Q84W55^Q:2273-213,H:45-712^59.71%ID^E:0^RecName: Full=Type II inositol 1,4,5-trisphosphate 5-phosphatase FRA3;^Eukaryota; Viridiplantae; Streptophyta; Embryophyta; Tracheophyta; Spermatophyta; Magnoliophyta; eudicotyledons; core eudicotyledons; rosids; malvids; Brassicales; Brassicaceae; Camelineae; Arabidopsis	.	m.29045	84-2396[-]	sp|Q84W55|IP5P4_ARATH^Q84W55^Q:42-728,H:45-712^60.43%ID^E:0^RecName: Full=Type II inositol 1,4,5-trisphosphate 5-phosphatase FRA3;^Eukaryota; Viridiplantae; Streptophyta; Embryophyta; Tracheophyta; Spermatophyta; Magnoliophyta; eudicotyledons; core eudicotyledons; rosids; malvids; Brassicales; Brassicaceae; Camelineae; Arabidopsis	PF03372.18^Exo_endo_phos^Endonuclease/Exonuclease/phosphatase family^559-726^E:1.4e-14	.	.	COG5411^Phosphatidylinositol 5-phosphate phosphatase	GO:0046872^molecular_function^metal ion binding`GO:0004439^molecular_function^phosphatidylinositol-4,5-bisphosphate 5-phosphatase activity`GO:0046854^biological_process^phosphatidylinositol phosphorylation
Gyn_Aipa_c19248_g1_i1	1.01261	0.454206	0.862306	1.28235	0.803579	-0.993054	-1.02192	-0.13704	-1.10354	-0.670556	sp|Q9FIE8|UXS3_ARATH^Q9FIE8^Q:1207-179,H:1-341^86.3%ID^E:0^.^.	.	m.22441	170-1207[-]	sp|Q9SN95|UXS5_ARATH^Q9SN95^Q:22-343,H:19-340^89.44%ID^E:0^.^.	PF04321.12^RmlD_sub_bind^RmlD substrate binding domain^32-310^E:8e-11`PF01370.16^Epimerase^NAD dependent epimerase/dehydratase family^34-268^E:3.4e-45`PF02719.10^Polysacc_synt_2^Polysaccharide biosynthesis protein^34-146^E:1.9e-08`PF01073.14^3Beta_HSD^3-beta hydroxysteroid dehydrogenase/isomerase family^35-188^E:2.7e-11`PF07993.7^NAD_binding_4^Male sterility protein^79-207^E:3.5e-09	.	.	.	.
Adur37388_comp0_c0_seq1	0.458601	1.68217	0.341472	1.61158	0.590565	-0.540042	-0.641976	-1.05665	-0.928636	-0.803491	sp|O81825|DRL28_ARATH^O81825^Q:1349-9,H:133-523^27.74%ID^E:5e-29^RecName: Full=Probable disease resistance protein At4g27220;^Eukaryota; Viridiplantae; Streptophyta; Embryophyta; Tracheophyta; Spermatophyta; Magnoliophyta; eudicotyledons; core eudicotyledons; rosids; malvids; Brassicales; Brassicaceae; Camelineae; Arabidopsis	.	m.56684	3-1880[-]	sp|O81825|DRL28_ARATH^O81825^Q:178-624,H:133-523^27.74%ID^E:3e-29^RecName: Full=Probable disease resistance protein At4g27220;^Eukaryota; Viridiplantae; Streptophyta; Embryophyta; Tracheophyta; Spermatophyta; Magnoliophyta; eudicotyledons; core eudicotyledons; rosids; malvids; Brassicales; Brassicaceae; Camelineae; Arabidopsis	PF00931.17^NB-ARC^NB-ARC domain^163-288^E:8.6e-17`PF13401.1^AAA_22^AAA domain^179-269^E:3.2e-06`PF05729.7^NACHT^NACHT domain^181-269^E:6.9e-05`PF00931.17^NB-ARC^NB-ARC domain^346-483^E:2.5e-15	.	.	COG4886^Leucine-rich repeat (LRR) protein	GO:0043531^molecular_function^ADP binding`GO:0005524^molecular_function^ATP binding`GO:0006952^biological_process^defense response
Adur37706_comp0_c0_seq1	0.729575	0.635803	1.40473	1.13748	0.671749	-0.968468	-0.915331	-0.639487	-1.03958	-0.561344	sp|O65440|BAME3_ARATH^O65440^Q:1576-2,H:324-854^67.98%ID^E:0^RecName: Full=Leucine-rich repeat receptor-like serine/threonine-protein kinase BAM3;^Eukaryota; Viridiplantae; Streptophyta; Embryophyta; Tracheophyta; Spermatophyta; Magnoliophyta; eudicotyledons; core eudicotyledons; rosids; malvids; Brassicales; Brassicaceae; Camelineae; Arabidopsis`sp|O65440|BAME3_ARATH^O65440^Q:1576-740,H:203-457^…	.	m.57126	2-1576[-]	sp|O65440|BAME3_ARATH^O65440^Q:1-525,H:324-854^68.05%ID^E:0^RecName: Full=Leucine-rich repeat receptor-like serine/threonine-protein kinase BAM3;^Eukaryota; Viridiplantae; Streptophyta; Embryophyta; Tracheophyta; Spermatophyta; Magnoliophyta; eudicotyledons; core eudicotyledons; rosids; malvids; Brassicales; Brassicaceae; Camelineae; Arabidopsis`sp|O65440|BAME3_ARATH^O65440^Q:1-279,H:155-457^33.2…	PF13504.1^LRR_7^Leucine rich repeat^20-36^E:5.9`PF00560.28^LRR_1^Leucine Rich Repeat^21-41^E:0.81`PF13504.1^LRR_7^Leucine rich repeat^44-59^E:1.3`PF00560.28^LRR_1^Leucine Rich Repeat^45-64^E:1.2`PF13504.1^LRR_7^Leucine rich repeat^69-85^E:1000`PF13504.1^LRR_7^Leucine rich repeat^94-106^E:7800`PF13504.1^LRR_7^Leucine rich repeat^117-130^E:2400`PF13504.1^LRR_7^Leucine rich repeat^142-158^E:14`PF005…	.	.	COG4886^Leucine-rich repeat (LRR) protein	GO:0016021^cellular_component^integral to membrane`GO:0005886^cellular_component^plasma membrane`GO:0005524^molecular_function^ATP binding`GO:0004674^molecular_function^protein serine/threonine kinase activity`GO:0030154^biological_process^cell differentiation`GO:0048437^biological_process^floral organ development`GO:0010075^biological_process^regulation of meristem growth
Adur9229_comp0_c0_seq2	0.00179543	1.43557	0.628997	1.75139	0.389949	-0.807343	-0.749547	-0.654817	-0.759807	-0.757071	sp|O65351|SUBL_ARATH^O65351^Q:2269-221,H:102-755^43.21%ID^E:1e-172^RecName: Full=Subtilisin-like protease;^Eukaryota; Viridiplantae; Streptophyta; Embryophyta; Tracheophyta; Spermatophyta; Magnoliophyta; eudicotyledons; core eudicotyledons; rosids; malvids; Brassicales; Brassicaceae; Camelineae; Arabidopsis	.	m.14550	209-2278[-]	sp|O65351|SUBL_ARATH^O65351^Q:4-686,H:102-755^43.48%ID^E:1e-176^RecName: Full=Subtilisin-like protease;^Eukaryota; Viridiplantae; Streptophyta; Embryophyta; Tracheophyta; Spermatophyta; Magnoliophyta; eudicotyledons; core eudicotyledons; rosids; malvids; Brassicales; Brassicaceae; Camelineae; Arabidopsis	PF00082.17^Peptidase_S8^Subtilase family^38-539^E:2.7e-37	.	.	COG1404^Subtilisin-like serine proteases	GO:0048046^cellular_component^apoplast`GO:0009505^cellular_component^plant-type cell wall`GO:0004252^molecular_function^serine-type endopeptidase activity`GO:0080001^biological_process^mucilage extrusion from seed coat`GO:0048359^biological_process^mucilage metabolic process involved seed coat development`GO:0043086^biological_process^negative regulation of catalytic activity`GO:0006508^biologica…
Adur43487_comp0_c0_seq1	0.305599	1.07577	0.125966	1.88958	0.895585	-0.545337	-1.11355	-1.02883	-0.472933	-0.671402	sp|Q43866|INV1_ARATH^Q43866^Q:1051-107,H:268-583^57.81%ID^E:3e-105^RecName: Full=Beta-fructofuranosidase, insoluble isoenzyme CWINV1;^Eukaryota; Viridiplantae; Streptophyta; Embryophyta; Tracheophyta; Spermatophyta; Magnoliophyta; eudicotyledons; core eudicotyledons; rosids; malvids; Brassicales; Brassicaceae; Camelineae; Arabidopsis	.	m.66727	77-1054[-]	sp|Q43866|INV1_ARATH^Q43866^Q:2-316,H:268-583^57.81%ID^E:5e-124^RecName: Full=Beta-fructofuranosidase, insoluble isoenzyme CWINV1;^Eukaryota; Viridiplantae; Streptophyta; Embryophyta; Tracheophyta; Spermatophyta; Magnoliophyta; eudicotyledons; core eudicotyledons; rosids; malvids; Brassicales; Brassicaceae; Camelineae; Arabidopsis	PF00251.15^Glyco_hydro_32N^Glycosyl hydrolases family 32 N-terminal domain^6-113^E:2.1e-28`PF08244.7^Glyco_hydro_32C^Glycosyl hydrolases family 32 C terminal^187-271^E:1.2e-20	.	.	COG1621^Beta-fructosidases (levanase/invertase)	GO:0048046^cellular_component^apoplast`GO:0005618^cellular_component^cell wall`GO:0005886^cellular_component^plasma membrane`GO:0004564^molecular_function^beta-fructofuranosidase activity`GO:0004575^molecular_function^sucrose alpha-glucosidase activity`GO:0080167^biological_process^response to karrikin`GO:0009611^biological_process^response to wounding`GO:0005986^biological_process^sucrose biosyn…
Aipa47364_comp0_c0_seq1	0.563079	0.155599	0.190083	1.78728	1.06892	-0.966849	-1.2144	-0.317413	-0.804239	-0.22251	.	.	m.159317	283-1167[-]	sp|Q01197|E6_GOSHI^Q01197^Q:16-268,H:1-225^35.64%ID^E:3e-20^RecName: Full=Protein E6;^Eukaryota; Viridiplantae; Streptophyta; Embryophyta; Tracheophyta; Spermatophyta; Magnoliophyta; eudicotyledons; core eudicotyledons; rosids; malvids; Malvales; Malvaceae; Malvoideae; Gossypium	.	.	.	.	GO:0005618^cellular_component^cell wall`GO:0005576^cellular_component^extracellular region
Aipa37751_comp0_c0_seq1	0.987267	1.55362	0.885169	0.628319	0.975066	-0.915349	-0.960298	-0.748396	-0.812609	-0.745828	.	.	m.142624	237-917[-]	.	.	.	.	.	.
Adur2811_comp0_c0_seq1	0.902847	2.27271	0.257261	1.28473	-0.0443462	-0.907058	-0.848105	-0.610188	-0.584397	-0.66493	sp|Q9LT96|Y5977_ARATH^Q9LT96^Q:812-342,H:804-945^45.22%ID^E:7e-32^RecName: Full=Probable leucine-rich repeat receptor-like protein kinase At5g49770;^Eukaryota; Viridiplantae; Streptophyta; Embryophyta; Tracheophyta; Spermatophyta; Magnoliophyta; eudicotyledons; core eudicotyledons; rosids; malvids; Brassicales; Brassicaceae; Camelineae; Arabidopsis	.	m.4539	327-812[-]	sp|Q9LT96|Y5977_ARATH^Q9LT96^Q:1-157,H:804-945^47.13%ID^E:4e-35^RecName: Full=Probable leucine-rich repeat receptor-like protein kinase At5g49770;^Eukaryota; Viridiplantae; Streptophyta; Embryophyta; Tracheophyta; Spermatophyta; Magnoliophyta; eudicotyledons; core eudicotyledons; rosids; malvids; Brassicales; Brassicaceae; Camelineae; Arabidopsis	PF07714.12^Pkinase_Tyr^Protein tyrosine kinase^1-102^E:9.6e-07	.	.	COG0515^Serine/threonine protein kinase	GO:0016021^cellular_component^integral to membrane`GO:0005524^molecular_function^ATP binding`GO:0004674^molecular_function^protein serine/threonine kinase activity
Adur2141_comp1_c0_seq2	0.223805	1.0941	0.736106	1.07691	1.35244	-0.725671	-1.4018	-0.77298	-0.794006	-0.349604	sp|F4IHJ0|SFH8_ARATH^F4IHJ0^Q:1531-275,H:1-419^81.62%ID^E:0^.^.	.	m.3138	200-1531[-]	sp|F4IHJ0|SFH8_ARATH^F4IHJ0^Q:1-419,H:1-419^81.62%ID^E:0^.^.	PF03765.10^CRAL_TRIO_N^CRAL/TRIO, N-terminal domain^87-131^E:2.6e-10`PF00650.15^CRAL_TRIO^CRAL/TRIO domain^157-321^E:4e-34`PF13716.1^CRAL_TRIO_2^Divergent CRAL/TRIO domain^165-324^E:7.5e-09	.	.	.	.
Aipa39436_comp0_c0_seq3	1.43282	0.554409	0.796156	0.99915	1.01268	-0.808107	-1.25592	-0.35168	-1.07015	-0.646943	sp|Q922M5|CDA7L_MOUSE^Q922M5^Q:728-432,H:331-431^49.5%ID^E:7e-26^RecName: Full=Cell division cycle-associated 7-like protein;^Eukaryota; Metazoa; Chordata; Craniata; Vertebrata; Euteleostomi; Mammalia; Eutheria; Euarchontoglires; Glires; Rodentia; Sciurognathi; Muroidea; Muridae; Murinae; Mus; Mus	.	m.145025	294-1154[-]	sp|Q922M5|CDA7L_MOUSE^Q922M5^Q:143-241,H:331-431^49.5%ID^E:4e-27^RecName: Full=Cell division cycle-associated 7-like protein;^Eukaryota; Metazoa; Chordata; Craniata; Vertebrata; Euteleostomi; Mammalia; Eutheria; Euarchontoglires; Glires; Rodentia; Sciurognathi; Muroidea; Muridae; Murinae; Mus; Mus	PF10497.4^zf-4CXXC_R1^Zinc-finger domain of monoamine-oxidase A repressor R1^144-242^E:4e-36	.	.	NOG85066^Cell division cycle associated 7-like protein	GO:0005737^cellular_component^cytoplasm`GO:0005730^cellular_component^nucleolus`GO:0005634^cellular_component^nucleus`GO:0008284^biological_process^positive regulation of cell proliferation`GO:0006355^biological_process^regulation of transcription, DNA-dependent`GO:0006351^biological_process^transcription, DNA-dependent
Adur8538_comp0_c0_seq14	0.751675	0.256813	1.04187	0.950231	1.41658	-0.874445	-0.85408	-0.778731	-0.666725	-0.907029	sp|Q8L7W8|FUCO2_ARATH^Q8L7W8^Q:1504-548,H:428-746^73.67%ID^E:3e-177^RecName: Full=Alpha-L-fucosidase 2;^Eukaryota; Viridiplantae; Streptophyta; Embryophyta; Tracheophyta; Spermatophyta; Magnoliophyta; eudicotyledons; core eudicotyledons; rosids; malvids; Brassicales; Brassicaceae; Camelineae; Arabidopsis`sp|Q8L7W8|FUCO2_ARATH^Q8L7W8^Q:462-163,H:745-843^60%ID^E:3e-177^RecName: Full=Alpha-L-fucosid…	.	m.13271	488-1504[-]	sp|Q8L7W8|FUCO2_ARATH^Q8L7W8^Q:1-319,H:428-746^73.67%ID^E:3e-176^RecName: Full=Alpha-L-fucosidase 2;^Eukaryota; Viridiplantae; Streptophyta; Embryophyta; Tracheophyta; Spermatophyta; Magnoliophyta; eudicotyledons; core eudicotyledons; rosids; malvids; Brassicales; Brassicaceae; Camelineae; Arabidopsis	.	.	.	NOG04067^Alpha-L-Fucosidase	GO:0048046^cellular_component^apoplast`GO:0047513^molecular_function^1,2-alpha-L-fucosidase activity
Adur5708_comp0_c0_seq1	0.948944	0.764223	-0.447962	1.79184	0.876391	-0.538171	-0.808204	-1.11681	-0.140835	-0.758352	.	.	.	.	.	.	.	.	.	.
Aipa2254_comp0_c0_seq2	0.666934	0.058882	1.34003	0.742058	1.14843	-1.21319	-0.83807	0.104763	-0.91269	-0.855212	sp|P47924|RIBA1_ARATH^P47924^Q:1663-407,H:110-528^85.2%ID^E:0^RecName: Full=Riboflavin biosynthesis protein ribBA, chloroplastic;^Eukaryota; Viridiplantae; Streptophyta; Embryophyta; Tracheophyta; Spermatophyta; Magnoliophyta; eudicotyledons; core eudicotyledons; rosids; malvids; Brassicales; Brassicaceae; Camelineae; Arabidopsis	.	m.82508	329-1942[-]	sp|P47924|RIBA1_ARATH^P47924^Q:94-512,H:110-528^85.2%ID^E:0^RecName: Full=Riboflavin biosynthesis protein ribBA, chloroplastic;^Eukaryota; Viridiplantae; Streptophyta; Embryophyta; Tracheophyta; Spermatophyta; Magnoliophyta; eudicotyledons; core eudicotyledons; rosids; malvids; Brassicales; Brassicaceae; Camelineae; Arabidopsis	PF00926.14^DHBP_synthase^3,4-dihydroxy-2-butanone 4-phosphate synthase^115-310^E:1e-83`PF00925.15^GTP_cyclohydro2^GTP cyclohydrolase II^318-486^E:1.6e-73	.	.	COG0108^3,4-dihydroxy-2-butanone 4-phosphate synthase	GO:0009570^cellular_component^chloroplast stroma`GO:0016020^cellular_component^membrane`GO:0008686^molecular_function^3,4-dihydroxy-2-butanone-4-phosphate synthase activity`GO:0005525^molecular_function^GTP binding`GO:0003935^molecular_function^GTP cyclohydrolase II activity`GO:0046872^molecular_function^metal ion binding`GO:0009231^biological_process^riboflavin biosynthetic process
Aipa24337_comp0_c0_seq1	1.17924	0.383484	0.335232	1.57912	0.772433	0.182745	-0.847877	-1.07341	-1.00783	-0.982236	sp|O07051|LTAA_AERJA^O07051^Q:1383-358,H:2-332^47.08%ID^E:1e-89^RecName: Full=L-allo-threonine aldolase;^Bacteria; Proteobacteria; Gammaproteobacteria; Aeromonadales; Aeromonadaceae; Aeromonas	.	m.119121	316-1392[-]	sp|O07051|LTAA_AERJA^O07051^Q:4-347,H:2-334^46.8%ID^E:8e-99^RecName: Full=L-allo-threonine aldolase;^Bacteria; Proteobacteria; Gammaproteobacteria; Aeromonadales; Aeromonadaceae; Aeromonas	PF01212.16^Beta_elim_lyase^Beta-eliminating lyase^7-294^E:1.4e-90`PF00155.16^Aminotran_1_2^Aminotransferase class I and II^14-330^E:8.5e-10`PF01041.12^DegT_DnrJ_EryC1^DegT/DnrJ/EryC1/StrS aminotransferase family^20-129^E:2.7e-05`PF01053.15^Cys_Met_Meta_PP^Cys/Met metabolism PLP-dependent enzyme^36-176^E:7e-05	.	.	.	GO:0016829^molecular_function^lyase activity`GO:0030170^molecular_function^pyridoxal phosphate binding`GO:0006520^biological_process^cellular amino acid metabolic process
Aipa13374_comp0_c0_seq16	0.935655	1.09154	0.964351	0.992271	0.43542	-0.695343	-0.900091	-0.731019	-0.670525	-0.74653	.	.	m.100726	1505-2794[-]	.	.	.	.	.	.
Aipa10215_comp1_c0_seq1	1.15244	0.11179	0.533276	1.45249	0.942782	-0.498113	-1.37049	-0.524252	-0.815045	-0.56346	.	.	m.95925	189-1853[-]	.	.	.	.	.	.
Adur11135_comp0_c0_seq17	1.35607	0.578642	1.62919	0.935036	0.251365	-0.604681	-0.976216	-0.778219	-0.794525	-0.951758	.	.	m.17326	279-956[-]	.	PF00400.27^WD40^WD domain, G-beta repeat^92-150^E:0.11	.	.	.	.
Gyn_Adur_c48834_g1_i1	1.62353	0.27643	0.790568	1.09206	0.801346	-0.968862	-0.792628	-0.955462	-0.188479	-1.04518	.	.	m.10843	446-808[+]	.	.	.	.	.	.
Aipa47638_comp0_c0_seq1	0.55744	0.637655	0.811114	1.20406	1.20373	-0.597547	-1.33809	-0.564717	-1.07579	-0.439488	sp|Q84WW2|6PGL5_ARATH^Q84WW2^Q:1128-172,H:1-325^44.71%ID^E:2e-81^RecName: Full=Probable 6-phosphogluconolactonase 5, chloroplastic;^Eukaryota; Viridiplantae; Streptophyta; Embryophyta; Tracheophyta; Spermatophyta; Magnoliophyta; eudicotyledons; core eudicotyledons; rosids; malvids; Brassicales; Brassicaceae; Camelineae; Arabidopsis	.	m.159883	163-1128[-]	sp|Q84WW2|6PGL5_ARATH^Q84WW2^Q:1-319,H:1-325^44.71%ID^E:2e-82^RecName: Full=Probable 6-phosphogluconolactonase 5, chloroplastic;^Eukaryota; Viridiplantae; Streptophyta; Embryophyta; Tracheophyta; Spermatophyta; Magnoliophyta; eudicotyledons; core eudicotyledons; rosids; malvids; Brassicales; Brassicaceae; Camelineae; Arabidopsis	PF01182.15^Glucosamine_iso^Glucosamine-6-phosphate isomerases/6-phosphogluconolactonase^90-287^E:2.2e-44	.	.	COG0363^6-phosphogluconolactonase/Glucosamine-6-phosphate isomerase/deaminase	GO:0009570^cellular_component^chloroplast stroma`GO:0005777^cellular_component^peroxisome`GO:0017057^molecular_function^6-phosphogluconolactonase activity`GO:0071461^biological_process^cellular response to redox state`GO:0042742^biological_process^defense response to bacterium`GO:0002229^biological_process^defense response to oomycetes`GO:0006098^biological_process^pentose-phosphate shunt
Aipa51086_comp0_c0_seq2	0.890233	0.873297	-0.0506391	1.37384	0.99467	-0.684787	-0.789224	-0.818391	-0.446746	-0.754411	.	.	m.166660	38-739[-]	.	.	.	.	.	.
Adur37388_comp1_c0_seq1	0.192426	1.62575	0.228215	1.44681	0.985735	-0.631303	-0.85498	-0.912838	-0.724949	-0.748808	.	.	m.56686	3-2366[-]	.	PF13504.1^LRR_7^Leucine rich repeat^44-59^E:1100`PF13504.1^LRR_7^Leucine rich repeat^67-83^E:190`PF13504.1^LRR_7^Leucine rich repeat^91-103^E:8700`PF13504.1^LRR_7^Leucine rich repeat^121-127^E:3900`PF13504.1^LRR_7^Leucine rich repeat^222-237^E:400`PF13504.1^LRR_7^Leucine rich repeat^249-257^E:6900`PF13504.1^LRR_7^Leucine rich repeat^332-347^E:2000`PF13504.1^LRR_7^Leucine rich repeat^431-446^E:160…	.	.	.	.
Gyn_Adur_c6868_g1_i1	0.607733	1.70536	0.64543	1.21531	0.643212	-0.456632	-0.988814	-0.900117	-0.906769	-0.79368	sp|Q9FIE8|UXS3_ARATH^Q9FIE8^Q:1251-223,H:1-341^85.13%ID^E:0^.^.	.	m.3523	214-1251[-]	sp|Q9FIE8|UXS3_ARATH^Q9FIE8^Q:1-343,H:1-341^85.13%ID^E:0^.^.	PF04321.12^RmlD_sub_bind^RmlD substrate binding domain^32-310^E:1.1e-11`PF01370.16^Epimerase^NAD dependent epimerase/dehydratase family^34-268^E:2.2e-43`PF02719.10^Polysacc_synt_2^Polysaccharide biosynthesis protein^34-146^E:1.9e-08`PF01073.14^3Beta_HSD^3-beta hydroxysteroid dehydrogenase/isomerase family^35-191^E:8.2e-12`PF07993.7^NAD_binding_4^Male sterility protein^79-216^E:1.5e-09	.	.	.	.
Adur19699_comp0_c0_seq1	0.411674	1.79577	0.794389	1.19506	0.67211	-0.757841	-0.979249	-0.7246	-1.08283	-0.588669	.	.	m.29609	3-395[-]	.	.	.	.	.	.
Aipa48963_comp0_c0_seq1	0.438757	0.527121	0.403193	1.47163	1.18996	-1.03834	-1.1003	-0.427209	-0.748155	-0.3947	.	.	m.162484	225-1466[-]	.	.	.	.	.	.
Gyn_Adur_c24221_g1_i1	1.209	0.668954	0.875375	0.86358	0.969739	-1.05212	-1.02799	-0.223482	-1.42287	-0.234206	sp|O81635|ATK4_ARATH^O81635^Q:431-42,H:21-147^67.69%ID^E:2e-44^RecName: Full=Kinesin-4;^Eukaryota; Viridiplantae; Streptophyta; Embryophyta; Tracheophyta; Spermatophyta; Magnoliophyta; eudicotyledons; core eudicotyledons; rosids; malvids; Brassicales; Brassicaceae; Camelineae; Arabidopsis	.	m.8289	3-479[-]	sp|O81635|ATK4_ARATH^O81635^Q:7-143,H:11-144^69.34%ID^E:3e-58^RecName: Full=Kinesin-4;^Eukaryota; Viridiplantae; Streptophyta; Embryophyta; Tracheophyta; Spermatophyta; Magnoliophyta; eudicotyledons; core eudicotyledons; rosids; malvids; Brassicales; Brassicaceae; Camelineae; Arabidopsis	PF00307.26^CH^Calponin homology (CH) domain^48-142^E:7.4e-07	.	.	COG5059^Kinesin-like protein	GO:0005737^cellular_component^cytoplasm`GO:0005874^cellular_component^microtubule`GO:0005875^cellular_component^microtubule associated complex`GO:0005524^molecular_function^ATP binding`GO:0016887^molecular_function^ATPase activity`GO:0008017^molecular_function^microtubule binding`GO:0003777^molecular_function^microtubule motor activity`GO:0007018^biological_process^microtubule-based movement
Adur4610_comp0_c0_seq1	0.9299	1.18426	0.683248	0.837902	1.15119	-0.874737	-0.987123	-0.230757	-1.31085	-0.67831	sp|Q7XA86|ZDH11_ARATH^Q7XA86^Q:1618-581,H:1-340^61.96%ID^E:1e-124^RecName: Full=Probable S-acyltransferase At3g51390;^Eukaryota; Viridiplantae; Streptophyta; Embryophyta; Tracheophyta; Spermatophyta; Magnoliophyta; eudicotyledons; core eudicotyledons; rosids; malvids; Brassicales; Brassicaceae; Camelineae; Arabidopsis	.	m.7415	578-1627[-]	sp|Q7XA86|ZDH11_ARATH^Q7XA86^Q:4-349,H:1-340^61.96%ID^E:1e-135^RecName: Full=Probable S-acyltransferase At3g51390;^Eukaryota; Viridiplantae; Streptophyta; Embryophyta; Tracheophyta; Spermatophyta; Magnoliophyta; eudicotyledons; core eudicotyledons; rosids; malvids; Brassicales; Brassicaceae; Camelineae; Arabidopsis	PF01529.15^zf-DHHC^DHHC palmitoyltransferase^85-285^E:7.1e-35	.	.	COG5273^Uncharacterized protein containing DHHC-type Zn finger	GO:0016021^cellular_component^integral to membrane`GO:0005774^cellular_component^vacuolar membrane`GO:0046872^molecular_function^metal ion binding`GO:0016746^molecular_function^transferase activity, transferring acyl groups`GO:0008270^molecular_function^zinc ion binding
Adur12776_comp0_c0_seq1	0.838327	1.51823	1.03057	0.867064	0.813981	-1.01772	-0.634167	-0.754436	-1.06296	-0.813373	.	.	.	.	.	.	.	.	.	.
Aipa6999_comp3_c0_seq1	0.311348	0.787509	1.11478	0.518834	0.934918	-1.12029	0.439103	-0.0437328	-1.47481	-1.10137	sp|Q38841|AGL12_ARATH^Q38841^Q:882-274,H:1-209^60.77%ID^E:5e-72^RecName: Full=Agamous-like MADS-box protein AGL12;^Eukaryota; Viridiplantae; Streptophyta; Embryophyta; Tracheophyta; Spermatophyta; Magnoliophyta; eudicotyledons; core eudicotyledons; rosids; malvids; Brassicales; Brassicaceae; Camelineae; Arabidopsis	.	m.90569	247-882[-]	sp|Q38841|AGL12_ARATH^Q38841^Q:1-203,H:1-209^62.33%ID^E:1e-79^RecName: Full=Agamous-like MADS-box protein AGL12;^Eukaryota; Viridiplantae; Streptophyta; Embryophyta; Tracheophyta; Spermatophyta; Magnoliophyta; eudicotyledons; core eudicotyledons; rosids; malvids; Brassicales; Brassicaceae; Camelineae; Arabidopsis	PF00319.13^SRF-TF^SRF-type transcription factor (DNA-binding and dimerisation domain)^9-58^E:5.2e-24`PF01486.12^K-box^K-box region^93-175^E:4e-17	.	.	COG5068^Regulator of arginine metabolism and related MADS box-containing transcription factors	GO:0005634^cellular_component^nucleus`GO:0003677^molecular_function^DNA binding`GO:0003700^molecular_function^sequence-specific DNA binding transcription factor activity`GO:0048364^biological_process^root development`GO:0006351^biological_process^transcription, DNA-dependent`GO:0010228^biological_process^vegetative to reproductive phase transition of meristem
Aipa7581_comp2_c0_seq1	0.621649	0.295455	0.465404	1.45587	1.39739	-0.684042	-1.0148	-0.939881	-0.998358	-0.292974	sp|Q5E930|SLAH1_ARATH^Q5E930^Q:840-160,H:101-327^65.2%ID^E:2e-84^RecName: Full=S-type anion channel SLAH1;^Eukaryota; Viridiplantae; Streptophyta; Embryophyta; Tracheophyta; Spermatophyta; Magnoliophyta; eudicotyledons; core eudicotyledons; rosids; malvids; Brassicales; Brassicaceae; Camelineae; Arabidopsis	.	m.91492	13-837[-]	sp|A8MRV9|SLAH4_ARATH^A8MRV9^Q:7-261,H:100-354^63.14%ID^E:4e-109^RecName: Full=S-type anion channel SLAH4;^Eukaryota; Viridiplantae; Streptophyta; Embryophyta; Tracheophyta; Spermatophyta; Magnoliophyta; eudicotyledons; core eudicotyledons; rosids; malvids; Brassicales; Brassicaceae; Camelineae; Arabidopsis	PF03595.12^SLAC1^Voltage-dependent anion channel^20-249^E:5.4e-35	.	.	euNOG06420^Protein involved in cellular ion homeostasis	GO:0016021^cellular_component^integral to membrane`GO:0005886^cellular_component^plasma membrane`GO:0006873^biological_process^cellular ion homeostasis`GO:0006811^biological_process^ion transport`GO:0055085^biological_process^transmembrane transport
Aipa41734_comp0_c0_seq2	1.15972	1.42684	0.930012	1.02429	0.46236	-0.923384	-0.373426	-1.08949	-0.615857	-1.13888	sp|Q94G17|TATC_PEA^Q94G17^Q:1323-235,H:7-353^76.31%ID^E:1e-158^RecName: Full=Sec-independent protein translocase protein TATC, chloroplastic;^Eukaryota; Viridiplantae; Streptophyta; Embryophyta; Tracheophyta; Spermatophyta; Magnoliophyta; eudicotyledons; core eudicotyledons; rosids; fabids; Fabales; Fabaceae; Papilionoideae; Fabeae; Pisum	.	m.148699	232-1383[-]	sp|Q94G17|TATC_PEA^Q94G17^Q:21-383,H:7-353^76.31%ID^E:2e-174^RecName: Full=Sec-independent protein translocase protein TATC, chloroplastic;^Eukaryota; Viridiplantae; Streptophyta; Embryophyta; Tracheophyta; Spermatophyta; Magnoliophyta; eudicotyledons; core eudicotyledons; rosids; fabids; Fabales; Fabaceae; Papilionoideae; Fabeae; Pisum	PF00902.13^TatC^Sec-independent protein translocase protein (TatC)^158-366^E:2.3e-63	.	.	.	GO:0009535^cellular_component^chloroplast thylakoid membrane`GO:0016021^cellular_component^integral to membrane`GO:0033281^cellular_component^TAT protein transport complex`GO:0045038^biological_process^protein import into chloroplast thylakoid membrane`GO:0043953^biological_process^protein transport by the Tat complex
Aipa40611_comp0_c0_seq4	1.01465	0.740648	0.390994	0.996616	1.37528	-0.116631	-1.00488	-1.11267	-1.01585	-0.683054	.	.	m.146653	322-954[-]	.	PF06521.6^PAR1^PAR1 protein^65-173^E:9.8e-47	.	.	.	.
Adur11835_comp0_c0_seq1	1.1254	0.143011	1.28307	0.663454	0.94557	-0.715971	-0.837817	-0.725317	-0.934394	-0.524201	.	.	m.18417	38-352[-]	.	PF12819.2^Malectin_like^Carbohydrate-binding protein of the ER^1-79^E:2.6e-14	.	.	.	.
Adur46818_comp0_c0_seq1	1.27136	0.0720714	0.309881	1.61118	0.915411	-0.997961	-1.0154	-0.966573	-0.110808	-0.641356	sp|Q9SCU1|PATL6_ARATH^Q9SCU1^Q:1663-464,H:19-409^77.5%ID^E:0^RecName: Full=Patellin-6;^Eukaryota; Viridiplantae; Streptophyta; Embryophyta; Tracheophyta; Spermatophyta; Magnoliophyta; eudicotyledons; core eudicotyledons; rosids; malvids; Brassicales; Brassicaceae; Camelineae; Arabidopsis	.	m.72163	461-1795[-]	sp|Q9SCU1|PATL6_ARATH^Q9SCU1^Q:45-444,H:19-409^77.5%ID^E:0^RecName: Full=Patellin-6;^Eukaryota; Viridiplantae; Streptophyta; Embryophyta; Tracheophyta; Spermatophyta; Magnoliophyta; eudicotyledons; core eudicotyledons; rosids; malvids; Brassicales; Brassicaceae; Camelineae; Arabidopsis	PF03765.10^CRAL_TRIO_N^CRAL/TRIO, N-terminal domain^79-141^E:4e-09`PF00650.15^CRAL_TRIO^CRAL/TRIO domain^162-323^E:2.3e-32	.	.	.	GO:0005737^cellular_component^cytoplasm`GO:0016021^cellular_component^integral to membrane`GO:0005886^cellular_component^plasma membrane`GO:0008289^molecular_function^lipid binding`GO:0007049^biological_process^cell cycle`GO:0051301^biological_process^cell division`GO:0006810^biological_process^transport
Adur18152_comp0_c0_seq1	0.806826	0.85457	1.5465	0.0284717	1.07517	-0.693324	-1.09266	-0.15614	-1.13012	-0.685489	.	.	m.27015	3-908[-]	.	.	.	.	.	.
Gyn_Adur_c8393_g1_i7	0.322568	1.52049	1.16918	0.830128	0.860765	-0.726252	-0.411708	-0.967267	-0.80591	-1.17764	sp|F6H2F8|TRM51_VITVI^F6H2F8^Q:1796-252,H:90-606^70.13%ID^E:0^RecName: Full=tRNA (guanine(37)-N1)-methyltransferase 1;^Eukaryota; Viridiplantae; Streptophyta; Embryophyta; Tracheophyta; Spermatophyta; Magnoliophyta; eudicotyledons; core eudicotyledons; rosids; Vitales; Vitaceae; Vitis	.	m.15342	225-1121[-]	sp|F6H2F8|TRM51_VITVI^F6H2F8^Q:1-290,H:317-606^81.03%ID^E:8e-171^RecName: Full=tRNA (guanine(37)-N1)-methyltransferase 1;^Eukaryota; Viridiplantae; Streptophyta; Embryophyta; Tracheophyta; Spermatophyta; Magnoliophyta; eudicotyledons; core eudicotyledons; rosids; Vitales; Vitaceae; Vitis	PF02475.11^Met_10^Met-10+ like-protein^18-217^E:1.5e-61`PF05175.9^MTS^Methyltransferase small domain^110-179^E:4.9e-05`PF06325.8^PrmA^Ribosomal protein L11 methyltransferase (PrmA)^118-175^E:7.2e-06`PF02005.11^TRM^N2,N2-dimethylguanosine tRNA methyltransferase^121-189^E:4.3e-06	.	.	.	GO:0005759^cellular_component^mitochondrial matrix`GO:0005634^cellular_component^nucleus`GO:0052906^molecular_function^tRNA (guanine(37)-N(1))-methyltransferase activity
Gyn_Aipa_c55712_g1_i1	1.43546	0.538964	0.422558	0.941459	1.13952	-0.173946	-1.13646	-0.817939	-0.980096	-0.711379	.	.	m.26881	2-874[-]	.	PF13504.1^LRR_7^Leucine rich repeat^55-62^E:820`PF13504.1^LRR_7^Leucine rich repeat^78-93^E:7.3`PF13504.1^LRR_7^Leucine rich repeat^126-126^E:2100`PF13504.1^LRR_7^Leucine rich repeat^158-174^E:88`PF13504.1^LRR_7^Leucine rich repeat^248-264^E:2000	.	.	.	.
Gyn_Aipa_c12467_g1_i1	1.13347	0.16931	0.880328	1.19672	1.06678	-0.680602	-1.17966	-1.22308	-0.445205	-0.483806	sp|Q9SHU7|TIC21_ARATH^Q9SHU7^Q:841-236,H:95-296^80.69%ID^E:1e-109^RecName: Full=Protein TIC 21, chloroplastic;^Eukaryota; Viridiplantae; Streptophyta; Embryophyta; Tracheophyta; Spermatophyta; Magnoliophyta; eudicotyledons; core eudicotyledons; rosids; malvids; Brassicales; Brassicaceae; Camelineae; Arabidopsis	.	m.19861	233-1111[-]	sp|Q9SHU7|TIC21_ARATH^Q9SHU7^Q:89-292,H:93-296^80.39%ID^E:4e-113^RecName: Full=Protein TIC 21, chloroplastic;^Eukaryota; Viridiplantae; Streptophyta; Embryophyta; Tracheophyta; Spermatophyta; Magnoliophyta; eudicotyledons; core eudicotyledons; rosids; malvids; Brassicales; Brassicaceae; Camelineae; Arabidopsis	PF12263.3^DUF3611^Protein of unknown function (DUF3611)^101-279^E:6.4e-61	.	.	.	GO:0009706^cellular_component^chloroplast inner membrane`GO:0016021^cellular_component^integral to membrane`GO:0015088^molecular_function^copper uptake transmembrane transporter activity`GO:0005381^molecular_function^iron ion transmembrane transporter activity`GO:0006875^biological_process^cellular metal ion homeostasis`GO:0045037^biological_process^protein import into chloroplast stroma
Aipa41710_comp0_c0_seq1	1.22276	0.011908	0.900711	0.877313	1.27313	-1.04913	-0.56882	-0.932791	-0.767054	-0.556471	sp|Q9ZU38|RPIA_ARATH^Q9ZU38^Q:1873-1172,H:32-264^75.64%ID^E:1e-122^RecName: Full=Probable ribose-5-phosphate isomerase;^Eukaryota; Viridiplantae; Streptophyta; Embryophyta; Tracheophyta; Spermatophyta; Magnoliophyta; eudicotyledons; core eudicotyledons; rosids; malvids; Brassicales; Brassicaceae; Camelineae; Arabidopsis	.	m.148634	1169-2149[-]	sp|Q9ZU38|RPIA_ARATH^Q9ZU38^Q:66-326,H:7-264^70.88%ID^E:5e-130^RecName: Full=Probable ribose-5-phosphate isomerase;^Eukaryota; Viridiplantae; Streptophyta; Embryophyta; Tracheophyta; Spermatophyta; Magnoliophyta; eudicotyledons; core eudicotyledons; rosids; malvids; Brassicales; Brassicaceae; Camelineae; Arabidopsis	PF06026.9^Rib_5-P_isom_A^Ribose 5-phosphate isomerase A (phosphoriboisomerase A)^142-320^E:1.9e-62	.	.	COG0120^Ribose 5-phosphate isomerase	GO:0005737^cellular_component^cytoplasm`GO:0004751^molecular_function^ribose-5-phosphate isomerase activity`GO:0008219^biological_process^cell death`GO:0009052^biological_process^pentose-phosphate shunt, non-oxidative branch`GO:0010228^biological_process^vegetative to reproductive phase transition of meristem
Adur32614_comp20_c0_seq1	1.41418	0.804679	0.811472	0.547171	1.24744	-1.04234	-0.738516	-0.681703	-1.17449	-0.448279	sp|P29620|CDKD1_ORYSJ^P29620^Q:1460-840,H:196-403^63.03%ID^E:1e-77^RecName: Full=Cyclin-dependent kinase D-1;^Eukaryota; Viridiplantae; Streptophyta; Embryophyta; Tracheophyta; Spermatophyta; Magnoliophyta; Liliopsida; Poales; Poaceae; BEP clade; Ehrhartoideae; Oryzeae; Oryza	.	m.49213	834-1460[-]	sp|P29620|CDKD1_ORYSJ^P29620^Q:1-207,H:196-403^63.03%ID^E:2e-81^RecName: Full=Cyclin-dependent kinase D-1;^Eukaryota; Viridiplantae; Streptophyta; Embryophyta; Tracheophyta; Spermatophyta; Magnoliophyta; Liliopsida; Poales; Poaceae; BEP clade; Ehrhartoideae; Oryzeae; Oryza	PF00069.20^Pkinase^Protein kinase domain^3-104^E:2.2e-12	.	.	COG0515^Serine/threonine protein kinase	GO:0005737^cellular_component^cytoplasm`GO:0005634^cellular_component^nucleus`GO:0005524^molecular_function^ATP binding`GO:0004693^molecular_function^cyclin-dependent protein kinase activity`GO:0008353^molecular_function^RNA polymerase II carboxy-terminal domain kinase activity`GO:0051301^biological_process^cell division
Gyn_Aipa_c20591_g1_i5	0.661682	1.25137	1.09272	0.9148	0.757671	-0.828287	-0.506082	-0.66749	-1.0545	-0.984193	.	.	m.23795	815-1210[+]	.	.	.	.	.	.
Aipa12586_comp0_c0_seq1	0.265825	1.28234	0.655441	1.36311	0.795247	-0.894321	-0.462615	-1.2482	-0.484571	-0.756202	sp|Q5J907|TCTP_ELAGV^Q5J907^Q:988-485,H:1-168^91.07%ID^E:1e-104^RecName: Full=Translationally-controlled tumor protein homolog;^Eukaryota; Viridiplantae; Streptophyta; Embryophyta; Tracheophyta; Spermatophyta; Magnoliophyta; Liliopsida; Arecaceae; Arecoideae; Cocoseae; Elaeidinae; Elaeis	.	m.99294	482-988[-]	sp|Q5J907|TCTP_ELAGV^Q5J907^Q:1-168,H:1-168^91.07%ID^E:2e-108^RecName: Full=Translationally-controlled tumor protein homolog;^Eukaryota; Viridiplantae; Streptophyta; Embryophyta; Tracheophyta; Spermatophyta; Magnoliophyta; Liliopsida; Arecaceae; Arecoideae; Cocoseae; Elaeidinae; Elaeis	PF00838.12^TCTP^Translationally controlled tumour protein^1-165^E:3.1e-66	.	.	.	GO:0005737^cellular_component^cytoplasm
Gyn_Adur_c8839_g1_i1	1.27164	1.15639	0.232455	1.47311	0.468592	-0.700847	-0.629631	-0.965095	-0.582779	-0.914494	.	.	m.5726	211-1389[+]	.	PF06273.6^eIF-4B^Plant specific eukaryotic initiation factor 4B^10-280^E:2.4e-48`PF06273.6^eIF-4B^Plant specific eukaryotic initiation factor 4B^279-387^E:5.5e-16	.	.	.	.
Aipa28636_comp0_c0_seq1	0.435866	0.078152	0.777953	0.852091	1.47633	-0.951711	0.0842803	-0.576923	-1.18292	-0.821772	.	.	.	.	.	.	.	.	.	.
Aipa5995_comp1_c0_seq1	0.806628	1.50588	0.947762	1.11883	0.226414	-1.28899	-0.640344	-0.385163	-0.906929	-0.613258	sp|Q40392|TMVRN_NICGU^Q40392^Q:1784-3,H:10-593^35.63%ID^E:2e-102^RecName: Full=TMV resistance protein N;^Eukaryota; Viridiplantae; Streptophyta; Embryophyta; Tracheophyta; Spermatophyta; Magnoliophyta; eudicotyledons; core eudicotyledons; asterids; lamiids; Solanales; Solanaceae; Nicotianoideae; Nicotianeae; Nicotiana	.	m.88994	3-1835[-]	sp|Q40392|TMVRN_NICGU^Q40392^Q:18-611,H:10-593^35.63%ID^E:3e-103^RecName: Full=TMV resistance protein N;^Eukaryota; Viridiplantae; Streptophyta; Embryophyta; Tracheophyta; Spermatophyta; Magnoliophyta; eudicotyledons; core eudicotyledons; asterids; lamiids; Solanales; Solanaceae; Nicotianoideae; Nicotianeae; Nicotiana	PF01582.15^TIR^TIR domain^22-152^E:6.7e-34`PF13676.1^TIR_2^TIR domain^22-118^E:7.9e-15`PF00931.17^NB-ARC^NB-ARC domain^208-458^E:2e-40	.	.	.	GO:0005737^cellular_component^cytoplasm`GO:0043531^molecular_function^ADP binding`GO:0005524^molecular_function^ATP binding`GO:0009626^biological_process^plant-type hypersensitive response`GO:0007165^biological_process^signal transduction
Aipa29849_comp2_c0_seq2	1.50098	0.734192	1.11117	0.942136	0.122102	-0.737801	0.0543803	-1.22005	-0.720324	-1.04173	sp|Q9LYT3|TT12_ARATH^Q9LYT3^Q:762-4,H:40-293^43.7%ID^E:4e-55^RecName: Full=Protein TRANSPARENT TESTA 12;^Eukaryota; Viridiplantae; Streptophyta; Embryophyta; Tracheophyta; Spermatophyta; Magnoliophyta; eudicotyledons; core eudicotyledons; rosids; malvids; Brassicales; Brassicaceae; Camelineae; Arabidopsis	.	m.130478	71-532[-]	.	.	.	.	.	.
Gyn_Adur_c3161_g1_i1	0.595762	1.75299	0.351757	1.0321	1.05578	-0.549626	-0.858938	-1.16179	-0.764925	-0.670193	sp|Q9ZRF1|MTDH_FRAAN^Q9ZRF1^Q:1398-532,H:4-292^78.89%ID^E:2e-139^RecName: Full=Probable mannitol dehydrogenase;^Eukaryota; Viridiplantae; Streptophyta; Embryophyta; Tracheophyta; Spermatophyta; Magnoliophyta; eudicotyledons; core eudicotyledons; rosids; fabids; Rosales; Rosaceae; Rosoideae; Potentilleae; Fragariinae; Fragaria`sp|Q9ZRF1|MTDH_FRAAN^Q9ZRF1^Q:338-126,H:286-356^76.06%ID^E:1e-27^RecNam…	.	m.1367	511-1416[-]	sp|Q9ZRF1|MTDH_FRAAN^Q9ZRF1^Q:7-295,H:4-292^78.89%ID^E:5e-160^RecName: Full=Probable mannitol dehydrogenase;^Eukaryota; Viridiplantae; Streptophyta; Embryophyta; Tracheophyta; Spermatophyta; Magnoliophyta; eudicotyledons; core eudicotyledons; rosids; fabids; Rosales; Rosaceae; Rosoideae; Potentilleae; Fragariinae; Fragaria	PF08240.7^ADH_N^Alcohol dehydrogenase GroES-like domain^39-152^E:2.5e-28`PF00107.21^ADH_zinc_N^Zinc-binding dehydrogenase^195-294^E:2.1e-15	.	.	.	GO:0046029^molecular_function^mannitol dehydrogenase activity`GO:0046872^molecular_function^metal ion binding`GO:0000166^molecular_function^nucleotide binding`GO:0008270^molecular_function^zinc ion binding
Adur23160_comp2_c0_seq2	1.13933	1.68681	0.988655	0.38235	0.927425	-0.627359	-0.929911	-0.869881	-0.919106	-0.836264	.	.	m.34693	3-791[-]	.	.	.	.	.	.
Aipa5776_comp2_c0_seq2	0.909954	1.36255	1.01383	1.05999	0.552167	-0.717399	-0.944931	-0.81138	-0.750375	-0.916902	sp|Q8BHY2|NOC4L_MOUSE^Q8BHY2^Q:1536-1051,H:246-407^52.47%ID^E:1e-47^RecName: Full=Nucleolar complex protein 4 homolog;^Eukaryota; Metazoa; Chordata; Craniata; Vertebrata; Euteleostomi; Mammalia; Eutheria; Euarchontoglires; Glires; Rodentia; Sciurognathi; Muroidea; Muridae; Murinae; Mus; Mus	.	m.88677	315-686[-]	.	.	.	.	.	.
Gyn_Aipa_c16899_g1_i1	0.382305	1.35987	0.614751	1.48081	0.702904	-0.420505	-0.556291	-1.01592	-1.21914	-0.748063	sp|O81825|DRL28_ARATH^O81825^Q:2267-81,H:166-838^28.04%ID^E:1e-41^RecName: Full=Probable disease resistance protein At4g27220;^Eukaryota; Viridiplantae; Streptophyta; Embryophyta; Tracheophyta; Spermatophyta; Magnoliophyta; eudicotyledons; core eudicotyledons; rosids; malvids; Brassicales; Brassicaceae; Camelineae; Arabidopsis	.	m.21188	3-2888[-]	sp|O81825|DRL28_ARATH^O81825^Q:178-937,H:133-839^28.73%ID^E:6e-50^RecName: Full=Probable disease resistance protein At4g27220;^Eukaryota; Viridiplantae; Streptophyta; Embryophyta; Tracheophyta; Spermatophyta; Magnoliophyta; eudicotyledons; core eudicotyledons; rosids; malvids; Brassicales; Brassicaceae; Camelineae; Arabidopsis	PF00931.17^NB-ARC^NB-ARC domain^163-287^E:8.3e-16`PF00931.17^NB-ARC^NB-ARC domain^336-473^E:1.7e-14	.	.	COG4886^Leucine-rich repeat (LRR) protein	GO:0043531^molecular_function^ADP binding`GO:0005524^molecular_function^ATP binding`GO:0006952^biological_process^defense response
Aipa50302_comp0_c0_seq1	0.530044	0.518579	0.415157	1.33617	1.34285	-0.854096	-1.14502	-0.760467	-0.628143	-0.405535	.	.	m.165277	93-1136[-]	.	.	.	.	.	.
Adur27398_comp0_c0_seq2	0.279973	1.0228	0.29452	1.5062	1.11221	-0.877153	-0.707434	-0.92019	-0.523772	-0.752894	sp|P55861|MCM2_XENLA^P55861^Q:2921-321,H:57-882^51.78%ID^E:0^RecName: Full=DNA replication licensing factor mcm2;^Eukaryota; Metazoa; Chordata; Craniata; Vertebrata; Euteleostomi; Amphibia; Batrachia; Anura; Pipoidea; Pipidae; Xenopodinae; Xenopus; Xenopus	.	m.40839	300-3110[-]	sp|P55861|MCM2_XENLA^P55861^Q:64-930,H:57-882^51.95%ID^E:0^RecName: Full=DNA replication licensing factor mcm2;^Eukaryota; Metazoa; Chordata; Craniata; Vertebrata; Euteleostomi; Amphibia; Batrachia; Anura; Pipoidea; Pipidae; Xenopodinae; Xenopus; Xenopus	PF12619.3^MCM2_N^Mini-chromosome maintenance protein 2^35-194^E:5.4e-18`PF00493.18^MCM^MCM2/3/5 family^487-830^E:1.5e-143`PF07728.9^AAA_5^AAA domain (dynein-related subfamily)^545-664^E:2.7e-06`PF01078.16^Mg_chelatase^Magnesium chelatase, subunit ChlI^599-687^E:1.2e-06	.	.	.	GO:0000785^cellular_component^chromatin`GO:0042555^cellular_component^MCM complex`GO:0005634^cellular_component^nucleus`GO:0005524^molecular_function^ATP binding`GO:0003677^molecular_function^DNA binding`GO:0004386^molecular_function^helicase activity`GO:0046872^molecular_function^metal ion binding`GO:0006200^biological_process^ATP catabolic process`GO:0007049^biological_process^cell cycle`GO:000…
Adur13662_comp0_c0_seq1	0.859227	0.445616	1.61981	0.815568	0.737441	-0.517177	-0.820492	-1.11002	-0.802109	-0.792918	.	.	m.21022	1546-2577[-]	sp|Q9LYN8|EXS_ARATH^Q9LYN8^Q:71-249,H:85-265^37.91%ID^E:9e-21^RecName: Full=Leucine-rich repeat receptor protein kinase EXS;^Eukaryota; Viridiplantae; Streptophyta; Embryophyta; Tracheophyta; Spermatophyta; Magnoliophyta; eudicotyledons; core eudicotyledons; rosids; malvids; Brassicales; Brassicaceae; Camelineae; Arabidopsis	PF13504.1^LRR_7^Leucine rich repeat^76-82^E:6200`PF13504.1^LRR_7^Leucine rich repeat^102-115^E:84`PF13855.1^LRR_8^Leucine rich repeat^124-181^E:5.1e-09`PF00560.28^LRR_1^Leucine Rich Repeat^124-142^E:0.29`PF13504.1^LRR_7^Leucine rich repeat^124-135^E:960`PF13516.1^LRR_6^Leucine Rich repeat^146-164^E:0.047`PF13504.1^LRR_7^Leucine rich repeat^147-159^E:9.4`PF12799.2^LRR_4^Leucine Rich repeats (2 cop…	.	.	COG4886^Leucine-rich repeat (LRR) protein	GO:0016021^cellular_component^integral to membrane`GO:0016020^cellular_component^membrane`GO:0005886^cellular_component^plasma membrane`GO:0005524^molecular_function^ATP binding`GO:0004674^molecular_function^protein serine/threonine kinase activity`GO:0019199^molecular_function^transmembrane receptor protein kinase activity`GO:0007126^biological_process^meiosis`GO:0009556^biological_process^micro…
Adur20231_comp1_c0_seq1	1.02942	0.664775	0.624615	0.907513	1.01413	-0.854559	-0.789165	0.200979	-1.60872	-0.62426	sp|Q9LJB4|5MAT_ARATH^Q9LJB4^Q:680-3,H:98-317^45.22%ID^E:7e-54^RecName: Full=Malonyl-CoA:anthocyanidin 5-O-glucoside-6"-O-malonyltransferase;^Eukaryota; Viridiplantae; Streptophyta; Embryophyta; Tracheophyta; Spermatophyta; Magnoliophyta; eudicotyledons; core eudicotyledons; rosids; malvids; Brassicales; Brassicaceae; Camelineae; Arabidopsis	.	m.30342	3-680[-]	sp|Q9LJB4|5MAT_ARATH^Q9LJB4^Q:1-226,H:98-317^45.22%ID^E:6e-54^RecName: Full=Malonyl-CoA:anthocyanidin 5-O-glucoside-6"-O-malonyltransferase;^Eukaryota; Viridiplantae; Streptophyta; Embryophyta; Tracheophyta; Spermatophyta; Magnoliophyta; eudicotyledons; core eudicotyledons; rosids; malvids; Brassicales; Brassicaceae; Camelineae; Arabidopsis	PF02458.10^Transferase^Transferase family^23-225^E:3.4e-24	.	.	.	GO:0050736^molecular_function^O-malonyltransferase activity`GO:0009718^biological_process^anthocyanin-containing compound biosynthetic process
Aipa51919_comp0_c0_seq2	1.25822	0.649645	0.0440849	2.02271	0.0107777	-0.225818	-0.997914	-0.934745	-0.585307	-0.605693	sp|Q7XA40|RGA3_SOLBU^Q7XA40^Q:3406-680,H:175-990^30.07%ID^E:8e-66^RecName: Full=Putative disease resistance protein RGA3;^Eukaryota; Viridiplantae; Streptophyta; Embryophyta; Tracheophyta; Spermatophyta; Magnoliophyta; eudicotyledons; core eudicotyledons; asterids; lamiids; Solanales; Solanaceae; Solanoideae; Solaneae; Solanum	.	m.167903	653-3685[-]	sp|Q7XA40|RGA3_SOLBU^Q7XA40^Q:67-1002,H:148-990^30.17%ID^E:6e-78^RecName: Full=Putative disease resistance protein RGA3;^Eukaryota; Viridiplantae; Streptophyta; Embryophyta; Tracheophyta; Spermatophyta; Magnoliophyta; eudicotyledons; core eudicotyledons; asterids; lamiids; Solanales; Solanaceae; Solanoideae; Solaneae; Solanum	PF00931.17^NB-ARC^NB-ARC domain^74-347^E:2.8e-30`PF13855.1^LRR_8^Leucine rich repeat^502-558^E:4.5e-09`PF12799.2^LRR_4^Leucine Rich repeats (2 copies)^503-539^E:6.1e-07`PF00560.28^LRR_1^Leucine Rich Repeat^503-523^E:0.072`PF13504.1^LRR_7^Leucine rich repeat^503-517^E:16`PF00560.28^LRR_1^Leucine Rich Repeat^525-547^E:0.37`PF13504.1^LRR_7^Leucine rich repeat^525-541^E:3.5`PF13504.1^LRR_7^Leucine ri…	.	.	.	GO:0043531^molecular_function^ADP binding`GO:0005524^molecular_function^ATP binding`GO:0006952^biological_process^defense response
Aipa47655_comp0_c0_seq2	0.383305	0.91008	0.625719	1.1138	1.26045	-0.659026	-1.36367	-0.393037	-1.02614	-0.420351	sp|Q69NG5|6PGL4_ORYSJ^Q69NG5^Q:981-259,H:81-324^54.51%ID^E:1e-76^RecName: Full=Probable 6-phosphogluconolactonase 4, chloroplastic;^Eukaryota; Viridiplantae; Streptophyta; Embryophyta; Tracheophyta; Spermatophyta; Magnoliophyta; Liliopsida; Poales; Poaceae; BEP clade; Ehrhartoideae; Oryzeae; Oryza	.	m.159913	253-1242[-]	sp|A2Z3C4|6PGL4_ORYSI^A2Z3C4^Q:88-328,H:81-324^54.51%ID^E:2e-85^RecName: Full=Probable 6-phosphogluconolactonase 4, chloroplastic;^Eukaryota; Viridiplantae; Streptophyta; Embryophyta; Tracheophyta; Spermatophyta; Magnoliophyta; Liliopsida; Poales; Poaceae; BEP clade; Ehrhartoideae; Oryzeae; Oryza	PF01182.15^Glucosamine_iso^Glucosamine-6-phosphate isomerases/6-phosphogluconolactonase^95-292^E:1.4e-45	.	.	COG0363^6-phosphogluconolactonase/Glucosamine-6-phosphate isomerase/deaminase	GO:0009570^cellular_component^chloroplast stroma`GO:0005777^cellular_component^peroxisome`GO:0005886^cellular_component^plasma membrane`GO:0017057^molecular_function^6-phosphogluconolactonase activity`GO:0071461^biological_process^cellular response to redox state`GO:0042742^biological_process^defense response to bacterium`GO:0002229^biological_process^defense response to oomycetes`GO:0006098^biol…
Gyn_Adur_c2504_g1_i2	1.07114	-0.242606	0.828305	1.12288	0.87759	-0.968525	-0.305881	-0.795461	-0.398627	-0.912636	sp|P93092|ACP1_CASGL^P93092^Q:459-130,H:28-135^71.82%ID^E:3e-36^RecName: Full=Acyl carrier protein 1, chloroplastic;^Eukaryota; Viridiplantae; Streptophyta; Embryophyta; Tracheophyta; Spermatophyta; Magnoliophyta; eudicotyledons; core eudicotyledons; rosids; fabids; Fagales; Casuarinaceae; Casuarina	.	m.1097	124-462[-]	sp|P93092|ACP1_CASGL^P93092^Q:1-111,H:27-135^71.17%ID^E:9e-47^RecName: Full=Acyl carrier protein 1, chloroplastic;^Eukaryota; Viridiplantae; Streptophyta; Embryophyta; Tracheophyta; Spermatophyta; Magnoliophyta; eudicotyledons; core eudicotyledons; rosids; fabids; Fagales; Casuarinaceae; Casuarina	PF00550.20^PP-binding^Phosphopantetheine attachment site^36-103^E:1.1e-11	.	.	.	GO:0009507^cellular_component^chloroplast`GO:0006633^biological_process^fatty acid biosynthetic process
Gyn_Adur_c3944_g1_i1	0.707182	0.884648	1.0843	0.986464	0.91252	-0.884892	-0.808673	-0.554987	-0.876929	-0.91902	.	.	.	.	.	.	.	.	.	.
Adur42713_comp0_c0_seq2	0.518091	0.455936	0.562663	1.11366	1.43372	-0.595764	-1.30018	-0.512444	-0.806306	-0.544697	.	.	m.65510	214-1674[-]	.	.	.	.	.	.
Gyn_Aipa_c15620_g1_i2	0.787529	0.151357	1.05181	1.02016	1.16681	-1.10253	-0.822947	-0.595064	-0.309156	-1.035	sp|Q8L868|E1311_ARATH^Q8L868^Q:1151-198,H:28-345^70.75%ID^E:2e-170^RecName: Full=Glucan endo-1,3-beta-glucosidase 11;^Eukaryota; Viridiplantae; Streptophyta; Embryophyta; Tracheophyta; Spermatophyta; Magnoliophyta; eudicotyledons; core eudicotyledons; rosids; malvids; Brassicales; Brassicaceae; Camelineae; Arabidopsis	.	m.29483	3-1244[-]	sp|Q8L868|E1311_ARATH^Q8L868^Q:32-401,H:28-403^64.81%ID^E:2e-176^RecName: Full=Glucan endo-1,3-beta-glucosidase 11;^Eukaryota; Viridiplantae; Streptophyta; Embryophyta; Tracheophyta; Spermatophyta; Magnoliophyta; eudicotyledons; core eudicotyledons; rosids; malvids; Brassicales; Brassicaceae; Camelineae; Arabidopsis	PF00332.13^Glyco_hydro_17^Glycosyl hydrolases family 17^33-351^E:2e-94	.	.	.	GO:0046658^cellular_component^anchored to plasma membrane`GO:0005618^cellular_component^cell wall`GO:0005576^cellular_component^extracellular region`GO:0043169^molecular_function^cation binding`GO:0042973^molecular_function^glucan endo-1,3-beta-D-glucosidase activity`GO:0005975^biological_process^carbohydrate metabolic process`GO:0006952^biological_process^defense response
Aipa18744_comp0_c0_seq1	0.147873	0.578479	0.267223	1.81562	1.05956	-0.630793	-1.05719	-0.882111	-0.926802	-0.129734	.	.	m.110147	370-852[+]	.	.	.	.	.	.
Gyn_Adur_c4574_g1_i2	0.0701631	0.384554	0.72552	0.525954	1.65616	-0.536054	-0.592213	-0.250245	-1.03948	-0.792782	sp|Q9LZV3|MAN6_ARATH^Q9LZV3^Q:1012-2,H:26-353^71.81%ID^E:0^RecName: Full=Mannan endo-1,4-beta-mannosidase 6;^Eukaryota; Viridiplantae; Streptophyta; Embryophyta; Tracheophyta; Spermatophyta; Magnoliophyta; eudicotyledons; core eudicotyledons; rosids; malvids; Brassicales; Brassicaceae; Camelineae; Arabidopsis	.	m.1949	2-1123[-]	sp|Q9LZV3|MAN6_ARATH^Q9LZV3^Q:38-374,H:26-353^71.81%ID^E:0^RecName: Full=Mannan endo-1,4-beta-mannosidase 6;^Eukaryota; Viridiplantae; Streptophyta; Embryophyta; Tracheophyta; Spermatophyta; Magnoliophyta; eudicotyledons; core eudicotyledons; rosids; malvids; Brassicales; Brassicaceae; Camelineae; Arabidopsis	PF00150.13^Cellulase^Cellulase (glycosyl hydrolase family 5)^79-368^E:3.3e-14	.	.	COG3934^Endo-beta-mannanase	GO:0005576^cellular_component^extracellular region`GO:0043169^molecular_function^cation binding`GO:0016985^molecular_function^mannan endo-1,4-beta-mannosidase activity`GO:0005975^biological_process^carbohydrate metabolic process`GO:0009845^biological_process^seed germination
Adur5841_comp0_c0_seq2	0.0203879	2.15228	1.37387	0.42959	0.449377	-0.587521	-0.979042	-0.713818	-0.680139	-0.740762	sp|Q94JW8|SPL6_ARATH^Q94JW8^Q:1237-242,H:78-404^39.6%ID^E:1e-50^RecName: Full=Squamosa promoter-binding-like protein 6;^Eukaryota; Viridiplantae; Streptophyta; Embryophyta; Tracheophyta; Spermatophyta; Magnoliophyta; eudicotyledons; core eudicotyledons; rosids; malvids; Brassicales; Brassicaceae; Camelineae; Arabidopsis	.	m.9383	236-1582[-]	sp|Q94JW8|SPL6_ARATH^Q94JW8^Q:100-447,H:62-404^39.06%ID^E:3e-56^RecName: Full=Squamosa promoter-binding-like protein 6;^Eukaryota; Viridiplantae; Streptophyta; Embryophyta; Tracheophyta; Spermatophyta; Magnoliophyta; eudicotyledons; core eudicotyledons; rosids; malvids; Brassicales; Brassicaceae; Camelineae; Arabidopsis	PF03110.9^SBP^SBP domain^172-248^E:1.7e-38	.	.	.	GO:0005634^cellular_component^nucleus`GO:0003677^molecular_function^DNA binding`GO:0046872^molecular_function^metal ion binding`GO:0003700^molecular_function^sequence-specific DNA binding transcription factor activity`GO:0006351^biological_process^transcription, DNA-dependent
Gyn_Adur_c65106_g1_i1	0.839974	1.37334	0.59503	1.00883	1.03135	-0.765942	-0.608339	-1.00273	-1.23176	-0.501977	sp|Q9LR65|P2C01_ARATH^Q9LR65^Q:532-5,H:12-185^64.41%ID^E:6e-69^RecName: Full=Probable protein phosphatase 2C 1;^Eukaryota; Viridiplantae; Streptophyta; Embryophyta; Tracheophyta; Spermatophyta; Magnoliophyta; eudicotyledons; core eudicotyledons; rosids; malvids; Brassicales; Brassicaceae; Camelineae; Arabidopsis	.	m.12866	2-583[-]	sp|Q8GY60|P2C52_ARATH^Q8GY60^Q:1-194,H:1-196^67.86%ID^E:2e-77^RecName: Full=Probable protein phosphatase 2C 52;^Eukaryota; Viridiplantae; Streptophyta; Embryophyta; Tracheophyta; Spermatophyta; Magnoliophyta; eudicotyledons; core eudicotyledons; rosids; malvids; Brassicales; Brassicaceae; Camelineae; Arabidopsis	.	.	.	COG0631^Serine/threonine protein phosphatase	GO:0005886^cellular_component^plasma membrane`GO:0046872^molecular_function^metal ion binding`GO:0004721^molecular_function^phosphoprotein phosphatase activity`GO:0006470^biological_process^protein dephosphorylation
Adur30592_comp0_c0_seq1	1.30698	0.436944	1.13307	1.32107	0.213484	-0.0804144	-0.705131	-0.967454	-0.987371	-1.08987	sp|Q9LYT3|TT12_ARATH^Q9LYT3^Q:605-3,H:105-306^43.07%ID^E:3e-38^RecName: Full=Protein TRANSPARENT TESTA 12;^Eukaryota; Viridiplantae; Streptophyta; Embryophyta; Tracheophyta; Spermatophyta; Magnoliophyta; eudicotyledons; core eudicotyledons; rosids; malvids; Brassicales; Brassicaceae; Camelineae; Arabidopsis	.	m.45673	109-609[-]	.	.	.	.	.	.
Aipa51551_comp0_c0_seq1	0.444624	0.0161593	0.75807	1.24862	1.40324	-1.05938	-0.942841	-0.59626	-0.264152	-0.854482	sp|Q8RWY3|ISW2_ARATH^Q8RWY3^Q:3327-406,H:76-1054^91.33%ID^E:0^RecName: Full=Putative chromatin-remodeling complex ATPase chain;^Eukaryota; Viridiplantae; Streptophyta; Embryophyta; Tracheophyta; Spermatophyta; Magnoliophyta; eudicotyledons; core eudicotyledons; rosids; malvids; Brassicales; Brassicaceae; Camelineae; Arabidopsis	.	m.167374	370-3573[-]	sp|Q8RWY3|ISW2_ARATH^Q8RWY3^Q:49-1056,H:34-1054^89.24%ID^E:0^RecName: Full=Putative chromatin-remodeling complex ATPase chain;^Eukaryota; Viridiplantae; Streptophyta; Embryophyta; Tracheophyta; Spermatophyta; Magnoliophyta; eudicotyledons; core eudicotyledons; rosids; malvids; Brassicales; Brassicaceae; Camelineae; Arabidopsis	PF04851.10^ResIII^Type III restriction enzyme, res subunit^192-352^E:1.9e-05`PF00176.18^SNF2_N^SNF2 family N-terminal domain^196-474^E:9.7e-80`PF00270.24^DEAD^DEAD/DEAH box helicase^213-329^E:5.7e-05`PF00271.26^Helicase_C^Helicase conserved C-terminal domain^529-608^E:2.6e-15`PF09110.6^HAND^HAND^757-839^E:1.1e-05`PF09111.5^SLIDE^SLIDE^900-1013^E:1.6e-43	.	.	COG0553^Superfamily II DNA/RNA helicases, SNF2 family	GO:0016585^cellular_component^chromatin remodeling complex`GO:0005524^molecular_function^ATP binding`GO:0003677^molecular_function^DNA binding`GO:0004386^molecular_function^helicase activity`GO:0031491^molecular_function^nucleosome binding`GO:0043044^biological_process^ATP-dependent chromatin remodeling
Adur18152_comp0_c0_seq2	0.774243	0.934974	1.42529	0.108145	1.06692	-0.659646	-1.34449	0.0482215	-1.04369	-0.740233	.	.	m.27017	3-821[-]	.	.	.	.	.	.
Aipa45314_comp1_c0_seq1	0.982338	0.303106	0.740783	0.91343	1.45106	-0.263298	-1.16743	-0.784269	-0.823645	-0.923599	sp|Q5YLB4|GYRB_NICBE^Q5YLB4^Q:2499-445,H:47-731^83.36%ID^E:0^RecName: Full=DNA gyrase subunit B, chloroplastic/mitochondrial;^Eukaryota; Viridiplantae; Streptophyta; Embryophyta; Tracheophyta; Spermatophyta; Magnoliophyta; eudicotyledons; core eudicotyledons; asterids; lamiids; Solanales; Solanaceae; Nicotianoideae; Nicotianeae; Nicotiana	.	m.155530	442-2694[-]	sp|Q5YLB4|GYRB_NICBE^Q5YLB4^Q:1-750,H:1-731^79.2%ID^E:0^RecName: Full=DNA gyrase subunit B, chloroplastic/mitochondrial;^Eukaryota; Viridiplantae; Streptophyta; Embryophyta; Tracheophyta; Spermatophyta; Magnoliophyta; eudicotyledons; core eudicotyledons; asterids; lamiids; Solanales; Solanaceae; Nicotianoideae; Nicotianeae; Nicotiana	PF02518.21^HATPase_c^Histidine kinase-, DNA gyrase B-, and HSP90-like ATPase^136-282^E:1.9e-16`PF00204.20^DNA_gyraseB^DNA gyrase B^334-503^E:1.7e-54`PF01751.17^Toprim^Toprim domain^532-642^E:2.8e-24`PF00986.16^DNA_gyraseB_C^DNA gyrase B subunit, carboxyl terminus^675-736^E:1.5e-25	.	.	.	GO:0009507^cellular_component^chloroplast`GO:0005694^cellular_component^chromosome`GO:0005739^cellular_component^mitochondrion`GO:0005524^molecular_function^ATP binding`GO:0003918^molecular_function^DNA topoisomerase type II (ATP-hydrolyzing) activity`GO:0006265^biological_process^DNA topological change
Adur11837_comp2_c0_seq2	1.05718	1.60124	1.10672	0.735612	0.310773	-0.579206	-1.14342	-0.619507	-0.95031	-0.63294	sp|Q9LRR4|R13L1_ARATH^Q9LRR4^Q:1713-10,H:196-785^38.9%ID^E:9e-129^RecName: Full=Putative disease resistance RPP13-like protein 1;^Eukaryota; Viridiplantae; Streptophyta; Embryophyta; Tracheophyta; Spermatophyta; Magnoliophyta; eudicotyledons; core eudicotyledons; rosids; malvids; Brassicales; Brassicaceae; Camelineae; Arabidopsis	.	m.18423	1-1722[-]	sp|Q9LRR4|R13L1_ARATH^Q9LRR4^Q:4-571,H:196-785^38.9%ID^E:8e-129^RecName: Full=Putative disease resistance RPP13-like protein 1;^Eukaryota; Viridiplantae; Streptophyta; Embryophyta; Tracheophyta; Spermatophyta; Magnoliophyta; eudicotyledons; core eudicotyledons; rosids; malvids; Brassicales; Brassicaceae; Camelineae; Arabidopsis	PF00931.17^NB-ARC^NB-ARC domain^4-265^E:5.1e-75`PF13504.1^LRR_7^Leucine rich repeat^377-383^E:13000`PF13504.1^LRR_7^Leucine rich repeat^397-412^E:770`PF13504.1^LRR_7^Leucine rich repeat^420-436^E:9.5`PF13504.1^LRR_7^Leucine rich repeat^444-454^E:1200`PF13504.1^LRR_7^Leucine rich repeat^465-475^E:4700	.	.	.	GO:0043531^molecular_function^ADP binding`GO:0005524^molecular_function^ATP binding`GO:0006952^biological_process^defense response
Gyn_Adur_c10204_g1_i1	0.331819	1.58345	0.636702	1.34275	0.622948	-0.912932	-0.860207	-0.759344	-0.679111	-0.667649	sp|B9EXZ6|BAT1_ORYSJ^B9EXZ6^Q:1617-115,H:19-519^77.05%ID^E:0^RecName: Full=Amino-acid permease BAT1 homolog;^Eukaryota; Viridiplantae; Streptophyta; Embryophyta; Tracheophyta; Spermatophyta; Magnoliophyta; Liliopsida; Poales; Poaceae; BEP clade; Ehrhartoideae; Oryzeae; Oryza	.	m.6107	109-1692[-]	sp|Q9ZU50|BAT1_ARATH^Q9ZU50^Q:24-525,H:13-514^75.5%ID^E:0^RecName: Full=Amino-acid permease BAT1;^Eukaryota; Viridiplantae; Streptophyta; Embryophyta; Tracheophyta; Spermatophyta; Magnoliophyta; eudicotyledons; core eudicotyledons; rosids; malvids; Brassicales; Brassicaceae; Camelineae; Arabidopsis	PF13520.1^AA_permease_2^Amino acid permease^44-501^E:4.1e-57`PF00324.16^AA_permease^Amino acid permease^62-510^E:3e-28	.	.	.	GO:0016021^cellular_component^integral to membrane`GO:0031966^cellular_component^mitochondrial membrane`GO:0005739^cellular_component^mitochondrion`GO:0015181^molecular_function^arginine transmembrane transporter activity`GO:0015185^molecular_function^gamma-aminobutyric acid transmembrane transporter activity`GO:0015180^molecular_function^L-alanine transmembrane transporter activity`GO:0005313^mo…
Gyn_Aipa_c6152_g1_i1	0.982859	0.23742	1.06979	0.524856	1.09255	-0.551405	-1.1909	0.096032	-1.33786	-0.516574	.	.	m.18664	209-619[-]	.	.	.	.	.	.
Adur32374_comp0_c0_seq2	0.709256	0.749361	1.46699	0.632084	0.811948	-0.939294	-1.36829	-0.106816	-0.938079	-0.530954	.	.	m.48636	328-1416[-]	.	.	.	.	.	.
Aipa6427_comp2_c0_seq5	1.38041	1.02215	0.152464	0.672716	1.07563	-0.502785	0.184655	-0.996038	-0.844428	-1.34391	.	.	m.89585	163-1977[-]	.	.	.	.	.	.
Gyn_Adur_c1358_g1_i1	1.69486	0.349923	0.184742	1.64815	0.425804	-0.470823	-0.507473	-0.871389	-0.965336	-0.806865	.	.	m.13873	1-396[-]	.	.	.	.	.	.
Adur42713_comp1_c0_seq1	1.01213	0.338991	0.537916	1.40543	0.945544	-0.562914	-1.17486	-0.83298	-0.789149	-0.429736	.	.	m.65513	3-743[-]	.	.	.	.	.	.
Aipa41688_comp0_c0_seq1	0.584878	0.282806	-0.0134711	1.56721	1.27912	-0.714308	-0.69433	-1.04435	-0.11536	-0.842968	sp|P42753|CCD31_ARATH^P42753^Q:1172-582,H:87-282^65.99%ID^E:9e-84^RecName: Full=Cyclin-D3-1;^Eukaryota; Viridiplantae; Streptophyta; Embryophyta; Tracheophyta; Spermatophyta; Magnoliophyta; eudicotyledons; core eudicotyledons; rosids; malvids; Brassicales; Brassicaceae; Camelineae; Arabidopsis	.	m.148519	318-1199[-]	sp|Q9FGQ7|CCD32_ARATH^Q9FGQ7^Q:9-291,H:95-365^51.22%ID^E:4e-89^RecName: Full=Cyclin-D3-2;^Eukaryota; Viridiplantae; Streptophyta; Embryophyta; Tracheophyta; Spermatophyta; Magnoliophyta; eudicotyledons; core eudicotyledons; rosids; malvids; Brassicales; Brassicaceae; Camelineae; Arabidopsis	PF00134.18^Cyclin_N^Cyclin, N-terminal domain^9-109^E:6.3e-28`PF02984.14^Cyclin_C^Cyclin, C-terminal domain^112-222^E:2.6e-13	.	.	NOG238049^Long-Chain N-acyl amino acid synthase	GO:0005634^cellular_component^nucleus`GO:0007049^biological_process^cell cycle`GO:0051301^biological_process^cell division`GO:0042127^biological_process^regulation of cell proliferation`GO:0048316^biological_process^seed development
Aipa6057_comp0_c0_seq2	1.3144	0.37983	0.39412	1.20694	0.934856	0.00543022	-1.36299	-1.15149	-0.691925	-0.464427	sp|Q40392|TMVRN_NICGU^Q40392^Q:4914-2038,H:11-1010^31.16%ID^E:9e-122^RecName: Full=TMV resistance protein N;^Eukaryota; Viridiplantae; Streptophyta; Embryophyta; Tracheophyta; Spermatophyta; Magnoliophyta; eudicotyledons; core eudicotyledons; asterids; lamiids; Solanales; Solanaceae; Nicotianoideae; Nicotianeae; Nicotiana	.	m.89046	217-4935[-]	sp|Q40392|TMVRN_NICGU^Q40392^Q:8-966,H:11-1010^31.93%ID^E:2e-126^RecName: Full=TMV resistance protein N;^Eukaryota; Viridiplantae; Streptophyta; Embryophyta; Tracheophyta; Spermatophyta; Magnoliophyta; eudicotyledons; core eudicotyledons; asterids; lamiids; Solanales; Solanaceae; Nicotianoideae; Nicotianeae; Nicotiana	PF01582.15^TIR^TIR domain^11-145^E:1.7e-34`PF13676.1^TIR_2^TIR domain^11-105^E:1.2e-11`PF00931.17^NB-ARC^NB-ARC domain^202-435^E:1.4e-28`PF13504.1^LRR_7^Leucine rich repeat^615-631^E:380`PF13504.1^LRR_7^Leucine rich repeat^708-720^E:2300`PF13504.1^LRR_7^Leucine rich repeat^729-744^E:920`PF13504.1^LRR_7^Leucine rich repeat^778-791^E:1600`PF13504.1^LRR_7^Leucine rich repeat^803-818^E:100`PF13504.1^…	.	.	.	GO:0005737^cellular_component^cytoplasm`GO:0043531^molecular_function^ADP binding`GO:0005524^molecular_function^ATP binding`GO:0009626^biological_process^plant-type hypersensitive response`GO:0007165^biological_process^signal transduction
Aipa9388_comp0_c0_seq4	1.97854	0.110986	-0.287425	1.34606	0.519358	-0.0184977	-0.377068	-0.596194	-0.78544	-1.19381	sp|Q5B5X8|EXGA_EMENI^Q5B5X8^Q:3356-4285,H:46-388^32.96%ID^E:4e-41^RecName: Full=Probable glucan 1,3-beta-glucosidase A;^Eukaryota; Fungi; Dikarya; Ascomycota; Pezizomycotina; Eurotiomycetes; Eurotiomycetidae; Eurotiales; Trichocomaceae; Emericella	.	m.94589	474-788[-]	.	.	.	.	.	.
Aipa16663_comp0_c0_seq3	1.22312	0.324162	0.471572	0.998379	1.16754	-0.42255	-1.09918	-0.775366	-1.20551	-0.166396	.	.	m.106738	6408-7643[-]	.	PF04827.9^Plant_tran^Plant transposon protein^165-354^E:2.2e-06`PF13359.1^DDE_Tnp_4^DDE superfamily endonuclease^185-350^E:1.3e-22	.	.	.	.
Aipa3864_comp5_c0_seq5	1.08714	0.0236781	0.462475	1.20977	1.13185	-0.0152835	-1.01807	-0.487932	-1.12026	-0.903097	sp|Q5YLB5|GYRA_NICBE^Q5YLB5^Q:2977-416,H:68-927^81.05%ID^E:0^RecName: Full=DNA gyrase subunit A, chloroplastic/mitochondrial;^Eukaryota; Viridiplantae; Streptophyta; Embryophyta; Tracheophyta; Spermatophyta; Magnoliophyta; eudicotyledons; core eudicotyledons; asterids; lamiids; Solanales; Solanaceae; Nicotianoideae; Nicotianeae; Nicotiana	.	m.85330	392-3241[-]	sp|Q5YLB5|GYRA_NICBE^Q5YLB5^Q:11-942,H:5-927^77.19%ID^E:0^RecName: Full=DNA gyrase subunit A, chloroplastic/mitochondrial;^Eukaryota; Viridiplantae; Streptophyta; Embryophyta; Tracheophyta; Spermatophyta; Magnoliophyta; eudicotyledons; core eudicotyledons; asterids; lamiids; Solanales; Solanaceae; Nicotianoideae; Nicotianeae; Nicotiana	PF00521.15^DNA_topoisoIV^DNA gyrase/topoisomerase IV, subunit A^129-563^E:5.5e-148`PF03989.8^DNA_gyraseA_C^DNA gyrase C-terminal domain, beta-propeller^604-651^E:8.6e-05`PF03989.8^DNA_gyraseA_C^DNA gyrase C-terminal domain, beta-propeller^654-703^E:1.9e-05`PF03989.8^DNA_gyraseA_C^DNA gyrase C-terminal domain, beta-propeller^711-752^E:0.0013`PF03989.8^DNA_gyraseA_C^DNA gyrase C-terminal domain, be…	.	.	.	GO:0009507^cellular_component^chloroplast`GO:0005694^cellular_component^chromosome`GO:0005739^cellular_component^mitochondrion`GO:0005524^molecular_function^ATP binding`GO:0003918^molecular_function^DNA topoisomerase type II (ATP-hydrolyzing) activity`GO:0006265^biological_process^DNA topological change
Adur45719_comp0_c0_seq2	0.144272	0.726402	0.169753	1.41633	1.28501	-0.812223	-0.553499	-0.435897	-1.26891	-0.381016	sp|Q9S746|HTH_ARATH^Q9S746^Q:1770-331,H:62-591^43.75%ID^E:8e-135^RecName: Full=Protein HOTHEAD;^Eukaryota; Viridiplantae; Streptophyta; Embryophyta; Tracheophyta; Spermatophyta; Magnoliophyta; eudicotyledons; core eudicotyledons; rosids; malvids; Brassicales; Brassicaceae; Camelineae; Arabidopsis	.	m.70312	328-1920[-]	sp|Q9S746|HTH_ARATH^Q9S746^Q:51-530,H:62-591^43.75%ID^E:8e-137^RecName: Full=Protein HOTHEAD;^Eukaryota; Viridiplantae; Streptophyta; Embryophyta; Tracheophyta; Spermatophyta; Magnoliophyta; eudicotyledons; core eudicotyledons; rosids; malvids; Brassicales; Brassicaceae; Camelineae; Arabidopsis	PF00732.14^GMC_oxred_N^GMC oxidoreductase^52-147^E:5.9e-11`PF00732.14^GMC_oxred_N^GMC oxidoreductase^222-334^E:3.1e-19`PF05199.8^GMC_oxred_C^GMC oxidoreductase^387-515^E:8.9e-29	.	.	COG2303^Choline dehydrogenase and related flavoproteins	GO:0005576^cellular_component^extracellular region`GO:0008812^molecular_function^choline dehydrogenase activity`GO:0050660^molecular_function^flavin adenine dinucleotide binding`GO:0046593^molecular_function^mandelonitrile lyase activity`GO:0006066^biological_process^alcohol metabolic process`GO:0007267^biological_process^cell-cell signaling`GO:0009553^biological_process^embryo sac development`GO…
Aipa44436_comp1_c0_seq3	0.700424	1.18076	1.51783	0.698937	0.468932	-0.703894	-1.14408	-0.4035	-1.00131	-0.687041	sp|Q9LRR5|DRL21_ARATH^Q9LRR5^Q:591-229,H:272-392^41.13%ID^E:5e-54^RecName: Full=Putative disease resistance protein At3g14460;^Eukaryota; Viridiplantae; Streptophyta; Embryophyta; Tracheophyta; Spermatophyta; Magnoliophyta; eudicotyledons; core eudicotyledons; rosids; malvids; Brassicales; Brassicaceae; Camelineae; Arabidopsis`sp|Q9LRR5|DRL21_ARATH^Q9LRR5^Q:1354-725,H:2-224^32.44%ID^E:5e-54^RecNa…	.	m.153810	181-543[-]	sp|Q9LRR4|R13L1_ARATH^Q9LRR4^Q:2-113,H:294-404^43.75%ID^E:3e-20^RecName: Full=Putative disease resistance RPP13-like protein 1;^Eukaryota; Viridiplantae; Streptophyta; Embryophyta; Tracheophyta; Spermatophyta; Magnoliophyta; eudicotyledons; core eudicotyledons; rosids; malvids; Brassicales; Brassicaceae; Camelineae; Arabidopsis	PF00931.17^NB-ARC^NB-ARC domain^2-116^E:1.2e-25	.	.	.	GO:0043531^molecular_function^ADP binding`GO:0005524^molecular_function^ATP binding`GO:0006952^biological_process^defense response
Adur39435_comp0_c1_seq1	1.24799	0.621374	0.320846	0.85033	1.36448	-0.0822917	-1.56046	-0.901714	-0.563574	-0.673853	.	.	m.59404	171-1787[-]	.	.	.	.	.	.
Adur26863_comp0_c0_seq1	1.24781	0.490909	-0.184232	1.52999	0.951552	-0.748608	-0.861131	-0.725752	-0.662457	-0.458508	.	.	m.40135	226-744[-]	.	PF04398.7^DUF538^Protein of unknown function, DUF538^27-139^E:7.7e-28	.	.	.	.
Gyn_Adur_c7624_g1_i1	0.413079	1.88916	0.470126	1.19842	0.656478	-1.24698	-0.442621	-0.510126	-0.989318	-0.670808	.	.	m.4262	359-1468[-]	.	.	.	.	.	.
Gyn_Adur_c45944_g1_i1	0.454026	0.925531	0.676743	1.2272	1.11473	-0.697547	-1.39326	-0.64913	-0.99773	-0.200717	sp|Q84WW2|6PGL5_ARATH^Q84WW2^Q:754-26,H:81-325^51.01%ID^E:9e-72^RecName: Full=Probable 6-phosphogluconolactonase 5, chloroplastic;^Eukaryota; Viridiplantae; Streptophyta; Embryophyta; Tracheophyta; Spermatophyta; Magnoliophyta; eudicotyledons; core eudicotyledons; rosids; malvids; Brassicales; Brassicaceae; Camelineae; Arabidopsis	.	m.10132	17-991[-]	sp|Q84WW2|6PGL5_ARATH^Q84WW2^Q:80-322,H:81-325^51.01%ID^E:4e-79^RecName: Full=Probable 6-phosphogluconolactonase 5, chloroplastic;^Eukaryota; Viridiplantae; Streptophyta; Embryophyta; Tracheophyta; Spermatophyta; Magnoliophyta; eudicotyledons; core eudicotyledons; rosids; malvids; Brassicales; Brassicaceae; Camelineae; Arabidopsis	PF01182.15^Glucosamine_iso^Glucosamine-6-phosphate isomerases/6-phosphogluconolactonase^94-290^E:7.6e-43	.	.	COG0363^6-phosphogluconolactonase/Glucosamine-6-phosphate isomerase/deaminase	GO:0009570^cellular_component^chloroplast stroma`GO:0005777^cellular_component^peroxisome`GO:0017057^molecular_function^6-phosphogluconolactonase activity`GO:0071461^biological_process^cellular response to redox state`GO:0042742^biological_process^defense response to bacterium`GO:0002229^biological_process^defense response to oomycetes`GO:0006098^biological_process^pentose-phosphate shunt
Aipa30207_comp1_c0_seq1	1.03707	1.55907	1.1243	0.523152	0.503246	-0.79039	-0.735825	-0.897178	-0.714046	-0.744022	.	.	.	.	.	.	.	.	.	.
Adur46456_comp0_c0_seq1	0.74404	0.54981	1.21509	0.575809	1.24364	-1.07795	-0.693571	-0.576319	-0.670121	-0.879135	sp|O65399|E131_ARATH^O65399^Q:571-299,H:375-465^46.15%ID^E:3e-20^RecName: Full=Glucan endo-1,3-beta-glucosidase 1;^Eukaryota; Viridiplantae; Streptophyta; Embryophyta; Tracheophyta; Spermatophyta; Magnoliophyta; eudicotyledons; core eudicotyledons; rosids; malvids; Brassicales; Brassicaceae; Camelineae; Arabidopsis	.	m.71669	287-1441[-]	sp|Q06915|EA6_ARATH^Q06915^Q:44-381,H:86-473^24.31%ID^E:4e-24^RecName: Full=Probable glucan endo-1,3-beta-glucosidase A6;^Eukaryota; Viridiplantae; Streptophyta; Embryophyta; Tracheophyta; Spermatophyta; Magnoliophyta; eudicotyledons; core eudicotyledons; rosids; malvids; Brassicales; Brassicaceae; Camelineae; Arabidopsis	PF00332.13^Glyco_hydro_17^Glycosyl hydrolases family 17^23-171^E:7.4e-11`PF07983.8^X8^X8 domain^297-368^E:8.5e-20	.	.	.	GO:0043169^molecular_function^cation binding`GO:0042973^molecular_function^glucan endo-1,3-beta-D-glucosidase activity`GO:0005975^biological_process^carbohydrate metabolic process`GO:0006952^biological_process^defense response`GO:0009793^biological_process^embryo development ending in seed dormancy`GO:0010584^biological_process^pollen exine formation
Gyn_Adur_c43532_g1_i1	0.292964	0.188795	0.622139	1.53975	1.28327	-0.58067	-1.00753	-1.21217	-0.426036	-0.539928	sp|Q9XIC7|SERK2_ARATH^Q9XIC7^Q:2189-387,H:28-628^92.68%ID^E:0^RecName: Full=Somatic embryogenesis receptor kinase 2;^Eukaryota; Viridiplantae; Streptophyta; Embryophyta; Tracheophyta; Spermatophyta; Magnoliophyta; eudicotyledons; core eudicotyledons; rosids; malvids; Brassicales; Brassicaceae; Camelineae; Arabidopsis	.	m.9391	384-2342[-]	sp|Q94AG2|SERK1_ARATH^Q94AG2^Q:29-652,H:1-625^88.84%ID^E:0^RecName: Full=Somatic embryogenesis receptor kinase 1;^Eukaryota; Viridiplantae; Streptophyta; Embryophyta; Tracheophyta; Spermatophyta; Magnoliophyta; eudicotyledons; core eudicotyledons; rosids; malvids; Brassicales; Brassicaceae; Camelineae; Arabidopsis	PF08263.7^LRRNT_2^Leucine rich repeat N-terminal domain^54-93^E:1.6e-10`PF13516.1^LRR_6^Leucine Rich repeat^119-142^E:0.21`PF00560.28^LRR_1^Leucine Rich Repeat^121-143^E:0.048`PF13504.1^LRR_7^Leucine rich repeat^121-134^E:29`PF13504.1^LRR_7^Leucine rich repeat^144-158^E:280`PF00560.28^LRR_1^Leucine Rich Repeat^169-189^E:1.4`PF13504.1^LRR_7^Leucine rich repeat^169-182^E:1.3`PF13504.1^LRR_7^Leucine…	.	.	COG0515^Serine/threonine protein kinase	GO:0005789^cellular_component^endoplasmic reticulum membrane`GO:0016021^cellular_component^integral to membrane`GO:0005886^cellular_component^plasma membrane`GO:0043234^cellular_component^protein complex`GO:0005524^molecular_function^ATP binding`GO:0004675^molecular_function^transmembrane receptor protein serine/threonine kinase activity`GO:0004714^molecular_function^transmembrane receptor protei…
Gyn_Aipa_c10970_g1_i1	0.339849	1.25252	0.131983	1.66886	0.787699	-0.516461	-0.894619	-0.886135	-0.85947	-0.493432	.	.	m.28798	1-717[-]	.	PF13504.1^LRR_7^Leucine rich repeat^18-32^E:270`PF13504.1^LRR_7^Leucine rich repeat^43-58^E:3.9`PF13504.1^LRR_7^Leucine rich repeat^64-77^E:46`PF13504.1^LRR_7^Leucine rich repeat^91-105^E:1400`PF13504.1^LRR_7^Leucine rich repeat^133-138^E:15000`PF13504.1^LRR_7^Leucine rich repeat^150-161^E:1100`PF13504.1^LRR_7^Leucine rich repeat^207-219^E:2000	.	.	.	.
Aipa49767_comp0_c0_seq3	1.85742	0.344292	0.883403	0.486425	0.84016	0.0717244	-1.26666	-0.970343	-0.773272	-0.739245	sp|Q9LTS3|CKX3_ARATH^Q9LTS3^Q:1586-120,H:36-517^51.42%ID^E:3e-175^RecName: Full=Cytokinin dehydrogenase 3;^Eukaryota; Viridiplantae; Streptophyta; Embryophyta; Tracheophyta; Spermatophyta; Magnoliophyta; eudicotyledons; core eudicotyledons; rosids; malvids; Brassicales; Brassicaceae; Camelineae; Arabidopsis	.	m.164495	114-1661[-]	sp|Q9LTS3|CKX3_ARATH^Q9LTS3^Q:26-514,H:36-517^51.72%ID^E:4e-178^RecName: Full=Cytokinin dehydrogenase 3;^Eukaryota; Viridiplantae; Streptophyta; Embryophyta; Tracheophyta; Spermatophyta; Magnoliophyta; eudicotyledons; core eudicotyledons; rosids; malvids; Brassicales; Brassicaceae; Camelineae; Arabidopsis	PF01565.18^FAD_binding_4^FAD binding domain^61-207^E:5.5e-19`PF09265.5^Cytokin-bind^Cytokinin dehydrogenase 1, FAD and cytokinin binding^239-514^E:6.4e-101`PF02913.14^FAD-oxidase_C^FAD linked oxidases, C-terminal domain^481-510^E:0.0031	.	.	COG0277^FAD/FMN-containing dehydrogenases	GO:0005783^cellular_component^endoplasmic reticulum`GO:0005773^cellular_component^vacuole`GO:0019139^molecular_function^cytokinin dehydrogenase activity`GO:0050660^molecular_function^flavin adenine dinucleotide binding`GO:0008131^molecular_function^primary amine oxidase activity`GO:0008762^molecular_function^UDP-N-acetylmuramate dehydrogenase activity`GO:0009823^biological_process^cytokinin catab…
Aipa45924_comp0_c0_seq1	1.17602	1.3364	0.81125	0.85419	0.47761	-0.742731	-0.890873	-0.376028	-1.05061	-0.75776	.	.	m.156763	3-626[-]	sp|Q76E23|IF4G_ARATH^Q76E23^Q:1-205,H:1-206^40.09%ID^E:2e-22^RecName: Full=Eukaryotic translation initiation factor 4G;^Eukaryota; Viridiplantae; Streptophyta; Embryophyta; Tracheophyta; Spermatophyta; Magnoliophyta; eudicotyledons; core eudicotyledons; rosids; malvids; Brassicales; Brassicaceae; Camelineae; Arabidopsis	.	.	.	.	GO:0003677^molecular_function^DNA binding`GO:0003743^molecular_function^translation initiation factor activity`GO:0006417^biological_process^regulation of translation`GO:0009737^biological_process^response to abscisic acid stimulus`GO:0009615^biological_process^response to virus`GO:0016070^biological_process^RNA metabolic process
Adur38631_comp0_c0_seq1	1.16579	0.606896	0.351712	1.49824	0.69675	-0.3767	-1.25247	-0.686994	-0.452177	-0.960149	.	.	m.58332	362-1744[-]	.	PF07005.6^DUF1537^Protein of unknown function, DUF1537^105-328^E:6.1e-27`PF01116.15^F_bP_aldolase^Fructose-bisphosphate aldolase class-II^377-449^E:7.6e-18	.	.	.	.
Gyn_Adur_c19303_g1_i1	0.640712	0.0708192	0.249767	1.44974	1.08647	-0.506866	-0.101143	-0.611118	-1.33228	-0.708921	sp|Q9SVG4|RETOL_ARATH^Q9SVG4^Q:2837-1584,H:125-540^48.69%ID^E:5e-103^RecName: Full=Reticuline oxidase-like protein;^Eukaryota; Viridiplantae; Streptophyta; Embryophyta; Tracheophyta; Spermatophyta; Magnoliophyta; eudicotyledons; core eudicotyledons; rosids; malvids; Brassicales; Brassicaceae; Camelineae; Arabidopsis	.	m.7738	1578-2837[-]	sp|Q8GTB6|THCAS_CANSA^Q8GTB6^Q:1-414,H:119-540^44.94%ID^E:5e-122^RecName: Full=Tetrahydrocannabinolic acid synthase;^Eukaryota; Viridiplantae; Streptophyta; Embryophyta; Tracheophyta; Spermatophyta; Magnoliophyta; eudicotyledons; core eudicotyledons; rosids; fabids; Rosales; Cannabaceae; Cannabis	PF01565.18^FAD_binding_4^FAD binding domain^11-102^E:2.7e-18`PF08031.7^BBE^Berberine and berberine like^355-412^E:4e-23	.	.	.	GO:0050660^molecular_function^flavin adenine dinucleotide binding`GO:0008762^molecular_function^UDP-N-acetylmuramate dehydrogenase activity
Aipa31303_comp0_c0_seq3	0.71999	1.21941	0.470717	0.817608	1.29524	-0.739041	-0.791336	-0.956937	-0.629221	-0.759959	sp|Q07185|AOX1_SOYBN^Q07185^Q:968-231,H:4-256^68.5%ID^E:3e-119^RecName: Full=Ubiquinol oxidase 1, mitochondrial;^Eukaryota; Viridiplantae; Streptophyta; Embryophyta; Tracheophyta; Spermatophyta; Magnoliophyta; eudicotyledons; core eudicotyledons; rosids; fabids; Fabales; Fabaceae; Papilionoideae; Phaseoleae; Glycine`sp|Q07185|AOX1_SOYBN^Q07185^Q:234-88,H:256-304^93.88%ID^E:9e-22^RecName: Full=Ubi…	.	m.132370	222-1010[-]	sp|Q07185|AOX1_SOYBN^Q07185^Q:15-260,H:4-256^68.5%ID^E:8e-123^RecName: Full=Ubiquinol oxidase 1, mitochondrial;^Eukaryota; Viridiplantae; Streptophyta; Embryophyta; Tracheophyta; Spermatophyta; Magnoliophyta; eudicotyledons; core eudicotyledons; rosids; fabids; Fabales; Fabaceae; Papilionoideae; Phaseoleae; Glycine	PF01786.12^AOX^Alternative oxidase^115-258^E:1.8e-57	.	.	.	GO:0016021^cellular_component^integral to membrane`GO:0005743^cellular_component^mitochondrial inner membrane`GO:0070469^cellular_component^respiratory chain`GO:0009916^molecular_function^alternative oxidase activity`GO:0046872^molecular_function^metal ion binding`GO:0022900^biological_process^electron transport chain`GO:0007585^biological_process^respiratory gaseous exchange
Adur38631_comp2_c0_seq1	1.43709	0.402764	0.254012	1.24714	0.644323	0.411004	-1.40958	-0.770338	-0.925595	-0.677531	sp|Q46888|YGBJ_ECOLI^Q46888^Q:1089-226,H:9-295^35.86%ID^E:2e-42^RecName: Full=Uncharacterized oxidoreductase YgbJ;^Bacteria; Proteobacteria; Gammaproteobacteria; Enterobacteriales; Enterobacteriaceae; Escherichia	.	m.58336	1-1107[-]	sp|Q46888|YGBJ_ECOLI^Q46888^Q:7-294,H:9-295^35.86%ID^E:2e-43^RecName: Full=Uncharacterized oxidoreductase YgbJ;^Bacteria; Proteobacteria; Gammaproteobacteria; Enterobacteriales; Enterobacteriaceae; Escherichia	PF03446.10^NAD_binding_2^NAD binding domain of 6-phosphogluconate dehydrogenase^6-166^E:4.4e-25`PF03446.10^NAD_binding_2^NAD binding domain of 6-phosphogluconate dehydrogenase^326-367^E:1.2e-06	.	.	COG2084^3-hydroxyisobutyrate dehydrogenase and related beta-hydroxyacid dehydrogenases	GO:0008442^molecular_function^3-hydroxyisobutyrate dehydrogenase activity`GO:0050662^molecular_function^coenzyme binding`GO:0000166^molecular_function^nucleotide binding`GO:0004616^molecular_function^phosphogluconate dehydrogenase (decarboxylating) activity`GO:0006098^biological_process^pentose-phosphate shunt`GO:0006573^biological_process^valine metabolic process
Adur24829_comp0_c0_seq1	1.54469	1.01302	0.819682	0.873952	0.421137	-0.721923	-0.884733	-0.632039	-1.03228	-0.548938	sp|Q40778|C74A2_PARAR^Q40778^Q:976-155,H:187-471^41.26%ID^E:4e-72^RecName: Full=Allene oxide synthase;^Eukaryota; Viridiplantae; Streptophyta; Embryophyta; Tracheophyta; Spermatophyta; Magnoliophyta; eudicotyledons; core eudicotyledons; asterids; campanulids; Asterales; Asteraceae; Asteroideae; Heliantheae alliance; Heliantheae; Parthenium	.	m.37503	149-1162[-]	sp|P48417|CP74_LINUS^P48417^Q:3-336,H:191-534^36.99%ID^E:2e-80^RecName: Full=Allene oxide synthase, chloroplastic;^Eukaryota; Viridiplantae; Streptophyta; Embryophyta; Tracheophyta; Spermatophyta; Magnoliophyta; eudicotyledons; core eudicotyledons; rosids; fabids; Malpighiales; Linaceae; Linum	PF00067.17^p450^Cytochrome P450^176-321^E:8.6e-16	.	.	.	GO:0009507^cellular_component^chloroplast`GO:0009055^molecular_function^electron carrier activity`GO:0020037^molecular_function^heme binding`GO:0047987^molecular_function^hydroperoxide dehydratase activity`GO:0005506^molecular_function^iron ion binding`GO:0004497^molecular_function^monooxygenase activity`GO:0016705^molecular_function^oxidoreductase activity, acting on paired donors, with incorpor…
Gyn_Adur_c108_g1_i1	0.769187	1.9821	0.583207	0.267851	0.716627	-0.410031	-0.803553	-0.5731	-0.831854	-0.783337	sp|O00370|LORF2_HUMAN^O00370^Q:3095-1539,H:378-895^26.98%ID^E:2e-47^.^.	.	m.49	118-693[-]	.	PF00075.19^RNase_H^RNase H^46-166^E:1e-05`PF13456.1^RVT_3^Reverse transcriptase-like^85-166^E:8.8e-16	.	.	.	.
Aipa18604_comp0_c0_seq1	1.53097	0.356597	0.373642	1.352	0.786121	-0.939928	-0.996743	-0.895612	-0.242236	-0.695622	sp|Q9P2S5|WRP73_HUMAN^Q9P2S5^Q:1660-338,H:1-439^46.5%ID^E:4e-147^RecName: Full=WD repeat-containing protein WRAP73;^Eukaryota; Metazoa; Chordata; Craniata; Vertebrata; Euteleostomi; Mammalia; Eutheria; Euarchontoglires; Primates; Haplorrhini; Catarrhini; Hominidae; Homo	.	m.109979	284-1660[-]	sp|Q9P2S5|WRP73_HUMAN^Q9P2S5^Q:1-441,H:1-439^46.5%ID^E:5e-150^RecName: Full=WD repeat-containing protein WRAP73;^Eukaryota; Metazoa; Chordata; Craniata; Vertebrata; Euteleostomi; Mammalia; Eutheria; Euarchontoglires; Primates; Haplorrhini; Catarrhini; Hominidae; Homo	PF00400.27^WD40^WD domain, G-beta repeat^224-248^E:0.00053	.	.	COG2319^FOG: WD40 repeat	GO:0005813^cellular_component^centrosome
Gyn_Aipa_c18030_g1_i3	0.669665	1.35209	0.82472	1.06375	0.575921	-0.596992	-1.19145	-0.191804	-1.08659	-0.745384	sp|Q7XA40|RGA3_SOLBU^Q7XA40^Q:720-1,H:206-445^42.56%ID^E:6e-50^RecName: Full=Putative disease resistance protein RGA3;^Eukaryota; Viridiplantae; Streptophyta; Embryophyta; Tracheophyta; Spermatophyta; Magnoliophyta; eudicotyledons; core eudicotyledons; asterids; lamiids; Solanales; Solanaceae; Solanoideae; Solaneae; Solanum	.	m.21693	1-720[-]	sp|Q7XA40|RGA3_SOLBU^Q7XA40^Q:1-240,H:206-445^42.56%ID^E:1e-59^RecName: Full=Putative disease resistance protein RGA3;^Eukaryota; Viridiplantae; Streptophyta; Embryophyta; Tracheophyta; Spermatophyta; Magnoliophyta; eudicotyledons; core eudicotyledons; asterids; lamiids; Solanales; Solanaceae; Solanoideae; Solaneae; Solanum	PF00931.17^NB-ARC^NB-ARC domain^1-231^E:3.5e-57	.	.	.	GO:0043531^molecular_function^ADP binding`GO:0005524^molecular_function^ATP binding`GO:0006952^biological_process^defense response
Aipa49749_comp0_c0_seq7	0.305197	0.743769	0.963055	0.688394	1.2355	-0.96622	-0.405822	-0.0957201	-1.2143	-0.904199	sp|P48980|BGAL_SOLLC^P48980^Q:2919-469,H:16-834^72.93%ID^E:0^RecName: Full=Beta-galactosidase;^Eukaryota; Viridiplantae; Streptophyta; Embryophyta; Tracheophyta; Spermatophyta; Magnoliophyta; eudicotyledons; core eudicotyledons; asterids; lamiids; Solanales; Solanaceae; Solanoideae; Solaneae; Solanum; Lycopersicon	.	m.164421	463-3048[-]	sp|P48980|BGAL_SOLLC^P48980^Q:44-860,H:16-834^72.93%ID^E:0^RecName: Full=Beta-galactosidase;^Eukaryota; Viridiplantae; Streptophyta; Embryophyta; Tracheophyta; Spermatophyta; Magnoliophyta; eudicotyledons; core eudicotyledons; asterids; lamiids; Solanales; Solanaceae; Solanoideae; Solaneae; Solanum; Lycopersicon	PF01301.14^Glyco_hydro_35^Glycosyl hydrolases family 35^59-363^E:1.1e-113`PF02449.10^Glyco_hydro_42^Beta-galactosidase^80-227^E:3.3e-07`PF02140.13^Gal_Lectin^Galactose binding lectin domain^783-860^E:1.4e-19	.	.	.	GO:0004565^molecular_function^beta-galactosidase activity`GO:0030246^molecular_function^carbohydrate binding`GO:0043169^molecular_function^cation binding`GO:0005975^biological_process^carbohydrate metabolic process
Aipa19754_comp0_c0_seq1	1.17146	0.107965	0.497156	1.44463	1.00122	-0.954385	-0.980576	-0.874893	-0.363476	-0.622631	sp|Q9SCU1|PATL6_ARATH^Q9SCU1^Q:1486-287,H:19-409^77.5%ID^E:0^RecName: Full=Patellin-6;^Eukaryota; Viridiplantae; Streptophyta; Embryophyta; Tracheophyta; Spermatophyta; Magnoliophyta; eudicotyledons; core eudicotyledons; rosids; malvids; Brassicales; Brassicaceae; Camelineae; Arabidopsis	.	m.111997	284-1618[-]	sp|Q9SCU1|PATL6_ARATH^Q9SCU1^Q:45-444,H:19-409^77.5%ID^E:0^RecName: Full=Patellin-6;^Eukaryota; Viridiplantae; Streptophyta; Embryophyta; Tracheophyta; Spermatophyta; Magnoliophyta; eudicotyledons; core eudicotyledons; rosids; malvids; Brassicales; Brassicaceae; Camelineae; Arabidopsis	PF03765.10^CRAL_TRIO_N^CRAL/TRIO, N-terminal domain^79-141^E:4e-09`PF00650.15^CRAL_TRIO^CRAL/TRIO domain^162-323^E:2.3e-32	.	.	.	GO:0005737^cellular_component^cytoplasm`GO:0016021^cellular_component^integral to membrane`GO:0005886^cellular_component^plasma membrane`GO:0008289^molecular_function^lipid binding`GO:0007049^biological_process^cell cycle`GO:0051301^biological_process^cell division`GO:0006810^biological_process^transport
Aipa15133_comp0_c0_seq1	1.38565	0.966389	0.309451	1.04392	0.931706	-1.14112	-0.879973	-0.600468	-0.374008	-0.857531	sp|Q8GZA6|PP113_ARATH^Q8GZA6^Q:2128-476,H:295-850^37.7%ID^E:5e-117^RecName: Full=Pentatricopeptide repeat-containing protein At1g71210;^Eukaryota; Viridiplantae; Streptophyta; Embryophyta; Tracheophyta; Spermatophyta; Magnoliophyta; eudicotyledons; core eudicotyledons; rosids; malvids; Brassicales; Brassicaceae; Camelineae; Arabidopsis	.	m.103930	362-2584[-]	sp|Q8GZA6|PP113_ARATH^Q8GZA6^Q:153-703,H:295-850^37.7%ID^E:1e-118^RecName: Full=Pentatricopeptide repeat-containing protein At1g71210;^Eukaryota; Viridiplantae; Streptophyta; Embryophyta; Tracheophyta; Spermatophyta; Magnoliophyta; eudicotyledons; core eudicotyledons; rosids; malvids; Brassicales; Brassicaceae; Camelineae; Arabidopsis	PF13041.1^PPR_2^PPR repeat family^217-262^E:3.8e-07`PF01535.15^PPR^PPR repeat^217-243^E:0.4`PF13041.1^PPR_2^PPR repeat family^248-296^E:3.7e-07`PF01535.15^PPR^PPR repeat^252-274^E:0.14`PF01535.15^PPR^PPR repeat^288-310^E:0.25`PF01535.15^PPR^PPR repeat^356-382^E:0.79`PF13812.1^PPR_3^Pentatricopeptide repeat domain^356-381^E:0.79`PF01535.15^PPR^PPR repeat^390-417^E:0.21`PF01535.15^PPR^PPR repeat^45…	.	.	.	.
Adur41208_comp0_c0_seq2	0.86186	0.991304	0.582278	1.2383	0.856136	-0.802862	-1.40517	-0.223445	-0.662851	-0.817832	sp|Q9FPS7|UBP20_ARATH^Q9FPS7^Q:2166-1087,H:174-528^55.12%ID^E:3e-124^RecName: Full=Ubiquitin carboxyl-terminal hydrolase 20;^Eukaryota; Viridiplantae; Streptophyta; Embryophyta; Tracheophyta; Spermatophyta; Magnoliophyta; eudicotyledons; core eudicotyledons; rosids; malvids; Brassicales; Brassicaceae; Camelineae; Arabidopsis	.	m.63109	463-2592[-]	sp|Q9FPS7|UBP20_ARATH^Q9FPS7^Q:143-502,H:174-528^55.12%ID^E:7e-128^RecName: Full=Ubiquitin carboxyl-terminal hydrolase 20;^Eukaryota; Viridiplantae; Streptophyta; Embryophyta; Tracheophyta; Spermatophyta; Magnoliophyta; eudicotyledons; core eudicotyledons; rosids; malvids; Brassicales; Brassicaceae; Camelineae; Arabidopsis	PF00443.24^UCH^Ubiquitin carboxyl-terminal hydrolase^145-446^E:3.7e-60`PF13423.1^UCH_1^Ubiquitin carboxyl-terminal hydrolase^145-428^E:3.7e-31	.	.	COG5533^Ubiquitin C-terminal hydrolase	GO:0008234^molecular_function^cysteine-type peptidase activity`GO:0004221^molecular_function^ubiquitin thiolesterase activity`GO:0006511^biological_process^ubiquitin-dependent protein catabolic process
Gyn_Adur_c7124_g1_i1	1.07213	1.51397	0.804251	0.408656	1.0298	-0.443723	-1.13032	-0.898372	-0.739708	-0.754649	sp|Q9SS94|CD48C_ARATH^Q9SS94^Q:368-6,H:309-425^66.94%ID^E:4e-74^RecName: Full=Cell division control protein 48 homolog C;^Eukaryota; Viridiplantae; Streptophyta; Embryophyta; Tracheophyta; Spermatophyta; Magnoliophyta; eudicotyledons; core eudicotyledons; rosids; malvids; Brassicales; Brassicaceae; Camelineae; Arabidopsis`sp|Q9SS94|CD48C_ARATH^Q9SS94^Q:1374-469,H:21-311^37.29%ID^E:4e-74^RecName: …	.	m.14739	454-1518[-]	sp|Q9SS94|CD48C_ARATH^Q9SS94^Q:49-350,H:21-311^40.59%ID^E:2e-44^RecName: Full=Cell division control protein 48 homolog C;^Eukaryota; Viridiplantae; Streptophyta; Embryophyta; Tracheophyta; Spermatophyta; Magnoliophyta; eudicotyledons; core eudicotyledons; rosids; malvids; Brassicales; Brassicaceae; Camelineae; Arabidopsis	PF05496.7^RuvB_N^Holliday junction DNA helicase ruvB N-terminus^308-338^E:1.7e-05`PF00004.24^AAA^ATPase family associated with various cellular activities (AAA)^309-345^E:1.4e-10	.	.	COG0464^ATPases of the AAA+ class	GO:0005856^cellular_component^cytoskeleton`GO:0005634^cellular_component^nucleus`GO:0009524^cellular_component^phragmoplast`GO:0005524^molecular_function^ATP binding`GO:0017111^molecular_function^nucleoside-triphosphatase activity`GO:0007049^biological_process^cell cycle`GO:0051301^biological_process^cell division`GO:0015031^biological_process^protein transport
Adur48226_comp0_c0_seq1	0.971822	1.81719	0.701345	0.712164	0.346281	-0.511378	-0.872342	-0.144512	-1.3592	-0.731694	sp|Q9LRR4|R13L1_ARATH^Q9LRR4^Q:1224-1,H:8-430^37.62%ID^E:2e-60^RecName: Full=Putative disease resistance RPP13-like protein 1;^Eukaryota; Viridiplantae; Streptophyta; Embryophyta; Tracheophyta; Spermatophyta; Magnoliophyta; eudicotyledons; core eudicotyledons; rosids; malvids; Brassicales; Brassicaceae; Camelineae; Arabidopsis	.	m.74275	1-1074[-]	sp|Q9LRR4|R13L1_ARATH^Q9LRR4^Q:2-358,H:59-430^37.93%ID^E:1e-63^RecName: Full=Putative disease resistance RPP13-like protein 1;^Eukaryota; Viridiplantae; Streptophyta; Embryophyta; Tracheophyta; Spermatophyta; Magnoliophyta; eudicotyledons; core eudicotyledons; rosids; malvids; Brassicales; Brassicaceae; Camelineae; Arabidopsis	PF00931.17^NB-ARC^NB-ARC domain^106-358^E:3.1e-52	.	.	.	GO:0043531^molecular_function^ADP binding`GO:0005524^molecular_function^ATP binding`GO:0006952^biological_process^defense response
Gyn_Adur_c9657_g1_i1	0.448185	0.488609	0.45642	1.0463	1.5748	-0.527214	-0.986842	-1.04224	-0.670941	-0.474813	.	.	m.15484	122-1726[-]	.	.	.	.	.	.
Aipa24538_comp0_c0_seq1	1.2484	0.0514189	1.13903	0.652422	1.21715	-0.509406	-0.622129	-1.02726	-0.898914	-0.817441	sp|Q5H7P5|EBM_LILLO^Q5H7P5^Q:620-3,H:3-208^79.13%ID^E:1e-108^RecName: Full=Mannosylglycoprotein endo-beta-mannosidase;^Eukaryota; Viridiplantae; Streptophyta; Embryophyta; Tracheophyta; Spermatophyta; Magnoliophyta; Liliopsida; Liliales; Liliaceae; Lilium	.	m.119531	3-638[-]	sp|Q5H7P5|EBM_LILLO^Q5H7P5^Q:7-212,H:3-208^79.13%ID^E:4e-116^RecName: Full=Mannosylglycoprotein endo-beta-mannosidase;^Eukaryota; Viridiplantae; Streptophyta; Embryophyta; Tracheophyta; Spermatophyta; Magnoliophyta; Liliopsida; Liliales; Liliaceae; Lilium	PF02837.13^Glyco_hydro_2_N^Glycosyl hydrolases family 2, sugar binding domain^39-154^E:2.1e-11	.	.	.	GO:0043169^molecular_function^cation binding`GO:0033947^molecular_function^mannosylglycoprotein endo-beta-mannosidase activity`GO:0005975^biological_process^carbohydrate metabolic process
Adur12251_comp0_c0_seq1	0.446148	0.225113	0.723329	1.43325	1.02998	-0.67675	-1.41391	-0.414492	-0.843133	-0.285788	sp|Q9M3A3|ABIL2_ARATH^Q9M3A3^Q:1014-73,H:7-312^60.06%ID^E:2e-107^RecName: Full=Protein ABIL2;^Eukaryota; Viridiplantae; Streptophyta; Embryophyta; Tracheophyta; Spermatophyta; Magnoliophyta; eudicotyledons; core eudicotyledons; rosids; malvids; Brassicales; Brassicaceae; Camelineae; Arabidopsis	.	m.19006	70-1080[-]	sp|Q6NMC6|ABIL3_ARATH^Q6NMC6^Q:18-336,H:8-321^62.85%ID^E:2e-136^RecName: Full=Protein ABIL3;^Eukaryota; Viridiplantae; Streptophyta; Embryophyta; Tracheophyta; Spermatophyta; Magnoliophyta; eudicotyledons; core eudicotyledons; rosids; malvids; Brassicales; Brassicaceae; Camelineae; Arabidopsis	.	.	.	.	GO:0005737^cellular_component^cytoplasm`GO:0015630^cellular_component^microtubule cytoskeleton`GO:0048364^biological_process^root development`GO:0010090^biological_process^trichome morphogenesis
Aipa50302_comp0_c0_seq2	0.435727	0.467535	0.412453	1.58392	0.949312	-0.697987	-1.01193	-0.576444	-0.628164	-0.633336	.	.	m.165279	311-1222[-]	.	.	.	.	.	.
Aipa18228_comp1_c1_seq3	0.0571379	0.633958	0.85344	1.59714	0.799023	-0.666608	-0.68112	-0.572286	-1.07655	-0.71377	sp|C0LGN2|Y3148_ARATH^C0LGN2^Q:2967-349,H:93-969^57.37%ID^E:0^RecName: Full=Probable leucine-rich repeat receptor-like serine/threonine-protein kinase At3g14840;^Eukaryota; Viridiplantae; Streptophyta; Embryophyta; Tracheophyta; Spermatophyta; Magnoliophyta; eudicotyledons; core eudicotyledons; rosids; malvids; Brassicales; Brassicaceae; Camelineae; Arabidopsis	.	m.109395	202-3012[-]	sp|C0LGN2|Y3148_ARATH^C0LGN2^Q:16-935,H:93-1020^55.08%ID^E:0^RecName: Full=Probable leucine-rich repeat receptor-like serine/threonine-protein kinase At3g14840;^Eukaryota; Viridiplantae; Streptophyta; Embryophyta; Tracheophyta; Spermatophyta; Magnoliophyta; eudicotyledons; core eudicotyledons; rosids; malvids; Brassicales; Brassicaceae; Camelineae; Arabidopsis	PF13504.1^LRR_7^Leucine rich repeat^34-47^E:1500`PF13504.1^LRR_7^Leucine rich repeat^59-73^E:2200`PF12799.2^LRR_4^Leucine Rich repeats (2 copies)^81-121^E:6.5e-08`PF13504.1^LRR_7^Leucine rich repeat^81-98^E:110`PF00560.28^LRR_1^Leucine Rich Repeat^83-104^E:0.9`PF00560.28^LRR_1^Leucine Rich Repeat^106-128^E:1.4`PF13504.1^LRR_7^Leucine rich repeat^106-122^E:350`PF13504.1^LRR_7^Leucine rich repeat^1…	.	.	COG0515^Serine/threonine protein kinase	GO:0016021^cellular_component^integral to membrane`GO:0005886^cellular_component^plasma membrane`GO:0005524^molecular_function^ATP binding`GO:0004674^molecular_function^protein serine/threonine kinase activity
Adur23160_comp1_c0_seq1	0.675431	1.12363	0.939604	0.519105	1.14837	-1.01498	-0.567762	-0.315958	-1.05257	-0.855186	sp|Q9FYG2|CMTA4_ARATH^Q9FYG2^Q:370-2,H:812-926^60.98%ID^E:6e-39^RecName: Full=Calmodulin-binding transcription activator 4;^Eukaryota; Viridiplantae; Streptophyta; Embryophyta; Tracheophyta; Spermatophyta; Magnoliophyta; eudicotyledons; core eudicotyledons; rosids; malvids; Brassicales; Brassicaceae; Camelineae; Arabidopsis	.	m.34688	2-484[-]	sp|Q9FYG2|CMTA4_ARATH^Q9FYG2^Q:39-161,H:812-926^60.98%ID^E:2e-41^RecName: Full=Calmodulin-binding transcription activator 4;^Eukaryota; Viridiplantae; Streptophyta; Embryophyta; Tracheophyta; Spermatophyta; Magnoliophyta; eudicotyledons; core eudicotyledons; rosids; malvids; Brassicales; Brassicaceae; Camelineae; Arabidopsis	PF00612.22^IQ^IQ calmodulin-binding motif^92-110^E:0.0012`PF00612.22^IQ^IQ calmodulin-binding motif^115-134^E:6.8e-06	.	.	.	GO:0005829^cellular_component^cytosol`GO:0005634^cellular_component^nucleus`GO:0003677^molecular_function^DNA binding`GO:0006355^biological_process^regulation of transcription, DNA-dependent`GO:0006950^biological_process^response to stress`GO:0006351^biological_process^transcription, DNA-dependent
Adur707_comp0_c0_seq22	0.75837	1.37538	1.02822	0.451323	1.0924	-0.473464	-1.15247	-0.853443	-1.11235	-0.402719	sp|Q9FFB3|VP241_ARATH^Q9FFB3^Q:877-191,H:1-229^82.53%ID^E:2e-97^RecName: Full=Vacuolar protein sorting-associated protein 24 homolog 1;^Eukaryota; Viridiplantae; Streptophyta; Embryophyta; Tracheophyta; Spermatophyta; Magnoliophyta; eudicotyledons; core eudicotyledons; rosids; malvids; Brassicales; Brassicaceae; Camelineae; Arabidopsis	.	m.1261	188-877[-]	sp|Q9FFB3|VP241_ARATH^Q9FFB3^Q:1-229,H:1-229^82.53%ID^E:2e-124^RecName: Full=Vacuolar protein sorting-associated protein 24 homolog 1;^Eukaryota; Viridiplantae; Streptophyta; Embryophyta; Tracheophyta; Spermatophyta; Magnoliophyta; eudicotyledons; core eudicotyledons; rosids; malvids; Brassicales; Brassicaceae; Camelineae; Arabidopsis	PF03357.16^Snf7^Snf7^21-186^E:7.1e-32	.	.	COG5491^Conserved protein implicated in secretion	GO:0000815^cellular_component^ESCRT III complex`GO:0015031^biological_process^protein transport
Adur8538_comp0_c0_seq12	0.946284	0.881682	1.14316	0.414088	1.11855	-0.807192	-0.757972	-0.699522	-0.954853	-0.674912	sp|Q8L7W8|FUCO2_ARATH^Q8L7W8^Q:1205-69,H:51-445^56.82%ID^E:5e-144^RecName: Full=Alpha-L-fucosidase 2;^Eukaryota; Viridiplantae; Streptophyta; Embryophyta; Tracheophyta; Spermatophyta; Magnoliophyta; eudicotyledons; core eudicotyledons; rosids; malvids; Brassicales; Brassicaceae; Camelineae; Arabidopsis	.	m.13269	51-1337[-]	sp|Q8L7W8|FUCO2_ARATH^Q8L7W8^Q:45-423,H:51-445^56.82%ID^E:5e-145^RecName: Full=Alpha-L-fucosidase 2;^Eukaryota; Viridiplantae; Streptophyta; Embryophyta; Tracheophyta; Spermatophyta; Magnoliophyta; eudicotyledons; core eudicotyledons; rosids; malvids; Brassicales; Brassicaceae; Camelineae; Arabidopsis	.	.	.	NOG04067^Alpha-L-Fucosidase	GO:0048046^cellular_component^apoplast`GO:0047513^molecular_function^1,2-alpha-L-fucosidase activity
Aipa41670_comp2_c0_seq12	0.66116	0.17067	0.967911	1.17656	1.06393	-0.0224113	-1.39994	-0.52951	-1.27277	-0.538334	sp|Q8T9S7|PTEN_DICDI^Q8T9S7^Q:1389-943,H:80-229^36.84%ID^E:1e-23^RecName: Full=Phosphatidylinositol 3,4,5-trisphosphate 3-phosphatase and dual-specificity protein phosphatase PTEN;^Eukaryota; Amoebozoa; Mycetozoa; Dictyosteliida; Dictyostelium`sp|Q8T9S7|PTEN_DICDI^Q8T9S7^Q:1935-1672,H:6-85^54.55%ID^E:6e-22^RecName: Full=Phosphatidylinositol 3,4,5-trisphosphate 3-phosphatase and dual-specificity p…	.	m.148453	1654-2349[-]	sp|P60484|PTEN_HUMAN^P60484^Q:139-227,H:6-86^52.81%ID^E:1e-25^RecName: Full=Phosphatidylinositol 3,4,5-trisphosphate 3-phosphatase and dual-specificity protein phosphatase PTEN;^Eukaryota; Metazoa; Chordata; Craniata; Vertebrata; Euteleostomi; Mammalia; Eutheria; Euarchontoglires; Primates; Haplorrhini; Catarrhini; Hominidae; Homo	.	.	.	COG2453^Predicted protein-tyrosine phosphatase	GO:0005829^cellular_component^cytosol`GO:0009898^cellular_component^internal side of plasma membrane`GO:0035749^cellular_component^myelin sheath adaxonal region`GO:0043005^cellular_component^neuron projection`GO:0005634^cellular_component^nucleus`GO:0016605^cellular_component^PML body`GO:0043220^cellular_component^Schmidt-Lanterman incisure`GO:0051717^molecular_function^inositol-1,3,4,5-tetrakisp…
Adur30074_comp0_c0_seq1	0.988971	1.12318	1.04433	0.97499	0.513079	-0.725022	-1.17239	-0.516994	-1.16121	-0.364887	sp|Q9LRR4|R13L1_ARATH^Q9LRR4^Q:893-3,H:205-499^45.48%ID^E:5e-79^RecName: Full=Putative disease resistance RPP13-like protein 1;^Eukaryota; Viridiplantae; Streptophyta; Embryophyta; Tracheophyta; Spermatophyta; Magnoliophyta; eudicotyledons; core eudicotyledons; rosids; malvids; Brassicales; Brassicaceae; Camelineae; Arabidopsis	.	m.44861	3-893[-]	sp|Q9LRR4|R13L1_ARATH^Q9LRR4^Q:1-297,H:205-499^45.48%ID^E:5e-86^RecName: Full=Putative disease resistance RPP13-like protein 1;^Eukaryota; Viridiplantae; Streptophyta; Embryophyta; Tracheophyta; Spermatophyta; Magnoliophyta; eudicotyledons; core eudicotyledons; rosids; malvids; Brassicales; Brassicaceae; Camelineae; Arabidopsis	PF00931.17^NB-ARC^NB-ARC domain^1-253^E:4.6e-67	.	.	.	GO:0043531^molecular_function^ADP binding`GO:0005524^molecular_function^ATP binding`GO:0006952^biological_process^defense response
Adur4176_comp0_c0_seq1	0.97218	-0.00455764	0.76358	1.23641	0.781577	-0.767787	-1.16863	-0.154259	-1.11627	-0.219702	sp|O22893|GOLS1_ARATH^O22893^Q:1325-360,H:3-338^75.15%ID^E:0^RecName: Full=Galactinol synthase 1;^Eukaryota; Viridiplantae; Streptophyta; Embryophyta; Tracheophyta; Spermatophyta; Magnoliophyta; eudicotyledons; core eudicotyledons; rosids; malvids; Brassicales; Brassicaceae; Camelineae; Arabidopsis	.	m.6848	339-1334[-]	sp|O22893|GOLS1_ARATH^O22893^Q:4-331,H:3-344^75.29%ID^E:0^RecName: Full=Galactinol synthase 1;^Eukaryota; Viridiplantae; Streptophyta; Embryophyta; Tracheophyta; Spermatophyta; Magnoliophyta; eudicotyledons; core eudicotyledons; rosids; malvids; Brassicales; Brassicaceae; Camelineae; Arabidopsis	PF01501.15^Glyco_transf_8^Glycosyl transferase family 8^30-274^E:1.2e-68	.	.	.	GO:0005737^cellular_component^cytoplasm`GO:0047216^molecular_function^inositol 3-alpha-galactosyltransferase activity`GO:0046872^molecular_function^metal ion binding`GO:0006012^biological_process^galactose metabolic process`GO:0009737^biological_process^response to abscisic acid stimulus`GO:0009409^biological_process^response to cold`GO:0009408^biological_process^response to heat`GO:0009644^biolo…
Aipa22876_comp0_c0_seq1	1.80787	1.49596	0.337534	0.931756	-0.12084	-1.1226	-0.509999	-0.339401	-0.762737	-0.616264	.	.	m.116677	1-324[-]	.	PF00931.17^NB-ARC^NB-ARC domain^5-108^E:2.4e-15	.	.	.	.
Gyn_Adur_c18560_g1_i1	2.30937	0.747356	0.287826	0.531107	0.255646	-0.022388	-0.608063	-0.870651	-0.674997	-0.936298	sp|O81974|C71D8_SOYBN^O81974^Q:944-87,H:10-300^52.92%ID^E:1e-92^RecName: Full=Cytochrome P450 71D8;^Eukaryota; Viridiplantae; Streptophyta; Embryophyta; Tracheophyta; Spermatophyta; Magnoliophyta; eudicotyledons; core eudicotyledons; rosids; fabids; Fabales; Fabaceae; Papilionoideae; Phaseoleae; Glycine	.	m.7650	24-971[-]	sp|O81974|C71D8_SOYBN^O81974^Q:10-295,H:10-300^52.92%ID^E:1e-101^RecName: Full=Cytochrome P450 71D8;^Eukaryota; Viridiplantae; Streptophyta; Embryophyta; Tracheophyta; Spermatophyta; Magnoliophyta; eudicotyledons; core eudicotyledons; rosids; fabids; Fabales; Fabaceae; Papilionoideae; Phaseoleae; Glycine	PF00067.17^p450^Cytochrome P450^33-296^E:1.8e-33	.	.	.	GO:0009055^molecular_function^electron carrier activity`GO:0020037^molecular_function^heme binding`GO:0005506^molecular_function^iron ion binding`GO:0004497^molecular_function^monooxygenase activity`GO:0016705^molecular_function^oxidoreductase activity, acting on paired donors, with incorporation or reduction of molecular oxygen
Adur34329_comp0_c0_seq1	1.59135	0.86773	1.00097	1.04384	-0.0227491	-0.388734	-0.257864	-1.18027	-0.970202	-0.864378	.	.	.	.	.	.	.	.	.	.
Adur46882_comp0_c1_seq1	0.693034	0.59249	0.497133	1.61987	0.615232	-0.979105	-1.21131	-0.291258	-0.653535	-0.454043	sp|F4ISY0|Y2837_ARATH^F4ISY0^Q:1457-3,H:19-461^45.69%ID^E:8e-81^RecName: Full=WEB family protein At2g38370;^Eukaryota; Viridiplantae; Streptophyta; Embryophyta; Tracheophyta; Spermatophyta; Magnoliophyta; eudicotyledons; core eudicotyledons; rosids; malvids; Brassicales; Brassicaceae; Camelineae; Arabidopsis	.	m.72228	3-1475[-]	sp|F4ISY0|Y2837_ARATH^F4ISY0^Q:7-491,H:19-461^45.89%ID^E:2e-102^RecName: Full=WEB family protein At2g38370;^Eukaryota; Viridiplantae; Streptophyta; Embryophyta; Tracheophyta; Spermatophyta; Magnoliophyta; eudicotyledons; core eudicotyledons; rosids; malvids; Brassicales; Brassicaceae; Camelineae; Arabidopsis	PF05701.6^WEMBL^Weak chloroplast movement under blue light^14-126^E:3.8e-15`PF05701.6^WEMBL^Weak chloroplast movement under blue light^146-382^E:1.1e-40	.	.	.	.
Adur33497_comp1_c0_seq1	1.37599	1.12098	0.209772	1.11427	0.572166	0.37009	-1.163	-1.13616	-0.992988	-0.638797	.	.	.	.	.	.	.	.	.	.
Gyn_Aipa_c75386_g1_i1	0.69668	0.391541	-0.32845	1.5123	1.23943	-0.5537	-0.930527	-0.91148	-0.229118	-0.52394	.	.	m.27886	3-359[-]	.	.	.	.	.	.
Aipa1918_comp0_c0_seq1	1.42629	0.726024	-0.224001	1.44496	0.803053	-0.291694	-0.408404	-1.02464	-0.70485	-1.02931	sp|Q9LS25|PP420_ARATH^Q9LS25^Q:2359-365,H:42-703^68.01%ID^E:0^RecName: Full=Pentatricopeptide repeat-containing protein At5g46580, chloroplastic;^Eukaryota; Viridiplantae; Streptophyta; Embryophyta; Tracheophyta; Spermatophyta; Magnoliophyta; eudicotyledons; core eudicotyledons; rosids; malvids; Brassicales; Brassicaceae; Camelineae; Arabidopsis	.	m.81901	341-2524[-]	sp|Q9LS25|PP420_ARATH^Q9LS25^Q:7-720,H:1-703^65.6%ID^E:0^RecName: Full=Pentatricopeptide repeat-containing protein At5g46580, chloroplastic;^Eukaryota; Viridiplantae; Streptophyta; Embryophyta; Tracheophyta; Spermatophyta; Magnoliophyta; eudicotyledons; core eudicotyledons; rosids; malvids; Brassicales; Brassicaceae; Camelineae; Arabidopsis	PF01535.15^PPR^PPR repeat^237-264^E:0.0042`PF13812.1^PPR_3^Pentatricopeptide repeat domain^238-269^E:0.083`PF01535.15^PPR^PPR repeat^272-296^E:0.0027`PF13812.1^PPR_3^Pentatricopeptide repeat domain^272-304^E:0.35`PF01535.15^PPR^PPR repeat^307-337^E:0.82`PF13812.1^PPR_3^Pentatricopeptide repeat domain^308-339^E:0.16`PF12854.2^PPR_1^PPR repeat^336-367^E:5.6e-07`PF13041.1^PPR_2^PPR repeat family^339…	.	.	.	GO:0009507^cellular_component^chloroplast
Gyn_Adur_c7864_g1_i1	1.06818	1.00156	0.20639	0.987602	1.04629	-0.0813503	-0.851142	-1.23231	-0.239496	-1.21581	sp|Q96452|1433C_SOYBN^Q96452^Q:1053-298,H:7-258^86.96%ID^E:4e-154^RecName: Full=14-3-3-like protein C;^Eukaryota; Viridiplantae; Streptophyta; Embryophyta; Tracheophyta; Spermatophyta; Magnoliophyta; eudicotyledons; core eudicotyledons; rosids; fabids; Fabales; Fabaceae; Papilionoideae; Phaseoleae; Glycine	.	m.4548	292-1218[-]	sp|Q96452|1433C_SOYBN^Q96452^Q:56-307,H:7-258^86.96%ID^E:7e-156^RecName: Full=14-3-3-like protein C;^Eukaryota; Viridiplantae; Streptophyta; Embryophyta; Tracheophyta; Spermatophyta; Magnoliophyta; eudicotyledons; core eudicotyledons; rosids; fabids; Fabales; Fabaceae; Papilionoideae; Phaseoleae; Glycine	PF00244.15^14-3-3^14-3-3 protein^56-289^E:8.1e-114	.	.	.	.
Adur45600_comp0_c0_seq1	0.745022	0.908697	1.47456	0.635422	0.513752	-0.69812	-0.67591	-0.623766	-0.993604	-0.734814	.	.	m.70181	276-926[-]	.	.	.	.	.	.
Aipa41554_comp1_c0_seq5	0.645145	0.580914	0.640107	0.665296	1.22574	-1.21882	-0.551317	-0.21127	-1.29186	-0.0752511	sp|Q9MA90|PNC1_ARATH^Q9MA90^Q:316-1275,H:1-319^67.91%ID^E:1e-132^RecName: Full=Peroxisomal adenine nucleotide carrier 1;^Eukaryota; Viridiplantae; Streptophyta; Embryophyta; Tracheophyta; Spermatophyta; Magnoliophyta; eudicotyledons; core eudicotyledons; rosids; malvids; Brassicales; Brassicaceae; Camelineae; Arabidopsis	.	m.148047	316-1281[+]	sp|Q9MA90|PNC1_ARATH^Q9MA90^Q:1-320,H:1-319^68.54%ID^E:8e-157^RecName: Full=Peroxisomal adenine nucleotide carrier 1;^Eukaryota; Viridiplantae; Streptophyta; Embryophyta; Tracheophyta; Spermatophyta; Magnoliophyta; eudicotyledons; core eudicotyledons; rosids; malvids; Brassicales; Brassicaceae; Camelineae; Arabidopsis	PF00153.22^Mito_carr^Mitochondrial carrier protein^7-98^E:2e-15`PF00153.22^Mito_carr^Mitochondrial carrier protein^103-187^E:1.3e-07`PF00153.22^Mito_carr^Mitochondrial carrier protein^204-298^E:8.4e-16	.	.	.	GO:0016021^cellular_component^integral to membrane`GO:0005778^cellular_component^peroxisomal membrane`GO:0005777^cellular_component^peroxisome`GO:0015217^molecular_function^ADP transmembrane transporter activity`GO:0015297^molecular_function^antiporter activity`GO:0005347^molecular_function^ATP transmembrane transporter activity`GO:0006635^biological_process^fatty acid beta-oxidation`GO:0080024^b…
Gyn_Aipa_c18124_g1_i2	1.00668	0.445084	0.0521084	1.92958	0.25307	-0.334674	-0.498471	-1.20872	-0.594822	-0.565917	.	.	m.30063	258-1457[-]	sp|Q7XA39|RGA4_SOLBU^Q7XA39^Q:1-328,H:654-973^26.22%ID^E:1e-20^RecName: Full=Putative disease resistance protein RGA4;^Eukaryota; Viridiplantae; Streptophyta; Embryophyta; Tracheophyta; Spermatophyta; Magnoliophyta; eudicotyledons; core eudicotyledons; asterids; lamiids; Solanales; Solanaceae; Solanoideae; Solaneae; Solanum	PF13504.1^LRR_7^Leucine rich repeat^75-94^E:72`PF13504.1^LRR_7^Leucine rich repeat^100-108^E:410`PF13504.1^LRR_7^Leucine rich repeat^131-144^E:260`PF13504.1^LRR_7^Leucine rich repeat^161-176^E:1000`PF13504.1^LRR_7^Leucine rich repeat^239-246^E:15000`PF13504.1^LRR_7^Leucine rich repeat^257-262^E:15000`PF13504.1^LRR_7^Leucine rich repeat^307-323^E:210`PF13504.1^LRR_7^Leucine rich repeat^329-348^E:1…	.	.	.	GO:0043531^molecular_function^ADP binding`GO:0005524^molecular_function^ATP binding`GO:0006952^biological_process^defense response
Aipa37974_comp0_c0_seq3	1.33431	0.504692	-0.242028	1.66715	0.29373	-0.0576677	-0.965857	-0.515474	-0.855736	-0.550119	sp|Q9LMN7|WAK5_ARATH^Q9LMN7^Q:2339-219,H:27-721^46.3%ID^E:0^RecName: Full=Wall-associated receptor kinase 5;^Eukaryota; Viridiplantae; Streptophyta; Embryophyta; Tracheophyta; Spermatophyta; Magnoliophyta; eudicotyledons; core eudicotyledons; rosids; malvids; Brassicales; Brassicaceae; Camelineae; Arabidopsis	.	m.142955	174-2441[-]	sp|Q9LMN7|WAK5_ARATH^Q9LMN7^Q:35-741,H:27-721^46.3%ID^E:0^RecName: Full=Wall-associated receptor kinase 5;^Eukaryota; Viridiplantae; Streptophyta; Embryophyta; Tracheophyta; Spermatophyta; Magnoliophyta; eudicotyledons; core eudicotyledons; rosids; malvids; Brassicales; Brassicaceae; Camelineae; Arabidopsis	PF13947.1^GUB_WAK_bind^Wall-associated receptor kinase galacturonan-binding^35-146^E:1.5e-23`PF12661.2^hEGF^Human growth factor-like EGF^279-287^E:0.057`PF07645.10^EGF_CA^Calcium-binding EGF domain^297-339^E:2.5e-07`PF00069.20^Pkinase^Protein kinase domain^420-684^E:2.4e-51`PF07714.12^Pkinase_Tyr^Protein tyrosine kinase^421-687^E:1.2e-48	.	.	COG0515^Serine/threonine protein kinase	GO:0016021^cellular_component^integral to membrane`GO:0005524^molecular_function^ATP binding`GO:0005509^molecular_function^calcium ion binding`GO:0030247^molecular_function^polysaccharide binding`GO:0004674^molecular_function^protein serine/threonine kinase activity
Adur11135_comp0_c0_seq18	0.386082	1.30673	1.3239	0.659363	0.914724	-0.651789	-1.052	-0.966884	-0.84891	-0.506935	.	.	m.17327	279-1022[-]	.	PF00400.27^WD40^WD domain, G-beta repeat^114-172^E:0.13	.	.	.	.
Gyn_Aipa_c24297_g1_i1	0.309567	0.464164	0.278039	1.38087	1.47481	-0.612579	-0.956128	-0.961782	-0.561699	-0.557351	sp|Q6NLG7|RFA3B_ARATH^Q6NLG7^Q:619-302,H:1-106^59.43%ID^E:1e-40^.^.	.	m.25084	299-679[-]	sp|Q6NLG7|RFA3B_ARATH^Q6NLG7^Q:21-126,H:1-106^59.43%ID^E:4e-42^.^.	PF08661.6^Rep_fac-A_3^Replication factor A protein 3^21-119^E:8.9e-23	.	.	.	.
Adur25968_comp0_c0_seq3	1.3893	0.592608	0.67219	1.13931	0.300227	-0.329515	0.246595	-0.877944	-1.19108	-1.28105	sp|O81769|DPH5_ARATH^O81769^Q:1113-292,H:1-275^77.09%ID^E:2e-148^RecName: Full=Probable diphthine synthase;^Eukaryota; Viridiplantae; Streptophyta; Embryophyta; Tracheophyta; Spermatophyta; Magnoliophyta; eudicotyledons; core eudicotyledons; rosids; malvids; Brassicales; Brassicaceae; Camelineae; Arabidopsis	.	m.39117	289-1113[-]	sp|O81769|DPH5_ARATH^O81769^Q:1-274,H:1-275^77.09%ID^E:2e-158^RecName: Full=Probable diphthine synthase;^Eukaryota; Viridiplantae; Streptophyta; Embryophyta; Tracheophyta; Spermatophyta; Magnoliophyta; eudicotyledons; core eudicotyledons; rosids; malvids; Brassicales; Brassicaceae; Camelineae; Arabidopsis	PF00590.15^TP_methylase^Tetrapyrrole (Corrin/Porphyrin) Methylases^1-241^E:3.3e-19	.	.	COG1798^Diphthamide biosynthesis methyltransferase	GO:0004164^molecular_function^diphthine synthase activity`GO:0017183^biological_process^peptidyl-diphthamide biosynthetic process from peptidyl-histidine
Aipa36596_comp0_c0_seq1	0.47057	0.362488	0.889493	1.08722	1.23636	-0.521439	-1.16323	-0.774469	-0.410844	-0.89847	sp|Q9LRE6|DPOD1_ORYSJ^Q9LRE6^Q:3567-382,H:45-1105^86.94%ID^E:0^RecName: Full=DNA polymerase delta catalytic subunit;^Eukaryota; Viridiplantae; Streptophyta; Embryophyta; Tracheophyta; Spermatophyta; Magnoliophyta; Liliopsida; Poales; Poaceae; BEP clade; Ehrhartoideae; Oryzeae; Oryza	.	m.140818	379-3798[-]	sp|Q9LRE6|DPOD1_ORYSJ^Q9LRE6^Q:78-1139,H:45-1105^86.94%ID^E:0^RecName: Full=DNA polymerase delta catalytic subunit;^Eukaryota; Viridiplantae; Streptophyta; Embryophyta; Tracheophyta; Spermatophyta; Magnoliophyta; Liliopsida; Poales; Poaceae; BEP clade; Ehrhartoideae; Oryzeae; Oryza	PF03104.14^DNA_pol_B_exo1^DNA polymerase family B, exonuclease domain^172-515^E:1.5e-89`PF00136.16^DNA_pol_B^DNA polymerase family B^588-1019^E:3.1e-148`PF14260.1^zf-C4pol^C4-type zinc-finger of DNA polymerase delta^1049-1121^E:6.9e-24	.	.	COG0417^DNA polymerase elongation subunit (family B)	GO:0043625^cellular_component^delta DNA polymerase complex`GO:0008408^molecular_function^3'-5' exonuclease activity`GO:0051539^molecular_function^4 iron, 4 sulfur cluster binding`GO:0003677^molecular_function^DNA binding`GO:0003887^molecular_function^DNA-directed DNA polymerase activity`GO:0046872^molecular_function^metal ion binding`GO:0000166^molecular_function^nucleotide binding`GO:0006287^bio…
Aipa35593_comp0_c0_seq1	0.416668	0.230299	0.934277	1.60073	0.693737	-0.861327	-0.978119	-0.807653	-0.805665	-0.207296	sp|O65351|SUBL_ARATH^O65351^Q:662-210,H:599-752^37.42%ID^E:4e-24^RecName: Full=Subtilisin-like protease;^Eukaryota; Viridiplantae; Streptophyta; Embryophyta; Tracheophyta; Spermatophyta; Magnoliophyta; eudicotyledons; core eudicotyledons; rosids; malvids; Brassicales; Brassicaceae; Camelineae; Arabidopsis	.	m.139250	189-662[-]	sp|O65351|SUBL_ARATH^O65351^Q:1-153,H:599-754^37.58%ID^E:1e-25^RecName: Full=Subtilisin-like protease;^Eukaryota; Viridiplantae; Streptophyta; Embryophyta; Tracheophyta; Spermatophyta; Magnoliophyta; eudicotyledons; core eudicotyledons; rosids; malvids; Brassicales; Brassicaceae; Camelineae; Arabidopsis	.	.	.	COG1404^Subtilisin-like serine proteases	GO:0048046^cellular_component^apoplast`GO:0009505^cellular_component^plant-type cell wall`GO:0004252^molecular_function^serine-type endopeptidase activity`GO:0080001^biological_process^mucilage extrusion from seed coat`GO:0048359^biological_process^mucilage metabolic process involved seed coat development`GO:0043086^biological_process^negative regulation of catalytic activity`GO:0006508^biologica…
Aipa13377_comp0_c0_seq1	1.44398	0.565216	0.567986	1.16352	0.566601	-0.418112	-1.03165	-0.778204	-0.782359	-0.627243	sp|P49731|MCM6_SCHPO^P49731^Q:2846-330,H:50-882^44.38%ID^E:0^RecName: Full=DNA replication licensing factor mcm6;^Eukaryota; Fungi; Dikarya; Ascomycota; Taphrinomycotina; Schizosaccharomycetes; Schizosaccharomycetales; Schizosaccharomycetaceae; Schizosaccharomyces	.	m.100733	327-2834[-]	sp|P49731|MCM6_SCHPO^P49731^Q:8-835,H:64-882^44.76%ID^E:0^RecName: Full=DNA replication licensing factor mcm6;^Eukaryota; Fungi; Dikarya; Ascomycota; Taphrinomycotina; Schizosaccharomycetes; Schizosaccharomycetales; Schizosaccharomycetaceae; Schizosaccharomyces	PF00493.18^MCM^MCM2/3/5 family^331-653^E:8.9e-136`PF01078.16^Mg_chelatase^Magnesium chelatase, subunit ChlI^440-505^E:3.6e-06	.	.	COG1241^Predicted ATPase involved in replication control, Cdc46/Mcm family	GO:0005829^cellular_component^cytosol`GO:0031261^cellular_component^DNA replication preinitiation complex`GO:0042555^cellular_component^MCM complex`GO:0097373^cellular_component^MCM core complex`GO:0000790^cellular_component^nuclear chromatin`GO:0043596^cellular_component^nuclear replication fork`GO:0005656^cellular_component^pre-replicative complex`GO:0005524^molecular_function^ATP binding`GO:00…
Adur20710_comp0_c0_seq1	0.564181	0.755011	1.26694	1.25736	0.284907	-0.772065	-1.05177	-0.589077	-1.23041	-0.0453424	sp|Q9FL03|SCL4_ARATH^Q9FL03^Q:1829-705,H:216-584^67.9%ID^E:2e-153^RecName: Full=Scarecrow-like protein 4;^Eukaryota; Viridiplantae; Streptophyta; Embryophyta; Tracheophyta; Spermatophyta; Magnoliophyta; eudicotyledons; core eudicotyledons; rosids; malvids; Brassicales; Brassicaceae; Camelineae; Arabidopsis	.	m.30962	702-2612[-]	sp|Q9FL03|SCL4_ARATH^Q9FL03^Q:1-636,H:1-584^55.88%ID^E:0^RecName: Full=Scarecrow-like protein 4;^Eukaryota; Viridiplantae; Streptophyta; Embryophyta; Tracheophyta; Spermatophyta; Magnoliophyta; eudicotyledons; core eudicotyledons; rosids; malvids; Brassicales; Brassicaceae; Camelineae; Arabidopsis	PF03514.9^GRAS^GRAS domain family^264-636^E:7.2e-111	.	.	.	GO:0005634^cellular_component^nucleus`GO:0003700^molecular_function^sequence-specific DNA binding transcription factor activity`GO:0006351^biological_process^transcription, DNA-dependent
Aipa26262_comp0_c0_seq1	1.03764	0.284573	1.16074	0.706839	1.01494	-0.774531	-1.10739	-0.953341	-1.30958	0.380855	.	.	m.122833	537-1535[-]	.	PF14365.1^DUF4409^Domain of unknown function (DUF4409)^1-89^E:8.3e-25`PF03080.10^DUF239^Domain of unknown function (DUF239)^96-325^E:1.9e-90	.	.	.	.
Aipa49451_comp0_c0_seq2	0.248124	0.579416	0.62796	1.62598	0.77152	-0.416531	-1.30918	-0.439537	-0.91531	-0.496593	sp|Q69QZ0|P2C27_ORYSJ^Q69QZ0^Q:1196-225,H:29-353^71.25%ID^E:2e-154^RecName: Full=Probable protein phosphatase 2C 27;^Eukaryota; Viridiplantae; Streptophyta; Embryophyta; Tracheophyta; Spermatophyta; Magnoliophyta; Liliopsida; Poales; Poaceae; BEP clade; Ehrhartoideae; Oryzeae; Oryza	.	m.163546	222-1385[-]	sp|Q69QZ0|P2C27_ORYSJ^Q69QZ0^Q:57-387,H:22-353^70.06%ID^E:1e-168^RecName: Full=Probable protein phosphatase 2C 27;^Eukaryota; Viridiplantae; Streptophyta; Embryophyta; Tracheophyta; Spermatophyta; Magnoliophyta; Liliopsida; Poales; Poaceae; BEP clade; Ehrhartoideae; Oryzeae; Oryza	PF00481.16^PP2C^Protein phosphatase 2C^98-346^E:4e-71	.	.	COG0631^Serine/threonine protein phosphatase	GO:0046872^molecular_function^metal ion binding`GO:0004722^molecular_function^protein serine/threonine phosphatase activity`GO:0006470^biological_process^protein dephosphorylation
Adur29661_comp0_c0_seq1	0.955206	1.91074	0.188004	1.0954	0.281979	-0.0253643	-0.80258	-0.889622	-1.1469	-0.61155	.	.	m.44294	94-1917[-]	.	PF03140.10^DUF247^Plant protein of unknown function^44-358^E:9.6e-36`PF03140.10^DUF247^Plant protein of unknown function^402-550^E:6.4e-16	.	.	.	.
Adur20926_comp0_c1_seq1	0.501272	0.261751	0.585457	1.46316	0.858109	-0.446493	-1.12323	-0.656142	-1.35352	0.163987	sp|Q9FII5|TDR_ARATH^Q9FII5^Q:2904-235,H:65-1002^39.62%ID^E:0^RecName: Full=Leucine-rich repeat receptor-like protein kinase TDR;^Eukaryota; Viridiplantae; Streptophyta; Embryophyta; Tracheophyta; Spermatophyta; Magnoliophyta; eudicotyledons; core eudicotyledons; rosids; malvids; Brassicales; Brassicaceae; Camelineae; Arabidopsis	.	m.31333	205-2907[-]	sp|Q9FII5|TDR_ARATH^Q9FII5^Q:2-891,H:65-1002^39.41%ID^E:0^RecName: Full=Leucine-rich repeat receptor-like protein kinase TDR;^Eukaryota; Viridiplantae; Streptophyta; Embryophyta; Tracheophyta; Spermatophyta; Magnoliophyta; eudicotyledons; core eudicotyledons; rosids; malvids; Brassicales; Brassicaceae; Camelineae; Arabidopsis	PF13504.1^LRR_7^Leucine rich repeat^43-60^E:120`PF13516.1^LRR_6^Leucine Rich repeat^66-90^E:0.43`PF00560.28^LRR_1^Leucine Rich Repeat^68-90^E:0.08`PF13504.1^LRR_7^Leucine rich repeat^68-80^E:34`PF13504.1^LRR_7^Leucine rich repeat^92-103^E:6500`PF13504.1^LRR_7^Leucine rich repeat^115-127^E:210`PF00560.28^LRR_1^Leucine Rich Repeat^140-162^E:0.082`PF13504.1^LRR_7^Leucine rich repeat^140-153^E:5.8`PF…	.	.	COG4886^Leucine-rich repeat (LRR) protein	GO:0016021^cellular_component^integral to membrane`GO:0005886^cellular_component^plasma membrane`GO:0005524^molecular_function^ATP binding`GO:0004674^molecular_function^protein serine/threonine kinase activity`GO:0010067^biological_process^procambium histogenesis`GO:0010223^biological_process^secondary shoot formation`GO:0010089^biological_process^xylem development
Adur30726_comp0_c0_seq1	0.482647	0.720144	0.331855	1.87588	0.450901	-0.876066	-1.2836	-0.511388	-0.577657	-0.211789	.	.	m.46023	889-2124[-]	.	.	.	.	.	.
Aipa41898_comp0_c0_seq1	0.363143	0.440726	0.592196	1.66568	0.840248	-0.841228	-1.179	-0.584731	-0.501344	-0.527732	sp|Q9SEZ6|RNH2A_ARATH^Q9SEZ6^Q:1033-143,H:1-296^70.71%ID^E:5e-155^RecName: Full=Ribonuclease H2 subunit A;^Eukaryota; Viridiplantae; Streptophyta; Embryophyta; Tracheophyta; Spermatophyta; Magnoliophyta; eudicotyledons; core eudicotyledons; rosids; malvids; Brassicales; Brassicaceae; Camelineae; Arabidopsis	.	m.149107	134-1033[-]	sp|Q9SEZ6|RNH2A_ARATH^Q9SEZ6^Q:1-297,H:1-296^72.05%ID^E:1e-163^RecName: Full=Ribonuclease H2 subunit A;^Eukaryota; Viridiplantae; Streptophyta; Embryophyta; Tracheophyta; Spermatophyta; Magnoliophyta; eudicotyledons; core eudicotyledons; rosids; malvids; Brassicales; Brassicaceae; Camelineae; Arabidopsis	PF01351.13^RNase_HII^Ribonuclease HII^17-227^E:1.3e-55	.	.	COG0164^Ribonuclease HII	GO:0046872^molecular_function^metal ion binding`GO:0004523^molecular_function^ribonuclease H activity`GO:0003723^molecular_function^RNA binding`GO:0090305^biological_process^nucleic acid phosphodiester bond hydrolysis`GO:0016070^biological_process^RNA metabolic process
Aipa33916_comp0_c0_seq2	0.756004	0.596336	1.25033	0.516502	1.00599	-0.47215	-1.0076	-0.632624	-1.25275	-0.309256	sp|O04940|CDS1_SOLTU^O04940^Q:835-419,H:23-161^81.29%ID^E:2e-72^RecName: Full=Phosphatidate cytidylyltransferase;^Eukaryota; Viridiplantae; Streptophyta; Embryophyta; Tracheophyta; Spermatophyta; Magnoliophyta; eudicotyledons; core eudicotyledons; asterids; lamiids; Solanales; Solanaceae; Solanoideae; Solaneae; Solanum`sp|O04940|CDS1_SOLTU^O04940^Q:267-1,H:159-247^91.01%ID^E:2e-41^RecName: Full=P…	.	m.136408	86-865[-]	sp|O04940|CDS1_SOLTU^O04940^Q:11-149,H:23-161^81.29%ID^E:8e-73^RecName: Full=Phosphatidate cytidylyltransferase;^Eukaryota; Viridiplantae; Streptophyta; Embryophyta; Tracheophyta; Spermatophyta; Magnoliophyta; eudicotyledons; core eudicotyledons; asterids; lamiids; Solanales; Solanaceae; Solanoideae; Solaneae; Solanum	PF01148.15^CTP_transf_1^Cytidylyltransferase family^39-163^E:4e-20	.	.	.	GO:0016021^cellular_component^integral to membrane`GO:0004605^molecular_function^phosphatidate cytidylyltransferase activity`GO:0016024^biological_process^CDP-diacylglycerol biosynthetic process
Aipa14157_comp0_c0_seq1	0.766082	0.720943	1.09284	0.592624	1.09398	-0.641737	-1.47922	-0.517393	-0.961399	-0.171045	.	.	m.102144	729-3575[-]	.	PF04576.10^Zein-binding^Zein-binding^581-673^E:2.7e-33	.	.	.	.
Aipa51725_comp1_c0_seq5	0.568677	0.435822	0.33413	1.34449	1.34121	-0.659824	-1.15516	-0.945217	-0.528609	-0.400675	.	.	m.167667	499-2505[-]	.	.	.	.	.	.
Aipa10655_comp2_c0_seq1	0.380367	1.46126	0.370567	1.5009	0.590545	-0.467627	-0.240751	-1.03777	-1.2318	-0.711804	sp|O81825|DRL28_ARATH^O81825^Q:875-105,H:367-626^28.9%ID^E:4e-21^RecName: Full=Probable disease resistance protein At4g27220;^Eukaryota; Viridiplantae; Streptophyta; Embryophyta; Tracheophyta; Spermatophyta; Magnoliophyta; eudicotyledons; core eudicotyledons; rosids; malvids; Brassicales; Brassicaceae; Camelineae; Arabidopsis	.	m.96628	3-875[-]	sp|O81825|DRL28_ARATH^O81825^Q:1-257,H:367-626^28.9%ID^E:3e-21^RecName: Full=Probable disease resistance protein At4g27220;^Eukaryota; Viridiplantae; Streptophyta; Embryophyta; Tracheophyta; Spermatophyta; Magnoliophyta; eudicotyledons; core eudicotyledons; rosids; malvids; Brassicales; Brassicaceae; Camelineae; Arabidopsis	PF13504.1^LRR_7^Leucine rich repeat^105-116^E:12000`PF13504.1^LRR_7^Leucine rich repeat^122-133^E:2100`PF13504.1^LRR_7^Leucine rich repeat^149-163^E:2700`PF13504.1^LRR_7^Leucine rich repeat^168-173^E:15000`PF13855.1^LRR_8^Leucine rich repeat^196-255^E:2.3e-06`PF13504.1^LRR_7^Leucine rich repeat^196-211^E:620`PF00560.28^LRR_1^Leucine Rich Repeat^219-242^E:0.44`PF13504.1^LRR_7^Leucine rich repeat^2…	.	.	COG4886^Leucine-rich repeat (LRR) protein	GO:0043531^molecular_function^ADP binding`GO:0005524^molecular_function^ATP binding`GO:0006952^biological_process^defense response
Aipa10366_comp1_c0_seq1	1.83382	0.192529	1.012	0.448391	0.875222	-0.454792	-0.954726	-0.935861	-1.20469	-0.136438	sp|Q9FL08|WTR42_ARATH^Q9FL08^Q:1373-423,H:19-341^45.09%ID^E:5e-81^.^.	.	m.96151	348-1403[-]	sp|Q94JU2|WTR18_ARATH^Q94JU2^Q:4-350,H:3-360^44.63%ID^E:1e-84^.^.	PF00892.15^EamA^EamA-like transporter family^26-155^E:7.6e-11`PF00892.15^EamA^EamA-like transporter family^195-320^E:1.9e-10	.	.	.	.
Aipa47264_comp1_c0_seq2	1.39184	0.786407	0.252855	1.55126	0.498897	-1.052	-0.895343	-0.980121	-0.440118	-0.387592	sp|F6HS55|ITPA_VITVI^F6HS55^Q:879-298,H:11-204^87.63%ID^E:4e-123^RecName: Full=Inosine triphosphate pyrophosphatase;^Eukaryota; Viridiplantae; Streptophyta; Embryophyta; Tracheophyta; Spermatophyta; Magnoliophyta; eudicotyledons; core eudicotyledons; rosids; Vitales; Vitaceae; Vitis	.	m.159054	292-891[-]	sp|F6HS55|ITPA_VITVI^F6HS55^Q:5-198,H:11-204^87.63%ID^E:1e-125^RecName: Full=Inosine triphosphate pyrophosphatase;^Eukaryota; Viridiplantae; Streptophyta; Embryophyta; Tracheophyta; Spermatophyta; Magnoliophyta; eudicotyledons; core eudicotyledons; rosids; Vitales; Vitaceae; Vitis	PF01725.11^Ham1p_like^Ham1 family^11-186^E:5e-50	.	.	.	GO:0005737^cellular_component^cytoplasm`GO:0046872^molecular_function^metal ion binding`GO:0047429^molecular_function^nucleoside-triphosphate diphosphatase activity`GO:0000166^molecular_function^nucleotide binding`GO:0009117^biological_process^nucleotide metabolic process
Aipa27667_comp5_c0_seq2	0.700018	0.342968	0.279837	1.05189	1.42033	0.066642	-1.02314	-0.662982	-1.36673	-0.461171	sp|Q8T2I8|SEPA_DICDI^Q8T2I8^Q:3896-3105,H:11-269^67.42%ID^E:1e-104^RecName: Full=Serine/threonine-protein kinase sepA;^Eukaryota; Amoebozoa; Mycetozoa; Dictyosteliida; Dictyostelium`sp|Q8T2I8|SEPA_DICDI^Q8T2I8^Q:773-6,H:848-1100^40.23%ID^E:2e-52^RecName: Full=Serine/threonine-protein kinase sepA;^Eukaryota; Amoebozoa; Mycetozoa; Dictyosteliida; Dictyostelium`sp|Q8T2I8|SEPA_DICDI^Q8T2I8^Q:2186-163…	.	m.125865	3-3929[-]	sp|Q8T2I8|SEPA_DICDI^Q8T2I8^Q:12-275,H:11-269^67.42%ID^E:1e-105^RecName: Full=Serine/threonine-protein kinase sepA;^Eukaryota; Amoebozoa; Mycetozoa; Dictyosteliida; Dictyostelium`sp|Q8T2I8|SEPA_DICDI^Q8T2I8^Q:1053-1308,H:848-1100^40.23%ID^E:1e-52^RecName: Full=Serine/threonine-protein kinase sepA;^Eukaryota; Amoebozoa; Mycetozoa; Dictyosteliida; Dictyostelium`sp|Q8T2I8|SEPA_DICDI^Q8T2I8^Q:582-764…	PF00069.20^Pkinase^Protein kinase domain^22-274^E:8.9e-70`PF07714.12^Pkinase_Tyr^Protein tyrosine kinase^22-270^E:6.6e-52	.	.	COG0515^Serine/threonine protein kinase	GO:0005815^cellular_component^microtubule organizing center`GO:0005524^molecular_function^ATP binding`GO:0004674^molecular_function^protein serine/threonine kinase activity`GO:0007049^biological_process^cell cycle`GO:0051301^biological_process^cell division
Aipa26490_comp0_c0_seq1	1.0221	0.978214	0.473129	1.22751	0.551233	-0.316178	-0.977826	-1.48397	0.237399	-1.04484	sp|Q96452|1433C_SOYBN^Q96452^Q:1053-298,H:7-258^86.96%ID^E:2e-154^RecName: Full=14-3-3-like protein C;^Eukaryota; Viridiplantae; Streptophyta; Embryophyta; Tracheophyta; Spermatophyta; Magnoliophyta; eudicotyledons; core eudicotyledons; rosids; fabids; Fabales; Fabaceae; Papilionoideae; Phaseoleae; Glycine	.	m.123357	292-1176[-]	sp|Q96452|1433C_SOYBN^Q96452^Q:42-293,H:7-258^86.96%ID^E:4e-156^RecName: Full=14-3-3-like protein C;^Eukaryota; Viridiplantae; Streptophyta; Embryophyta; Tracheophyta; Spermatophyta; Magnoliophyta; eudicotyledons; core eudicotyledons; rosids; fabids; Fabales; Fabaceae; Papilionoideae; Phaseoleae; Glycine	PF00244.15^14-3-3^14-3-3 protein^42-275^E:6.9e-114	.	.	.	.
Gyn_Aipa_c23955_g1_i1	1.01867	1.32059	1.20809	0.540412	0.627622	-0.903079	-0.615288	-0.565055	-0.832614	-1.01959	sp|Q9CB01|RABF1_ARATH^Q9CB01^Q:684-85,H:1-201^85.07%ID^E:5e-119^RecName: Full=Ras-related protein RABF1;^Eukaryota; Viridiplantae; Streptophyta; Embryophyta; Tracheophyta; Spermatophyta; Magnoliophyta; eudicotyledons; core eudicotyledons; rosids; malvids; Brassicales; Brassicaceae; Camelineae; Arabidopsis	.	m.25060	82-684[-]	sp|Q9CB01|RABF1_ARATH^Q9CB01^Q:1-200,H:1-201^85.07%ID^E:2e-120^RecName: Full=Ras-related protein RABF1;^Eukaryota; Viridiplantae; Streptophyta; Embryophyta; Tracheophyta; Spermatophyta; Magnoliophyta; eudicotyledons; core eudicotyledons; rosids; malvids; Brassicales; Brassicaceae; Camelineae; Arabidopsis	PF00025.16^Arf^ADP-ribosylation factor family^30-192^E:7.6e-11`PF00071.17^Ras^Ras family^34-194^E:1.1e-57`PF08477.8^Miro^Miro-like protein^34-149^E:7e-19`PF04670.7^Gtr1_RagA^Gtr1/RagA G protein conserved region^34-152^E:8.4e-07`PF00009.22^GTP_EFTU^Elongation factor Tu GTP binding domain^68-195^E:0.00033	.	.	COG1100^GTPase SAR1 and related small G proteins	GO:0005769^cellular_component^early endosome`GO:0031901^cellular_component^early endosome membrane`GO:0010009^cellular_component^external side of endosome membrane`GO:0005886^cellular_component^plasma membrane`GO:0005525^molecular_function^GTP binding`GO:0003924^molecular_function^GTPase activity`GO:0045022^biological_process^early endosome to late endosome transport`GO:0006897^biological_process…
Aipa46725_comp0_c0_seq2	0.646159	0.774335	-0.0464953	1.5268	1.05532	-0.577295	-1.05381	-0.749202	-0.352107	-0.750207	sp|Q9C5Y4|SMC21_ARATH^Q9C5Y4^Q:3981-454,H:1-1175^76.28%ID^E:0^RecName: Full=Structural maintenance of chromosomes protein 2-1;^Eukaryota; Viridiplantae; Streptophyta; Embryophyta; Tracheophyta; Spermatophyta; Magnoliophyta; eudicotyledons; core eudicotyledons; rosids; malvids; Brassicales; Brassicaceae; Camelineae; Arabidopsis	.	m.157989	451-3981[-]	sp|Q9C5Y4|SMC21_ARATH^Q9C5Y4^Q:1-1176,H:1-1175^76.28%ID^E:0^RecName: Full=Structural maintenance of chromosomes protein 2-1;^Eukaryota; Viridiplantae; Streptophyta; Embryophyta; Tracheophyta; Spermatophyta; Magnoliophyta; eudicotyledons; core eudicotyledons; rosids; malvids; Brassicales; Brassicaceae; Camelineae; Arabidopsis	PF02463.14^SMC_N^RecF/RecN/SMC N terminal domain^2-1161^E:3.4e-56`PF06470.8^SMC_hinge^SMC proteins Flexible Hinge Domain^518-638^E:1e-24`PF13304.1^AAA_21^AAA domain^988-1142^E:1.6e-06	.	.	COG1196^Chromosome segregation ATPases	GO:0000796^cellular_component^condensin complex`GO:0005634^cellular_component^nucleus`GO:0005524^molecular_function^ATP binding`GO:0005215^molecular_function^transporter activity`GO:0051301^biological_process^cell division`GO:0030261^biological_process^chromosome condensation`GO:0006310^biological_process^DNA recombination`GO:0006281^biological_process^DNA repair`GO:0007126^biological_process^mei…
Aipa35535_comp1_c0_seq1	1.90974	0.693273	-0.714252	0.853843	0.647541	-0.159372	-0.202055	-0.424617	-0.988643	-0.747788	sp|Q5PNS9|P2C64_ARATH^Q5PNS9^Q:1700-516,H:1-395^74.18%ID^E:0^RecName: Full=Probable protein phosphatase 2C 64;^Eukaryota; Viridiplantae; Streptophyta; Embryophyta; Tracheophyta; Spermatophyta; Magnoliophyta; eudicotyledons; core eudicotyledons; rosids; malvids; Brassicales; Brassicaceae; Camelineae; Arabidopsis	.	m.139135	507-1700[-]	sp|Q5PNS9|P2C64_ARATH^Q5PNS9^Q:1-395,H:1-395^74.18%ID^E:0^RecName: Full=Probable protein phosphatase 2C 64;^Eukaryota; Viridiplantae; Streptophyta; Embryophyta; Tracheophyta; Spermatophyta; Magnoliophyta; eudicotyledons; core eudicotyledons; rosids; malvids; Brassicales; Brassicaceae; Camelineae; Arabidopsis	PF00481.16^PP2C^Protein phosphatase 2C^80-324^E:4.3e-44	.	.	COG0631^Serine/threonine protein phosphatase	GO:0046872^molecular_function^metal ion binding`GO:0004722^molecular_function^protein serine/threonine phosphatase activity`GO:0006470^biological_process^protein dephosphorylation
Adur42748_comp0_c0_seq1	1.06755	0.574666	0.749311	1.07402	0.866388	-0.877477	-0.765574	-1.22806	-0.15755	-0.755872	sp|Q9Y3B2|EXOS1_HUMAN^Q9Y3B2^Q:614-123,H:10-169^39.16%ID^E:2e-25^RecName: Full=Exosome complex component CSL4;^Eukaryota; Metazoa; Chordata; Craniata; Vertebrata; Euteleostomi; Mammalia; Eutheria; Euarchontoglires; Primates; Haplorrhini; Catarrhini; Hominidae; Homo	.	m.65602	6-668[-]	sp|Q9Y3B2|EXOS1_HUMAN^Q9Y3B2^Q:19-182,H:10-169^39.16%ID^E:8e-26^RecName: Full=Exosome complex component CSL4;^Eukaryota; Metazoa; Chordata; Craniata; Vertebrata; Euteleostomi; Mammalia; Eutheria; Euarchontoglires; Primates; Haplorrhini; Catarrhini; Hominidae; Homo	PF14382.1^ECR1_N^Exosome complex exonuclease RRP4 N-terminal region^16-55^E:4.2e-12`PF10447.4^EXOSC1^Exosome component EXOSC1/CSL4^79-150^E:1.6e-23	.	.	COG1096^Predicted RNA-binding protein (consists of S1 domain and a Zn-ribbon domain)	GO:0005829^cellular_component^cytosol`GO:0000178^cellular_component^exosome (RNase complex)`GO:0005730^cellular_component^nucleolus`GO:0003723^molecular_function^RNA binding`GO:0043928^biological_process^exonucleolytic nuclear-transcribed mRNA catabolic process involved in deadenylation-dependent decay`GO:0010467^biological_process^gene expression`GO:0006364^biological_process^rRNA processing
Adur45290_comp0_c0_seq1	0.407309	0.680141	0.825599	1.24466	0.844718	-0.549409	-0.853244	-0.740081	-0.838776	-0.658438	.	.	m.69676	67-426[-]	.	.	.	.	.	.
Aipa41789_comp0_c0_seq1	0.497541	0.69976	1.54234	0.620631	0.802335	-0.802231	-1.49974	-0.239534	-0.778785	-0.443218	sp|Q3ECH2|Y1670_ARATH^Q3ECH2^Q:1910-141,H:247-852^40.06%ID^E:3e-124^RecName: Full=Probable receptor-like protein kinase At1g67000;^Eukaryota; Viridiplantae; Streptophyta; Embryophyta; Tracheophyta; Spermatophyta; Magnoliophyta; eudicotyledons; core eudicotyledons; rosids; malvids; Brassicales; Brassicaceae; Camelineae; Arabidopsis	.	m.148796	111-2003[-]	sp|Q3ECH2|Y1670_ARATH^Q3ECH2^Q:32-621,H:247-852^40.54%ID^E:5e-133^RecName: Full=Probable receptor-like protein kinase At1g67000;^Eukaryota; Viridiplantae; Streptophyta; Embryophyta; Tracheophyta; Spermatophyta; Magnoliophyta; eudicotyledons; core eudicotyledons; rosids; malvids; Brassicales; Brassicaceae; Camelineae; Arabidopsis	PF13947.1^GUB_WAK_bind^Wall-associated receptor kinase galacturonan-binding^39-147^E:9.8e-10`PF14380.1^WAK_assoc^Wall-associated receptor kinase C-terminal^185-254^E:1.5e-12`PF07714.12^Pkinase_Tyr^Protein tyrosine kinase^336-608^E:1.8e-45`PF00069.20^Pkinase^Protein kinase domain^338-606^E:2.8e-44	.	.	COG0515^Serine/threonine protein kinase	GO:0016021^cellular_component^integral to membrane`GO:0005886^cellular_component^plasma membrane`GO:0005524^molecular_function^ATP binding`GO:0004674^molecular_function^protein serine/threonine kinase activity
Gyn_Adur_c7045_g1_i2	-0.0160672	0.999968	0.319713	0.484163	1.74977	-0.522092	-0.768404	-0.427915	-0.803902	-0.687266	.	.	.	.	.	.	.	.	.	.
Aipa38083_comp0_c0_seq1	0.982178	0.0400066	0.838175	1.33604	0.707921	-0.678562	-0.775529	-0.413712	-1.51364	-0.182149	sp|Q93VG8|PPDEX_ARATH^Q93VG8^Q:1034-606,H:27-169^58.74%ID^E:3e-61^RecName: Full=DeSI-like protein At4g17486;^Eukaryota; Viridiplantae; Streptophyta; Embryophyta; Tracheophyta; Spermatophyta; Magnoliophyta; eudicotyledons; core eudicotyledons; rosids; malvids; Brassicales; Brassicaceae; Camelineae; Arabidopsis	.	m.143117	447-1085[-]	sp|Q93VG8|PPDEX_ARATH^Q93VG8^Q:18-160,H:27-169^58.74%ID^E:4e-65^RecName: Full=DeSI-like protein At4g17486;^Eukaryota; Viridiplantae; Streptophyta; Embryophyta; Tracheophyta; Spermatophyta; Magnoliophyta; eudicotyledons; core eudicotyledons; rosids; malvids; Brassicales; Brassicaceae; Camelineae; Arabidopsis	PF05903.9^Peptidase_C97^PPPDE putative peptidase domain^18-148^E:4.6e-46	.	.	.	GO:0008233^molecular_function^peptidase activity`GO:0006508^biological_process^proteolysis
Aipa1700_comp1_c0_seq1	0.870797	0.711309	0.893753	1.33839	0.671437	-0.208968	-1.07407	-1.07085	-0.909748	-0.694681	sp|Q8W5S1|CCH11_ARATH^Q8W5S1^Q:1399-398,H:1-334^63.69%ID^E:1e-125^RecName: Full=Cyclin-H1-1;^Eukaryota; Viridiplantae; Streptophyta; Embryophyta; Tracheophyta; Spermatophyta; Magnoliophyta; eudicotyledons; core eudicotyledons; rosids; malvids; Brassicales; Brassicaceae; Camelineae; Arabidopsis	.	m.81700	392-1399[-]	sp|Q8W5S1|CCH11_ARATH^Q8W5S1^Q:1-334,H:1-333^63.28%ID^E:2e-154^RecName: Full=Cyclin-H1-1;^Eukaryota; Viridiplantae; Streptophyta; Embryophyta; Tracheophyta; Spermatophyta; Magnoliophyta; eudicotyledons; core eudicotyledons; rosids; malvids; Brassicales; Brassicaceae; Camelineae; Arabidopsis	PF00134.18^Cyclin_N^Cyclin, N-terminal domain^89-174^E:2.9e-12`PF00382.14^TFIIB^Transcription factor TFIIB repeat^90-148^E:1.6e-05	.	.	COG5333^Cdk activating kinase (CAK)/RNA polymerase II transcription initiation/nucleotide excision repair factor TFIIH/TFIIK, cyclin H subunit	GO:0005737^cellular_component^cytoplasm`GO:0005675^cellular_component^holo TFIIH complex`GO:0005634^cellular_component^nucleus`GO:0004672^molecular_function^protein kinase activity`GO:0007049^biological_process^cell cycle`GO:0051301^biological_process^cell division`GO:0000079^biological_process^regulation of cyclin-dependent protein kinase activity`GO:0006355^biological_process^regulation of tran…
Aipa18421_comp0_c0_seq2	0.874528	0.889352	1.36901	0.465462	0.867116	-0.397142	-1.32257	-0.762089	-0.696441	-0.699265	sp|Q9Y169|EXT2_DROME^Q9Y169^Q:1088-375,H:455-693^35.22%ID^E:6e-31^RecName: Full=Exostosin-2;^Eukaryota; Metazoa; Ecdysozoa; Arthropoda; Hexapoda; Insecta; Pterygota; Neoptera; Endopterygota; Diptera; Brachycera; Muscomorpha; Ephydroidea; Drosophilidae; Drosophila; Sophophora	.	m.109713	345-2150[-]	sp|Q9Y169|EXT2_DROME^Q9Y169^Q:355-592,H:455-693^34.41%ID^E:2e-31^RecName: Full=Exostosin-2;^Eukaryota; Metazoa; Ecdysozoa; Arthropoda; Hexapoda; Insecta; Pterygota; Neoptera; Endopterygota; Diptera; Brachycera; Muscomorpha; Ephydroidea; Drosophilidae; Drosophila; Sophophora	PF09258.5^Glyco_transf_64^Glycosyl transferase family 64 domain^355-592^E:1.4e-61	.	.	.	GO:0005783^cellular_component^endoplasmic reticulum`GO:0005794^cellular_component^Golgi apparatus`GO:0000139^cellular_component^Golgi membrane`GO:0016021^cellular_component^integral to membrane`GO:0031227^cellular_component^intrinsic to endoplasmic reticulum membrane`GO:0050508^molecular_function^glucuronosyl-N-acetylglucosaminyl-proteoglycan 4-alpha-N-acetylglucosaminyltransferase activity`GO:00…
Gyn_Aipa_c17383_g1_i1	1.24568	0.114754	1.33693	0.703884	0.787149	-0.426469	-1.26939	-0.911233	-0.87017	-0.257658	.	.	m.29845	106-1086[-]	.	PF04989.7^CmcI^Cephalosporin hydroxylase^148-193^E:2.8e-08`PF13578.1^Methyltransf_24^Methyltransferase domain^162-290^E:5.2e-11	.	.	.	.
Aipa39995_comp0_c0_seq2	0.657607	1.28443	0.915883	1.12773	0.439959	-0.710672	-0.732437	-0.414671	-0.607652	-1.31283	.	.	m.145852	427-1134[-]	.	.	.	.	.	.
Aipa18189_comp0_c0_seq1	0.708447	0.810578	1.11311	0.640009	1.04923	-0.756128	-1.23063	-0.384808	-0.709801	-0.733666	.	.	m.109344	208-693[-]	.	PF05512.6^AWPM-19^AWPM-19-like family^17-156^E:7.5e-68	.	.	.	.
Aipa27889_comp1_c0_seq4	-0.110912	1.31792	0.156026	1.24522	1.28256	-1.06108	-0.585997	-0.935557	-0.350043	-0.555807	sp|Q6GL41|MCM4_XENTR^Q6GL41^Q:2625-448,H:152-861^47.81%ID^E:0^RecName: Full=DNA replication licensing factor mcm4;^Eukaryota; Metazoa; Chordata; Craniata; Vertebrata; Euteleostomi; Amphibia; Batrachia; Anura; Pipoidea; Pipidae; Xenopodinae; Xenopus; Silurana	.	m.126349	439-2730[-]	sp|Q6GL41|MCM4_XENTR^Q6GL41^Q:36-761,H:152-861^47.81%ID^E:0^RecName: Full=DNA replication licensing factor mcm4;^Eukaryota; Metazoa; Chordata; Craniata; Vertebrata; Euteleostomi; Amphibia; Batrachia; Anura; Pipoidea; Pipidae; Xenopodinae; Xenopus; Silurana	PF00493.18^MCM^MCM2/3/5 family^344-667^E:2.1e-135`PF07728.9^AAA_5^AAA domain (dynein-related subfamily)^399-515^E:5e-07`PF01078.16^Mg_chelatase^Magnesium chelatase, subunit ChlI^449-516^E:4.1e-05	.	.	COG1241^Predicted ATPase involved in replication control, Cdc46/Mcm family	GO:0000785^cellular_component^chromatin`GO:0042555^cellular_component^MCM complex`GO:0005634^cellular_component^nucleus`GO:0005524^molecular_function^ATP binding`GO:0003677^molecular_function^DNA binding`GO:0004386^molecular_function^helicase activity`GO:0046872^molecular_function^metal ion binding`GO:0006200^biological_process^ATP catabolic process`GO:0007049^biological_process^cell cycle`GO:000…
Adur15929_comp0_c0_seq2	0.918165	1.70806	0.925453	0.397032	0.70133	-0.326359	-1.2265	-0.637945	-1.1773	-0.406533	sp|Q94KL5|BLH4_ARATH^Q94KL5^Q:1045-1500,H:232-384^72.55%ID^E:3e-58^RecName: Full=BEL1-like homeodomain protein 4;^Eukaryota; Viridiplantae; Streptophyta; Embryophyta; Tracheophyta; Spermatophyta; Magnoliophyta; eudicotyledons; core eudicotyledons; rosids; malvids; Brassicales; Brassicaceae; Camelineae; Arabidopsis	.	m.23728	154-1503[+]	sp|Q9SW80|BLH2_ARATH^Q9SW80^Q:13-449,H:38-458^45.99%ID^E:3e-77^RecName: Full=BEL1-like homeodomain protein 2;^Eukaryota; Viridiplantae; Streptophyta; Embryophyta; Tracheophyta; Spermatophyta; Magnoliophyta; eudicotyledons; core eudicotyledons; rosids; malvids; Brassicales; Brassicaceae; Camelineae; Arabidopsis	PF07526.6^POX^Associated with HOX^303-435^E:3.4e-53	.	.	.	GO:0005634^cellular_component^nucleus`GO:0043565^molecular_function^sequence-specific DNA binding`GO:0003700^molecular_function^sequence-specific DNA binding transcription factor activity`GO:0009965^biological_process^leaf morphogenesis`GO:0006351^biological_process^transcription, DNA-dependent
Adur50835_comp0_c0_seq1	1.1258	0.7779	-0.00430407	1.64651	0.731286	-0.802994	-0.627339	-0.835396	-0.237942	-1.13896	sp|Q5ZJ25|VPS51_CHICK^Q5ZJ25^Q:794-165,H:558-769^35.35%ID^E:5e-32^RecName: Full=Vacuolar protein sorting-associated protein 51 homolog;^Eukaryota; Metazoa; Chordata; Craniata; Vertebrata; Euteleostomi; Archosauria; Dinosauria; Saurischia; Theropoda; Coelurosauria; Aves; Neognathae; Galliformes; Phasianidae; Phasianinae; Gallus	.	m.78722	72-959[-]	sp|Q5ZJ25|VPS51_CHICK^Q5ZJ25^Q:56-281,H:558-785^35.06%ID^E:2e-37^RecName: Full=Vacuolar protein sorting-associated protein 51 homolog;^Eukaryota; Metazoa; Chordata; Craniata; Vertebrata; Euteleostomi; Archosauria; Dinosauria; Saurischia; Theropoda; Coelurosauria; Aves; Neognathae; Galliformes; Phasianidae; Phasianinae; Gallus	.	.	.	NOG127717^Protein involved in lipid transport	GO:0000938^cellular_component^GARP complex`GO:0006869^biological_process^lipid transport`GO:0015031^biological_process^protein transport
Aipa4171_comp0_c0_seq1	0.453492	0.285973	0.153903	0.958107	1.14798	-1.00367	-0.509439	0.322264	-1.13163	-0.430496	sp|P29514|TBB6_ARATH^P29514^Q:1834-545,H:1-430^98.37%ID^E:0^RecName: Full=Tubulin beta-6 chain;^Eukaryota; Viridiplantae; Streptophyta; Embryophyta; Tracheophyta; Spermatophyta; Magnoliophyta; eudicotyledons; core eudicotyledons; rosids; malvids; Brassicales; Brassicaceae; Camelineae; Arabidopsis	.	m.86024	491-1834[-]	sp|Q43594|TBB1_ORYSJ^Q43594^Q:1-443,H:1-443^98.19%ID^E:0^RecName: Full=Tubulin beta-1 chain;^Eukaryota; Viridiplantae; Streptophyta; Embryophyta; Tracheophyta; Spermatophyta; Magnoliophyta; Liliopsida; Poales; Poaceae; BEP clade; Ehrhartoideae; Oryzeae; Oryza	PF00091.20^Tubulin^Tubulin/FtsZ family, GTPase domain^3-222^E:9.5e-72`PF03953.12^Tubulin_C^Tubulin C-terminal domain^261-382^E:5.4e-47	.	.	COG5023^Tubulin	GO:0005737^cellular_component^cytoplasm`GO:0005874^cellular_component^microtubule`GO:0005525^molecular_function^GTP binding`GO:0003924^molecular_function^GTPase activity`GO:0005198^molecular_function^structural molecule activity`GO:0007018^biological_process^microtubule-based movement`GO:0051258^biological_process^protein polymerization
Aipa34129_comp0_c0_seq2	1.85648	0.145076	0.134593	0.582393	0.575196	0.00942138	-0.627388	-0.321344	-0.998834	-0.688409	sp|P46486|PSAF_FLATR^P46486^Q:578-138,H:82-228^91.84%ID^E:4e-95^RecName: Full=Photosystem I reaction center subunit III, chloroplastic;^Eukaryota; Viridiplantae; Streptophyta; Embryophyta; Tracheophyta; Spermatophyta; Magnoliophyta; eudicotyledons; core eudicotyledons; asterids; campanulids; Asterales; Asteraceae; Asteroideae; Heliantheae alliance; Tageteae; Flaveria	.	.	.	.	.	.	.	.	GO:0009543^cellular_component^chloroplast thylakoid lumen`GO:0009538^cellular_component^photosystem I reaction center`GO:0015979^biological_process^photosynthesis
Adur19847_comp0_c0_seq1	0.488074	0.381673	0.209528	1.36524	1.32717	-0.698776	-1.11919	-0.435801	-0.501544	-0.726458	sp|Q9T041|MAPT_ARATH^Q9T041^Q:2857-455,H:119-864^54.56%ID^E:0^RecName: Full=Microtubule-associated protein TORTIFOLIA1;^Eukaryota; Viridiplantae; Streptophyta; Embryophyta; Tracheophyta; Spermatophyta; Magnoliophyta; eudicotyledons; core eudicotyledons; rosids; malvids; Brassicales; Brassicaceae; Camelineae; Arabidopsis	.	m.29942	452-2857[-]	sp|Q9T041|MAPT_ARATH^Q9T041^Q:1-801,H:119-864^55.57%ID^E:0^RecName: Full=Microtubule-associated protein TORTIFOLIA1;^Eukaryota; Viridiplantae; Streptophyta; Embryophyta; Tracheophyta; Spermatophyta; Magnoliophyta; eudicotyledons; core eudicotyledons; rosids; malvids; Brassicales; Brassicaceae; Camelineae; Arabidopsis	PF13513.1^HEAT_EZ^HEAT-like repeat^132-173^E:0.0019	.	.	.	GO:0010005^cellular_component^cortical microtubule, transverse to long axis`GO:0008017^molecular_function^microtubule binding`GO:0010031^biological_process^circumnutation`GO:0007275^biological_process^multicellular organismal development`GO:0009826^biological_process^unidimensional cell growth
Aipa33664_comp1_c0_seq3	1.41024	0.05267	0.425125	1.2805	0.415657	-0.757662	-0.442488	-1.01722	0.0513688	-0.930559	sp|P93092|ACP1_CASGL^P93092^Q:504-88,H:1-135^68.35%ID^E:7e-40^RecName: Full=Acyl carrier protein 1, chloroplastic;^Eukaryota; Viridiplantae; Streptophyta; Embryophyta; Tracheophyta; Spermatophyta; Magnoliophyta; eudicotyledons; core eudicotyledons; rosids; fabids; Fagales; Casuarinaceae; Casuarina	.	m.135799	82-549[-]	sp|P93092|ACP1_CASGL^P93092^Q:16-154,H:1-135^68.35%ID^E:3e-53^RecName: Full=Acyl carrier protein 1, chloroplastic;^Eukaryota; Viridiplantae; Streptophyta; Embryophyta; Tracheophyta; Spermatophyta; Magnoliophyta; eudicotyledons; core eudicotyledons; rosids; fabids; Fagales; Casuarinaceae; Casuarina	PF00550.20^PP-binding^Phosphopantetheine attachment site^79-146^E:2.6e-11	.	.	.	GO:0009507^cellular_component^chloroplast`GO:0006633^biological_process^fatty acid biosynthetic process
Adur19335_comp0_c0_seq3	0.291485	2.09317	1.30488	0.733835	0.108364	-0.742203	-1.09184	-0.819695	-0.576149	-0.50696	sp|O60100|IMB4_SCHPO^O60100^Q:3624-466,H:6-1058^26.48%ID^E:5e-90^RecName: Full=Probable importin subunit beta-4;^Eukaryota; Fungi; Dikarya; Ascomycota; Taphrinomycotina; Schizosaccharomycetes; Schizosaccharomycetales; Schizosaccharomycetaceae; Schizosaccharomyces	.	m.28833	415-1071[-]	sp|O60100|IMB4_SCHPO^O60100^Q:5-202,H:864-1058^33%ID^E:2e-21^RecName: Full=Probable importin subunit beta-4;^Eukaryota; Fungi; Dikarya; Ascomycota; Taphrinomycotina; Schizosaccharomycetes; Schizosaccharomycetales; Schizosaccharomycetaceae; Schizosaccharomyces	PF13513.1^HEAT_EZ^HEAT-like repeat^51-105^E:1.3e-05	.	.	.	GO:0005829^cellular_component^cytosol`GO:0005643^cellular_component^nuclear pore`GO:0008565^molecular_function^protein transporter activity`GO:0006913^biological_process^nucleocytoplasmic transport`GO:0006605^biological_process^protein targeting
Aipa41736_comp0_c0_seq1	1.39562	0.183588	0.910809	1.19124	0.452137	-0.890608	-0.745639	-0.805053	-0.667213	-0.498479	sp|Q2YDI2|ORC4_BOVIN^Q2YDI2^Q:1554-364,H:23-423^32.52%ID^E:5e-53^RecName: Full=Origin recognition complex subunit 4;^Eukaryota; Metazoa; Chordata; Craniata; Vertebrata; Euteleostomi; Mammalia; Eutheria; Laurasiatheria; Cetartiodactyla; Ruminantia; Pecora; Bovidae; Bovinae; Bos	.	m.148701	331-1614[-]	sp|Q2YDI2|ORC4_BOVIN^Q2YDI2^Q:21-417,H:23-423^32.52%ID^E:4e-54^RecName: Full=Origin recognition complex subunit 4;^Eukaryota; Metazoa; Chordata; Craniata; Vertebrata; Euteleostomi; Mammalia; Eutheria; Laurasiatheria; Cetartiodactyla; Ruminantia; Pecora; Bovidae; Bovinae; Bos	PF13191.1^AAA_16^AAA ATPase domain^45-179^E:7e-09`PF01637.13^Arch_ATPase^Archaeal ATPase^53-184^E:6.1e-05`PF00004.24^AAA^ATPase family associated with various cellular activities (AAA)^63-209^E:5.8e-06	.	.	.	GO:0005664^cellular_component^nuclear origin of replication recognition complex`GO:0005524^molecular_function^ATP binding`GO:0003688^molecular_function^DNA replication origin binding`GO:0017111^molecular_function^nucleoside-triphosphatase activity`GO:0000166^molecular_function^nucleotide binding`GO:0006270^biological_process^DNA replication initiation
Gyn_Aipa_c549_g1_i1	0.0344681	0.639496	0.848929	0.796673	1.3323	-0.771828	-0.624041	-0.377457	-0.856744	-0.79714	sp|Q8GT41|PLA1_PLAAC^Q8GT41^Q:497-24,H:25-178^42.77%ID^E:2e-37^RecName: Full=Putative invertase inhibitor;^Eukaryota; Viridiplantae; Streptophyta; Embryophyta; Tracheophyta; Spermatophyta; Magnoliophyta; eudicotyledons; Proteales; Platanaceae; Platanus	.	m.28023	3-575[-]	sp|Q8GT41|PLA1_PLAAC^Q8GT41^Q:27-184,H:25-178^44.94%ID^E:5e-42^RecName: Full=Putative invertase inhibitor;^Eukaryota; Viridiplantae; Streptophyta; Embryophyta; Tracheophyta; Spermatophyta; Magnoliophyta; eudicotyledons; Proteales; Platanaceae; Platanus	PF04043.10^PMEI^Plant invertase/pectin methylesterase inhibitor^25-179^E:4.5e-29	.	.	.	GO:0005576^cellular_component^extracellular region`GO:0004857^molecular_function^enzyme inhibitor activity`GO:0030599^molecular_function^pectinesterase activity`GO:0043086^biological_process^negative regulation of catalytic activity
Aipa6427_comp2_c0_seq1	1.31164	0.988466	-0.113062	0.718844	1.19707	-0.250052	-0.343455	-0.918815	-0.88519	-0.93874	.	.	m.89579	32-1408[-]	.	.	.	.	.	.
Aipa26478_comp0_c0_seq3	0.772836	0.541448	0.824512	1.40144	0.599295	-0.515995	-1.22713	-0.718074	-1.14691	-0.0933265	sp|Q9FHM0|YLS7_ARATH^Q9FHM0^Q:1230-139,H:116-485^36.13%ID^E:1e-74^.^.	.	m.123323	115-1356[-]	sp|Q9FHM0|YLS7_ARATH^Q9FHM0^Q:43-406,H:116-485^36.13%ID^E:6e-76^.^.	PF14416.1^PMR5N^PMR5 N terminal Domain^63-116^E:2.3e-19`PF13839.1^PC-Esterase^GDSL/SGNH-like Acyl-Esterase family found in Pmr5 and Cas1p^117-409^E:3.1e-58	.	.	.	.
Aipa45031_comp0_c0_seq4	0.755036	1.03285	0.279062	0.875523	0.840671	0.355736	-0.0156832	-0.856106	-1.63877	-1.03236	sp|Q60EY1|GH36_ORYSJ^Q60EY1^Q:1306-182,H:25-401^48.18%ID^E:4e-115^RecName: Full=Probable indole-3-acetic acid-amido synthetase GH3.6;^Eukaryota; Viridiplantae; Streptophyta; Embryophyta; Tracheophyta; Spermatophyta; Magnoliophyta; Liliopsida; Poales; Poaceae; BEP clade; Ehrhartoideae; Oryzeae; Oryza	.	m.154910	119-1879[-]	sp|Q60EY1|GH36_ORYSJ^Q60EY1^Q:192-566,H:25-401^48.18%ID^E:4e-118^RecName: Full=Probable indole-3-acetic acid-amido synthetase GH3.6;^Eukaryota; Viridiplantae; Streptophyta; Embryophyta; Tracheophyta; Spermatophyta; Magnoliophyta; Liliopsida; Poales; Poaceae; BEP clade; Ehrhartoideae; Oryzeae; Oryza	PF03321.8^GH3^GH3 auxin-responsive promoter^13-573^E:3.7e-112	.	.	.	GO:0016874^molecular_function^ligase activity`GO:0009733^biological_process^response to auxin stimulus`GO:0009416^biological_process^response to light stimulus
Aipa25773_comp1_c0_seq2	0.503115	1.24968	0.218708	1.07949	1.10975	-0.664769	-0.200338	-1.18366	-0.800921	-0.726794	sp|Q501D5|MCMBP_ARATH^Q501D5^Q:2332-566,H:1-589^57%ID^E:0^RecName: Full=Mini-chromosome maintenance complex-binding protein;^Eukaryota; Viridiplantae; Streptophyta; Embryophyta; Tracheophyta; Spermatophyta; Magnoliophyta; eudicotyledons; core eudicotyledons; rosids; malvids; Brassicales; Brassicaceae; Camelineae; Arabidopsis	.	m.121918	563-2332[-]	sp|Q501D5|MCMBP_ARATH^Q501D5^Q:1-589,H:1-589^57.67%ID^E:0^RecName: Full=Mini-chromosome maintenance complex-binding protein;^Eukaryota; Viridiplantae; Streptophyta; Embryophyta; Tracheophyta; Spermatophyta; Magnoliophyta; eudicotyledons; core eudicotyledons; rosids; malvids; Brassicales; Brassicaceae; Camelineae; Arabidopsis	PF09739.4^MCM_bind^Mini-chromosome maintenance replisome factor^46-160^E:1.5e-33`PF13615.1^Racemase_4^Putative alanine racemase^316-417^E:2.3e-31	.	.	.	GO:0009941^cellular_component^chloroplast envelope`GO:0042555^cellular_component^MCM complex`GO:0043601^cellular_component^nuclear replisome`GO:0051301^biological_process^cell division`GO:0006260^biological_process^DNA replication`GO:0007067^biological_process^mitosis`GO:0006301^biological_process^postreplication repair`GO:0007062^biological_process^sister chromatid cohesion
Gyn_Adur_c50268_g1_i1	0.621922	0.119269	0.890867	1.52584	0.801698	-0.248194	-1.34627	-1.0313	-0.769544	-0.317228	sp|P51105|DFRA_GERHY^P51105^Q:1239-268,H:9-322^34.25%ID^E:8e-50^RecName: Full=Dihydroflavonol-4-reductase;^Eukaryota; Viridiplantae; Streptophyta; Embryophyta; Tracheophyta; Spermatophyta; Magnoliophyta; eudicotyledons; core eudicotyledons; asterids; campanulids; Asterales; Asteraceae; Mutisioideae; Mutisieae; Gerbera	.	m.11116	253-1260[-]	sp|P51105|DFRA_GERHY^P51105^Q:8-331,H:9-322^34.25%ID^E:5e-51^RecName: Full=Dihydroflavonol-4-reductase;^Eukaryota; Viridiplantae; Streptophyta; Embryophyta; Tracheophyta; Spermatophyta; Magnoliophyta; eudicotyledons; core eudicotyledons; asterids; campanulids; Asterales; Asteraceae; Mutisioideae; Mutisieae; Gerbera	PF01370.16^Epimerase^NAD dependent epimerase/dehydratase family^8-260^E:4.8e-22`PF13460.1^NAD_binding_10^NADH(P)-binding^8-130^E:1.6e-08`PF05368.8^NmrA^NmrA-like family^8-109^E:2e-06`PF01073.14^3Beta_HSD^3-beta hydroxysteroid dehydrogenase/isomerase family^10-187^E:5.2e-16`PF07993.7^NAD_binding_4^Male sterility protein^10-249^E:2.4e-07	.	.	.	GO:0050662^molecular_function^coenzyme binding`GO:0045552^molecular_function^dihydrokaempferol 4-reductase activity`GO:0000166^molecular_function^nucleotide binding`GO:0009718^biological_process^anthocyanin-containing compound biosynthetic process
Aipa41593_comp0_c0_seq1	-0.0859859	1.60627	0.466019	1.27696	0.913506	-0.225169	-0.436307	-0.767195	-1.16846	-1.07287	.	.	m.148197	304-1893[-]	.	.	.	.	.	.
Adur15911_comp0_c1_seq1	1.89594	0.239249	0.583621	0.0210658	0.648366	0.48706	-0.951105	-0.779437	-0.943046	-0.489985	sp|O81974|C71D8_SOYBN^O81974^Q:466-2,H:8-160^56.77%ID^E:2e-54^RecName: Full=Cytochrome P450 71D8;^Eukaryota; Viridiplantae; Streptophyta; Embryophyta; Tracheophyta; Spermatophyta; Magnoliophyta; eudicotyledons; core eudicotyledons; rosids; fabids; Fabales; Fabaceae; Papilionoideae; Phaseoleae; Glycine	.	m.23699	2-490[-]	sp|O81974|C71D8_SOYBN^O81974^Q:9-163,H:8-160^56.77%ID^E:3e-55^RecName: Full=Cytochrome P450 71D8;^Eukaryota; Viridiplantae; Streptophyta; Embryophyta; Tracheophyta; Spermatophyta; Magnoliophyta; eudicotyledons; core eudicotyledons; rosids; fabids; Fabales; Fabaceae; Papilionoideae; Phaseoleae; Glycine	PF00067.17^p450^Cytochrome P450^37-157^E:5e-20	.	.	.	GO:0009055^molecular_function^electron carrier activity`GO:0020037^molecular_function^heme binding`GO:0005506^molecular_function^iron ion binding`GO:0004497^molecular_function^monooxygenase activity`GO:0016705^molecular_function^oxidoreductase activity, acting on paired donors, with incorporation or reduction of molecular oxygen
Adur13994_comp0_c0_seq1	1.64094	0.716198	0.595053	1.02848	0.444294	-0.885608	-0.314881	-1.11982	-0.629858	-0.689084	.	.	m.21465	366-2090[-]	sp|Q9SS80|U503A_ARATH^Q9SS80^Q:136-554,H:243-654^30.52%ID^E:4e-31^RecName: Full=UPF0503 protein At3g09070, chloroplastic;^Eukaryota; Viridiplantae; Streptophyta; Embryophyta; Tracheophyta; Spermatophyta; Magnoliophyta; eudicotyledons; core eudicotyledons; rosids; malvids; Brassicales; Brassicaceae; Camelineae; Arabidopsis	PF05340.7^DUF740^Protein of unknown function (DUF740)^3-261^E:2.5e-52`PF05340.7^DUF740^Protein of unknown function (DUF740)^332-558^E:4.1e-24	.	.	.	GO:0016324^cellular_component^apical plasma membrane`GO:0009507^cellular_component^chloroplast`GO:0010588^biological_process^cotyledon vascular tissue pattern formation`GO:0010088^biological_process^phloem development`GO:0010233^biological_process^phloem transport`GO:0022622^biological_process^root system development
Gyn_Adur_c51595_g1_i1	1.79659	1.36603	-0.0765641	0.384344	0.326935	-0.918008	-0.370167	0.440112	-0.844197	-1.05087	sp|O22216|GPDHC_ARATH^O22216^Q:629-3,H:37-245^88.04%ID^E:5e-134^RecName: Full=Glycerol-3-phosphate dehydrogenase [NAD(+)] GPDHC1, cytosolic;^Eukaryota; Viridiplantae; Streptophyta; Embryophyta; Tracheophyta; Spermatophyta; Magnoliophyta; eudicotyledons; core eudicotyledons; rosids; malvids; Brassicales; Brassicaceae; Camelineae; Arabidopsis	.	m.16958	3-752[-]	sp|O22216|GPDHC_ARATH^O22216^Q:1-250,H:1-245^81.27%ID^E:3e-145^RecName: Full=Glycerol-3-phosphate dehydrogenase [NAD(+)] GPDHC1, cytosolic;^Eukaryota; Viridiplantae; Streptophyta; Embryophyta; Tracheophyta; Spermatophyta; Magnoliophyta; eudicotyledons; core eudicotyledons; rosids; malvids; Brassicales; Brassicaceae; Camelineae; Arabidopsis	PF01210.18^NAD_Gly3P_dh_N^NAD-dependent glycerol-3-phosphate dehydrogenase N-terminus^150-247^E:1e-10	.	.	.	GO:0005829^cellular_component^cytosol`GO:0009331^cellular_component^glycerol-3-phosphate dehydrogenase complex`GO:0004367^molecular_function^glycerol-3-phosphate dehydrogenase [NAD+] activity`GO:0051287^molecular_function^NAD binding`GO:0005975^biological_process^carbohydrate metabolic process`GO:0046168^biological_process^glycerol-3-phosphate catabolic process`GO:0006950^biological_process^respo…
Aipa9247_comp0_c0_seq1	1.16439	-0.164897	1.25485	0.756691	0.675413	0.105156	-1.05895	-0.49132	-1.23724	-0.670918	.	.	m.94194	244-957[-]	sp|Q1PF16|BH019_ARATH^Q1PF16^Q:58-235,H:125-295^39.13%ID^E:2e-28^RecName: Full=Transcription factor bHLH19;^Eukaryota; Viridiplantae; Streptophyta; Embryophyta; Tracheophyta; Spermatophyta; Magnoliophyta; eudicotyledons; core eudicotyledons; rosids; malvids; Brassicales; Brassicaceae; Camelineae; Arabidopsis	.	.	.	.	GO:0005634^cellular_component^nucleus`GO:0003677^molecular_function^DNA binding`GO:0003700^molecular_function^sequence-specific DNA binding transcription factor activity`GO:0006351^biological_process^transcription, DNA-dependent
Aipa36347_comp2_c0_seq1	0.941114	0.204247	0.332031	1.51937	1.07486	-0.996518	-1.1785	-0.896081	-0.34716	-0.271584	sp|Q9LK09|SYP32_ARATH^Q9LK09^Q:1437-481,H:5-326^62.46%ID^E:1e-99^RecName: Full=Syntaxin-32;^Eukaryota; Viridiplantae; Streptophyta; Embryophyta; Tracheophyta; Spermatophyta; Magnoliophyta; eudicotyledons; core eudicotyledons; rosids; malvids; Brassicales; Brassicaceae; Camelineae; Arabidopsis	.	m.140471	415-1440[-]	sp|Q9LK09|SYP32_ARATH^Q9LK09^Q:2-341,H:5-347^68.1%ID^E:3e-147^RecName: Full=Syntaxin-32;^Eukaryota; Viridiplantae; Streptophyta; Embryophyta; Tracheophyta; Spermatophyta; Magnoliophyta; eudicotyledons; core eudicotyledons; rosids; malvids; Brassicales; Brassicaceae; Camelineae; Arabidopsis	PF00804.20^Syntaxin^Syntaxin^55-159^E:6.9e-14`PF05739.14^SNARE^SNARE domain^255-313^E:2.2e-16	.	.	.	GO:0005794^cellular_component^Golgi apparatus`GO:0016021^cellular_component^integral to membrane`GO:0006886^biological_process^intracellular protein transport`GO:0016192^biological_process^vesicle-mediated transport
Adur20240_comp0_c0_seq1	0.509726	0.862876	0.421859	1.17356	0.988581	-0.933566	-0.868822	-0.206245	-0.72588	-0.764558	sp|Q9FGH9|E70B1_ARATH^Q9FGH9^Q:2274-337,H:6-619^31.87%ID^E:8e-96^.^.	.	m.30350	304-2319[-]	sp|Q9FGH9|E70B1_ARATH^Q9FGH9^Q:16-661,H:6-619^32.73%ID^E:3e-104^.^.	PF03081.10^Exo70^Exo70 exocyst complex subunit^288-656^E:1.3e-104	.	.	.	.
Adur13896_comp0_c0_seq1	1.33974	0.519801	0.422656	0.98088	0.872135	0.0166742	-1.54055	-0.779339	-0.870685	-0.341459	sp|Q8LG53|UN932_ARATH^Q8LG53^Q:1912-614,H:7-443^67.58%ID^E:0^RecName: Full=UNC93-like protein 2;^Eukaryota; Viridiplantae; Streptophyta; Embryophyta; Tracheophyta; Spermatophyta; Magnoliophyta; eudicotyledons; core eudicotyledons; rosids; malvids; Brassicales; Brassicaceae; Camelineae; Arabidopsis	.	m.21324	506-1915[-]	sp|Q8LG53|UN932_ARATH^Q8LG53^Q:2-439,H:7-448^67.27%ID^E:0^RecName: Full=UNC93-like protein 2;^Eukaryota; Viridiplantae; Streptophyta; Embryophyta; Tracheophyta; Spermatophyta; Magnoliophyta; eudicotyledons; core eudicotyledons; rosids; malvids; Brassicales; Brassicaceae; Camelineae; Arabidopsis	PF05978.11^UNC-93^Ion channel regulatory protein UNC-93^55-177^E:8.8e-14`PF07690.11^MFS_1^Major Facilitator Superfamily^63-402^E:7.4e-10	.	.	.	GO:0016021^cellular_component^integral to membrane`GO:0055085^biological_process^transmembrane transport
Adur20584_comp0_c0_seq1	1.14185	1.20431	0.83475	0.550833	0.724022	-0.914179	-0.990836	-0.314168	-0.438145	-1.01639	.	.	m.30762	147-809[-]	.	PF03959.8^FSH1^Serine hydrolase (FSH1)^12-203^E:6.4e-57	.	.	.	.
Gyn_Adur_c44883_g1_i1	1.05006	0.792047	0.294543	1.35042	0.684872	-1.1596	-1.08153	-0.517871	-0.630339	-0.16856	sp|F4ISY0|Y2837_ARATH^F4ISY0^Q:1894-338,H:19-500^47.1%ID^E:2e-99^RecName: Full=WEB family protein At2g38370;^Eukaryota; Viridiplantae; Streptophyta; Embryophyta; Tracheophyta; Spermatophyta; Magnoliophyta; eudicotyledons; core eudicotyledons; rosids; malvids; Brassicales; Brassicaceae; Camelineae; Arabidopsis	.	m.9880	272-1912[-]	sp|F4ISY0|Y2837_ARATH^F4ISY0^Q:7-529,H:19-504^47.31%ID^E:2e-116^RecName: Full=WEB family protein At2g38370;^Eukaryota; Viridiplantae; Streptophyta; Embryophyta; Tracheophyta; Spermatophyta; Magnoliophyta; eudicotyledons; core eudicotyledons; rosids; malvids; Brassicales; Brassicaceae; Camelineae; Arabidopsis	PF05701.6^WEMBL^Weak chloroplast movement under blue light^14-126^E:4.5e-15`PF05701.6^WEMBL^Weak chloroplast movement under blue light^146-382^E:1.5e-40	.	.	.	.
Aipa20002_comp1_c0_seq1	1.90469	1.1677	0.109113	0.898213	0.293732	-0.0844401	-0.507278	-1.07305	-1.42442	-0.260126	sp|Q9XHM5|G2OX2_PEA^Q9XHM5^Q:1437-430,H:1-340^74.41%ID^E:0^RecName: Full=Gibberellin 2-beta-dioxygenase 2;^Eukaryota; Viridiplantae; Streptophyta; Embryophyta; Tracheophyta; Spermatophyta; Magnoliophyta; eudicotyledons; core eudicotyledons; rosids; fabids; Fabales; Fabaceae; Papilionoideae; Fabeae; Pisum	.	m.112289	409-1437[-]	sp|Q9XHM5|G2OX2_PEA^Q9XHM5^Q:1-336,H:1-340^74.41%ID^E:0^RecName: Full=Gibberellin 2-beta-dioxygenase 2;^Eukaryota; Viridiplantae; Streptophyta; Embryophyta; Tracheophyta; Spermatophyta; Magnoliophyta; eudicotyledons; core eudicotyledons; rosids; fabids; Fabales; Fabaceae; Papilionoideae; Fabeae; Pisum	PF14226.1^DIOX_N^non-haem dioxygenase in morphine synthesis N-terminal^19-86^E:4.8e-16`PF03171.15^2OG-FeII_Oxy^2OG-Fe(II) oxygenase superfamily^170-281^E:1.6e-27	.	.	.	GO:0045543^molecular_function^gibberellin 2-beta-dioxygenase activity`GO:0005506^molecular_function^iron ion binding`GO:0016702^molecular_function^oxidoreductase activity, acting on single donors with incorporation of molecular oxygen, incorporation of two atoms of oxygen`GO:0009686^biological_process^gibberellin biosynthetic process
Aipa32728_comp0_c0_seq1	1.72079	1.21706	0.49557	0.702595	0.0557599	-0.102133	-0.96935	-0.51189	-0.758508	-0.870607	sp|O81974|C71D8_SOYBN^O81974^Q:545-48,H:1-167^58.68%ID^E:1e-60^RecName: Full=Cytochrome P450 71D8;^Eukaryota; Viridiplantae; Streptophyta; Embryophyta; Tracheophyta; Spermatophyta; Magnoliophyta; eudicotyledons; core eudicotyledons; rosids; fabids; Fabales; Fabaceae; Papilionoideae; Phaseoleae; Glycine	.	m.134065	27-545[-]	sp|O81974|C71D8_SOYBN^O81974^Q:1-166,H:1-167^58.68%ID^E:3e-61^RecName: Full=Cytochrome P450 71D8;^Eukaryota; Viridiplantae; Streptophyta; Embryophyta; Tracheophyta; Spermatophyta; Magnoliophyta; eudicotyledons; core eudicotyledons; rosids; fabids; Fabales; Fabaceae; Papilionoideae; Phaseoleae; Glycine	PF00067.17^p450^Cytochrome P450^33-165^E:3.7e-21	.	.	.	GO:0009055^molecular_function^electron carrier activity`GO:0020037^molecular_function^heme binding`GO:0005506^molecular_function^iron ion binding`GO:0004497^molecular_function^monooxygenase activity`GO:0016705^molecular_function^oxidoreductase activity, acting on paired donors, with incorporation or reduction of molecular oxygen
Aipa33293_comp0_c0_seq1	1.57355	0.426966	0.65753	0.713613	0.799815	-0.0892063	-1.24826	-0.828673	-0.335349	-1.00315	sp|Q9ZWS9|ARR3_ARATH^Q9ZWS9^Q:958-464,H:30-176^63.86%ID^E:2e-59^RecName: Full=Two-component response regulator ARR3;^Eukaryota; Viridiplantae; Streptophyta; Embryophyta; Tracheophyta; Spermatophyta; Magnoliophyta; eudicotyledons; core eudicotyledons; rosids; malvids; Brassicales; Brassicaceae; Camelineae; Arabidopsis	.	m.135169	290-991[-]	sp|Q9ZWS9|ARR3_ARATH^Q9ZWS9^Q:12-225,H:30-226^55.25%ID^E:6e-67^RecName: Full=Two-component response regulator ARR3;^Eukaryota; Viridiplantae; Streptophyta; Embryophyta; Tracheophyta; Spermatophyta; Magnoliophyta; eudicotyledons; core eudicotyledons; rosids; malvids; Brassicales; Brassicaceae; Camelineae; Arabidopsis	PF00072.19^Response_reg^Response regulator receiver domain^17-136^E:1.8e-20	.	.	COG3706^Response regulator containing a CheY-like receiver domain and a GGDEF domain	GO:0005737^cellular_component^cytoplasm`GO:0005634^cellular_component^nucleus`GO:0000156^molecular_function^phosphorelay response regulator activity`GO:0007623^biological_process^circadian rhythm`GO:0009736^biological_process^cytokinin mediated signaling pathway`GO:0010161^biological_process^red light signaling pathway`GO:0042752^biological_process^regulation of circadian rhythm`GO:0006355^biolog…
Adur35831_comp0_c0_seq1	0.755772	-0.0553509	0.60248	1.58259	0.935619	-0.824228	-0.556268	-0.867681	-0.693869	-0.645588	sp|O24617|MSH2_ARATH^O24617^Q:2853-55,H:9-937^75.13%ID^E:0^RecName: Full=DNA mismatch repair protein MSH2;^Eukaryota; Viridiplantae; Streptophyta; Embryophyta; Tracheophyta; Spermatophyta; Magnoliophyta; eudicotyledons; core eudicotyledons; rosids; malvids; Brassicales; Brassicaceae; Camelineae; Arabidopsis	.	m.54553	52-2883[-]	sp|O24617|MSH2_ARATH^O24617^Q:11-943,H:9-937^75.13%ID^E:0^RecName: Full=DNA mismatch repair protein MSH2;^Eukaryota; Viridiplantae; Streptophyta; Embryophyta; Tracheophyta; Spermatophyta; Magnoliophyta; eudicotyledons; core eudicotyledons; rosids; malvids; Brassicales; Brassicaceae; Camelineae; Arabidopsis	PF01624.15^MutS_I^MutS domain I^25-130^E:1.6e-15`PF05188.12^MutS_II^MutS domain II^145-285^E:9.3e-19`PF05192.13^MutS_III^MutS domain III^301-609^E:4.3e-39`PF05190.13^MutS_IV^MutS family domain IV^471-568^E:2e-17`PF00488.16^MutS_V^MutS domain V^618-863^E:2.3e-98	.	.	COG0249^Mismatch repair ATPase (MutS family)	GO:0032301^cellular_component^MutSalpha complex`GO:0032302^cellular_component^MutSbeta complex`GO:0000228^cellular_component^nuclear chromosome`GO:0005886^cellular_component^plasma membrane`GO:0005524^molecular_function^ATP binding`GO:0003684^molecular_function^damaged DNA binding`GO:0008094^molecular_function^DNA-dependent ATPase activity`GO:0000406^molecular_function^double-strand/single-strand…
Gyn_Aipa_c14297_g2_i1	0.826688	0.58333	0.716328	0.0541693	1.29359	-1.35504	0.137175	-0.168437	-1.07395	-0.543849	sp|Q940Q8|IX10L_ARATH^Q940Q8^Q:1386-223,H:28-415^94.07%ID^E:0^RecName: Full=Probable beta-1,4-xylosyltransferase IRX10L;^Eukaryota; Viridiplantae; Streptophyta; Embryophyta; Tracheophyta; Spermatophyta; Magnoliophyta; eudicotyledons; core eudicotyledons; rosids; malvids; Brassicales; Brassicaceae; Camelineae; Arabidopsis	.	m.29271	220-1386[-]	sp|Q940Q8|IX10L_ARATH^Q940Q8^Q:1-388,H:28-415^94.07%ID^E:0^RecName: Full=Probable beta-1,4-xylosyltransferase IRX10L;^Eukaryota; Viridiplantae; Streptophyta; Embryophyta; Tracheophyta; Spermatophyta; Magnoliophyta; eudicotyledons; core eudicotyledons; rosids; malvids; Brassicales; Brassicaceae; Camelineae; Arabidopsis	PF03016.10^Exostosin^Exostosin family^21-316^E:3.3e-75	.	.	.	GO:0005768^cellular_component^endosome`GO:0005794^cellular_component^Golgi apparatus`GO:0000139^cellular_component^Golgi membrane`GO:0016021^cellular_component^integral to membrane`GO:0005802^cellular_component^trans-Golgi network`GO:0080116^molecular_function^glucuronoxylan glucuronosyltransferase activity`GO:0010417^biological_process^glucuronoxylan biosynthetic process`GO:0009834^biological_pr…
Adur9280_comp0_c0_seq1	1.06852	1.13497	0.489564	0.972339	0.664499	0.176044	-0.918625	-0.762623	-1.17573	-0.91446	sp|Q9S7C9|ESCA_ARATH^Q9S7C9^Q:936-541,H:104-244^62.41%ID^E:2e-31^RecName: Full=Putative DNA-binding protein ESCAROLA;^Eukaryota; Viridiplantae; Streptophyta; Embryophyta; Tracheophyta; Spermatophyta; Magnoliophyta; eudicotyledons; core eudicotyledons; rosids; malvids; Brassicales; Brassicaceae; Camelineae; Arabidopsis	.	m.14636	343-1152[-]	sp|Q9S7C9|ESCA_ARATH^Q9S7C9^Q:23-204,H:55-244^57.59%ID^E:2e-48^RecName: Full=Putative DNA-binding protein ESCAROLA;^Eukaryota; Viridiplantae; Streptophyta; Embryophyta; Tracheophyta; Spermatophyta; Magnoliophyta; eudicotyledons; core eudicotyledons; rosids; malvids; Brassicales; Brassicaceae; Camelineae; Arabidopsis	PF03479.10^DUF296^Domain of unknown function (DUF296)^83-198^E:1.5e-39	.	.	.	GO:0005634^cellular_component^nucleus`GO:0003680^molecular_function^AT DNA binding`GO:0003690^molecular_function^double-stranded DNA binding`GO:0006325^biological_process^chromatin organization`GO:0010150^biological_process^leaf senescence`GO:0009640^biological_process^photomorphogenesis
Adur48137_comp1_c0_seq2	0.983484	0.353039	1.21801	0.656071	1.03921	-0.936876	-0.688414	-0.825416	-0.876502	-0.477105	.	.	m.74160	126-2144[-]	.	.	.	.	.	.
Aipa2970_comp0_c0_seq1	0.203015	1.18649	0.528718	0.851239	1.4496	-0.914137	-0.759242	-1.28758	-0.245755	-0.549179	.	.	m.83824	108-518[-]	.	PF03004.9^Transposase_24^Plant transposase (Ptta/En/Spm family)^9-54^E:2.8e-05	.	.	.	.
Adur18028_comp0_c1_seq1	0.124384	1.54033	1.24149	0.535908	0.816763	-1.0195	-0.69503	-0.810968	-0.603963	-0.5745	.	.	.	.	.	.	.	.	.	.
Adur292_comp2_c1_seq1	0.83507	0.849442	1.39765	0.190362	1.14305	-0.45024	-0.971755	-0.847194	-0.789704	-0.795179	sp|O04865|PLDA1_VIGUN^O04865^Q:1915-173,H:230-809^69.4%ID^E:0^RecName: Full=Phospholipase D alpha 1;^Eukaryota; Viridiplantae; Streptophyta; Embryophyta; Tracheophyta; Spermatophyta; Magnoliophyta; eudicotyledons; core eudicotyledons; rosids; fabids; Fabales; Fabaceae; Papilionoideae; Phaseoleae; Vigna	.	m.591	170-1915[-]	sp|O04865|PLDA1_VIGUN^O04865^Q:1-581,H:230-809^69.4%ID^E:0^RecName: Full=Phospholipase D alpha 1;^Eukaryota; Viridiplantae; Streptophyta; Embryophyta; Tracheophyta; Spermatophyta; Magnoliophyta; eudicotyledons; core eudicotyledons; rosids; fabids; Fabales; Fabaceae; Papilionoideae; Phaseoleae; Vigna	PF00614.17^PLDc^Phospholipase D Active site motif^95-132^E:3.6e-09`PF13091.1^PLDc_2^PLD-like domain^396-455^E:1.6e-06`PF00614.17^PLDc^Phospholipase D Active site motif^423-449^E:3.7e-08`PF12357.3^PLD_C^Phospholipase D C terminal^501-572^E:1.6e-25	.	.	.	GO:0016020^cellular_component^membrane`GO:0005509^molecular_function^calcium ion binding`GO:0070290^molecular_function^NAPE-specific phospholipase D activity`GO:0004630^molecular_function^phospholipase D activity`GO:0016042^biological_process^lipid catabolic process`GO:0046470^biological_process^phosphatidylcholine metabolic process
Aipa18778_comp0_c0_seq2	0.524008	0.140894	0.832915	1.09868	0.943362	-0.540772	-0.872113	-0.2543	-1.32426	-0.326781	sp|Q9M667|RPP13_ARATH^Q9M667^Q:1285-2,H:1-433^34.86%ID^E:9e-65^RecName: Full=Disease resistance protein RPP13;^Eukaryota; Viridiplantae; Streptophyta; Embryophyta; Tracheophyta; Spermatophyta; Magnoliophyta; eudicotyledons; core eudicotyledons; rosids; malvids; Brassicales; Brassicaceae; Camelineae; Arabidopsis	.	m.110336	2-1285[-]	sp|Q9M667|RPP13_ARATH^Q9M667^Q:1-428,H:1-433^34.86%ID^E:2e-74^RecName: Full=Disease resistance protein RPP13;^Eukaryota; Viridiplantae; Streptophyta; Embryophyta; Tracheophyta; Spermatophyta; Magnoliophyta; eudicotyledons; core eudicotyledons; rosids; malvids; Brassicales; Brassicaceae; Camelineae; Arabidopsis	PF00931.17^NB-ARC^NB-ARC domain^168-428^E:1.2e-76	.	.	KOG4658^Apoptotic ATPase	GO:0005737^cellular_component^cytoplasm`GO:0005886^cellular_component^plasma membrane`GO:0043531^molecular_function^ADP binding`GO:0005524^molecular_function^ATP binding`GO:0009814^biological_process^defense response, incompatible interaction`GO:0009626^biological_process^plant-type hypersensitive response
Aipa42590_comp1_c0_seq20	0.898915	1.49975	0.961187	0.574092	0.51182	-0.393647	-1.17962	-0.211881	-1.11062	-0.750448	sp|Q9LF10|CRS1_ARATH^Q9LF10^Q:2381-528,H:138-707^54.21%ID^E:0^RecName: Full=Chloroplastic group IIA intron splicing facilitator CRS1, chloroplastic;^Eukaryota; Viridiplantae; Streptophyta; Embryophyta; Tracheophyta; Spermatophyta; Magnoliophyta; eudicotyledons; core eudicotyledons; rosids; malvids; Brassicales; Brassicaceae; Camelineae; Arabidopsis	.	m.150682	462-2489[-]	sp|Q9LF10|CRS1_ARATH^Q9LF10^Q:37-663,H:138-716^54.23%ID^E:0^RecName: Full=Chloroplastic group IIA intron splicing facilitator CRS1, chloroplastic;^Eukaryota; Viridiplantae; Streptophyta; Embryophyta; Tracheophyta; Spermatophyta; Magnoliophyta; eudicotyledons; core eudicotyledons; rosids; malvids; Brassicales; Brassicaceae; Camelineae; Arabidopsis	PF01985.16^CRS1_YhbY^CRS1 / YhbY (CRM) domain^108-186^E:3.1e-13`PF01985.16^CRS1_YhbY^CRS1 / YhbY (CRM) domain^307-391^E:5.1e-14`PF01985.16^CRS1_YhbY^CRS1 / YhbY (CRM) domain^520-607^E:7.7e-16	.	.	.	GO:0009570^cellular_component^chloroplast stroma`GO:0030529^cellular_component^ribonucleoprotein complex`GO:0003723^molecular_function^RNA binding`GO:0000373^biological_process^Group II intron splicing`GO:0006397^biological_process^mRNA processing`GO:0006417^biological_process^regulation of translation
Gyn_Adur_c9192_g1_i1	1.30769	0.589617	0.679641	0.171272	1.152	0.17339	-0.589163	-0.400643	-1.62497	-0.826402	sp|Q8L844|PP413_ARATH^Q8L844^Q:2383-476,H:68-708^71.76%ID^E:0^RecName: Full=Pentatricopeptide repeat-containing protein At5g42310, mitochondrial;^Eukaryota; Viridiplantae; Streptophyta; Embryophyta; Tracheophyta; Spermatophyta; Magnoliophyta; eudicotyledons; core eudicotyledons; rosids; malvids; Brassicales; Brassicaceae; Camelineae; Arabidopsis	.	m.5831	473-2542[-]	sp|Q8L844|PP413_ARATH^Q8L844^Q:54-689,H:68-708^71.92%ID^E:0^RecName: Full=Pentatricopeptide repeat-containing protein At5g42310, mitochondrial;^Eukaryota; Viridiplantae; Streptophyta; Embryophyta; Tracheophyta; Spermatophyta; Magnoliophyta; eudicotyledons; core eudicotyledons; rosids; malvids; Brassicales; Brassicaceae; Camelineae; Arabidopsis	PF13812.1^PPR_3^Pentatricopeptide repeat domain^179-211^E:9.8e-07`PF13041.1^PPR_2^PPR repeat family^180-224^E:9e-11`PF01535.15^PPR^PPR repeat^180-209^E:6.4e-09`PF13812.1^PPR_3^Pentatricopeptide repeat domain^287-318^E:0.003`PF01535.15^PPR^PPR repeat^290-316^E:0.022`PF13041.1^PPR_2^PPR repeat family^320-366^E:1.2e-11`PF01535.15^PPR^PPR repeat^322-351^E:2.3e-05`PF13812.1^PPR_3^Pentatricopeptide rep…	.	.	.	GO:0009507^cellular_component^chloroplast`GO:0005739^cellular_component^mitochondrion
Adur19335_comp0_c0_seq5	0.0446815	1.72669	1.35931	0.902567	0.345206	-0.798641	-0.589465	-0.690081	-0.725827	-0.983987	sp|O60100|IMB4_SCHPO^O60100^Q:1638-466,H:677-1058^26.99%ID^E:1e-25^RecName: Full=Probable importin subunit beta-4;^Eukaryota; Fungi; Dikarya; Ascomycota; Taphrinomycotina; Schizosaccharomycetes; Schizosaccharomycetales; Schizosaccharomycetaceae; Schizosaccharomyces	.	m.28836	1087-1470[-]	.	.	.	.	.	.
Aipa45146_comp0_c0_seq1	0.59779	1.10446	0.461033	1.03496	1.18741	-0.585192	-1.10382	-1.06795	-0.216024	-0.845254	.	.	m.155149	283-1701[-]	sp|P15922|PEHX_ERWCH^P15922^Q:32-313,H:148-477^27.46%ID^E:6e-23^RecName: Full=Exo-poly-alpha-D-galacturonosidase;^Bacteria; Proteobacteria; Gammaproteobacteria; Enterobacteriales; Enterobacteriaceae; Dickeya	PF12708.2^Pectate_lyase_3^Pectate lyase superfamily protein^36-287^E:4.3e-14`PF00295.12^Glyco_hydro_28^Glycosyl hydrolases family 28^100-386^E:2.2e-19	.	.	.	GO:0005576^cellular_component^extracellular region`GO:0033917^molecular_function^exo-poly-alpha-galacturonosidase activity`GO:0004650^molecular_function^polygalacturonase activity`GO:0005975^biological_process^carbohydrate metabolic process
Adur23237_comp1_c0_seq1	0.625364	0.497327	-0.318972	1.17857	1.34928	-0.278994	-1.03317	-0.617183	-0.857048	-0.170947	.	.	m.34892	3-875[-]	.	.	.	.	.	.
Aipa45179_comp0_c0_seq1	1.36536	0.544563	0.379584	1.05795	0.89809	-0.983287	-1.00788	-1.09601	-1.00173	0.480006	sp|O22938|Y2182_ARATH^O22938^Q:3184-527,H:1-888^71.06%ID^E:0^RecName: Full=Leucine-rich repeat receptor-like tyrosine-protein kinase At2g41820;^Eukaryota; Viridiplantae; Streptophyta; Embryophyta; Tracheophyta; Spermatophyta; Magnoliophyta; eudicotyledons; core eudicotyledons; rosids; malvids; Brassicales; Brassicaceae; Camelineae; Arabidopsis	.	m.155261	521-3394[-]	sp|O22938|Y2182_ARATH^O22938^Q:71-956,H:1-888^71.06%ID^E:0^RecName: Full=Leucine-rich repeat receptor-like tyrosine-protein kinase At2g41820;^Eukaryota; Viridiplantae; Streptophyta; Embryophyta; Tracheophyta; Spermatophyta; Magnoliophyta; eudicotyledons; core eudicotyledons; rosids; malvids; Brassicales; Brassicaceae; Camelineae; Arabidopsis	PF08263.7^LRRNT_2^Leucine rich repeat N-terminal domain^96-128^E:0.00016`PF13516.1^LRR_6^Leucine Rich repeat^154-176^E:0.47`PF13504.1^LRR_7^Leucine rich repeat^156-170^E:18`PF12799.2^LRR_4^Leucine Rich repeats (2 copies)^157-192^E:6.5e-07`PF13855.1^LRR_8^Leucine rich repeat^157-214^E:6.9e-11`PF00560.28^LRR_1^Leucine Rich Repeat^157-178^E:0.15`PF12799.2^LRR_4^Leucine Rich repeats (2 copies)^181-21…	.	.	COG4886^Leucine-rich repeat (LRR) protein	GO:0016021^cellular_component^integral to membrane`GO:0005886^cellular_component^plasma membrane`GO:0005524^molecular_function^ATP binding`GO:0004714^molecular_function^transmembrane receptor protein tyrosine kinase activity
Gyn_Aipa_c43066_g1_i1	0.313584	0.700439	1.20863	0.737272	0.52209	-0.331568	-0.78125	-0.0804182	-1.4948	-0.455965	.	.	.	.	.	.	.	.	.	.
Gyn_Aipa_c52586_g1_i1	1.1759	0.493783	0.718098	0.860844	0.940373	-0.874536	-1.16411	-0.0629246	-1.18858	-0.342298	.	.	m.26615	2-1225[-]	.	PF14365.1^DUF4409^Domain of unknown function (DUF4409)^102-211^E:6.7e-39`PF03080.10^DUF239^Domain of unknown function (DUF239)^216-408^E:1.1e-80	.	.	.	.
Adur14264_comp1_c0_seq1	0.893064	-0.0429663	0.20779	1.28324	0.930709	-1.11714	-0.344448	-0.192272	-0.940075	-0.394536	sp|Q38827|IAA9_ARATH^Q38827^Q:1454-420,H:1-338^60.63%ID^E:2e-124^RecName: Full=Auxin-responsive protein IAA9;^Eukaryota; Viridiplantae; Streptophyta; Embryophyta; Tracheophyta; Spermatophyta; Magnoliophyta; eudicotyledons; core eudicotyledons; rosids; malvids; Brassicales; Brassicaceae; Camelineae; Arabidopsis	.	m.21685	417-1472[-]	sp|Q38827|IAA9_ARATH^Q38827^Q:10-351,H:4-338^61.74%ID^E:1e-135^RecName: Full=Auxin-responsive protein IAA9;^Eukaryota; Viridiplantae; Streptophyta; Embryophyta; Tracheophyta; Spermatophyta; Magnoliophyta; eudicotyledons; core eudicotyledons; rosids; malvids; Brassicales; Brassicaceae; Camelineae; Arabidopsis	PF02309.11^AUX_IAA^AUX/IAA family^69-343^E:2.5e-85	.	.	.	GO:0005634^cellular_component^nucleus`GO:0003700^molecular_function^sequence-specific DNA binding transcription factor activity`GO:0009734^biological_process^auxin mediated signaling pathway`GO:0006351^biological_process^transcription, DNA-dependent
Aipa50190_comp0_c0_seq3	1.67344	0.342618	0.624913	0.885858	0.572724	-0.115223	-0.622879	-1.16138	-0.554085	-0.973969	sp|Q8BKN5|GCP5_MOUSE^Q8BKN5^Q:1668-655,H:685-1014^27.82%ID^E:4e-31^RecName: Full=Gamma-tubulin complex component 5;^Eukaryota; Metazoa; Chordata; Craniata; Vertebrata; Euteleostomi; Mammalia; Eutheria; Euarchontoglires; Glires; Rodentia; Sciurognathi; Muroidea; Muridae; Murinae; Mus; Mus	.	m.165108	2903-3547[-]	.	PF04130.8^Spc97_Spc98^Spc97 / Spc98 family^45-206^E:4.2e-22	.	.	.	.
Adur39611_comp0_c0_seq1	1.12256	0.0865328	0.520028	1.21478	0.939558	-0.455191	-0.822353	-0.802569	-0.690267	-0.710051	sp|Q9LV48|PERK1_ARATH^Q9LV48^Q:1776-598,H:259-651^78.54%ID^E:0^RecName: Full=Proline-rich receptor-like protein kinase PERK1;^Eukaryota; Viridiplantae; Streptophyta; Embryophyta; Tracheophyta; Spermatophyta; Magnoliophyta; eudicotyledons; core eudicotyledons; rosids; malvids; Brassicales; Brassicaceae; Camelineae; Arabidopsis	.	m.59566	2069-2389[+]	.	.	.	.	.	.
Aipa36082_comp1_c0_seq1	0.727845	0.0421218	1.39402	1.41555	-0.0159423	-0.477056	-0.814111	-0.69855	-0.820909	-0.496317	.	.	.	.	.	.	.	.	.	.
Aipa43907_comp0_c0_seq2	0.329051	0.385329	0.58364	1.39297	1.0821	-0.172087	-0.992131	-0.56871	-0.890296	-0.911735	sp|Q9SY02|PP301_ARATH^Q9SY02^Q:1977-376,H:130-689^39.79%ID^E:1e-145^RecName: Full=Pentatricopeptide repeat-containing protein At4g02750;^Eukaryota; Viridiplantae; Streptophyta; Embryophyta; Tracheophyta; Spermatophyta; Magnoliophyta; eudicotyledons; core eudicotyledons; rosids; malvids; Brassicales; Brassicaceae; Camelineae; Arabidopsis`sp|Q9SY02|PP301_ARATH^Q9SY02^Q:1842-541,H:52-568^25.33%ID^E:…	.	m.152614	352-2151[-]	sp|Q9SY02|PP301_ARATH^Q9SY02^Q:59-592,H:130-689^39.79%ID^E:5e-148^RecName: Full=Pentatricopeptide repeat-containing protein At4g02750;^Eukaryota; Viridiplantae; Streptophyta; Embryophyta; Tracheophyta; Spermatophyta; Magnoliophyta; eudicotyledons; core eudicotyledons; rosids; malvids; Brassicales; Brassicaceae; Camelineae; Arabidopsis`sp|Q9SY02|PP301_ARATH^Q9SY02^Q:85-535,H:63-566^26.77%ID^E:9e-4…	PF01535.15^PPR^PPR repeat^62-84^E:0.087`PF13812.1^PPR_3^Pentatricopeptide repeat domain^62-82^E:0.073`PF01535.15^PPR^PPR repeat^87-113^E:0.00015`PF13041.1^PPR_2^PPR repeat family^117-149^E:1.2e-07`PF13812.1^PPR_3^Pentatricopeptide repeat domain^119-148^E:0.037`PF01535.15^PPR^PPR repeat^120-149^E:2.3e-07`PF13041.1^PPR_2^PPR repeat family^148-192^E:9.9e-11`PF12854.2^PPR_1^PPR repeat^149-177^E:5.4e-…	.	.	.	.
Gyn_Aipa_c55905_g1_i1	0.914355	0.568383	0.72666	0.604275	1.0844	-0.550143	-1.09146	-0.37598	-1.38565	-0.000588388	sp|Q9FHM0|YLS7_ARATH^Q9FHM0^Q:1126-83,H:136-488^28.34%ID^E:1e-37^.^.	.	m.26899	71-1156[-]	sp|Q9FHM0|YLS7_ARATH^Q9FHM0^Q:11-358,H:136-488^28.34%ID^E:6e-38^.^.	PF14416.1^PMR5N^PMR5 N terminal Domain^11-65^E:6.7e-23`PF13839.1^PC-Esterase^GDSL/SGNH-like Acyl-Esterase family found in Pmr5 and Cas1p^66-359^E:2.3e-79	.	.	.	.
Gyn_Adur_c2414_g1_i1	1.3236	0.547387	0.679498	0.240791	0.892869	0.203899	-1.67955	-0.217858	-1.52202	0.155043	.	.	m.1029	699-2582[-]	.	PF13414.1^TPR_11^TPR repeat^405-473^E:1.5e-12	.	.	.	.
Aipa44354_comp0_c0_seq3	0.367421	0.945219	1.14278	1.02358	0.718956	-0.842809	-0.409047	-0.266667	-0.909032	-1.33286	sp|Q39247|2ABB_ARATH^Q39247^Q:2338-863,H:7-501^80.72%ID^E:0^RecName: Full=Serine/threonine protein phosphatase 2A 55 kDa regulatory subunit B beta isoform;^Eukaryota; Viridiplantae; Streptophyta; Embryophyta; Tracheophyta; Spermatophyta; Magnoliophyta; eudicotyledons; core eudicotyledons; rosids; malvids; Brassicales; Brassicaceae; Camelineae; Arabidopsis	.	m.153689	860-2362[-]	sp|Q39247|2ABB_ARATH^Q39247^Q:1-500,H:1-501^81.36%ID^E:0^RecName: Full=Serine/threonine protein phosphatase 2A 55 kDa regulatory subunit B beta isoform;^Eukaryota; Viridiplantae; Streptophyta; Embryophyta; Tracheophyta; Spermatophyta; Magnoliophyta; eudicotyledons; core eudicotyledons; rosids; malvids; Brassicales; Brassicaceae; Camelineae; Arabidopsis	.	.	.	COG5170^Serine/threonine protein phosphatase 2A, regulatory subunit	GO:0005829^cellular_component^cytosol`GO:0000159^cellular_component^protein phosphatase type 2A complex`GO:0008601^molecular_function^protein phosphatase type 2A regulator activity`GO:0006470^biological_process^protein dephosphorylation`GO:0007165^biological_process^signal transduction
Adur9988_comp0_c0_seq2	0.461131	0.871763	0.186896	1.13886	1.15169	-0.637254	-0.448496	-1.22822	-0.192704	-0.859368	sp|Q940B0|RL183_ARATH^Q940B0^Q:795-274,H:1-174^86.21%ID^E:2e-105^RecName: Full=60S ribosomal protein L18-3;^Eukaryota; Viridiplantae; Streptophyta; Embryophyta; Tracheophyta; Spermatophyta; Magnoliophyta; eudicotyledons; core eudicotyledons; rosids; malvids; Brassicales; Brassicaceae; Camelineae; Arabidopsis	.	m.15817	232-813[-]	sp|O65729|RL18_CICAR^O65729^Q:10-193,H:1-183^89.13%ID^E:6e-115^RecName: Full=60S ribosomal protein L18;^Eukaryota; Viridiplantae; Streptophyta; Embryophyta; Tracheophyta; Spermatophyta; Magnoliophyta; eudicotyledons; core eudicotyledons; rosids; fabids; Fabales; Fabaceae; Papilionoideae; Cicereae; Cicer	PF00828.14^Ribosomal_L18e^Ribosomal protein L18e/L15^8-128^E:2.6e-25	.	.	.	GO:0005840^cellular_component^ribosome`GO:0003735^molecular_function^structural constituent of ribosome`GO:0006412^biological_process^translation
Adur20852_comp1_c0_seq1	0.34238	1.36767	0.617702	0.956279	0.817025	-0.592803	-1.42559	0.184469	-1.21717	-0.479943	.	.	m.31230	1-1257[-]	.	.	.	.	.	.
Aipa26490_comp0_c0_seq4	0.827036	1.06867	0.261954	1.06995	1.14681	-0.440677	-0.992789	-1.39054	-0.10025	-0.818252	sp|Q96452|1433C_SOYBN^Q96452^Q:999-298,H:25-258^86.38%ID^E:7e-141^RecName: Full=14-3-3-like protein C;^Eukaryota; Viridiplantae; Streptophyta; Embryophyta; Tracheophyta; Spermatophyta; Magnoliophyta; eudicotyledons; core eudicotyledons; rosids; fabids; Fabales; Fabaceae; Papilionoideae; Phaseoleae; Glycine	.	m.123359	292-1032[-]	sp|Q96452|1433C_SOYBN^Q96452^Q:12-245,H:25-258^86.38%ID^E:1e-142^RecName: Full=14-3-3-like protein C;^Eukaryota; Viridiplantae; Streptophyta; Embryophyta; Tracheophyta; Spermatophyta; Magnoliophyta; eudicotyledons; core eudicotyledons; rosids; fabids; Fabales; Fabaceae; Papilionoideae; Phaseoleae; Glycine	PF00244.15^14-3-3^14-3-3 protein^12-227^E:3.7e-105	.	.	.	.
Adur8770_comp0_c0_seq1	-0.0460084	1.17672	0.490302	1.53108	0.700459	-0.986257	-0.97534	-0.703318	-0.201124	-0.609612	sp|Q9SEZ6|RNH2A_ARATH^Q9SEZ6^Q:961-239,H:58-296^70.12%ID^E:5e-123^RecName: Full=Ribonuclease H2 subunit A;^Eukaryota; Viridiplantae; Streptophyta; Embryophyta; Tracheophyta; Spermatophyta; Magnoliophyta; eudicotyledons; core eudicotyledons; rosids; malvids; Brassicales; Brassicaceae; Camelineae; Arabidopsis	.	m.13745	230-961[-]	sp|Q9SEZ6|RNH2A_ARATH^Q9SEZ6^Q:1-241,H:58-296^70.12%ID^E:3e-124^RecName: Full=Ribonuclease H2 subunit A;^Eukaryota; Viridiplantae; Streptophyta; Embryophyta; Tracheophyta; Spermatophyta; Magnoliophyta; eudicotyledons; core eudicotyledons; rosids; malvids; Brassicales; Brassicaceae; Camelineae; Arabidopsis	PF01351.13^RNase_HII^Ribonuclease HII^2-170^E:1.8e-33	.	.	COG0164^Ribonuclease HII	GO:0046872^molecular_function^metal ion binding`GO:0004523^molecular_function^ribonuclease H activity`GO:0003723^molecular_function^RNA binding`GO:0090305^biological_process^nucleic acid phosphodiester bond hydrolysis`GO:0016070^biological_process^RNA metabolic process
Adur46525_comp2_c0_seq1	1.53632	-0.198105	0.85427	0.924872	0.70707	-0.347303	-0.664347	-0.770917	-1.16656	-0.429228	sp|Q41639|CDC2_VIGAC^Q41639^Q:1265-384,H:1-294^96.94%ID^E:0^RecName: Full=Cell division control protein 2 homolog;^Eukaryota; Viridiplantae; Streptophyta; Embryophyta; Tracheophyta; Spermatophyta; Magnoliophyta; eudicotyledons; core eudicotyledons; rosids; fabids; Fabales; Fabaceae; Papilionoideae; Phaseoleae; Vigna	.	m.71783	381-1265[-]	sp|Q41639|CDC2_VIGAC^Q41639^Q:1-294,H:1-294^96.94%ID^E:0^RecName: Full=Cell division control protein 2 homolog;^Eukaryota; Viridiplantae; Streptophyta; Embryophyta; Tracheophyta; Spermatophyta; Magnoliophyta; eudicotyledons; core eudicotyledons; rosids; fabids; Fabales; Fabaceae; Papilionoideae; Phaseoleae; Vigna	PF00069.20^Pkinase^Protein kinase domain^4-287^E:4.7e-79`PF07714.12^Pkinase_Tyr^Protein tyrosine kinase^6-199^E:8.6e-33	.	.	.	GO:0005524^molecular_function^ATP binding`GO:0004693^molecular_function^cyclin-dependent protein kinase activity`GO:0008353^molecular_function^RNA polymerase II carboxy-terminal domain kinase activity`GO:0051301^biological_process^cell division`GO:0007067^biological_process^mitosis
Aipa24882_comp0_c0_seq1	1.06992	0.143281	0.962963	0.293994	1.32986	-0.0113208	-0.966158	-0.553238	-0.813825	-1.05108	sp|Q6TUG0|DJB11_RAT^Q6TUG0^Q:1188-133,H:4-343^47.18%ID^E:1e-91^RecName: Full=DnaJ homolog subfamily B member 11;^Eukaryota; Metazoa; Chordata; Craniata; Vertebrata; Euteleostomi; Mammalia; Eutheria; Euarchontoglires; Glires; Rodentia; Sciurognathi; Muroidea; Muridae; Murinae; Rattus	.	m.120445	127-1167[-]	sp|Q6TUG0|DJB11_RAT^Q6TUG0^Q:1-345,H:1-343^47.32%ID^E:1e-95^RecName: Full=DnaJ homolog subfamily B member 11;^Eukaryota; Metazoa; Chordata; Craniata; Vertebrata; Euteleostomi; Mammalia; Eutheria; Euarchontoglires; Glires; Rodentia; Sciurognathi; Muroidea; Muridae; Murinae; Rattus	PF00226.26^DnaJ^DnaJ domain^28-89^E:7.9e-29`PF01556.13^CTDII^DnaJ C terminal domain^261-339^E:2.2e-24	.	.	COG0484^DnaJ-class molecular chaperone with C-terminal Zn finger domain	GO:0005788^cellular_component^endoplasmic reticulum lumen`GO:0005634^cellular_component^nucleus`GO:0016556^biological_process^mRNA modification`GO:0006457^biological_process^protein folding
Aipa41796_comp0_c0_seq3	0.754522	0.565494	1.21544	1.0513	0.780202	-0.306839	-1.19903	-1.36899	-0.788145	-0.26395	.	.	m.148833	578-2050[-]	.	PF00753.22^Lactamase_B^Metallo-beta-lactamase superfamily^262-373^E:4.3e-08	.	.	.	.
Gyn_Aipa_c409_g1_i1	1.45945	0.443081	0.453616	0.317089	0.68706	0.199102	-0.261045	-0.0739522	-1.88504	-0.70518	sp|Q9SJQ6|ROS1_ARATH^Q9SJQ6^Q:1083-1,H:845-1189^64.82%ID^E:9e-114^RecName: Full=Protein ROS1;^Eukaryota; Viridiplantae; Streptophyta; Embryophyta; Tracheophyta; Spermatophyta; Magnoliophyta; eudicotyledons; core eudicotyledons; rosids; malvids; Brassicales; Brassicaceae; Camelineae; Arabidopsis`sp|Q9SJQ6|ROS1_ARATH^Q9SJQ6^Q:2301-1876,H:576-709^48.97%ID^E:9e-21^RecName: Full=Protein ROS1;^Eukaryot…	.	m.28008	1-2301[-]	sp|Q9SJQ6|ROS1_ARATH^Q9SJQ6^Q:407-767,H:845-1189^64.82%ID^E:3e-152^RecName: Full=Protein ROS1;^Eukaryota; Viridiplantae; Streptophyta; Embryophyta; Tracheophyta; Spermatophyta; Magnoliophyta; eudicotyledons; core eudicotyledons; rosids; malvids; Brassicales; Brassicaceae; Camelineae; Arabidopsis`sp|Q9SJQ6|ROS1_ARATH^Q9SJQ6^Q:1-298,H:576-843^34.63%ID^E:3e-22^RecName: Full=Protein ROS1;^Eukaryota; …	PF00730.20^HhH-GPD^HhH-GPD superfamily base excision DNA repair protein^444-564^E:5.9e-09	.	.	COG0177^Predicted EndoIII-related endonuclease	GO:0005634^cellular_component^nucleus`GO:0051539^molecular_function^4 iron, 4 sulfur cluster binding`GO:0003677^molecular_function^DNA binding`GO:0019104^molecular_function^DNA N-glycosylase activity`GO:0003906^molecular_function^DNA-(apurinic or apyrimidinic site) lyase activity`GO:0004519^molecular_function^endonuclease activity`GO:0046872^molecular_function^metal ion binding`GO:0006284^biologi…
Aipa4280_comp0_c0_seq1	0.499514	1.44582	0.420656	1.1572	0.444313	-0.643939	-1.05874	-0.255953	-0.908904	-0.451523	sp|Q9SCZ4|FERON_ARATH^Q9SCZ4^Q:1056-97,H:516-833^65.31%ID^E:7e-141^RecName: Full=Receptor-like protein kinase FERONIA;^Eukaryota; Viridiplantae; Streptophyta; Embryophyta; Tracheophyta; Spermatophyta; Magnoliophyta; eudicotyledons; core eudicotyledons; rosids; malvids; Brassicales; Brassicaceae; Camelineae; Arabidopsis`sp|Q9SCZ4|FERON_ARATH^Q9SCZ4^Q:1596-1270,H:312-418^44.04%ID^E:5e-20^RecName: F…	.	m.86252	85-1599[-]	sp|Q9SCZ4|FERON_ARATH^Q9SCZ4^Q:2-501,H:312-833^51.71%ID^E:1e-175^RecName: Full=Receptor-like protein kinase FERONIA;^Eukaryota; Viridiplantae; Streptophyta; Embryophyta; Tracheophyta; Spermatophyta; Magnoliophyta; eudicotyledons; core eudicotyledons; rosids; malvids; Brassicales; Brassicaceae; Camelineae; Arabidopsis	PF12819.2^Malectin_like^Carbohydrate-binding protein of the ER^2-100^E:1.2e-15`PF11721.3^Malectin^Di-glucose binding within endoplasmic reticulum^7-71^E:1.4e-07`PF00069.20^Pkinase^Protein kinase domain^207-472^E:4.5e-47`PF07714.12^Pkinase_Tyr^Protein tyrosine kinase^208-474^E:3.2e-51	.	.	COG0515^Serine/threonine protein kinase	GO:0043680^cellular_component^filiform apparatus`GO:0016021^cellular_component^integral to membrane`GO:0005886^cellular_component^plasma membrane`GO:0009506^cellular_component^plasmodesma`GO:0005524^molecular_function^ATP binding`GO:0004672^molecular_function^protein kinase activity`GO:0004674^molecular_function^protein serine/threonine kinase activity`GO:0050832^biological_process^defense respon…
Gyn_Adur_c17043_g1_i1	0.584368	0.969805	1.15848	0.86192	0.792849	-0.21217	-1.50837	-0.72767	-0.758087	-0.643074	sp|Q8W4I4|POT6_ARATH^Q8W4I4^Q:485-3,H:37-199^72.39%ID^E:2e-76^RecName: Full=Potassium transporter 6;^Eukaryota; Viridiplantae; Streptophyta; Embryophyta; Tracheophyta; Spermatophyta; Magnoliophyta; eudicotyledons; core eudicotyledons; rosids; malvids; Brassicales; Brassicaceae; Camelineae; Arabidopsis	.	m.15902	3-485[-]	sp|Q8W4I4|POT6_ARATH^Q8W4I4^Q:1-161,H:37-199^72.39%ID^E:2e-76^RecName: Full=Potassium transporter 6;^Eukaryota; Viridiplantae; Streptophyta; Embryophyta; Tracheophyta; Spermatophyta; Magnoliophyta; eudicotyledons; core eudicotyledons; rosids; malvids; Brassicales; Brassicaceae; Camelineae; Arabidopsis	PF02705.11^K_trans^K+ potassium transporter^1-153^E:3.3e-38	.	.	COG3158^K+ transporter	GO:0016021^cellular_component^integral to membrane`GO:0005886^cellular_component^plasma membrane`GO:0015079^molecular_function^potassium ion transmembrane transporter activity
Gyn_Adur_c62667_g1_i1	0.9555	0.259078	0.48513	0.818499	1.09707	-0.320892	-1.07211	-0.46246	-0.695361	-0.659589	sp|Q0JLC5|PDR3_ORYSJ^Q0JLC5^Q:479-6,H:851-1008^86.08%ID^E:2e-87^RecName: Full=Pleiotropic drug resistance protein 3;^Eukaryota; Viridiplantae; Streptophyta; Embryophyta; Tracheophyta; Spermatophyta; Magnoliophyta; Liliopsida; Poales; Poaceae; BEP clade; Ehrhartoideae; Oryzeae; Oryza	.	m.17360	3-521[-]	sp|A2WSH0|PDR3_ORYSI^A2WSH0^Q:12-172,H:848-1008^85.71%ID^E:4e-89^RecName: Full=Pleiotropic drug resistance protein 3;^Eukaryota; Viridiplantae; Streptophyta; Embryophyta; Tracheophyta; Spermatophyta; Magnoliophyta; Liliopsida; Poales; Poaceae; BEP clade; Ehrhartoideae; Oryzeae; Oryza	PF00005.22^ABC_tran^ABC transporter^52-168^E:3.5e-11	.	.	COG1131^ABC-type multidrug transport system, ATPase component	GO:0016021^cellular_component^integral to membrane`GO:0005524^molecular_function^ATP binding`GO:0016887^molecular_function^ATPase activity`GO:0006200^biological_process^ATP catabolic process`GO:0006810^biological_process^transport
Gyn_Aipa_c20026_g1_i1	0.91343	-0.0441654	1.31084	0.313083	0.898633	-0.397186	-0.993305	0.00445428	-1.08843	-0.627601	sp|P0C2F6|RNHX1_ARATH^P0C2F6^Q:1013-6,H:5-347^28.28%ID^E:3e-36^RecName: Full=Putative ribonuclease H protein At1g65750;^Eukaryota; Viridiplantae; Streptophyta; Embryophyta; Tracheophyta; Spermatophyta; Magnoliophyta; eudicotyledons; core eudicotyledons; rosids; malvids; Brassicales; Brassicaceae; Camelineae; Arabidopsis	.	m.23112	510-1484[-]	sp|P0C2F6|RNHX1_ARATH^P0C2F6^Q:158-313,H:5-162^32.28%ID^E:6e-24^RecName: Full=Putative ribonuclease H protein At1g65750;^Eukaryota; Viridiplantae; Streptophyta; Embryophyta; Tracheophyta; Spermatophyta; Magnoliophyta; eudicotyledons; core eudicotyledons; rosids; malvids; Brassicales; Brassicaceae; Camelineae; Arabidopsis	PF00078.22^RVT_1^Reverse transcriptase (RNA-dependent DNA polymerase)^3-155^E:6.2e-26	.	.	.	GO:0046872^molecular_function^metal ion binding`GO:0003676^molecular_function^nucleic acid binding`GO:0004523^molecular_function^ribonuclease H activity`GO:0090305^biological_process^nucleic acid phosphodiester bond hydrolysis
Gyn_Adur_c19859_g1_i1	1.29089	0.601537	0.354748	1.42237	0.374657	-0.75601	-0.892055	-0.736101	-0.182796	-0.84643	.	.	.	.	.	.	.	.	.	.
Gyn_Adur_c7826_g1_i2	0.609111	1.02037	1.14223	0.861023	0.884457	-0.540316	-1.00196	-1.05117	-0.547346	-0.833238	sp|B9RAJ0|DNPEP_RICCO^B9RAJ0^Q:2321-1299,H:2-357^49.58%ID^E:2e-110^RecName: Full=Probable aspartyl aminopeptidase;^Eukaryota; Viridiplantae; Streptophyta; Embryophyta; Tracheophyta; Spermatophyta; Magnoliophyta; eudicotyledons; core eudicotyledons; rosids; fabids; Malpighiales; Euphorbiaceae; Acalyphoideae; Acalypheae; Ricinus`sp|B9RAJ0|DNPEP_RICCO^B9RAJ0^Q:649-425,H:417-491^68%ID^E:1e-25^RecName…	.	m.4496	1287-2447[-]	sp|B9RAJ0|DNPEP_RICCO^B9RAJ0^Q:43-383,H:2-357^50.14%ID^E:1e-118^RecName: Full=Probable aspartyl aminopeptidase;^Eukaryota; Viridiplantae; Streptophyta; Embryophyta; Tracheophyta; Spermatophyta; Magnoliophyta; eudicotyledons; core eudicotyledons; rosids; fabids; Malpighiales; Euphorbiaceae; Acalyphoideae; Acalypheae; Ricinus	PF02127.10^Peptidase_M18^Aminopeptidase I zinc metalloprotease (M18)^61-368^E:1e-98	.	.	.	GO:0005737^cellular_component^cytoplasm`GO:0004177^molecular_function^aminopeptidase activity`GO:0046872^molecular_function^metal ion binding`GO:0008237^molecular_function^metallopeptidase activity`GO:0008270^molecular_function^zinc ion binding`GO:0006508^biological_process^proteolysis
Aipa6507_comp1_c1_seq1	0.787681	0.0305194	1.01843	0.749181	1.17243	-0.0676172	-0.0781857	-1.23871	-1.72386	-0.377125	sp|P93673|PHYA_LATSA^P93673^Q:3693-385,H:22-1123^87.04%ID^E:0^RecName: Full=Phytochrome type A;^Eukaryota; Viridiplantae; Streptophyta; Embryophyta; Tracheophyta; Spermatophyta; Magnoliophyta; eudicotyledons; core eudicotyledons; rosids; fabids; Fabales; Fabaceae; Papilionoideae; Fabeae; Lathyrus	.	m.89714	379-3756[-]	sp|P93673|PHYA_LATSA^P93673^Q:1-1124,H:1-1123^87.19%ID^E:0^RecName: Full=Phytochrome type A;^Eukaryota; Viridiplantae; Streptophyta; Embryophyta; Tracheophyta; Spermatophyta; Magnoliophyta; eudicotyledons; core eudicotyledons; rosids; fabids; Fabales; Fabaceae; Papilionoideae; Fabeae; Lathyrus	PF08446.6^PAS_2^PAS fold^69-185^E:2.6e-40`PF01590.21^GAF^GAF domain^219-401^E:4.9e-38`PF00360.15^PHY^Phytochrome region^412-589^E:2.8e-72`PF00989.19^PAS^PAS fold^620-734^E:7.4e-21`PF13426.1^PAS_9^PAS domain^630-736^E:5.3e-07`PF00989.19^PAS^PAS fold^750-872^E:2.4e-22`PF00512.20^HisKA^His Kinase A (phospho-acceptor) domain^898-953^E:5.1e-06`PF02518.21^HATPase_c^Histidine kinase-, DNA gyrase B-, and…	.	.	.	GO:0016020^cellular_component^membrane`GO:0005524^molecular_function^ATP binding`GO:0008020^molecular_function^G-protein coupled photoreceptor activity`GO:0000155^molecular_function^phosphorelay sensor kinase activity`GO:0000160^biological_process^phosphorelay signal transduction system`GO:0018298^biological_process^protein-chromophore linkage`GO:0017006^biological_process^protein-tetrapyrrole li…
Adur3432_comp0_c0_seq1	0.119473	2.5127	0.483085	0.172362	0.773974	-0.6364	-0.770826	-0.497566	-0.649622	-0.629789	sp|P0C2F6|RNHX1_ARATH^P0C2F6^Q:1130-60,H:253-616^32.25%ID^E:4e-41^RecName: Full=Putative ribonuclease H protein At1g65750;^Eukaryota; Viridiplantae; Streptophyta; Embryophyta; Tracheophyta; Spermatophyta; Magnoliophyta; eudicotyledons; core eudicotyledons; rosids; malvids; Brassicales; Brassicaceae; Camelineae; Arabidopsis	.	m.5594	3-659[-]	.	PF00075.19^RNase_H^RNase H^46-166^E:1.3e-05`PF13456.1^RVT_3^Reverse transcriptase-like^85-166^E:1e-15	.	.	.	.
Aipa10332_comp1_c0_seq1	0.506169	1.09232	1.50479	0.790057	0.572966	-0.502471	-1.36583	-0.836458	-0.980072	-0.248641	.	.	m.96114	479-1837[-]	sp|Q3UDW8|HGNAT_MOUSE^Q3UDW8^Q:61-445,H:259-626^25.81%ID^E:2e-23^RecName: Full=Heparan-alpha-glucosaminide N-acetyltransferase;^Eukaryota; Metazoa; Chordata; Craniata; Vertebrata; Euteleostomi; Mammalia; Eutheria; Euarchontoglires; Glires; Rodentia; Sciurognathi; Muroidea; Muridae; Murinae; Mus; Mus	PF07786.7^DUF1624^Protein of unknown function (DUF1624)^62-189^E:6.7e-06	.	.	COG4299^Uncharacterized conserved protein	GO:0016021^cellular_component^integral to membrane`GO:0005765^cellular_component^lysosomal membrane`GO:0015019^molecular_function^heparan-alpha-glucosaminide N-acetyltransferase activity`GO:0016746^molecular_function^transferase activity, transferring acyl groups`GO:0007041^biological_process^lysosomal transport`GO:0051259^biological_process^protein oligomerization
Gyn_Adur_c69162_g1_i1	0.361911	0.23948	0.981914	1.1687	0.906572	-0.948728	-0.667764	-0.890652	-0.316168	-0.634802	sp|Q70PR7|VINSY_RAUSE^Q70PR7^Q:1129-89,H:63-404^32.42%ID^E:2e-50^RecName: Full=Vinorine synthase;^Eukaryota; Viridiplantae; Streptophyta; Embryophyta; Tracheophyta; Spermatophyta; Magnoliophyta; eudicotyledons; core eudicotyledons; asterids; lamiids; Gentianales; Apocynaceae; Rauvolfioideae; Vinceae; Rauvolfia	.	m.13163	26-1129[-]	sp|Q70PR7|VINSY_RAUSE^Q70PR7^Q:1-347,H:63-404^33.52%ID^E:2e-54^RecName: Full=Vinorine synthase;^Eukaryota; Viridiplantae; Streptophyta; Embryophyta; Tracheophyta; Spermatophyta; Magnoliophyta; eudicotyledons; core eudicotyledons; asterids; lamiids; Gentianales; Apocynaceae; Rauvolfioideae; Vinceae; Rauvolfia	PF02458.10^Transferase^Transferase family^1-357^E:1.9e-68	.	.	.	GO:0050636^molecular_function^vinorine synthase activity`GO:0009820^biological_process^alkaloid metabolic process
Aipa41754_comp4_c0_seq4	1.38724	0.622943	0.298419	1.00206	0.917138	0.0891467	-1.07247	-1.20592	-0.250542	-1.11796	sp|Q9C9F4|COLX_ARATH^Q9C9F4^Q:1451-591,H:56-282^32.42%ID^E:3e-28^RecName: Full=Putative zinc finger protein At1g68190;^Eukaryota; Viridiplantae; Streptophyta; Embryophyta; Tracheophyta; Spermatophyta; Magnoliophyta; eudicotyledons; core eudicotyledons; rosids; malvids; Brassicales; Brassicaceae; Camelineae; Arabidopsis	.	m.148737	141-1451[-]	sp|Q9C9F4|COLX_ARATH^Q9C9F4^Q:1-287,H:56-282^33.67%ID^E:5e-33^RecName: Full=Putative zinc finger protein At1g68190;^Eukaryota; Viridiplantae; Streptophyta; Embryophyta; Tracheophyta; Spermatophyta; Magnoliophyta; eudicotyledons; core eudicotyledons; rosids; malvids; Brassicales; Brassicaceae; Camelineae; Arabidopsis	.	.	.	.	GO:0005634^cellular_component^nucleus`GO:0046872^molecular_function^metal ion binding`GO:0003700^molecular_function^sequence-specific DNA binding transcription factor activity`GO:0008270^molecular_function^zinc ion binding
Aipa28790_comp0_c0_seq1	0.728235	-0.0314141	0.42171	1.91678	0.523481	-0.760774	-0.96674	-0.731697	-0.479692	-0.387613	sp|Q9FLE8|Y5986_ARATH^Q9FLE8^Q:869-267,H:141-381^35.1%ID^E:5e-26^RecName: Full=Uncharacterized protein At5g39865;^Eukaryota; Viridiplantae; Streptophyta; Embryophyta; Tracheophyta; Spermatophyta; Magnoliophyta; eudicotyledons; core eudicotyledons; rosids; malvids; Brassicales; Brassicaceae; Camelineae; Arabidopsis	.	m.128751	282-1028[+]	.	.	.	.	.	.
Adur38631_comp1_c0_seq1	1.3905	0.506659	0.0886635	1.43575	0.528145	-0.41267	-1.11584	-0.176327	-0.97781	-0.63469	.	.	m.58334	2-430[-]	.	.	.	.	.	.
Adur38_comp0_c0_seq1	0.231568	0.658139	0.271381	1.37762	1.18993	-0.44526	-1.1164	-0.792205	-0.669921	-0.40829	sp|Q9ZUP2|RECA3_ARATH^Q9ZUP2^Q:1733-516,H:1-386^72.3%ID^E:0^RecName: Full=DNA repair protein recA homolog 3, mitochondrial;^Eukaryota; Viridiplantae; Streptophyta; Embryophyta; Tracheophyta; Spermatophyta; Magnoliophyta; eudicotyledons; core eudicotyledons; rosids; malvids; Brassicales; Brassicaceae; Camelineae; Arabidopsis	.	m.56	450-1733[-]	sp|Q9ZUP2|RECA3_ARATH^Q9ZUP2^Q:1-406,H:1-386^71.32%ID^E:0^RecName: Full=DNA repair protein recA homolog 3, mitochondrial;^Eukaryota; Viridiplantae; Streptophyta; Embryophyta; Tracheophyta; Spermatophyta; Magnoliophyta; eudicotyledons; core eudicotyledons; rosids; malvids; Brassicales; Brassicaceae; Camelineae; Arabidopsis	PF00154.16^RecA^recA bacterial DNA recombination protein^74-402^E:7.8e-131`PF08423.6^Rad51^Rad51^102-304^E:1e-06`PF06745.8^KaiC^KaiC^107-178^E:1.9e-05	.	.	COG0468^RecA/RadA recombinase	GO:0005739^cellular_component^mitochondrion`GO:0005524^molecular_function^ATP binding`GO:0008094^molecular_function^DNA-dependent ATPase activity`GO:0003697^molecular_function^single-stranded DNA binding`GO:0006310^biological_process^DNA recombination`GO:0006281^biological_process^DNA repair`GO:0009432^biological_process^SOS response
Aipa10232_comp0_c0_seq1	0.203648	0.77036	0.188331	0.321075	1.13066	-0.723369	-0.0538163	0.728057	-1.37542	-0.864865	sp|Q8GT41|PLA1_PLAAC^Q8GT41^Q:643-170,H:25-178^42.77%ID^E:5e-37^RecName: Full=Putative invertase inhibitor;^Eukaryota; Viridiplantae; Streptophyta; Embryophyta; Tracheophyta; Spermatophyta; Magnoliophyta; eudicotyledons; Proteales; Platanaceae; Platanus	.	m.95948	140-727[-]	sp|Q8GT41|PLA1_PLAAC^Q8GT41^Q:29-186,H:25-178^44.94%ID^E:4e-42^RecName: Full=Putative invertase inhibitor;^Eukaryota; Viridiplantae; Streptophyta; Embryophyta; Tracheophyta; Spermatophyta; Magnoliophyta; eudicotyledons; Proteales; Platanaceae; Platanus	PF04043.10^PMEI^Plant invertase/pectin methylesterase inhibitor^27-181^E:4.9e-29	.	.	.	GO:0005576^cellular_component^extracellular region`GO:0004857^molecular_function^enzyme inhibitor activity`GO:0030599^molecular_function^pectinesterase activity`GO:0043086^biological_process^negative regulation of catalytic activity
Adur10662_comp0_c0_seq2	0.719436	0.873948	0.458424	0.465407	1.64389	-0.278346	-0.657207	-1.32414	-0.978453	-0.39183	sp|Q9FHM0|YLS7_ARATH^Q9FHM0^Q:1189-134,H:128-485^36.22%ID^E:1e-72^.^.	.	m.16841	110-1351[-]	sp|Q9FHM0|YLS7_ARATH^Q9FHM0^Q:43-406,H:116-485^35.6%ID^E:1e-74^.^.	PF14416.1^PMR5N^PMR5 N terminal Domain^63-116^E:2.3e-19`PF13839.1^PC-Esterase^GDSL/SGNH-like Acyl-Esterase family found in Pmr5 and Cas1p^117-409^E:9.8e-59	.	.	.	.
Adur9427_comp0_c0_seq6	0.84271	-0.134824	0.3264	1.73756	0.333766	-0.308794	-1.3411	0.463128	-0.456519	-1.22637	.	.	m.14992	362-844[-]	.	PF07939.6^DUF1685^Protein of unknown function (DUF1685)^64-122^E:1.6e-26	.	.	.	.
Adur31451_comp0_c0_seq1	-0.0702903	1.87889	0.391348	1.07581	0.705948	-0.914818	-0.617585	-0.668111	-0.578507	-0.599822	.	.	m.47024	43-651[-]	.	PF05327.6^RRN3^RNA polymerase I specific transcription initiation factor RRN3^1-120^E:1.1e-31	.	.	.	.
Gyn_Aipa_c28383_g1_i1	1.07467	0.26485	0.893451	0.911856	0.994442	-0.437843	-1.45012	-0.569038	-0.896552	-0.339211	sp|Q8T9S7|PTEN_DICDI^Q8T9S7^Q:825-271,H:6-182^48.65%ID^E:8e-58^RecName: Full=Phosphatidylinositol 3,4,5-trisphosphate 3-phosphatase and dual-specificity protein phosphatase PTEN;^Eukaryota; Amoebozoa; Mycetozoa; Dictyosteliida; Dictyostelium	.	m.32185	148-1239[-]	sp|Q8T9S7|PTEN_DICDI^Q8T9S7^Q:139-323,H:6-182^48.65%ID^E:7e-59^RecName: Full=Phosphatidylinositol 3,4,5-trisphosphate 3-phosphatase and dual-specificity protein phosphatase PTEN;^Eukaryota; Amoebozoa; Mycetozoa; Dictyosteliida; Dictyostelium	.	.	.	COG2453^Predicted protein-tyrosine phosphatase	GO:0051285^cellular_component^cell cortex of cell tip`GO:0005886^cellular_component^plasma membrane`GO:0031254^cellular_component^trailing edge`GO:0008289^molecular_function^lipid binding`GO:0016314^molecular_function^phosphatidylinositol-3,4,5-trisphosphate 3-phosphatase activity`GO:0004725^molecular_function^protein tyrosine phosphatase activity`GO:0007015^biological_process^actin filament orga…
Aipa551_comp0_c0_seq1	0.534641	0.821526	0.350021	1.49883	0.836646	0.0114846	-1.42461	-1.11897	-0.26934	-0.788168	sp|Q56YU0|AL2C4_ARATH^Q56YU0^Q:1564-98,H:12-501^68.57%ID^E:0^RecName: Full=Aldehyde dehydrogenase family 2 member C4;^Eukaryota; Viridiplantae; Streptophyta; Embryophyta; Tracheophyta; Spermatophyta; Magnoliophyta; eudicotyledons; core eudicotyledons; rosids; malvids; Brassicales; Brassicaceae; Camelineae; Arabidopsis	.	m.79736	95-1615[-]	sp|Q56YU0|AL2C4_ARATH^Q56YU0^Q:13-506,H:7-501^68.08%ID^E:0^RecName: Full=Aldehyde dehydrogenase family 2 member C4;^Eukaryota; Viridiplantae; Streptophyta; Embryophyta; Tracheophyta; Spermatophyta; Magnoliophyta; eudicotyledons; core eudicotyledons; rosids; malvids; Brassicales; Brassicaceae; Camelineae; Arabidopsis	PF00171.17^Aldedh^Aldehyde dehydrogenase family^34-496^E:2.9e-175	.	.	COG1012^NAD-dependent aldehyde dehydrogenases	GO:0005829^cellular_component^cytosol`GO:0004029^molecular_function^aldehyde dehydrogenase (NAD) activity`GO:0050269^molecular_function^coniferyl-aldehyde dehydrogenase activity`GO:0009699^biological_process^phenylpropanoid biosynthetic process
Aipa40775_comp0_c0_seq2	0.842283	0.360483	-0.143462	1.54496	0.909488	-0.990366	-0.773922	-0.927204	0.0117465	-0.433081	.	.	.	.	.	.	.	.	.	.
Aipa26512_comp0_c0_seq5	0.649318	1.11926	1.19222	1.1236	0.0297191	-0.26898	-0.817319	-0.619842	-1.17781	-0.640646	sp|Q8RXT9|GDL8_ARATH^Q8RXT9^Q:589-116,H:13-161^48.12%ID^E:2e-36^RecName: Full=GDSL esterase/lipase At1g28590;^Eukaryota; Viridiplantae; Streptophyta; Embryophyta; Tracheophyta; Spermatophyta; Magnoliophyta; eudicotyledons; core eudicotyledons; rosids; malvids; Brassicales; Brassicaceae; Camelineae; Arabidopsis	.	m.123419	29-622[-]	sp|Q8RXT9|GDL8_ARATH^Q8RXT9^Q:12-169,H:13-161^48.12%ID^E:2e-37^RecName: Full=GDSL esterase/lipase At1g28590;^Eukaryota; Viridiplantae; Streptophyta; Embryophyta; Tracheophyta; Spermatophyta; Magnoliophyta; eudicotyledons; core eudicotyledons; rosids; malvids; Brassicales; Brassicaceae; Camelineae; Arabidopsis	.	.	.	COG3240^Phospholipase/lecithinase/hemolysin	GO:0005576^cellular_component^extracellular region`GO:0016788^molecular_function^hydrolase activity, acting on ester bonds`GO:0016042^biological_process^lipid catabolic process
Adur42748_comp0_c0_seq3	0.877505	0.453016	1.1127	0.91936	0.864273	-0.794798	-0.908211	-1.01838	-0.0819159	-0.98004	sp|Q9Y3B2|EXOS1_HUMAN^Q9Y3B2^Q:800-249,H:10-188^42.7%ID^E:4e-37^RecName: Full=Exosome complex component CSL4;^Eukaryota; Metazoa; Chordata; Craniata; Vertebrata; Euteleostomi; Mammalia; Eutheria; Euarchontoglires; Primates; Haplorrhini; Catarrhini; Hominidae; Homo	.	m.65605	240-854[-]	sp|Q9Y3B2|EXOS1_HUMAN^Q9Y3B2^Q:19-202,H:10-188^42.7%ID^E:2e-38^RecName: Full=Exosome complex component CSL4;^Eukaryota; Metazoa; Chordata; Craniata; Vertebrata; Euteleostomi; Mammalia; Eutheria; Euarchontoglires; Primates; Haplorrhini; Catarrhini; Hominidae; Homo	PF14382.1^ECR1_N^Exosome complex exonuclease RRP4 N-terminal region^16-55^E:3.7e-12`PF10447.4^EXOSC1^Exosome component EXOSC1/CSL4^79-150^E:1.3e-23	.	.	COG1096^Predicted RNA-binding protein (consists of S1 domain and a Zn-ribbon domain)	GO:0005829^cellular_component^cytosol`GO:0000178^cellular_component^exosome (RNase complex)`GO:0005730^cellular_component^nucleolus`GO:0003723^molecular_function^RNA binding`GO:0043928^biological_process^exonucleolytic nuclear-transcribed mRNA catabolic process involved in deadenylation-dependent decay`GO:0010467^biological_process^gene expression`GO:0006364^biological_process^rRNA processing
Adur47735_comp0_c0_seq1	0.376976	1.63314	0.277104	1.15967	0.795697	-1.01901	-0.612124	-0.768959	-0.612124	-0.560338	sp|Q9ZSB5|UBP10_ARATH^Q9ZSB5^Q:549-7,H:462-650^61.38%ID^E:9e-71^RecName: Full=Ubiquitin carboxyl-terminal hydrolase 10;^Eukaryota; Viridiplantae; Streptophyta; Embryophyta; Tracheophyta; Spermatophyta; Magnoliophyta; eudicotyledons; core eudicotyledons; rosids; malvids; Brassicales; Brassicaceae; Camelineae; Arabidopsis	.	m.73408	1-549[-]	sp|Q9ZSB5|UBP10_ARATH^Q9ZSB5^Q:1-181,H:462-650^61.38%ID^E:8e-71^RecName: Full=Ubiquitin carboxyl-terminal hydrolase 10;^Eukaryota; Viridiplantae; Streptophyta; Embryophyta; Tracheophyta; Spermatophyta; Magnoliophyta; eudicotyledons; core eudicotyledons; rosids; malvids; Brassicales; Brassicaceae; Camelineae; Arabidopsis	.	.	.	COG5560^Ubiquitin C-terminal hydrolase	GO:0008234^molecular_function^cysteine-type peptidase activity`GO:0004221^molecular_function^ubiquitin thiolesterase activity`GO:0006511^biological_process^ubiquitin-dependent protein catabolic process
Aipa43612_comp2_c0_seq3	1.54193	0.466192	1.1221	0.647203	0.546718	0.180568	-1.22622	-0.876587	-0.894482	-0.838045	sp|Q945S8|ASHH3_ARATH^Q945S8^Q:793-98,H:1-234^75.21%ID^E:1e-104^RecName: Full=Histone-lysine N-methyltransferase ASHH3;^Eukaryota; Viridiplantae; Streptophyta; Embryophyta; Tracheophyta; Spermatophyta; Magnoliophyta; eudicotyledons; core eudicotyledons; rosids; malvids; Brassicales; Brassicaceae; Camelineae; Arabidopsis	.	m.151799	77-793[-]	sp|Q945S8|ASHH3_ARATH^Q945S8^Q:1-232,H:1-234^75.21%ID^E:5e-111^RecName: Full=Histone-lysine N-methyltransferase ASHH3;^Eukaryota; Viridiplantae; Streptophyta; Embryophyta; Tracheophyta; Spermatophyta; Magnoliophyta; eudicotyledons; core eudicotyledons; rosids; malvids; Brassicales; Brassicaceae; Camelineae; Arabidopsis	PF00856.23^SET^SET domain^125-231^E:1.3e-26	.	.	COG2940^Proteins containing SET domain	GO:0000775^cellular_component^chromosome, centromeric region`GO:0005783^cellular_component^endoplasmic reticulum`GO:0005634^cellular_component^nucleus`GO:0009506^cellular_component^plasmodesma`GO:0018024^molecular_function^histone-lysine N-methyltransferase activity`GO:0016279^molecular_function^protein-lysine N-methyltransferase activity`GO:0034968^biological_process^histone lysine methylation
Aipa10015_comp0_c0_seq1	0.670028	0.422088	1.35703	0.789981	0.656828	0.133399	-1.55741	-0.53581	-1.03054	-0.541549	.	.	m.95588	338-1318[-]	.	PF04989.7^CmcI^Cephalosporin hydroxylase^148-193^E:2.8e-08`PF13578.1^Methyltransf_24^Methyltransferase domain^162-290^E:5.2e-11	.	.	.	.
Aipa9254_comp0_c1_seq1	-0.0814864	0.494884	0.19232	1.62529	1.2337	-0.6343	-1.03752	-1.12991	-0.135024	-0.390169	sp|Q9SAH9|CCR2_ARATH^Q9SAH9^Q:838-185,H:97-317^41.44%ID^E:3e-44^RecName: Full=Cinnamoyl-CoA reductase 2;^Eukaryota; Viridiplantae; Streptophyta; Embryophyta; Tracheophyta; Spermatophyta; Magnoliophyta; eudicotyledons; core eudicotyledons; rosids; malvids; Brassicales; Brassicaceae; Camelineae; Arabidopsis	.	m.94214	173-838[-]	sp|Q9SAH9|CCR2_ARATH^Q9SAH9^Q:1-218,H:97-317^41.44%ID^E:7e-45^RecName: Full=Cinnamoyl-CoA reductase 2;^Eukaryota; Viridiplantae; Streptophyta; Embryophyta; Tracheophyta; Spermatophyta; Magnoliophyta; eudicotyledons; core eudicotyledons; rosids; malvids; Brassicales; Brassicaceae; Camelineae; Arabidopsis	PF01370.16^Epimerase^NAD dependent epimerase/dehydratase family^3-147^E:9.7e-13`PF01073.14^3Beta_HSD^3-beta hydroxysteroid dehydrogenase/isomerase family^3-139^E:6e-10`PF07993.7^NAD_binding_4^Male sterility protein^3-140^E:1.7e-06	.	.	.	GO:0016621^molecular_function^cinnamoyl-CoA reductase activity`GO:0050662^molecular_function^coenzyme binding`GO:0000166^molecular_function^nucleotide binding`GO:0006952^biological_process^defense response`GO:0009699^biological_process^phenylpropanoid biosynthetic process`GO:0009409^biological_process^response to cold
Aipa40611_comp0_c0_seq3	0.896208	0.95347	0.569392	0.608126	1.25189	0.121535	-1.31496	-1.09485	-0.834516	-0.53973	.	.	m.146651	236-901[-]	.	PF06521.6^PAR1^PAR1 protein^65-220^E:2.5e-64	.	.	.	.
Adur47736_comp0_c0_seq1	-0.151227	0.32142	1.63405	0.778663	0.821423	-1.29156	-0.863957	-0.713736	-0.864704	0.386354	sp|Q43092|SSG1_PEA^Q43092^Q:451-2,H:348-497^82%ID^E:1e-79^RecName: Full=Granule-bound starch synthase 1, chloroplastic/amyloplastic;^Eukaryota; Viridiplantae; Streptophyta; Embryophyta; Tracheophyta; Spermatophyta; Magnoliophyta; eudicotyledons; core eudicotyledons; rosids; fabids; Fabales; Fabaceae; Papilionoideae; Fabeae; Pisum	.	m.73409	2-451[-]	sp|Q43092|SSG1_PEA^Q43092^Q:1-150,H:348-497^82%ID^E:1e-79^RecName: Full=Granule-bound starch synthase 1, chloroplastic/amyloplastic;^Eukaryota; Viridiplantae; Streptophyta; Embryophyta; Tracheophyta; Spermatophyta; Magnoliophyta; eudicotyledons; core eudicotyledons; rosids; fabids; Fabales; Fabaceae; Papilionoideae; Fabeae; Pisum	PF00534.15^Glycos_transf_1^Glycosyl transferases group 1^46-150^E:2.4e-13	.	.	.	GO:0009501^cellular_component^amyloplast`GO:0009507^cellular_component^chloroplast`GO:0033840^molecular_function^NDP-glucose-starch glucosyltransferase activity`GO:0009011^molecular_function^starch synthase activity`GO:0019252^biological_process^starch biosynthetic process
Aipa36212_comp0_c0_seq2	0.585797	0.316235	-0.347966	2.06875	0.379492	-0.542051	-1.06392	-0.654189	-0.402597	-0.0388683	sp|Q93Y09|SCP45_ARATH^Q93Y09^Q:1623-424,H:31-430^74.25%ID^E:0^RecName: Full=Serine carboxypeptidase-like 45;^Eukaryota; Viridiplantae; Streptophyta; Embryophyta; Tracheophyta; Spermatophyta; Magnoliophyta; eudicotyledons; core eudicotyledons; rosids; malvids; Brassicales; Brassicaceae; Camelineae; Arabidopsis`sp|Q93Y09|SCP45_ARATH^Q93Y09^Q:323-174,H:412-461^86%ID^E:3e-20^RecName: Full=Serine carb…	.	m.140213	394-1725[-]	sp|Q93Y09|SCP45_ARATH^Q93Y09^Q:3-434,H:1-430^70.97%ID^E:0^RecName: Full=Serine carboxypeptidase-like 45;^Eukaryota; Viridiplantae; Streptophyta; Embryophyta; Tracheophyta; Spermatophyta; Magnoliophyta; eudicotyledons; core eudicotyledons; rosids; malvids; Brassicales; Brassicaceae; Camelineae; Arabidopsis	PF00450.17^Peptidase_S10^Serine carboxypeptidase^40-420^E:7e-107	.	.	COG2939^Carboxypeptidase C (cathepsin A)	GO:0005576^cellular_component^extracellular region`GO:0009505^cellular_component^plant-type cell wall`GO:0009506^cellular_component^plasmodesma`GO:0004185^molecular_function^serine-type carboxypeptidase activity`GO:0006508^biological_process^proteolysis
Aipa17562_comp2_c0_seq1	1.02685	1.0497	-0.253596	1.40383	0.085226	0.608771	-0.403929	-0.899306	-0.903564	-1.0218	.	.	m.108391	93-788[-]	.	.	.	.	.	.
Aipa18412_comp0_c0_seq1	0.55793	0.157034	1.39284	1.18121	0.199045	-0.779393	-0.80979	-0.559732	-0.780827	-0.319998	sp|Q07469|BSPA_POPDE^Q07469^Q:964-260,H:87-310^34.18%ID^E:5e-36^RecName: Full=Bark storage protein A;^Eukaryota; Viridiplantae; Streptophyta; Embryophyta; Tracheophyta; Spermatophyta; Magnoliophyta; eudicotyledons; core eudicotyledons; rosids; fabids; Malpighiales; Salicaceae; Saliceae; Populus	.	m.109705	251-964[-]	sp|Q07469|BSPA_POPDE^Q07469^Q:1-235,H:87-310^34.18%ID^E:6e-37^RecName: Full=Bark storage protein A;^Eukaryota; Viridiplantae; Streptophyta; Embryophyta; Tracheophyta; Spermatophyta; Magnoliophyta; eudicotyledons; core eudicotyledons; rosids; fabids; Malpighiales; Salicaceae; Saliceae; Populus	PF01048.15^PNP_UDP_1^Phosphorylase superfamily^2-227^E:3.4e-23	.	.	.	GO:0003824^molecular_function^catalytic activity`GO:0045735^molecular_function^nutrient reservoir activity`GO:0009116^biological_process^nucleoside metabolic process
Aipa2201_comp2_c1_seq1	0.577288	1.81437	0.285174	1.15362	0.158854	-0.317274	-0.444808	-0.430233	-0.981667	-1.01811	sp|Q9LRR4|R13L1_ARATH^Q9LRR4^Q:1862-696,H:4-412^38.63%ID^E:3e-84^RecName: Full=Putative disease resistance RPP13-like protein 1;^Eukaryota; Viridiplantae; Streptophyta; Embryophyta; Tracheophyta; Spermatophyta; Magnoliophyta; eudicotyledons; core eudicotyledons; rosids; malvids; Brassicales; Brassicaceae; Camelineae; Arabidopsis`sp|Q9LRR4|R13L1_ARATH^Q9LRR4^Q:216-1,H:410-481^58.33%ID^E:5e-20^RecN…	.	m.82341	636-968[-]	.	PF00931.17^NB-ARC^NB-ARC domain^6-84^E:2.3e-18	.	.	.	.
Adur29950_comp0_c0_seq1	0.473063	0.28235	1.45922	0.627984	1.05909	-0.529117	-1.27274	-0.450054	-0.66267	-0.735323	.	.	m.44657	268-753[-]	.	PF05512.6^AWPM-19^AWPM-19-like family^17-156^E:3.2e-66	.	.	.	.
Adur33420_comp0_c0_seq1	0.24074	1.43833	0.163752	1.22448	1.08761	-0.229742	-1.3589	-0.514883	-0.298176	-1.19352	sp|D0EL35|CTC1_ARATH^D0EL35^Q:3432-289,H:256-1267^31.76%ID^E:7e-120^RecName: Full=CST complex subunit CTC1;^Eukaryota; Viridiplantae; Streptophyta; Embryophyta; Tracheophyta; Spermatophyta; Magnoliophyta; eudicotyledons; core eudicotyledons; rosids; malvids; Brassicales; Brassicaceae; Camelineae; Arabidopsis	.	m.50462	262-3432[-]	sp|D0EL35|CTC1_ARATH^D0EL35^Q:1-1053,H:256-1272^32.43%ID^E:3e-140^RecName: Full=CST complex subunit CTC1;^Eukaryota; Viridiplantae; Streptophyta; Embryophyta; Tracheophyta; Spermatophyta; Magnoliophyta; eudicotyledons; core eudicotyledons; rosids; malvids; Brassicales; Brassicaceae; Camelineae; Arabidopsis	.	.	.	.	GO:0000781^cellular_component^chromosome, telomeric region`GO:0005634^cellular_component^nucleus`GO:0003677^molecular_function^DNA binding
Aipa24017_comp0_c0_seq1	0.931833	0.950222	0.255387	0.626335	1.09378	0.0722857	-0.927059	-0.612663	-1.44235	-0.320413	sp|Q9ZWB4|3AT1_ARATH^Q9ZWB4^Q:1592-210,H:9-465^34.66%ID^E:2e-76^RecName: Full=Coumaroyl-CoA:anthocyanidin 3-O-glucoside-6"-O-coumaroyltransferase 1;^Eukaryota; Viridiplantae; Streptophyta; Embryophyta; Tracheophyta; Spermatophyta; Magnoliophyta; eudicotyledons; core eudicotyledons; rosids; malvids; Brassicales; Brassicaceae; Camelineae; Arabidopsis	.	m.118601	198-1619[-]	sp|Q9ZWB4|3AT1_ARATH^Q9ZWB4^Q:10-470,H:9-465^34.66%ID^E:1e-77^RecName: Full=Coumaroyl-CoA:anthocyanidin 3-O-glucoside-6"-O-coumaroyltransferase 1;^Eukaryota; Viridiplantae; Streptophyta; Embryophyta; Tracheophyta; Spermatophyta; Magnoliophyta; eudicotyledons; core eudicotyledons; rosids; malvids; Brassicales; Brassicaceae; Camelineae; Arabidopsis	PF02458.10^Transferase^Transferase family^18-455^E:4.4e-41	.	.	.	GO:0016747^molecular_function^transferase activity, transferring acyl groups other than amino-acyl groups
Adur30086_comp0_c0_seq1	0.907974	1.93734	0.255236	0.899288	0.335898	-0.978265	-0.960892	-0.269684	-0.61777	-0.560686	sp|Q9LRR4|R13L1_ARATH^Q9LRR4^Q:529-17,H:647-822^37.5%ID^E:8e-35^RecName: Full=Putative disease resistance RPP13-like protein 1;^Eukaryota; Viridiplantae; Streptophyta; Embryophyta; Tracheophyta; Spermatophyta; Magnoliophyta; eudicotyledons; core eudicotyledons; rosids; malvids; Brassicales; Brassicaceae; Camelineae; Arabidopsis	.	m.44868	2-529[-]	sp|Q9LRR4|R13L1_ARATH^Q9LRR4^Q:1-171,H:647-822^37.5%ID^E:7e-35^RecName: Full=Putative disease resistance RPP13-like protein 1;^Eukaryota; Viridiplantae; Streptophyta; Embryophyta; Tracheophyta; Spermatophyta; Magnoliophyta; eudicotyledons; core eudicotyledons; rosids; malvids; Brassicales; Brassicaceae; Camelineae; Arabidopsis	PF13504.1^LRR_7^Leucine rich repeat^4-19^E:47`PF13504.1^LRR_7^Leucine rich repeat^24-30^E:2100`PF13504.1^LRR_7^Leucine rich repeat^81-90^E:2500`PF13504.1^LRR_7^Leucine rich repeat^116-123^E:1000`PF13504.1^LRR_7^Leucine rich repeat^139-162^E:52	.	.	.	GO:0043531^molecular_function^ADP binding`GO:0005524^molecular_function^ATP binding`GO:0006952^biological_process^defense response
Gyn_Aipa_c10898_g1_i1	0.506587	0.246895	0.956939	1.06651	1.1991	-0.628607	-0.691064	-0.906926	-0.508074	-0.990203	sp|Q682H0|HA22F_ARATH^Q682H0^Q:507-37,H:1-158^58.23%ID^E:8e-66^RecName: Full=HVA22-like protein f;^Eukaryota; Viridiplantae; Streptophyta; Embryophyta; Tracheophyta; Spermatophyta; Magnoliophyta; eudicotyledons; core eudicotyledons; rosids; malvids; Brassicales; Brassicaceae; Camelineae; Arabidopsis	.	m.19388	34-507[-]	sp|Q682H0|HA22F_ARATH^Q682H0^Q:1-157,H:1-158^58.23%ID^E:2e-66^RecName: Full=HVA22-like protein f;^Eukaryota; Viridiplantae; Streptophyta; Embryophyta; Tracheophyta; Spermatophyta; Magnoliophyta; eudicotyledons; core eudicotyledons; rosids; malvids; Brassicales; Brassicaceae; Camelineae; Arabidopsis	PF03134.14^TB2_DP1_HVA22^TB2/DP1, HVA22 family^14-100^E:8.7e-29	.	.	COG5052^Protein involved in membrane traffic	GO:0016021^cellular_component^integral to membrane
Adur40630_comp0_c0_seq1	1.73014	1.58431	-0.0119509	0.804266	-0.131783	-0.219962	-0.597547	-0.186047	-1.24419	-0.622418	sp|Q9SHX9|FB72_ARATH^Q9SHX9^Q:1554-496,H:2-333^26.32%ID^E:9e-25^RecName: Full=Putative F-box protein At1g65770;^Eukaryota; Viridiplantae; Streptophyta; Embryophyta; Tracheophyta; Spermatophyta; Magnoliophyta; eudicotyledons; core eudicotyledons; rosids; malvids; Brassicales; Brassicaceae; Camelineae; Arabidopsis	.	m.61913	424-1581[-]	sp|Q9SHX9|FB72_ARATH^Q9SHX9^Q:10-362,H:2-333^27.47%ID^E:2e-31^RecName: Full=Putative F-box protein At1g65770;^Eukaryota; Viridiplantae; Streptophyta; Embryophyta; Tracheophyta; Spermatophyta; Magnoliophyta; eudicotyledons; core eudicotyledons; rosids; malvids; Brassicales; Brassicaceae; Camelineae; Arabidopsis	PF03478.13^DUF295^Protein of unknown function (DUF295)^314-360^E:1.7e-07	.	.	NOG12793^Calcium ion binding protein	GO:2000083^biological_process^negative regulation of L-ascorbic acid biosynthetic process
Aipa11665_comp0_c0_seq1	0.943136	1.71394	1.04203	0.182689	0.036347	-0.510934	-0.939938	-0.268366	-0.688683	-0.624533	sp|Q9FG13|CXE15_ARATH^Q9FG13^Q:1014-76,H:9-325^57.99%ID^E:2e-119^RecName: Full=Probable carboxylesterase 15;^Eukaryota; Viridiplantae; Streptophyta; Embryophyta; Tracheophyta; Spermatophyta; Magnoliophyta; eudicotyledons; core eudicotyledons; rosids; malvids; Brassicales; Brassicaceae; Camelineae; Arabidopsis	.	m.98371	754-1092[+]	.	.	.	.	.	.
Aipa11399_comp0_c0_seq3	0.684544	0.611339	0.554748	1.617	0.46441	-0.83355	-1.59571	-0.71933	-0.335133	-0.0163543	sp|Q9SA69|Y1301_ARATH^Q9SA69^Q:2184-283,H:1-634^68.22%ID^E:0^RecName: Full=BTB/POZ domain-containing protein At1g03010;^Eukaryota; Viridiplantae; Streptophyta; Embryophyta; Tracheophyta; Spermatophyta; Magnoliophyta; eudicotyledons; core eudicotyledons; rosids; malvids; Brassicales; Brassicaceae; Camelineae; Arabidopsis	.	m.97709	280-2184[-]	sp|Q9SA69|Y1301_ARATH^Q9SA69^Q:1-634,H:1-634^68.89%ID^E:0^RecName: Full=BTB/POZ domain-containing protein At1g03010;^Eukaryota; Viridiplantae; Streptophyta; Embryophyta; Tracheophyta; Spermatophyta; Magnoliophyta; eudicotyledons; core eudicotyledons; rosids; malvids; Brassicales; Brassicaceae; Camelineae; Arabidopsis	PF00651.26^BTB^BTB/POZ domain^38-139^E:5.2e-05`PF03000.9^NPH3^NPH3 family^210-483^E:3.5e-90	.	.	.	GO:0004871^molecular_function^signal transducer activity`GO:0009860^biological_process^pollen tube growth`GO:0016567^biological_process^protein ubiquitination`GO:0009416^biological_process^response to light stimulus`GO:0007165^biological_process^signal transduction
Aipa8038_comp0_c0_seq1	0.605849	0.474985	1.12446	0.369972	1.26017	0.235877	-1.32317	-0.773871	-1.26501	-0.348969	sp|Q9AR73|HQGT_RAUSE^Q9AR73^Q:1362-73,H:57-464^45.37%ID^E:6e-115^RecName: Full=Hydroquinone glucosyltransferase;^Eukaryota; Viridiplantae; Streptophyta; Embryophyta; Tracheophyta; Spermatophyta; Magnoliophyta; eudicotyledons; core eudicotyledons; asterids; lamiids; Gentianales; Apocynaceae; Rauvolfioideae; Vinceae; Rauvolfia	.	m.92385	64-1407[-]	sp|Q9AR73|HQGT_RAUSE^Q9AR73^Q:16-445,H:57-464^45.6%ID^E:1e-126^RecName: Full=Hydroquinone glucosyltransferase;^Eukaryota; Viridiplantae; Streptophyta; Embryophyta; Tracheophyta; Spermatophyta; Magnoliophyta; eudicotyledons; core eudicotyledons; asterids; lamiids; Gentianales; Apocynaceae; Rauvolfioideae; Vinceae; Rauvolfia	PF00201.13^UDPGT^UDP-glucoronosyl and UDP-glucosyl transferase^54-370^E:1e-30	.	.	.	GO:0050505^molecular_function^hydroquinone glucosyltransferase activity
Aipa336_comp0_c0_seq1	0.0679941	0.831879	1.12881	0.691638	1.24007	-1.07587	-0.850235	-0.433428	-0.572886	-0.728013	sp|Q9LJQ5|RTNLI_ARATH^Q9LJQ5^Q:900-253,H:5-223^47.49%ID^E:8e-69^RecName: Full=Reticulon-like protein B9;^Eukaryota; Viridiplantae; Streptophyta; Embryophyta; Tracheophyta; Spermatophyta; Magnoliophyta; eudicotyledons; core eudicotyledons; rosids; malvids; Brassicales; Brassicaceae; Camelineae; Arabidopsis	.	m.79425	244-906[-]	sp|Q9LJQ5|RTNLI_ARATH^Q9LJQ5^Q:3-218,H:5-223^47.49%ID^E:5e-70^RecName: Full=Reticulon-like protein B9;^Eukaryota; Viridiplantae; Streptophyta; Embryophyta; Tracheophyta; Spermatophyta; Magnoliophyta; eudicotyledons; core eudicotyledons; rosids; malvids; Brassicales; Brassicaceae; Camelineae; Arabidopsis	PF02453.12^Reticulon^Reticulon^34-190^E:1.1e-40	.	.	.	GO:0005789^cellular_component^endoplasmic reticulum membrane`GO:0016021^cellular_component^integral to membrane
Adur21408_comp0_c0_seq1	0.943631	-0.149633	0.651498	1.25812	0.641065	-0.988026	-0.0862879	-0.183169	-0.615407	-1.20713	sp|Q8T1P1|Y3453_DICDI^Q8T1P1^Q:2348-1023,H:124-504^38.96%ID^E:5e-89^RecName: Full=Uncharacterized protein DDB_G0273453/DDB_G0273565;^Eukaryota; Amoebozoa; Mycetozoa; Dictyosteliida; Dictyostelium	.	m.32117	255-2429[-]	sp|Q8T1P1|Y3453_DICDI^Q8T1P1^Q:28-467,H:124-502^39.14%ID^E:7e-91^RecName: Full=Uncharacterized protein DDB_G0273453/DDB_G0273565;^Eukaryota; Amoebozoa; Mycetozoa; Dictyosteliida; Dictyostelium	PF13207.1^AAA_17^AAA domain^173-213^E:3.8e-06	.	.	COG2074^2-phosphoglycerate kinase	.
Aipa36176_comp0_c0_seq2	1.96183	0.532254	-0.279676	0.96992	-0.00357904	-0.14265	-0.181508	-0.353302	-1.37793	-0.293993	sp|Q6L438|R1A6_SOLDE^Q6L438^Q:2538-454,H:522-1221^32.18%ID^E:3e-80^RecName: Full=Putative late blight resistance protein homolog R1A-6;^Eukaryota; Viridiplantae; Streptophyta; Embryophyta; Tracheophyta; Spermatophyta; Magnoliophyta; eudicotyledons; core eudicotyledons; asterids; lamiids; Solanales; Solanaceae; Solanoideae; Solaneae; Solanum	.	m.140148	379-3648[-]	sp|Q6L438|R1A6_SOLDE^Q6L438^Q:371-1065,H:522-1221^32.64%ID^E:2e-83^RecName: Full=Putative late blight resistance protein homolog R1A-6;^Eukaryota; Viridiplantae; Streptophyta; Embryophyta; Tracheophyta; Spermatophyta; Magnoliophyta; eudicotyledons; core eudicotyledons; asterids; lamiids; Solanales; Solanaceae; Solanoideae; Solaneae; Solanum	PF01582.15^TIR^TIR domain^17-149^E:6.9e-31`PF13676.1^TIR_2^TIR domain^17-115^E:8.3e-14`PF00931.17^NB-ARC^NB-ARC domain^210-336^E:2.5e-11`PF00931.17^NB-ARC^NB-ARC domain^383-656^E:1.2e-78`PF13401.1^AAA_22^AAA domain^399-486^E:2.3e-06	.	.	.	GO:0005737^cellular_component^cytoplasm`GO:0016020^cellular_component^membrane`GO:0043531^molecular_function^ADP binding`GO:0005524^molecular_function^ATP binding`GO:0009626^biological_process^plant-type hypersensitive response
Adur31207_comp0_c0_seq2	0.619805	0.795197	0.817762	1.13983	0.214661	0.140812	0.0382433	-0.743327	-1.31771	-1.2336	sp|Q9S9U1|LRK71_ARATH^Q9S9U1^Q:2233-326,H:19-666^59.91%ID^E:0^RecName: Full=L-type lectin-domain containing receptor kinase VII.1;^Eukaryota; Viridiplantae; Streptophyta; Embryophyta; Tracheophyta; Spermatophyta; Magnoliophyta; eudicotyledons; core eudicotyledons; rosids; malvids; Brassicales; Brassicaceae; Camelineae; Arabidopsis	.	m.46761	287-2314[-]	sp|O49445|LRK72_ARATH^O49445^Q:27-667,H:21-665^58.45%ID^E:0^RecName: Full=Probable L-type lectin-domain containing receptor kinase VII.2;^Eukaryota; Viridiplantae; Streptophyta; Embryophyta; Tracheophyta; Spermatophyta; Magnoliophyta; eudicotyledons; core eudicotyledons; rosids; malvids; Brassicales; Brassicaceae; Camelineae; Arabidopsis	PF00139.14^Lectin_legB^Legume lectin domain^29-270^E:1.8e-69`PF00069.20^Pkinase^Protein kinase domain^365-631^E:1e-48`PF07714.12^Pkinase_Tyr^Protein tyrosine kinase^366-633^E:3.8e-45	.	.	COG0515^Serine/threonine protein kinase	GO:0016021^cellular_component^integral to membrane`GO:0005886^cellular_component^plasma membrane`GO:0005524^molecular_function^ATP binding`GO:0030246^molecular_function^carbohydrate binding`GO:0004674^molecular_function^protein serine/threonine kinase activity
Aipa41637_comp0_c0_seq1	0.338734	0.387665	1.09717	1.22222	0.814456	-0.770379	-1.4826	-0.351743	-0.99057	-0.0228152	sp|Q9SWG3|FAR1_ARATH^Q9SWG3^Q:3020-672,H:41-825^68.53%ID^E:0^RecName: Full=Protein FAR-RED IMPAIRED RESPONSE 1;^Eukaryota; Viridiplantae; Streptophyta; Embryophyta; Tracheophyta; Spermatophyta; Magnoliophyta; eudicotyledons; core eudicotyledons; rosids; malvids; Brassicales; Brassicaceae; Camelineae; Arabidopsis	.	m.148371	663-3089[-]	sp|Q9SWG3|FAR1_ARATH^Q9SWG3^Q:24-806,H:41-825^68.53%ID^E:0^RecName: Full=Protein FAR-RED IMPAIRED RESPONSE 1;^Eukaryota; Viridiplantae; Streptophyta; Embryophyta; Tracheophyta; Spermatophyta; Magnoliophyta; eudicotyledons; core eudicotyledons; rosids; malvids; Brassicales; Brassicaceae; Camelineae; Arabidopsis	PF03101.10^FAR1^FAR1 DNA-binding domain^48-135^E:2.4e-25`PF10551.4^MULE^MULE transposase domain^269-349^E:6.5e-23`PF00872.13^Transposase_mut^Transposase, Mutator family^275-406^E:7.8e-05`PF04434.12^SWIM^SWIM zinc finger^541-570^E:3.7e-07	.	.	.	GO:0005634^cellular_component^nucleus`GO:0046872^molecular_function^metal ion binding`GO:0003700^molecular_function^sequence-specific DNA binding transcription factor activity`GO:0008270^molecular_function^zinc ion binding`GO:0010018^biological_process^far-red light signaling pathway`GO:0042753^biological_process^positive regulation of circadian rhythm`GO:0045893^biological_process^positive regul…
Gyn_Adur_c3567_g1_i1	0.807403	0.775562	0.0317193	0.619522	0.843985	0.95441	-0.925747	-0.416529	-1.23399	-0.928683	sp|Q8VHC8|MA2B1_CAVPO^Q8VHC8^Q:620-6,H:50-256^52.4%ID^E:3e-66^RecName: Full=Lysosomal alpha-mannosidase;^Eukaryota; Metazoa; Chordata; Craniata; Vertebrata; Euteleostomi; Mammalia; Eutheria; Euarchontoglires; Glires; Rodentia; Hystricognathi; Caviidae; Cavia	.	m.1519	3-767[-]	sp|Q8VHC8|MA2B1_CAVPO^Q8VHC8^Q:50-254,H:50-256^52.4%ID^E:1e-66^RecName: Full=Lysosomal alpha-mannosidase;^Eukaryota; Metazoa; Chordata; Craniata; Vertebrata; Euteleostomi; Mammalia; Eutheria; Euarchontoglires; Glires; Rodentia; Hystricognathi; Caviidae; Cavia	PF01074.17^Glyco_hydro_38^Glycosyl hydrolases family 38 N-terminal domain^62-254^E:9.8e-66	.	.	COG0383^Alpha-mannosidase	GO:0005764^cellular_component^lysosome`GO:0004559^molecular_function^alpha-mannosidase activity`GO:0030246^molecular_function^carbohydrate binding`GO:0046872^molecular_function^metal ion binding`GO:0008270^molecular_function^zinc ion binding`GO:0006013^biological_process^mannose metabolic process
Aipa18747_comp1_c0_seq1	0.787561	1.34756	0.130308	0.723248	1.24089	-0.158319	-0.986552	-0.744984	-0.967729	-0.660279	.	.	m.110155	1-1374[+]	.	PF00931.17^NB-ARC^NB-ARC domain^15-66^E:1.2e-11	.	.	.	.
Aipa28272_comp0_c0_seq1	1.47791	0.273899	0.0399436	0.39373	0.84262	0.317647	-0.945332	0.370905	-1.38661	-0.800774	sp|Q9LX14|UFC_ARATH^Q9LX14^Q:1974-1699,H:44-135^64.13%ID^E:2e-34^.^.	.	m.127327	772-2121[-]	sp|Q9LX14|UFC_ARATH^Q9LX14^Q:50-141,H:44-135^64.13%ID^E:5e-36^.^.	PF06136.8^DUF966^Domain of unknown function (DUF966)^52-404^E:2.3e-108	.	.	.	.
Aipa39664_comp0_c0_seq3	-0.277278	1.17759	1.39102	0.316068	0.930645	-0.206881	-1.10528	0.22444	-1.50084	-0.649376	.	.	m.145306	1-315[+]	.	.	.	.	.	.
Aipa22144_comp1_c0_seq1	2.30955	0.408874	-0.455777	0.769689	0.191582	-0.914951	-0.461297	0.122581	-0.846702	-0.217408	sp|Q9C9H7|RLP12_ARATH^Q9C9H7^Q:2488-302,H:112-835^34.72%ID^E:2e-93^RecName: Full=Receptor-like protein 12;^Eukaryota; Viridiplantae; Streptophyta; Embryophyta; Tracheophyta; Spermatophyta; Magnoliophyta; eudicotyledons; core eudicotyledons; rosids; malvids; Brassicales; Brassicaceae; Camelineae; Arabidopsis`sp|Q9C9H7|RLP12_ARATH^Q9C9H7^Q:3256-941,H:15-767^27.74%ID^E:2e-48^RecName: Full=Receptor-l…	.	m.115361	227-3292[-]	sp|Q9C9H7|RLP12_ARATH^Q9C9H7^Q:269-1000,H:112-838^35.25%ID^E:1e-106^RecName: Full=Receptor-like protein 12;^Eukaryota; Viridiplantae; Streptophyta; Embryophyta; Tracheophyta; Spermatophyta; Magnoliophyta; eudicotyledons; core eudicotyledons; rosids; malvids; Brassicales; Brassicaceae; Camelineae; Arabidopsis`sp|Q9C9H7|RLP12_ARATH^Q9C9H7^Q:13-784,H:15-767^28.34%ID^E:2e-58^RecName: Full=Receptor-li…	PF08263.7^LRRNT_2^Leucine rich repeat N-terminal domain^33-85^E:0.00044`PF13504.1^LRR_7^Leucine rich repeat^116-129^E:320`PF12799.2^LRR_4^Leucine Rich repeats (2 copies)^142-175^E:1.5e-06`PF00560.28^LRR_1^Leucine Rich Repeat^142-164^E:0.033`PF13516.1^LRR_6^Leucine Rich repeat^142-162^E:0.17`PF13504.1^LRR_7^Leucine rich repeat^142-154^E:12`PF13504.1^LRR_7^Leucine rich repeat^166-176^E:280`PF08263.…	.	.	COG4886^Leucine-rich repeat (LRR) protein	GO:0016021^cellular_component^integral to membrane`GO:0005886^cellular_component^plasma membrane
Adur14853_comp0_c0_seq1	1.17256	2.09293	0.45459	0.670278	0.276328	-0.352023	-0.585438	-1.14583	-0.790292	-0.704608	.	.	.	.	.	.	.	.	.	.
Aipa32953_comp0_c0_seq1	0.55087	0.490275	1.07971	0.334195	1.07603	-0.653699	-1.51673	0.473748	-1.22293	-0.264418	sp|O65649|FPP5_ARATH^O65649^Q:2559-1144,H:1-496^51.09%ID^E:2e-103^RecName: Full=Filament-like plant protein 5;^Eukaryota; Viridiplantae; Streptophyta; Embryophyta; Tracheophyta; Spermatophyta; Magnoliophyta; eudicotyledons; core eudicotyledons; rosids; malvids; Brassicales; Brassicaceae; Camelineae; Arabidopsis	.	m.134557	178-2559[-]	sp|O65649|FPP5_ARATH^O65649^Q:1-472,H:1-496^51.09%ID^E:2e-142^RecName: Full=Filament-like plant protein 5;^Eukaryota; Viridiplantae; Streptophyta; Embryophyta; Tracheophyta; Spermatophyta; Magnoliophyta; eudicotyledons; core eudicotyledons; rosids; malvids; Brassicales; Brassicaceae; Camelineae; Arabidopsis`sp|O65649|FPP5_ARATH^O65649^Q:524-659,H:765-896^42.34%ID^E:5e-20^RecName: Full=Filament-li…	PF05911.6^DUF869^Plant protein of unknown function (DUF869)^85-510^E:3.3e-132`PF05911.6^DUF869^Plant protein of unknown function (DUF869)^496-673^E:1.5e-30	.	.	.	.
Adur45339_comp0_c0_seq14	0.971494	1.22532	0.409784	0.626007	0.579002	0.311073	-1.2683	-0.0790693	-1.08968	-0.953364	sp|Q9STJ8|Y4539_ARATH^Q9STJ8^Q:430-1008,H:87-274^57.65%ID^E:1e-53^RecName: Full=Receptor-like serine/threonine-protein kinase At4g25390;^Eukaryota; Viridiplantae; Streptophyta; Embryophyta; Tracheophyta; Spermatophyta; Magnoliophyta; eudicotyledons; core eudicotyledons; rosids; malvids; Brassicales; Brassicaceae; Camelineae; Arabidopsis`sp|Q9STJ8|Y4539_ARATH^Q9STJ8^Q:1114-1908,H:358-627^47.2%ID^E…	.	m.69810	259-1959[+]	sp|Q9STJ8|Y4539_ARATH^Q9STJ8^Q:25-563,H:51-640^44.48%ID^E:5e-125^RecName: Full=Receptor-like serine/threonine-protein kinase At4g25390;^Eukaryota; Viridiplantae; Streptophyta; Embryophyta; Tracheophyta; Spermatophyta; Magnoliophyta; eudicotyledons; core eudicotyledons; rosids; malvids; Brassicales; Brassicaceae; Camelineae; Arabidopsis	PF07714.12^Pkinase_Tyr^Protein tyrosine kinase^71-228^E:6.9e-22`PF00069.20^Pkinase^Protein kinase domain^72-229^E:2.2e-22`PF00069.20^Pkinase^Protein kinase domain^429-544^E:8.1e-07	.	.	.	GO:0016021^cellular_component^integral to membrane`GO:0005886^cellular_component^plasma membrane`GO:0005524^molecular_function^ATP binding`GO:0004674^molecular_function^protein serine/threonine kinase activity
Aipa6098_comp1_c0_seq2	0.39873	0.547873	0.560786	1.35622	1.13153	-0.952598	-1.08173	-0.620738	-0.175245	-0.849295	sp|Q6TUG0|DJB11_RAT^Q6TUG0^Q:1778-756,H:9-343^48.14%ID^E:8e-89^RecName: Full=DnaJ homolog subfamily B member 11;^Eukaryota; Metazoa; Chordata; Craniata; Vertebrata; Euteleostomi; Mammalia; Eutheria; Euarchontoglires; Glires; Rodentia; Sciurognathi; Muroidea; Muridae; Murinae; Rattus	.	m.89092	750-1802[-]	sp|Q99KV1|DJB11_MOUSE^Q99KV1^Q:9-349,H:9-343^48.29%ID^E:4e-94^RecName: Full=DnaJ homolog subfamily B member 11;^Eukaryota; Metazoa; Chordata; Craniata; Vertebrata; Euteleostomi; Mammalia; Eutheria; Euarchontoglires; Glires; Rodentia; Sciurognathi; Muroidea; Muridae; Murinae; Mus; Mus	PF00226.26^DnaJ^DnaJ domain^30-91^E:3.2e-29`PF01556.13^CTDII^DnaJ C terminal domain^265-343^E:5.8e-23	.	.	COG0484^DnaJ-class molecular chaperone with C-terminal Zn finger domain	GO:0005737^cellular_component^cytoplasm`GO:0005788^cellular_component^endoplasmic reticulum lumen`GO:0005634^cellular_component^nucleus`GO:0051082^molecular_function^unfolded protein binding`GO:0016556^biological_process^mRNA modification`GO:0006457^biological_process^protein folding
Adur10649_comp0_c1_seq5	0.430338	1.23103	1.13473	0.882347	0.338295	-0.388085	-0.667146	-0.46342	-1.02682	-0.917481	sp|Q9C857|GDL16_ARATH^Q9C857^Q:1255-665,H:23-209^49.75%ID^E:2e-51^RecName: Full=GDSL esterase/lipase At1g31550;^Eukaryota; Viridiplantae; Streptophyta; Embryophyta; Tracheophyta; Spermatophyta; Magnoliophyta; eudicotyledons; core eudicotyledons; rosids; malvids; Brassicales; Brassicaceae; Camelineae; Arabidopsis	.	m.16813	620-1333[-]	sp|Q9C857|GDL16_ARATH^Q9C857^Q:27-223,H:23-209^49.75%ID^E:9e-55^RecName: Full=GDSL esterase/lipase At1g31550;^Eukaryota; Viridiplantae; Streptophyta; Embryophyta; Tracheophyta; Spermatophyta; Magnoliophyta; eudicotyledons; core eudicotyledons; rosids; malvids; Brassicales; Brassicaceae; Camelineae; Arabidopsis	.	.	.	COG3240^Phospholipase/lecithinase/hemolysin	GO:0005576^cellular_component^extracellular region`GO:0005773^cellular_component^vacuole`GO:0016788^molecular_function^hydrolase activity, acting on ester bonds`GO:0016042^biological_process^lipid catabolic process
Aipa27134_comp2_c0_seq6	1.5969	-0.0591446	0.0187039	1.03427	0.864421	0.284096	-0.427155	-0.742088	-1.43919	-0.618238	sp|Q9M8Z7|U80A2_ARATH^Q9M8Z7^Q:1070-258,H:400-610^28.41%ID^E:4e-21^.^.	.	m.124875	246-1760[-]	sp|Q9M8Z7|U80A2_ARATH^Q9M8Z7^Q:9-501,H:196-610^25.25%ID^E:1e-26^.^.	.	.	.	.	.
Aipa41984_comp0_c0_seq1	0.943362	0.968932	0.348852	0.382946	1.55492	-0.175339	-0.494968	-1.21094	-0.925402	-0.754933	sp|Q8GWA9|PP157_ARATH^Q8GWA9^Q:3422-2145,H:78-504^52.09%ID^E:1e-121^RecName: Full=Pentatricopeptide repeat-containing protein At2g17033;^Eukaryota; Viridiplantae; Streptophyta; Embryophyta; Tracheophyta; Spermatophyta; Magnoliophyta; eudicotyledons; core eudicotyledons; rosids; malvids; Brassicales; Brassicaceae; Camelineae; Arabidopsis	.	m.149302	376-1422[+]	.	PF12796.2^Ank_2^Ankyrin repeats (3 copies)^45-120^E:3.4e-08`PF13637.1^Ank_4^Ankyrin repeats (many copies)^62-112^E:1.1e-06`PF12796.2^Ank_2^Ankyrin repeats (3 copies)^66-139^E:6.1e-09`PF00023.25^Ank^Ankyrin repeat^93-121^E:0.0012	.	.	.	.
Adur27077_comp0_c0_seq1	0.173218	0.261723	0.206653	0.930431	1.37886	-0.206372	-0.418785	-0.186704	-1.07176	-0.922283	sp|Q03685|BIP5_TOBAC^Q03685^Q:100-2103,H:1-668^93.12%ID^E:0^RecName: Full=Luminal-binding protein 5;^Eukaryota; Viridiplantae; Streptophyta; Embryophyta; Tracheophyta; Spermatophyta; Magnoliophyta; eudicotyledons; core eudicotyledons; asterids; lamiids; Solanales; Solanaceae; Nicotianoideae; Nicotianeae; Nicotiana	.	m.40500	100-2106[+]	sp|Q03685|BIP5_TOBAC^Q03685^Q:1-668,H:1-668^92.97%ID^E:0^RecName: Full=Luminal-binding protein 5;^Eukaryota; Viridiplantae; Streptophyta; Embryophyta; Tracheophyta; Spermatophyta; Magnoliophyta; eudicotyledons; core eudicotyledons; asterids; lamiids; Solanales; Solanaceae; Nicotianoideae; Nicotianeae; Nicotiana	PF00012.15^HSP70^Hsp70 protein^37-644^E:4.7e-271`PF06723.8^MreB_Mbl^MreB/Mbl protein^158-404^E:3.8e-16	.	.	.	GO:0005788^cellular_component^endoplasmic reticulum lumen`GO:0005524^molecular_function^ATP binding
Aipa37210_comp0_c0_seq1	0.865853	1.65859	0.869608	0.646197	0.316712	-0.885767	-0.802222	-0.870748	-0.222104	-0.734636	sp|Q9LV10|PTR53_ARATH^Q9LV10^Q:2107-653,H:121-607^63.47%ID^E:0^RecName: Full=Probable peptide/nitrate transporter At5g62680;^Eukaryota; Viridiplantae; Streptophyta; Embryophyta; Tracheophyta; Spermatophyta; Magnoliophyta; eudicotyledons; core eudicotyledons; rosids; malvids; Brassicales; Brassicaceae; Camelineae; Arabidopsis	.	m.141900	602-1987[-]	sp|Q9LV10|PTR53_ARATH^Q9LV10^Q:1-445,H:162-607^64.59%ID^E:0^RecName: Full=Probable peptide/nitrate transporter At5g62680;^Eukaryota; Viridiplantae; Streptophyta; Embryophyta; Tracheophyta; Spermatophyta; Magnoliophyta; eudicotyledons; core eudicotyledons; rosids; malvids; Brassicales; Brassicaceae; Camelineae; Arabidopsis	PF00854.16^PTR2^POT family^2-365^E:2.9e-59	.	.	COG3104^Dipeptide/tripeptide permease	GO:0016021^cellular_component^integral to membrane`GO:0005886^cellular_component^plasma membrane`GO:0009506^cellular_component^plasmodesma`GO:0090448^molecular_function^glucosinolate:hydrogen symporter activity`GO:0090449^biological_process^phloem glucosinolate loading`GO:0080167^biological_process^response to karrikin
Aipa1965_comp0_c0_seq1	1.49458	0.503693	0.682012	0.414534	0.953544	-0.140687	-1.03633	-0.732382	-1.03633	-0.436534	sp|Q9LN01|PPR21_ARATH^Q9LN01^Q:2245-545,H:33-641^36.66%ID^E:9e-128^RecName: Full=Pentatricopeptide repeat-containing protein At1g08070;^Eukaryota; Viridiplantae; Streptophyta; Embryophyta; Tracheophyta; Spermatophyta; Magnoliophyta; eudicotyledons; core eudicotyledons; rosids; malvids; Brassicales; Brassicaceae; Camelineae; Arabidopsis	.	m.81942	491-2350[-]	sp|Q9LN01|PPR21_ARATH^Q9LN01^Q:36-602,H:33-641^36.66%ID^E:1e-130^RecName: Full=Pentatricopeptide repeat-containing protein At1g08070;^Eukaryota; Viridiplantae; Streptophyta; Embryophyta; Tracheophyta; Spermatophyta; Magnoliophyta; eudicotyledons; core eudicotyledons; rosids; malvids; Brassicales; Brassicaceae; Camelineae; Arabidopsis	PF12854.2^PPR_1^PPR repeat^200-229^E:4.3e-09`PF13041.1^PPR_2^PPR repeat family^201-233^E:2.1e-07`PF01535.15^PPR^PPR repeat^203-232^E:4e-08`PF13812.1^PPR_3^Pentatricopeptide repeat domain^203-231^E:0.011`PF13812.1^PPR_3^Pentatricopeptide repeat domain^233-259^E:0.035`PF01535.15^PPR^PPR repeat^234-262^E:2e-05`PF13812.1^PPR_3^Pentatricopeptide repeat domain^264-294^E:0.093`PF01535.15^PPR^PPR repeat^…	.	.	KOG4197^FOG: PPR repeat	GO:0031425^biological_process^chloroplast RNA processing
Aipa24913_comp0_c0_seq1	1.34917	0.756349	0.248866	1.01263	0.766998	-1.10444	-1.60023	0.217225	-0.197915	-0.746814	sp|P27322|HSP72_SOLLC^P27322^Q:1089-214,H:354-644^92.81%ID^E:2e-161^RecName: Full=Heat shock cognate 70 kDa protein 2;^Eukaryota; Viridiplantae; Streptophyta; Embryophyta; Tracheophyta; Spermatophyta; Magnoliophyta; eudicotyledons; core eudicotyledons; asterids; lamiids; Solanales; Solanaceae; Solanoideae; Solaneae; Solanum; Lycopersicon	.	m.120496	211-1089[-]	sp|P09189|HSP7C_PETHY^P09189^Q:1-292,H:354-651^90.27%ID^E:0^RecName: Full=Heat shock cognate 70 kDa protein;^Eukaryota; Viridiplantae; Streptophyta; Embryophyta; Tracheophyta; Spermatophyta; Magnoliophyta; eudicotyledons; core eudicotyledons; asterids; lamiids; Solanales; Solanaceae; Petunioideae; Petunia	PF00012.15^HSP70^Hsp70 protein^1-265^E:5.1e-97	.	.	.	GO:0005524^molecular_function^ATP binding`GO:0006950^biological_process^response to stress
Aipa16886_comp0_c0_seq1	0.228684	0.374211	0.842377	1.02739	1.15599	-0.626424	-1.11828	0.151973	-1.11602	-0.718929	sp|Q8RWL2|CDPKT_ARATH^Q8RWL2^Q:1561-197,H:76-529^76.92%ID^E:0^RecName: Full=Calcium-dependent protein kinase 29;^Eukaryota; Viridiplantae; Streptophyta; Embryophyta; Tracheophyta; Spermatophyta; Magnoliophyta; eudicotyledons; core eudicotyledons; rosids; malvids; Brassicales; Brassicaceae; Camelineae; Arabidopsis	.	m.107291	167-1762[-]	sp|Q8RWL2|CDPKT_ARATH^Q8RWL2^Q:60-522,H:68-529^76.67%ID^E:0^RecName: Full=Calcium-dependent protein kinase 29;^Eukaryota; Viridiplantae; Streptophyta; Embryophyta; Tracheophyta; Spermatophyta; Magnoliophyta; eudicotyledons; core eudicotyledons; rosids; malvids; Brassicales; Brassicaceae; Camelineae; Arabidopsis	PF00069.20^Pkinase^Protein kinase domain^77-335^E:4.2e-71`PF07714.12^Pkinase_Tyr^Protein tyrosine kinase^78-328^E:5.6e-28`PF13833.1^EF-hand_8^EF-hand domain pair^375-409^E:0.00091`PF00036.27^EF-hand_1^EF hand^383-409^E:1.2e-07`PF13499.1^EF-hand_7^EF-hand domain pair^383-442^E:6.1e-14`PF13405.1^EF-hand_6^EF-hand domain^383-411^E:1.7e-05`PF13202.1^EF-hand_5^EF hand^383-405^E:1.2e-05`PF13833.1^EF-ha…	.	.	COG0515^Serine/threonine protein kinase	GO:0016020^cellular_component^membrane`GO:0005524^molecular_function^ATP binding`GO:0005509^molecular_function^calcium ion binding`GO:0004674^molecular_function^protein serine/threonine kinase activity
Aipa35526_comp0_c0_seq1	1.90745	1.09135	0.043419	1.14773	-0.472346	0.284229	-0.511882	-0.923415	-0.707765	-0.859169	sp|Q9S7C9|ESCA_ARATH^Q9S7C9^Q:933-538,H:104-244^62.41%ID^E:1e-31^RecName: Full=Putative DNA-binding protein ESCAROLA;^Eukaryota; Viridiplantae; Streptophyta; Embryophyta; Tracheophyta; Spermatophyta; Magnoliophyta; eudicotyledons; core eudicotyledons; rosids; malvids; Brassicales; Brassicaceae; Camelineae; Arabidopsis	.	m.139117	337-1149[-]	sp|Q9S7C9|ESCA_ARATH^Q9S7C9^Q:23-204,H:55-244^57.59%ID^E:2e-48^RecName: Full=Putative DNA-binding protein ESCAROLA;^Eukaryota; Viridiplantae; Streptophyta; Embryophyta; Tracheophyta; Spermatophyta; Magnoliophyta; eudicotyledons; core eudicotyledons; rosids; malvids; Brassicales; Brassicaceae; Camelineae; Arabidopsis	PF03479.10^DUF296^Domain of unknown function (DUF296)^83-198^E:1.5e-39	.	.	.	GO:0005634^cellular_component^nucleus`GO:0003680^molecular_function^AT DNA binding`GO:0003690^molecular_function^double-stranded DNA binding`GO:0006325^biological_process^chromatin organization`GO:0010150^biological_process^leaf senescence`GO:0009640^biological_process^photomorphogenesis
Aipa30045_comp0_c0_seq1	1.58824	-0.0546449	-0.024374	1.21031	0.502157	-0.350933	-0.569251	0.0453409	-1.06092	-0.774726	sp|O94514|NOP56_SCHPO^O94514^Q:2025-688,H:1-446^59.38%ID^E:0^RecName: Full=Nucleolar protein 56;^Eukaryota; Fungi; Dikarya; Ascomycota; Taphrinomycotina; Schizosaccharomycetes; Schizosaccharomycetales; Schizosaccharomycetaceae; Schizosaccharomyces	.	m.130839	343-2025[-]	sp|O94514|NOP56_SCHPO^O94514^Q:1-446,H:1-446^59.38%ID^E:0^RecName: Full=Nucleolar protein 56;^Eukaryota; Fungi; Dikarya; Ascomycota; Taphrinomycotina; Schizosaccharomycetes; Schizosaccharomycetales; Schizosaccharomycetaceae; Schizosaccharomyces	PF08156.8^NOP5NT^NOP5NT (NUC127) domain^3-69^E:5e-20`PF08060.8^NOSIC^NOSIC (NUC001) domain^170-221^E:2.4e-25`PF01798.13^Nop^Putative snoRNA binding domain^266-412^E:1.2e-60	.	.	COG1498^Protein implicated in ribosomal biogenesis, Nop56p homolog	GO:0005730^cellular_component^nucleolus`GO:0030532^cellular_component^small nuclear ribonucleoprotein complex`GO:0005732^cellular_component^small nucleolar ribonucleoprotein complex`GO:0006364^biological_process^rRNA processing
Aipa9512_comp3_c0_seq1	0.529099	1.56648	0.608263	0.600492	1.05119	-0.762289	-0.347529	-0.724407	-1.17899	-0.643786	sp|Q42093|AB2C_ARATH^Q42093^Q:474-1,H:1078-1235^83.54%ID^E:2e-83^RecName: Full=ABC transporter C family member 2;^Eukaryota; Viridiplantae; Streptophyta; Embryophyta; Tracheophyta; Spermatophyta; Magnoliophyta; eudicotyledons; core eudicotyledons; rosids; malvids; Brassicales; Brassicaceae; Camelineae; Arabidopsis	.	m.94912	1-495[-]	sp|Q42093|AB2C_ARATH^Q42093^Q:8-165,H:1078-1235^83.54%ID^E:1e-83^RecName: Full=ABC transporter C family member 2;^Eukaryota; Viridiplantae; Streptophyta; Embryophyta; Tracheophyta; Spermatophyta; Magnoliophyta; eudicotyledons; core eudicotyledons; rosids; malvids; Brassicales; Brassicaceae; Camelineae; Arabidopsis	.	.	.	COG1132^ABC-type multidrug transport system, ATPase and permease components	GO:0016021^cellular_component^integral to membrane`GO:0000325^cellular_component^plant-type vacuole`GO:0005774^cellular_component^vacuolar membrane`GO:0005524^molecular_function^ATP binding`GO:0042626^molecular_function^ATPase activity, coupled to transmembrane movement of substances`GO:0008559^molecular_function^xenobiotic-transporting ATPase activity
Aipa14202_comp0_c0_seq1	-0.271219	-0.0571283	0.467366	1.83778	0.956468	-0.33214	-0.783529	-0.885063	-0.350126	-0.691859	.	.	m.102301	440-1375[-]	.	.	.	.	.	.
Adur36133_comp0_c0_seq1	0.322153	1.4824	0.500872	1.3001	0.33931	0.0490711	-0.554284	-0.580019	-0.901713	-1.35637	sp|Q9FHM0|YLS7_ARATH^Q9FHM0^Q:982-2,H:138-473^26.86%ID^E:2e-24^.^.	.	m.55109	2-1276[-]	sp|Q9FHM0|YLS7_ARATH^Q9FHM0^Q:96-425,H:135-473^27.76%ID^E:1e-27^.^.	PF14416.1^PMR5N^PMR5 N terminal Domain^97-151^E:4.5e-20`PF13839.1^PC-Esterase^GDSL/SGNH-like Acyl-Esterase family found in Pmr5 and Cas1p^152-425^E:3.3e-63	.	.	.	.
Adur41070_comp0_c0_seq1	0.326898	0.791875	-0.0591472	1.2181	1.25255	-0.900124	-0.435147	-0.239972	-0.894383	-0.687727	sp|Q9FHJ6|RFA1C_ARATH^Q9FHJ6^Q:2845-641,H:1-771^51.86%ID^E:0^.^.	.	m.62735	233-2845[-]	sp|Q9FHJ6|RFA1C_ARATH^Q9FHJ6^Q:1-819,H:1-852^49.31%ID^E:0^.^.	PF04057.7^Rep-A_N^Replication factor-A protein 1, N-terminal domain^5-103^E:4e-27`PF01336.20^tRNA_anti-codon^OB-fold nucleic acid binding domain^283-355^E:8.2e-09`PF08646.5^Rep_fac-A_C^Replication factor-A C terminal domain^553-704^E:2.4e-52`PF14392.1^zf-CCHC_4^Zinc knuckle^559-570^E:3400`PF14392.1^zf-CCHC_4^Zinc knuckle^780-794^E:0.67`PF13917.1^zf-CCHC_3^Zinc knuckle^821-844^E:0.068`PF00098.18^z…	.	.	.	.
Gyn_Adur_c66136_g1_i1	1.36377	-0.0074155	-0.0360028	0.459844	0.812254	0.274278	0.0111412	-0.0757909	-1.70276	-0.647202	sp|Q2PMP0|YCF1_SOYBN^Q2PMP0^Q:704-18,H:148-378^56.47%ID^E:6e-70^RecName: Full=Putative membrane protein ycf1;^Eukaryota; Viridiplantae; Streptophyta; Embryophyta; Tracheophyta; Spermatophyta; Magnoliophyta; eudicotyledons; core eudicotyledons; rosids; fabids; Fabales; Fabaceae; Papilionoideae; Phaseoleae; Glycine	.	m.12947	3-704[-]	sp|Q2PMP0|YCF1_SOYBN^Q2PMP0^Q:1-229,H:148-378^58.37%ID^E:5e-76^RecName: Full=Putative membrane protein ycf1;^Eukaryota; Viridiplantae; Streptophyta; Embryophyta; Tracheophyta; Spermatophyta; Magnoliophyta; eudicotyledons; core eudicotyledons; rosids; fabids; Fabales; Fabaceae; Papilionoideae; Phaseoleae; Glycine	PF05758.7^Ycf1^Ycf1^1-233^E:1.4e-75	.	.	.	GO:0031969^cellular_component^chloroplast membrane`GO:0016021^cellular_component^integral to membrane
Aipa41454_comp0_c0_seq6	0.196431	0.734031	1.16021	1.14872	0.680041	-0.879918	-0.8064	-0.0137846	-1.10047	-0.808698	sp|Q9CAD5|YODA_ARATH^Q9CAD5^Q:1201-377,H:450-658^29.5%ID^E:7e-21^.^.	.	m.147763	341-3778[-]	sp|Q9CAD5|YODA_ARATH^Q9CAD5^Q:860-1133,H:450-657^29.6%ID^E:2e-21^.^.	PF13504.1^LRR_7^Leucine rich repeat^194-202^E:11000`PF13516.1^LRR_6^Leucine Rich repeat^215-229^E:0.31`PF00560.28^LRR_1^Leucine Rich Repeat^217-238^E:0.013`PF13504.1^LRR_7^Leucine rich repeat^217-232^E:0.25`PF13855.1^LRR_8^Leucine rich repeat^241-298^E:1.7e-06`PF13504.1^LRR_7^Leucine rich repeat^245-255^E:2100`PF13516.1^LRR_6^Leucine Rich repeat^261-283^E:0.029`PF13504.1^LRR_7^Leucine rich repeat…	.	.	.	.
Aipa6200_comp0_c0_seq1	0.394933	1.17744	0.961224	1.16715	0.453278	-0.631256	-0.27432	-0.988191	-0.35669	-1.37945	sp|Q9C9H9|PP114_ARATH^Q9C9H9^Q:3191-1050,H:40-745^52.02%ID^E:0^RecName: Full=Pentatricopeptide repeat-containing protein At1g71420;^Eukaryota; Viridiplantae; Streptophyta; Embryophyta; Tracheophyta; Spermatophyta; Magnoliophyta; eudicotyledons; core eudicotyledons; rosids; malvids; Brassicales; Brassicaceae; Camelineae; Arabidopsis	.	m.89287	1047-3359[-]	sp|Q9C9H9|PP114_ARATH^Q9C9H9^Q:57-770,H:40-745^52.71%ID^E:0^RecName: Full=Pentatricopeptide repeat-containing protein At1g71420;^Eukaryota; Viridiplantae; Streptophyta; Embryophyta; Tracheophyta; Spermatophyta; Magnoliophyta; eudicotyledons; core eudicotyledons; rosids; malvids; Brassicales; Brassicaceae; Camelineae; Arabidopsis	PF01535.15^PPR^PPR repeat^119-146^E:0.006`PF13041.1^PPR_2^PPR repeat family^145-191^E:3.1e-07`PF01535.15^PPR^PPR repeat^147-172^E:6.2e-06`PF01535.15^PPR^PPR repeat^255-285^E:0.092`PF01535.15^PPR^PPR repeat^433-461^E:0.00055`PF13812.1^PPR_3^Pentatricopeptide repeat domain^433-459^E:0.0091`PF01535.15^PPR^PPR repeat^464-488^E:1.4e-05`PF13812.1^PPR_3^Pentatricopeptide repeat domain^464-488^E:0.12`PF0…	.	.	NOG242517^P21-Rho-Binding domain-containing protein	.
Gyn_Aipa_c21874_g1_i1	1.54569	0.545278	0.339487	0.497908	1.22602	-0.467367	-0.178757	-1.51389	-0.554891	-0.742487	sp|Q9SXX7|COX5C_ORYSJ^Q9SXX7^Q:505-317,H:1-63^80.95%ID^E:2e-22^RecName: Full=Cytochrome c oxidase subunit 5C;^Eukaryota; Viridiplantae; Streptophyta; Embryophyta; Tracheophyta; Spermatophyta; Magnoliophyta; Liliopsida; Poales; Poaceae; BEP clade; Ehrhartoideae; Oryzeae; Oryza	.	m.24825	311-655[-]	sp|Q9LZQ0|CX5C2_ARATH^Q9LZQ0^Q:51-114,H:1-64^79.69%ID^E:3e-32^RecName: Full=Cytochrome c oxidase subunit 5C-2;^Eukaryota; Viridiplantae; Streptophyta; Embryophyta; Tracheophyta; Spermatophyta; Magnoliophyta; eudicotyledons; core eudicotyledons; rosids; malvids; Brassicales; Brassicaceae; Camelineae; Arabidopsis	.	.	.	.	GO:0016021^cellular_component^integral to membrane`GO:0005746^cellular_component^mitochondrial respiratory chain
Gyn_Aipa_c5359_g1_i2	0.0213135	-0.00957854	1.74893	0.68128	0.768526	-1.15717	-0.751549	-0.660839	-0.842447	0.205449	sp|O82627|SSG1_ANTMA^O82627^Q:703-191,H:438-608^72.51%ID^E:9e-87^RecName: Full=Granule-bound starch synthase 1, chloroplastic/amyloplastic;^Eukaryota; Viridiplantae; Streptophyta; Embryophyta; Tracheophyta; Spermatophyta; Magnoliophyta; eudicotyledons; core eudicotyledons; asterids; lamiids; Lamiales; Plantaginaceae; Antirrhineae; Antirrhinum	.	m.18447	188-703[-]	sp|O82627|SSG1_ANTMA^O82627^Q:1-171,H:438-608^72.51%ID^E:7e-88^RecName: Full=Granule-bound starch synthase 1, chloroplastic/amyloplastic;^Eukaryota; Viridiplantae; Streptophyta; Embryophyta; Tracheophyta; Spermatophyta; Magnoliophyta; eudicotyledons; core eudicotyledons; asterids; lamiids; Lamiales; Plantaginaceae; Antirrhineae; Antirrhinum	PF00534.15^Glycos_transf_1^Glycosyl transferases group 1^31-86^E:1.6e-10	.	.	.	GO:0009501^cellular_component^amyloplast`GO:0009507^cellular_component^chloroplast`GO:0009011^molecular_function^starch synthase activity`GO:0019252^biological_process^starch biosynthetic process
Aipa41318_comp0_c0_seq7	0.282575	0.796334	0.860788	0.715391	1.46785	-0.783539	-0.791034	-0.770049	-0.923689	-0.494995	sp|Q55FJ2|WDR91_DICDI^Q55FJ2^Q:417-115,H:463-559^49.5%ID^E:4e-22^RecName: Full=WD repeat-containing protein 91 homolog;^Eukaryota; Amoebozoa; Mycetozoa; Dictyosteliida; Dictyostelium	.	m.147448	1-426[-]	sp|Q55FJ2|WDR91_DICDI^Q55FJ2^Q:4-140,H:463-587^40.88%ID^E:5e-23^RecName: Full=WD repeat-containing protein 91 homolog;^Eukaryota; Amoebozoa; Mycetozoa; Dictyosteliida; Dictyostelium	PF00400.27^WD40^WD domain, G-beta repeat^1-32^E:2.4e-10	.	.	COG2319^FOG: WD40 repeat	.
Gyn_Aipa_c19929_g1_i3	1.25061	0.582096	0.566403	0.895954	0.990112	-0.861654	-0.53838	-1.06252	-0.940119	-0.2716	sp|P73467|Y1223_SYNY3^P73467^Q:1231-329,H:1-305^51.47%ID^E:8e-98^RecName: Full=Epimerase family protein slr1223;^Bacteria; Cyanobacteria; Chroococcales; Synechocystis	.	m.23027	323-1402[-]	sp|P73467|Y1223_SYNY3^P73467^Q:58-358,H:1-305^51.47%ID^E:1e-99^RecName: Full=Epimerase family protein slr1223;^Bacteria; Cyanobacteria; Chroococcales; Synechocystis	PF01370.16^Epimerase^NAD dependent epimerase/dehydratase family^60-277^E:8.4e-16`PF13460.1^NAD_binding_10^NADH(P)-binding^60-273^E:7.5e-15`PF05368.8^NmrA^NmrA-like family^60-119^E:3.5e-05`PF07993.7^NAD_binding_4^Male sterility protein^62-96^E:1.1e-05`PF01073.14^3Beta_HSD^3-beta hydroxysteroid dehydrogenase/isomerase family^62-180^E:2.6e-05`PF08338.6^DUF1731^Domain of unknown function (DUF1731)^31…	.	.	COG1090^Predicted nucleoside-diphosphate sugar epimerase	GO:0000166^molecular_function^nucleotide binding
Gyn_Adur_c48433_g1_i1	1.59288	-0.166128	0.293167	1.34531	0.472325	0.127039	-0.811096	-1.11729	-0.433236	-0.827384	sp|O31634|YJCL_BACSU^O31634^Q:1235-129,H:4-390^30.69%ID^E:3e-31^RecName: Full=Uncharacterized membrane protein YjcL;^Bacteria; Firmicutes; Bacilli; Bacillales; Bacillaceae; Bacillus	.	m.10759	99-1454[-]	sp|O31634|YJCL_BACSU^O31634^Q:74-442,H:4-390^30.69%ID^E:6e-47^RecName: Full=Uncharacterized membrane protein YjcL;^Bacteria; Firmicutes; Bacilli; Bacillales; Bacillaceae; Bacillus	PF05684.7^DUF819^Protein of unknown function (DUF819)^86-446^E:7.5e-116	.	.	COG5505^Predicted integral membrane protein	GO:0016021^cellular_component^integral to membrane`GO:0005886^cellular_component^plasma membrane
Adur39741_comp0_c0_seq3	0.739506	0.175884	1.20358	0.581887	0.72633	0.180763	-1.0919	-0.266231	-1.51157	-0.433121	.	.	m.59722	197-1342[-]	.	PF06911.7^Senescence^Senescence-associated protein^179-358^E:1.5e-50	.	.	.	.
Aipa22988_comp0_c0_seq1	1.03493	-0.333854	0.713454	0.974653	0.772056	-0.394968	-0.110328	-0.62268	-0.307902	-1.49167	sp|Q9LF80|GT3_ARATH^Q9LF80^Q:2005-668,H:1-457^77.12%ID^E:0^RecName: Full=Putative glycosyltransferase 3;^Eukaryota; Viridiplantae; Streptophyta; Embryophyta; Tracheophyta; Spermatophyta; Magnoliophyta; eudicotyledons; core eudicotyledons; rosids; malvids; Brassicales; Brassicaceae; Camelineae; Arabidopsis	.	m.116867	662-2005[-]	sp|Q9LF80|GT3_ARATH^Q9LF80^Q:1-446,H:1-457^77.12%ID^E:0^RecName: Full=Putative glycosyltransferase 3;^Eukaryota; Viridiplantae; Streptophyta; Embryophyta; Tracheophyta; Spermatophyta; Magnoliophyta; eudicotyledons; core eudicotyledons; rosids; malvids; Brassicales; Brassicaceae; Camelineae; Arabidopsis	PF05637.7^Glyco_transf_34^galactosyl transferase GMA12/MNN10 family^137-375^E:8.3e-69	.	.	.	GO:0000139^cellular_component^Golgi membrane`GO:0016021^cellular_component^integral to membrane`GO:0016758^molecular_function^transferase activity, transferring hexosyl groups`GO:0010411^biological_process^xyloglucan metabolic process
Gyn_Aipa_c18576_g1_i1	0.704665	0.954493	1.25371	0.763733	0.546828	-0.442802	-1.03735	-0.677137	-0.917282	-0.595797	sp|Q9ZUY1|PP173_ARATH^Q9ZUY1^Q:1592-546,H:93-441^64.18%ID^E:5e-148^RecName: Full=Pentatricopeptide repeat-containing protein At2g27800, mitochondrial;^Eukaryota; Viridiplantae; Streptophyta; Embryophyta; Tracheophyta; Spermatophyta; Magnoliophyta; eudicotyledons; core eudicotyledons; rosids; malvids; Brassicales; Brassicaceae; Camelineae; Arabidopsis	.	m.22009	516-1844[-]	sp|Q9ZUY1|PP173_ARATH^Q9ZUY1^Q:85-433,H:93-441^64.18%ID^E:9e-167^RecName: Full=Pentatricopeptide repeat-containing protein At2g27800, mitochondrial;^Eukaryota; Viridiplantae; Streptophyta; Embryophyta; Tracheophyta; Spermatophyta; Magnoliophyta; eudicotyledons; core eudicotyledons; rosids; malvids; Brassicales; Brassicaceae; Camelineae; Arabidopsis	PF13041.1^PPR_2^PPR repeat family^201-247^E:8.2e-09`PF13812.1^PPR_3^Pentatricopeptide repeat domain^201-228^E:0.1`PF01535.15^PPR^PPR repeat^202-228^E:0.031`PF13041.1^PPR_2^PPR repeat family^278-327^E:7.3e-12`PF13812.1^PPR_3^Pentatricopeptide repeat domain^281-313^E:0.23`PF01535.15^PPR^PPR repeat^282-306^E:0.077`PF12854.2^PPR_1^PPR repeat^311-343^E:5.9e-09`PF01535.15^PPR^PPR repeat^317-347^E:6.7e-…	.	.	.	GO:0005739^cellular_component^mitochondrion
Aipa37174_comp0_c0_seq4	1.0641	0.319965	0.980487	0.906318	0.803462	-0.587553	-1.6546	-0.449011	-0.469302	-0.452509	.	.	m.141788	111-1166[-]	.	.	.	.	.	.
Aipa18576_comp0_c0_seq9	0.77057	0.508917	1.51771	0.637814	0.787551	-0.947542	-1.2393	-0.740689	-0.700553	-0.167985	sp|Q9D020|5NT3A_MOUSE^Q9D020^Q:997-128,H:42-320^34.35%ID^E:5e-47^RecName: Full=Cytosolic 5'-nucleotidase 3;^Eukaryota; Metazoa; Chordata; Craniata; Vertebrata; Euteleostomi; Mammalia; Eutheria; Euarchontoglires; Glires; Rodentia; Sciurognathi; Muroidea; Muridae; Murinae; Mus; Mus	.	m.109923	80-1117[-]	sp|Q7SYN4|5NT3_DANRE^Q7SYN4^Q:56-330,H:12-275^37.28%ID^E:2e-56^RecName: Full=Cytosolic 5'-nucleotidase 3;^Eukaryota; Metazoa; Chordata; Craniata; Vertebrata; Euteleostomi; Actinopterygii; Neopterygii; Teleostei; Ostariophysi; Cypriniformes; Cyprinidae; Danio	PF12710.2^HAD^haloacid dehalogenase-like hydrolase^79-290^E:7.9e-07`PF05822.7^UMPH-1^Pyrimidine 5'-nucleotidase (UMPH-1)^85-340^E:6e-92	.	.	.	GO:0005737^cellular_component^cytoplasm`GO:0008253^molecular_function^5'-nucleotidase activity`GO:0000287^molecular_function^magnesium ion binding`GO:0000166^molecular_function^nucleotide binding`GO:0016740^molecular_function^transferase activity`GO:0009117^biological_process^nucleotide metabolic process
Aipa7692_comp0_c0_seq1	0.113108	0.702616	1.05381	1.00782	1.13116	-0.430409	-0.875675	-0.892399	-0.7607	-0.777424	.	.	m.91751	124-1272[-]	.	.	.	.	.	.
Aipa1511_comp1_c0_seq1	0.691565	0.628788	1.45146	0.0129823	0.653899	-1.03688	-1.05123	0.681401	-1.27124	-0.320629	sp|O35231|KIFC3_MOUSE^O35231^Q:1272-958,H:663-767^55.24%ID^E:2e-25^RecName: Full=Kinesin-like protein KIFC3;^Eukaryota; Metazoa; Chordata; Craniata; Vertebrata; Euteleostomi; Mammalia; Eutheria; Euarchontoglires; Glires; Rodentia; Sciurognathi; Muroidea; Muridae; Murinae; Mus; Mus	.	m.81477	322-1251[-]	sp|O35231|KIFC3_MOUSE^O35231^Q:1-98,H:670-767^57.14%ID^E:1e-26^RecName: Full=Kinesin-like protein KIFC3;^Eukaryota; Metazoa; Chordata; Craniata; Vertebrata; Euteleostomi; Mammalia; Eutheria; Euarchontoglires; Glires; Rodentia; Sciurognathi; Muroidea; Muridae; Murinae; Mus; Mus	PF00225.18^Kinesin^Kinesin motor domain^1-97^E:6.1e-34	.	.	COG5059^Kinesin-like protein	GO:0005813^cellular_component^centrosome`GO:0030659^cellular_component^cytoplasmic vesicle membrane`GO:0005794^cellular_component^Golgi apparatus`GO:0005871^cellular_component^kinesin complex`GO:0005874^cellular_component^microtubule`GO:0005915^cellular_component^zonula adherens`GO:0005524^molecular_function^ATP binding`GO:0008569^molecular_function^minus-end-directed microtubule motor activity`G…
Aipa43221_comp0_c0_seq1	0.789725	1.06469	-0.121248	0.704883	1.18545	-0.760353	-0.574567	-0.781409	-0.318182	-0.570851	.	.	.	.	.	.	.	.	.	.
Adur31651_comp0_c0_seq1	-0.0482199	0.67721	0.724453	0.802777	1.45548	-0.556083	-0.835812	-0.239057	-0.476516	-1.29457	.	.	m.47429	7-537[-]	.	PF06749.7^DUF1218^Protein of unknown function (DUF1218)^57-147^E:2e-20	.	.	.	.
Aipa46944_comp0_c0_seq1	1.94588	0.254177	-0.0620417	0.920544	0.740041	-0.794909	-1.13556	-0.577763	0.199891	-0.756909	.	.	.	.	.	.	.	.	.	.
Gyn_Aipa_c17906_g1_i4	1.99017	0.571529	0.461441	0.191225	0.411401	-0.639441	0.0661244	-0.299168	-1.03976	-0.859617	sp|Q9FPR3|EDR1_ARATH^Q9FPR3^Q:511-2,H:675-835^42.77%ID^E:5e-23^RecName: Full=Serine/threonine-protein kinase EDR1;^Eukaryota; Viridiplantae; Streptophyta; Embryophyta; Tracheophyta; Spermatophyta; Magnoliophyta; eudicotyledons; core eudicotyledons; rosids; malvids; Brassicales; Brassicaceae; Camelineae; Arabidopsis	.	m.29992	2-3370[-]	sp|Q9FPR3|EDR1_ARATH^Q9FPR3^Q:925-1123,H:654-835^40.1%ID^E:1e-28^RecName: Full=Serine/threonine-protein kinase EDR1;^Eukaryota; Viridiplantae; Streptophyta; Embryophyta; Tracheophyta; Spermatophyta; Magnoliophyta; eudicotyledons; core eudicotyledons; rosids; malvids; Brassicales; Brassicaceae; Camelineae; Arabidopsis	PF00564.19^PB1^PB1 domain^183-266^E:1.9e-20`PF07714.12^Pkinase_Tyr^Protein tyrosine kinase^953-1123^E:6.9e-34`PF00069.20^Pkinase^Protein kinase domain^953-1123^E:5.6e-32	.	.	COG5022^Myosin heavy chain	GO:0005829^cellular_component^cytosol`GO:0005769^cellular_component^early endosome`GO:0005783^cellular_component^endoplasmic reticulum`GO:0005634^cellular_component^nucleus`GO:0005802^cellular_component^trans-Golgi network`GO:0005524^molecular_function^ATP binding`GO:0004709^molecular_function^MAP kinase kinase kinase activity`GO:0004712^molecular_function^protein serine/threonine/tyrosine kinase…
Aipa17347_comp0_c0_seq1	0.248573	0.673299	0.625346	1.03637	1.33779	-0.425052	-1.45718	-0.525525	-0.763007	-0.44332	sp|Q6Q4D0|TONS_ARATH^Q6Q4D0^Q:4214-387,H:20-1294^50.69%ID^E:0^RecName: Full=Protein TONSOKU;^Eukaryota; Viridiplantae; Streptophyta; Embryophyta; Tracheophyta; Spermatophyta; Magnoliophyta; eudicotyledons; core eudicotyledons; rosids; malvids; Brassicales; Brassicaceae; Camelineae; Arabidopsis	.	m.108107	324-4277[-]	sp|Q6Q4D0|TONS_ARATH^Q6Q4D0^Q:22-1313,H:20-1310^50.9%ID^E:0^RecName: Full=Protein TONSOKU;^Eukaryota; Viridiplantae; Streptophyta; Embryophyta; Tracheophyta; Spermatophyta; Magnoliophyta; eudicotyledons; core eudicotyledons; rosids; malvids; Brassicales; Brassicaceae; Camelineae; Arabidopsis	PF13414.1^TPR_11^TPR repeat^166-236^E:1.5e-06`PF13181.1^TPR_8^Tetratricopeptide repeat^166-194^E:0.54`PF13424.1^TPR_12^Tetratricopeptide repeat^209-279^E:2.2e-13`PF00515.23^TPR_1^Tetratricopeptide repeat^248-278^E:1.7e-05`PF07719.12^TPR_2^Tetratricopeptide repeat^248-277^E:0.00024`PF13181.1^TPR_8^Tetratricopeptide repeat^249-279^E:5.6e-05`PF13176.1^TPR_7^Tetratricopeptide repeat^251-284^E:3.9e-06…	.	.	.	GO:0016020^cellular_component^membrane`GO:0005634^cellular_component^nucleus`GO:0051301^biological_process^cell division`GO:0016568^biological_process^chromatin modification`GO:0000086^biological_process^G2/M transition of mitotic cell cycle`GO:0009933^biological_process^meristem structural organization`GO:0009934^biological_process^regulation of meristem structural organization
Adur19155_comp1_c0_seq2	0.995798	1.23494	0.63889	-0.0350697	0.740346	-0.0423166	-0.911941	0.349015	-1.17645	-1.04963	.	.	m.28540	1073-2026[-]	.	PF07837.7^FTCD_N^Formiminotransferase domain, N-terminal subdomain^19-212^E:6.3e-47	.	.	.	.
Aipa36417_comp1_c0_seq3	0.735142	-0.310834	0.776796	-0.513704	0.93724	0.544614	-0.00768614	0.707372	-1.66767	-1.05983	.	.	m.140591	253-693[-]	.	PF03330.13^DPBB_1^Rare lipoprotein A (RlpA)-like double-psi beta-barrel^68-143^E:5.6e-12	.	.	.	.
Aipa41682_comp0_c0_seq2	1.11726	0.272357	-0.130672	0.0587028	1.4256	0.0611307	-0.350396	0.163102	-1.36404	-0.789844	sp|P31656|CADH_MEDSA^P31656^Q:16-1086,H:1-358^86.59%ID^E:0^RecName: Full=Probable cinnamyl alcohol dehydrogenase;^Eukaryota; Viridiplantae; Streptophyta; Embryophyta; Tracheophyta; Spermatophyta; Magnoliophyta; eudicotyledons; core eudicotyledons; rosids; fabids; Fabales; Fabaceae; Papilionoideae; Trifolieae; Medicago	.	m.148473	1-1089[+]	sp|P31656|CADH_MEDSA^P31656^Q:6-362,H:1-358^86.59%ID^E:0^RecName: Full=Probable cinnamyl alcohol dehydrogenase;^Eukaryota; Viridiplantae; Streptophyta; Embryophyta; Tracheophyta; Spermatophyta; Magnoliophyta; eudicotyledons; core eudicotyledons; rosids; fabids; Fabales; Fabaceae; Papilionoideae; Trifolieae; Medicago	PF08240.7^ADH_N^Alcohol dehydrogenase GroES-like domain^39-154^E:2.3e-28`PF00107.21^ADH_zinc_N^Zinc-binding dehydrogenase^196-317^E:5.6e-22	.	.	.	GO:0045551^molecular_function^cinnamyl-alcohol dehydrogenase activity`GO:0046872^molecular_function^metal ion binding`GO:0000166^molecular_function^nucleotide binding`GO:0052747^molecular_function^sinapyl alcohol dehydrogenase activity`GO:0008270^molecular_function^zinc ion binding`GO:0009809^biological_process^lignin biosynthetic process
Aipa27163_comp3_c0_seq6	0.342107	1.06338	-0.344019	1.68424	0.889892	-0.0807254	-1.27894	-0.626279	-0.583885	-0.597272	sp|Q0WL80|UGGG_ARATH^Q0WL80^Q:5294-510,H:25-1613^68.09%ID^E:0^RecName: Full=UDP-glucose:glycoprotein glucosyltransferase;^Eukaryota; Viridiplantae; Streptophyta; Embryophyta; Tracheophyta; Spermatophyta; Magnoliophyta; eudicotyledons; core eudicotyledons; rosids; malvids; Brassicales; Brassicaceae; Camelineae; Arabidopsis	.	m.124980	507-5378[-]	sp|Q0WL80|UGGG_ARATH^Q0WL80^Q:1-1623,H:1-1613^67.8%ID^E:0^RecName: Full=UDP-glucose:glycoprotein glucosyltransferase;^Eukaryota; Viridiplantae; Streptophyta; Embryophyta; Tracheophyta; Spermatophyta; Magnoliophyta; eudicotyledons; core eudicotyledons; rosids; malvids; Brassicales; Brassicaceae; Camelineae; Arabidopsis	PF06427.6^UDP-g_GGTase^UDP-glucose:Glycoprotein Glucosyltransferase^991-1196^E:8.4e-66`PF01501.15^Glyco_transf_8^Glycosyl transferase family 8^1330-1542^E:8.7e-07	.	.	.	GO:0005788^cellular_component^endoplasmic reticulum lumen`GO:0003980^molecular_function^UDP-glucose:glycoprotein glucosyltransferase activity`GO:0006486^biological_process^protein glycosylation`GO:0097359^biological_process^UDP-glucosylation
Aipa26550_comp0_c0_seq1	0.44688	0.399965	0.192065	1.03838	1.15429	-0.28077	-1.37179	-0.102307	-1.02774	-0.166701	sp|Q9SGP2|HSL1_ARATH^Q9SGP2^Q:3425-552,H:17-977^68.98%ID^E:0^RecName: Full=Receptor-like protein kinase HSL1;^Eukaryota; Viridiplantae; Streptophyta; Embryophyta; Tracheophyta; Spermatophyta; Magnoliophyta; eudicotyledons; core eudicotyledons; rosids; malvids; Brassicales; Brassicaceae; Camelineae; Arabidopsis	.	m.123510	537-3578[-]	sp|Q9SGP2|HSL1_ARATH^Q9SGP2^Q:50-1009,H:15-977^69.05%ID^E:0^RecName: Full=Receptor-like protein kinase HSL1;^Eukaryota; Viridiplantae; Streptophyta; Embryophyta; Tracheophyta; Spermatophyta; Magnoliophyta; eudicotyledons; core eudicotyledons; rosids; malvids; Brassicales; Brassicaceae; Camelineae; Arabidopsis	PF08263.7^LRRNT_2^Leucine rich repeat N-terminal domain^51-90^E:7.5e-11`PF13504.1^LRR_7^Leucine rich repeat^97-104^E:15000`PF13504.1^LRR_7^Leucine rich repeat^119-135^E:44`PF13504.1^LRR_7^Leucine rich repeat^143-156^E:1000`PF13516.1^LRR_6^Leucine Rich repeat^165-182^E:0.54`PF13504.1^LRR_7^Leucine rich repeat^166-179^E:5.7`PF00560.28^LRR_1^Leucine Rich Repeat^167-188^E:0.0045`PF13504.1^LRR_7^Leuci…	.	.	COG4886^Leucine-rich repeat (LRR) protein	GO:0016021^cellular_component^integral to membrane`GO:0005886^cellular_component^plasma membrane`GO:0005524^molecular_function^ATP binding`GO:0004674^molecular_function^protein serine/threonine kinase activity
Aipa41395_comp0_c0_seq2	0.976298	-0.104631	1.22054	-0.474702	0.703733	-0.714122	-0.259525	0.559995	-1.7692	0.152166	.	.	m.147651	251-1249[-]	sp|Q6GMF8|RHDF1_DANRE^Q6GMF8^Q:119-330,H:654-848^36.74%ID^E:3e-31^RecName: Full=Inactive rhomboid protein 1;^Eukaryota; Metazoa; Chordata; Craniata; Vertebrata; Euteleostomi; Actinopterygii; Neopterygii; Teleostei; Ostariophysi; Cypriniformes; Cyprinidae; Danio	PF01694.17^Rhomboid^Rhomboid family^115-258^E:9.1e-52	.	.	COG0705^Uncharacterized membrane protein (homolog of Drosophila rhomboid)	GO:0005789^cellular_component^endoplasmic reticulum membrane`GO:0000139^cellular_component^Golgi membrane`GO:0016021^cellular_component^integral to membrane`GO:0004252^molecular_function^serine-type endopeptidase activity`GO:0016477^biological_process^cell migration`GO:0008283^biological_process^cell proliferation`GO:0050709^biological_process^negative regulation of protein secretion`GO:0015031^b…
Adur33845_comp0_c0_seq2	1.17676	0.464729	1.14561	0.498847	0.570051	-0.592938	-1.03796	-0.177585	-0.975656	-0.524701	sp|O65649|FPP5_ARATH^O65649^Q:2557-1142,H:1-496^50.89%ID^E:2e-103^RecName: Full=Filament-like plant protein 5;^Eukaryota; Viridiplantae; Streptophyta; Embryophyta; Tracheophyta; Spermatophyta; Magnoliophyta; eudicotyledons; core eudicotyledons; rosids; malvids; Brassicales; Brassicaceae; Camelineae; Arabidopsis	.	m.51291	176-2590[-]	sp|O65649|FPP5_ARATH^O65649^Q:12-483,H:1-496^50.89%ID^E:5e-142^RecName: Full=Filament-like plant protein 5;^Eukaryota; Viridiplantae; Streptophyta; Embryophyta; Tracheophyta; Spermatophyta; Magnoliophyta; eudicotyledons; core eudicotyledons; rosids; malvids; Brassicales; Brassicaceae; Camelineae; Arabidopsis	PF05911.6^DUF869^Plant protein of unknown function (DUF869)^96-518^E:3.1e-131`PF05911.6^DUF869^Plant protein of unknown function (DUF869)^508-684^E:1.7e-29	.	.	.	.
Aipa50278_comp0_c0_seq1	0.173016	0.97431	0.363655	0.850955	1.27097	-0.79037	-1.23893	-0.066556	-0.820954	-0.333654	.	.	m.165226	61-966[-]	.	.	.	.	.	.
Adur36155_comp1_c0_seq2	0.31107	1.56204	1.10179	0.903223	0.164273	-0.207329	-0.66545	-0.347744	-1.40014	-0.797354	sp|Q92797|SYMPK_HUMAN^Q92797^Q:1906-584,H:688-1098^34.08%ID^E:4e-66^RecName: Full=Symplekin;^Eukaryota; Metazoa; Chordata; Craniata; Vertebrata; Euteleostomi; Mammalia; Eutheria; Euarchontoglires; Primates; Haplorrhini; Catarrhini; Hominidae; Homo	.	m.55161	458-4459[-]	sp|Q92797|SYMPK_HUMAN^Q92797^Q:696-1292,H:554-1098^31.96%ID^E:4e-76^RecName: Full=Symplekin;^Eukaryota; Metazoa; Chordata; Craniata; Vertebrata; Euteleostomi; Mammalia; Eutheria; Euarchontoglires; Primates; Haplorrhini; Catarrhini; Hominidae; Homo	PF11935.3^DUF3453^Domain of unknown function (DUF3453)^97-322^E:4.2e-42`PF12295.3^Symplekin_C^Symplekin tight junction protein C terminal^1085-1263^E:7.2e-67	.	.	.	GO:0005737^cellular_component^cytoplasm`GO:0005856^cellular_component^cytoskeleton`GO:0005654^cellular_component^nucleoplasm`GO:0005886^cellular_component^plasma membrane`GO:0005923^cellular_component^tight junction`GO:0007155^biological_process^cell adhesion`GO:0006397^biological_process^mRNA processing
Aipa40959_comp1_c0_seq1	0.976904	0.371549	-0.222227	1.59511	0.609344	-0.579475	-0.773646	-0.747947	-0.201287	-0.578841	sp|Q9FLC0|PER52_ARATH^Q9FLC0^Q:1083-202,H:25-320^68.24%ID^E:4e-142^RecName: Full=Peroxidase 52;^Eukaryota; Viridiplantae; Streptophyta; Embryophyta; Tracheophyta; Spermatophyta; Magnoliophyta; eudicotyledons; core eudicotyledons; rosids; malvids; Brassicales; Brassicaceae; Camelineae; Arabidopsis	.	m.147090	187-1155[-]	sp|Q9FLC0|PER52_ARATH^Q9FLC0^Q:25-322,H:25-324^67.67%ID^E:3e-144^RecName: Full=Peroxidase 52;^Eukaryota; Viridiplantae; Streptophyta; Embryophyta; Tracheophyta; Spermatophyta; Magnoliophyta; eudicotyledons; core eudicotyledons; rosids; malvids; Brassicales; Brassicaceae; Camelineae; Arabidopsis	PF00141.18^peroxidase^Peroxidase^48-285^E:2.2e-79	.	.	.	GO:0048046^cellular_component^apoplast`GO:0005618^cellular_component^cell wall`GO:0005829^cellular_component^cytosol`GO:0005794^cellular_component^Golgi apparatus`GO:0020037^molecular_function^heme binding`GO:0046872^molecular_function^metal ion binding`GO:0004601^molecular_function^peroxidase activity`GO:0042744^biological_process^hydrogen peroxide catabolic process
Aipa47697_comp0_c0_seq2	0.712953	0.0570677	0.980003	1.39525	0.781916	-0.890811	-0.859998	-0.491704	-0.796904	-0.631098	sp|P58223|Y4837_ARATH^P58223^Q:2090-330,H:38-606^26.38%ID^E:2e-35^RecName: Full=KH domain-containing protein At4g18375;^Eukaryota; Viridiplantae; Streptophyta; Embryophyta; Tracheophyta; Spermatophyta; Magnoliophyta; eudicotyledons; core eudicotyledons; rosids; malvids; Brassicales; Brassicaceae; Camelineae; Arabidopsis	.	m.160053	312-2294[-]	sp|P58223|Y4837_ARATH^P58223^Q:69-655,H:38-606^26.53%ID^E:1e-44^RecName: Full=KH domain-containing protein At4g18375;^Eukaryota; Viridiplantae; Streptophyta; Embryophyta; Tracheophyta; Spermatophyta; Magnoliophyta; eudicotyledons; core eudicotyledons; rosids; malvids; Brassicales; Brassicaceae; Camelineae; Arabidopsis	PF00013.24^KH_1^KH domain^69-118^E:5.5e-10`PF13014.1^KH_3^KH domain^77-117^E:1.5e-09`PF00013.24^KH_1^KH domain^183-247^E:4.5e-10`PF13014.1^KH_3^KH domain^190-237^E:4.1e-07`PF00013.24^KH_1^KH domain^425-487^E:5.5e-05`PF00013.24^KH_1^KH domain^586-647^E:4.6e-08	.	.	.	GO:0005634^cellular_component^nucleus`GO:0003723^molecular_function^RNA binding
Gyn_Adur_c49098_g1_i1	0.652753	0.823111	0.24984	0.898826	1.25036	-1.26176	-0.680373	-0.802058	-0.0530199	-0.585729	sp|Q9SXY1|FAS2_ARATH^Q9SXY1^Q:2198-1050,H:1-385^65.54%ID^E:4e-174^RecName: Full=Chromatin assembly factor 1 subunit FAS2;^Eukaryota; Viridiplantae; Streptophyta; Embryophyta; Tracheophyta; Spermatophyta; Magnoliophyta; eudicotyledons; core eudicotyledons; rosids; malvids; Brassicales; Brassicaceae; Camelineae; Arabidopsis	.	m.10895	417-2198[-]	sp|Q9SXY1|FAS2_ARATH^Q9SXY1^Q:1-383,H:1-385^70.21%ID^E:0^RecName: Full=Chromatin assembly factor 1 subunit FAS2;^Eukaryota; Viridiplantae; Streptophyta; Embryophyta; Tracheophyta; Spermatophyta; Magnoliophyta; eudicotyledons; core eudicotyledons; rosids; malvids; Brassicales; Brassicaceae; Camelineae; Arabidopsis	PF00400.27^WD40^WD domain, G-beta repeat^13-41^E:7.4e-06`PF00400.27^WD40^WD domain, G-beta repeat^63-92^E:0.0015`PF00400.27^WD40^WD domain, G-beta repeat^102-140^E:1.8e-08`PF00400.27^WD40^WD domain, G-beta repeat^145-181^E:2.5e-07`PF00400.27^WD40^WD domain, G-beta repeat^338-364^E:0.0013	.	.	.	GO:0005678^cellular_component^chromatin assembly complex`GO:0008283^biological_process^cell proliferation`GO:0000724^biological_process^double-strand break repair via homologous recombination`GO:0031507^biological_process^heterochromatin assembly`GO:0048366^biological_process^leaf development`GO:0009933^biological_process^meristem structural organization`GO:0006334^biological_process^nucleosome a…
Aipa22633_comp1_c0_seq1	0.76233	1.83436	0.49306	0.950896	0.169471	-0.580914	-0.91071	-0.31242	-0.927782	-0.612729	sp|Q06915|EA6_ARATH^Q06915^Q:658-17,H:124-336^56.07%ID^E:2e-64^RecName: Full=Probable glucan endo-1,3-beta-glucosidase A6;^Eukaryota; Viridiplantae; Streptophyta; Embryophyta; Tracheophyta; Spermatophyta; Magnoliophyta; eudicotyledons; core eudicotyledons; rosids; malvids; Brassicales; Brassicaceae; Camelineae; Arabidopsis	.	.	.	.	.	.	.	.	GO:0043169^molecular_function^cation binding`GO:0042973^molecular_function^glucan endo-1,3-beta-D-glucosidase activity`GO:0005975^biological_process^carbohydrate metabolic process`GO:0006952^biological_process^defense response`GO:0009793^biological_process^embryo development ending in seed dormancy`GO:0010584^biological_process^pollen exine formation
Adur38981_comp1_c0_seq2	0.615098	0.663907	-0.0535132	0.964511	1.33794	-0.523013	-0.639226	-0.485825	-0.893345	-0.560201	.	.	m.58703	533-1540[-]	.	PF00633.18^HHH^Helix-hairpin-helix motif^265-289^E:1.3e-07`PF12836.2^HHH_3^Helix-hairpin-helix motif^266-312^E:9.4e-08	.	.	.	.
Adur24619_comp7_c0_seq3	0.354603	1.49069	0.504986	0.334512	1.29525	-1.06216	-0.68955	-0.732169	-0.0977616	-0.783311	.	.	m.37144	288-1040[-]	.	.	.	.	.	.
Adur16434_comp0_c0_seq1	0.829004	0.177705	0.668573	0.992627	0.871306	-0.10245	-1.29331	-0.335512	-0.958078	-0.5143	sp|Q9LDH3|PT112_ARATH^Q9LDH3^Q:1469-399,H:7-357^76.47%ID^E:0^RecName: Full=Probable sugar phosphate/phosphate translocator At1g12500;^Eukaryota; Viridiplantae; Streptophyta; Embryophyta; Tracheophyta; Spermatophyta; Magnoliophyta; eudicotyledons; core eudicotyledons; rosids; malvids; Brassicales; Brassicaceae; Camelineae; Arabidopsis	.	m.24401	387-1469[-]	sp|Q9LDH3|PT112_ARATH^Q9LDH3^Q:1-357,H:7-357^76.47%ID^E:0^RecName: Full=Probable sugar phosphate/phosphate translocator At1g12500;^Eukaryota; Viridiplantae; Streptophyta; Embryophyta; Tracheophyta; Spermatophyta; Magnoliophyta; eudicotyledons; core eudicotyledons; rosids; malvids; Brassicales; Brassicaceae; Camelineae; Arabidopsis	PF08449.6^UAA^UAA transporter family^61-355^E:8.4e-18`PF00892.15^EamA^EamA-like transporter family^78-195^E:5.5e-07`PF03151.11^TPT^Triose-phosphate Transporter family^206-349^E:1.3e-33`PF00892.15^EamA^EamA-like transporter family^226-348^E:3.5e-06	.	.	.	GO:0016021^cellular_component^integral to membrane`GO:0008643^biological_process^carbohydrate transport
Aipa51930_comp0_c0_seq1	2.01306	0.0807637	0.190458	1.59116	-0.501458	-0.158313	-0.293321	-0.844603	-0.726471	-0.653342	.	.	m.167913	138-2507[+]	.	PF13961.1^DUF4219^Domain of unknown function (DUF4219)^19-41^E:1.1e-06`PF12796.2^Ank_2^Ankyrin repeats (3 copies)^130-220^E:2.6e-08`PF13606.1^Ank_3^Ankyrin repeat^161-182^E:0.0021`PF00023.25^Ank^Ankyrin repeat^161-184^E:0.0042`PF13637.1^Ank_4^Ankyrin repeats (many copies)^161-217^E:0.00015`PF13962.1^PGG^Domain of unknown function^626-740^E:2.8e-19	.	.	.	.
Adur44541_comp0_c0_seq3	1.50693	0.388683	0.426839	1.0432	0.655772	-0.647386	-0.767723	-0.802943	-0.521179	-0.650321	sp|Q9FKZ1|DRL42_ARATH^Q9FKZ1^Q:2865-415,H:6-807^38.73%ID^E:7e-158^RecName: Full=Probable disease resistance protein At5g66900;^Eukaryota; Viridiplantae; Streptophyta; Embryophyta; Tracheophyta; Spermatophyta; Magnoliophyta; eudicotyledons; core eudicotyledons; rosids; malvids; Brassicales; Brassicaceae; Camelineae; Arabidopsis	.	m.68469	409-2868[-]	sp|Q9FKZ1|DRL42_ARATH^Q9FKZ1^Q:2-818,H:6-807^38.98%ID^E:2e-166^RecName: Full=Probable disease resistance protein At5g66900;^Eukaryota; Viridiplantae; Streptophyta; Embryophyta; Tracheophyta; Spermatophyta; Magnoliophyta; eudicotyledons; core eudicotyledons; rosids; malvids; Brassicales; Brassicaceae; Camelineae; Arabidopsis	PF05659.6^RPW8^Arabidopsis broad-spectrum mildew resistance protein RPW8^2-139^E:1.2e-21`PF00931.17^NB-ARC^NB-ARC domain^179-446^E:1e-33`PF13401.1^AAA_22^AAA domain^197-288^E:2.9e-06`PF13504.1^LRR_7^Leucine rich repeat^515-522^E:6600`PF13504.1^LRR_7^Leucine rich repeat^683-699^E:80`PF13504.1^LRR_7^Leucine rich repeat^707-723^E:42`PF13504.1^LRR_7^Leucine rich repeat^731-747^E:260`PF00560.28^LRR_1^…	.	.	COG4886^Leucine-rich repeat (LRR) protein	GO:0043531^molecular_function^ADP binding`GO:0005524^molecular_function^ATP binding`GO:0006952^biological_process^defense response
Adur24510_comp0_c0_seq2	1.25587	0.68767	1.3159	0.232495	0.438729	0.559052	-1.09354	-1.00218	-1.39361	-0.352536	sp|Q9M7J4|MFP1_TOBAC^Q9M7J4^Q:2258-384,H:26-648^40.67%ID^E:3e-96^RecName: Full=MAR-binding filament-like protein 1-1;^Eukaryota; Viridiplantae; Streptophyta; Embryophyta; Tracheophyta; Spermatophyta; Magnoliophyta; eudicotyledons; core eudicotyledons; asterids; lamiids; Solanales; Solanaceae; Nicotianoideae; Nicotianeae; Nicotiana	.	m.36885	162-2282[-]	sp|Q9M7J4|MFP1_TOBAC^Q9M7J4^Q:9-706,H:26-714^42.14%ID^E:5e-154^RecName: Full=MAR-binding filament-like protein 1-1;^Eukaryota; Viridiplantae; Streptophyta; Embryophyta; Tracheophyta; Spermatophyta; Magnoliophyta; eudicotyledons; core eudicotyledons; asterids; lamiids; Solanales; Solanaceae; Nicotianoideae; Nicotianeae; Nicotiana	.	.	.	.	GO:0016363^cellular_component^nuclear matrix`GO:0003677^molecular_function^DNA binding
Adur22976_comp0_c0_seq1	0.301736	0.652023	-0.655788	1.18459	1.22485	-0.18215	-0.873208	0.254885	-0.917863	-0.671161	sp|P09189|HSP7C_PETHY^P09189^Q:3-824,H:133-406^97.45%ID^E:0^RecName: Full=Heat shock cognate 70 kDa protein;^Eukaryota; Viridiplantae; Streptophyta; Embryophyta; Tracheophyta; Spermatophyta; Magnoliophyta; eudicotyledons; core eudicotyledons; asterids; lamiids; Solanales; Solanaceae; Petunioideae; Petunia	.	m.34417	3-827[+]	sp|P09189|HSP7C_PETHY^P09189^Q:1-274,H:133-406^97.45%ID^E:0^RecName: Full=Heat shock cognate 70 kDa protein;^Eukaryota; Viridiplantae; Streptophyta; Embryophyta; Tracheophyta; Spermatophyta; Magnoliophyta; eudicotyledons; core eudicotyledons; asterids; lamiids; Solanales; Solanaceae; Petunioideae; Petunia	PF00012.15^HSP70^Hsp70 protein^1-274^E:5.3e-137	.	.	.	GO:0005524^molecular_function^ATP binding`GO:0006950^biological_process^response to stress
Aipa1499_comp3_c0_seq22	0.0598785	1.47545	0.633804	0.827901	1.00527	-0.848697	-0.433731	-0.480582	-1.36071	-0.366801	sp|Q29L43|MON2_DROPS^Q29L43^Q:5170-2516,H:237-1146^27.1%ID^E:5e-86^RecName: Full=Protein MON2 homolog;^Eukaryota; Metazoa; Ecdysozoa; Arthropoda; Hexapoda; Insecta; Pterygota; Neoptera; Endopterygota; Diptera; Brachycera; Muscomorpha; Ephydroidea; Drosophilidae; Drosophila; Sophophora	.	m.81451	5148-5891[-]	.	.	.	.	.	.
Adur27857_comp1_c0_seq3	1.35924	0.698921	1.20632	-0.00846714	0.903335	-0.532268	-0.283777	-0.977328	-0.893166	-0.786751	sp|O80845|PX11D_ARATH^O80845^Q:926-249,H:3-228^83.19%ID^E:2e-138^RecName: Full=Peroxisomal membrane protein 11D;^Eukaryota; Viridiplantae; Streptophyta; Embryophyta; Tracheophyta; Spermatophyta; Magnoliophyta; eudicotyledons; core eudicotyledons; rosids; malvids; Brassicales; Brassicaceae; Camelineae; Arabidopsis	.	m.41714	219-929[-]	sp|O80845|PX11D_ARATH^O80845^Q:2-227,H:3-228^83.19%ID^E:2e-141^RecName: Full=Peroxisomal membrane protein 11D;^Eukaryota; Viridiplantae; Streptophyta; Embryophyta; Tracheophyta; Spermatophyta; Magnoliophyta; eudicotyledons; core eudicotyledons; rosids; malvids; Brassicales; Brassicaceae; Camelineae; Arabidopsis	PF05648.9^PEX11^Peroxisomal biogenesis factor 11 (PEX11)^12-226^E:2.2e-46	.	.	.	GO:0009507^cellular_component^chloroplast`GO:0005779^cellular_component^integral to peroxisomal membrane`GO:0005739^cellular_component^mitochondrion`GO:0042802^molecular_function^identical protein binding`GO:0016559^biological_process^peroxisome fission`GO:0044375^biological_process^regulation of peroxisome size
Adur36360_comp0_c0_seq1	0.925465	0.198273	0.247393	1.18281	1.09205	-0.31215	-1.18457	-0.448832	-0.33671	-0.989154	sp|O80915|PR1B4_ARATH^O80915^Q:507-61,H:55-205^45.7%ID^E:3e-21^RecName: Full=PRA1 family protein B4;^Eukaryota; Viridiplantae; Streptophyta; Embryophyta; Tracheophyta; Spermatophyta; Magnoliophyta; eudicotyledons; core eudicotyledons; rosids; malvids; Brassicales; Brassicaceae; Camelineae; Arabidopsis	.	m.55402	1-363[+]	.	.	.	.	.	.
Aipa37828_comp0_c0_seq3	0.804763	1.14415	0.50043	1.68908	-0.254824	-0.70734	-1.08019	-0.20065	-0.248451	-0.997332	sp|Q40392|TMVRN_NICGU^Q40392^Q:3712-1103,H:15-916^37.91%ID^E:6e-146^RecName: Full=TMV resistance protein N;^Eukaryota; Viridiplantae; Streptophyta; Embryophyta; Tracheophyta; Spermatophyta; Magnoliophyta; eudicotyledons; core eudicotyledons; asterids; lamiids; Solanales; Solanaceae; Nicotianoideae; Nicotianeae; Nicotiana	.	m.142775	365-3727[-]	sp|Q40392|TMVRN_NICGU^Q40392^Q:6-875,H:15-916^38.3%ID^E:6e-165^RecName: Full=TMV resistance protein N;^Eukaryota; Viridiplantae; Streptophyta; Embryophyta; Tracheophyta; Spermatophyta; Magnoliophyta; eudicotyledons; core eudicotyledons; asterids; lamiids; Solanales; Solanaceae; Nicotianoideae; Nicotianeae; Nicotiana	PF01582.15^TIR^TIR domain^6-131^E:2.1e-29`PF13676.1^TIR_2^TIR domain^6-94^E:2.5e-12`PF00931.17^NB-ARC^NB-ARC domain^182-441^E:1e-48`PF13504.1^LRR_7^Leucine rich repeat^561-576^E:1300`PF07725.7^LRR_3^Leucine Rich Repeat^584-600^E:0.00017`PF13504.1^LRR_7^Leucine rich repeat^656-669^E:1200`PF13504.1^LRR_7^Leucine rich repeat^676-692^E:41`PF13504.1^LRR_7^Leucine rich repeat^700-715^E:390`PF13504.1^LR…	.	.	.	GO:0005737^cellular_component^cytoplasm`GO:0043531^molecular_function^ADP binding`GO:0005524^molecular_function^ATP binding`GO:0009626^biological_process^plant-type hypersensitive response`GO:0007165^biological_process^signal transduction
Adur17384_comp0_c0_seq2	0.909628	0.335302	0.577535	0.901814	1.06591	-0.911024	-0.477349	-0.848512	-0.145256	-0.99307	.	.	m.25832	307-1452[-]	.	.	.	.	.	.
Aipa26512_comp0_c0_seq2	0.240535	0.644649	1.42877	0.977608	0.5481	-0.333603	-0.891758	-0.689636	-1.14106	-0.488546	sp|Q9C857|GDL16_ARATH^Q9C857^Q:2160-973,H:2-379^46.88%ID^E:3e-109^RecName: Full=GDSL esterase/lipase At1g31550;^Eukaryota; Viridiplantae; Streptophyta; Embryophyta; Tracheophyta; Spermatophyta; Magnoliophyta; eudicotyledons; core eudicotyledons; rosids; malvids; Brassicales; Brassicaceae; Camelineae; Arabidopsis	.	m.123416	3-335[+]	.	.	.	.	.	.
Aipa37174_comp0_c0_seq1	1.059	0.113754	0.803554	1.08203	0.779494	-0.625189	-1.44885	-0.494652	-0.575022	-0.303197	.	.	m.141783	308-1423[-]	.	.	.	.	.	.
Gyn_Aipa_c5441_g1_i2	0.259271	1.66849	0.915352	0.501258	0.452084	-0.280346	-0.197527	-0.313991	-1.29488	-1.06713	.	.	m.18473	588-1364[-]	.	.	.	.	.	.
Aipa41320_comp2_c0_seq1	0.00221306	0.483067	0.535119	1.25062	1.08042	-0.761205	-0.355536	-0.445593	-0.466248	-1.16109	sp|Q9FLW9|PKP2_ARATH^Q9FLW9^Q:2085-358,H:3-579^78.34%ID^E:0^RecName: Full=Plastidial pyruvate kinase 2;^Eukaryota; Viridiplantae; Streptophyta; Embryophyta; Tracheophyta; Spermatophyta; Magnoliophyta; eudicotyledons; core eudicotyledons; rosids; malvids; Brassicales; Brassicaceae; Camelineae; Arabidopsis	.	m.147450	355-2085[-]	sp|Q9FLW9|PKP2_ARATH^Q9FLW9^Q:1-576,H:3-579^79.55%ID^E:0^RecName: Full=Plastidial pyruvate kinase 2;^Eukaryota; Viridiplantae; Streptophyta; Embryophyta; Tracheophyta; Spermatophyta; Magnoliophyta; eudicotyledons; core eudicotyledons; rosids; malvids; Brassicales; Brassicaceae; Camelineae; Arabidopsis	PF00224.16^PK^Pyruvate kinase, barrel domain^107-443^E:2.2e-117`PF02887.11^PK_C^Pyruvate kinase, alpha/beta domain^460-557^E:3.6e-20	.	.	COG0469^Pyruvate kinase	GO:0009570^cellular_component^chloroplast stroma`GO:0005739^cellular_component^mitochondrion`GO:0005524^molecular_function^ATP binding`GO:0000287^molecular_function^magnesium ion binding`GO:0030955^molecular_function^potassium ion binding`GO:0004743^molecular_function^pyruvate kinase activity`GO:0006633^biological_process^fatty acid biosynthetic process`GO:0006096^biological_process^glycolysis`GO…
Aipa26469_comp0_c0_seq1	0.567141	-0.0553182	-0.125821	1.93617	0.523981	-0.331162	-0.547227	-0.931103	-0.443216	-0.422842	.	.	m.123307	405-2447[-]	.	PF05097.7^DUF688^Protein of unknown function (DUF688)^1-506^E:2.4e-85	.	.	.	.
Gyn_Adur_c3900_g1_i1	0.199193	0.687792	0.620955	1.32312	0.95898	-0.158037	-1.27198	-0.737288	-1.39336	0.0662879	sp|Q3B7M6|NEDD1_BOVIN^Q3B7M6^Q:1805-828,H:4-321^33.13%ID^E:2e-42^RecName: Full=Protein NEDD1;^Eukaryota; Metazoa; Chordata; Craniata; Vertebrata; Euteleostomi; Mammalia; Eutheria; Laurasiatheria; Cetartiodactyla; Ruminantia; Pecora; Bovidae; Bovinae; Bos	.	m.1659	3-1811[-]	sp|Q3B7M6|NEDD1_BOVIN^Q3B7M6^Q:3-322,H:4-315^33.43%ID^E:1e-42^RecName: Full=Protein NEDD1;^Eukaryota; Metazoa; Chordata; Craniata; Vertebrata; Euteleostomi; Mammalia; Eutheria; Laurasiatheria; Cetartiodactyla; Ruminantia; Pecora; Bovidae; Bovinae; Bos	PF00400.27^WD40^WD domain, G-beta repeat^36-62^E:5.4e-05`PF00400.27^WD40^WD domain, G-beta repeat^84-113^E:0.028`PF00400.27^WD40^WD domain, G-beta repeat^183-199^E:0.0039	.	.	COG2319^FOG: WD40 repeat	GO:0045177^cellular_component^apical part of cell`GO:0005814^cellular_component^centriole`GO:0005932^cellular_component^microtubule basal body`GO:0000242^cellular_component^pericentriolar material`GO:0000922^cellular_component^spindle pole`GO:0051301^biological_process^cell division`GO:0007067^biological_process^mitosis
Aipa24618_comp0_c0_seq1	0.591088	0.612199	1.06054	1.06054	0.551884	-0.779071	-0.561936	-0.549873	-0.391043	-1.19323	sp|Q9M9W7|PME22_ARATH^Q9M9W7^Q:1815-295,H:32-540^63.06%ID^E:0^RecName: Full=Putative pectinesterase/pectinesterase inhibitor 22;^Eukaryota; Viridiplantae; Streptophyta; Embryophyta; Tracheophyta; Spermatophyta; Magnoliophyta; eudicotyledons; core eudicotyledons; rosids; malvids; Brassicales; Brassicaceae; Camelineae; Arabidopsis	.	m.119687	283-1899[-]	sp|Q9M9W7|PME22_ARATH^Q9M9W7^Q:1-538,H:1-543^60.62%ID^E:0^RecName: Full=Putative pectinesterase/pectinesterase inhibitor 22;^Eukaryota; Viridiplantae; Streptophyta; Embryophyta; Tracheophyta; Spermatophyta; Magnoliophyta; eudicotyledons; core eudicotyledons; rosids; malvids; Brassicales; Brassicaceae; Camelineae; Arabidopsis	PF04043.10^PMEI^Plant invertase/pectin methylesterase inhibitor^31-184^E:1.3e-27`PF01095.14^Pectinesterase^Pectinesterase^234-522^E:8.9e-137	.	.	COG4677^Pectin methylesterase	GO:0005618^cellular_component^cell wall`GO:0005576^cellular_component^extracellular region`GO:0045330^molecular_function^aspartyl esterase activity`GO:0004857^molecular_function^enzyme inhibitor activity`GO:0030599^molecular_function^pectinesterase activity`GO:0042545^biological_process^cell wall modification`GO:0043086^biological_process^negative regulation of catalytic activity`GO:0045490^biolo…
Adur18482_comp1_c0_seq3	0.827714	0.171615	0.536114	0.947754	1.03843	-0.484484	-0.529306	-0.485515	-1.38041	-0.308803	sp|Q0WSY2|FPP4_ARATH^Q0WSY2^Q:3645-436,H:1-977^51.73%ID^E:0^RecName: Full=Filament-like plant protein 4;^Eukaryota; Viridiplantae; Streptophyta; Embryophyta; Tracheophyta; Spermatophyta; Magnoliophyta; eudicotyledons; core eudicotyledons; rosids; malvids; Brassicales; Brassicaceae; Camelineae; Arabidopsis	.	m.27636	409-3645[-]	sp|Q0WSY2|FPP4_ARATH^Q0WSY2^Q:1-1075,H:1-982^51.95%ID^E:0^RecName: Full=Filament-like plant protein 4;^Eukaryota; Viridiplantae; Streptophyta; Embryophyta; Tracheophyta; Spermatophyta; Magnoliophyta; eudicotyledons; core eudicotyledons; rosids; malvids; Brassicales; Brassicaceae; Camelineae; Arabidopsis	PF05911.6^DUF869^Plant protein of unknown function (DUF869)^92-966^E:7.7e-256	.	.	.	GO:0005886^cellular_component^plasma membrane
Aipa35676_comp1_c0_seq14	1.51275	0.340616	0.276091	0.451421	0.186201	0.533302	0.265411	-0.69223	-1.15414	-1.10163	sp|Q5XHF8|VIP2_XENLA^Q5XHF8^Q:3135-667,H:190-919^44.46%ID^E:0^RecName: Full=Inositol hexakisphosphate and diphosphoinositol-pentakisphosphate kinase 2;^Eukaryota; Metazoa; Chordata; Craniata; Vertebrata; Euteleostomi; Amphibia; Batrachia; Anura; Pipoidea; Pipidae; Xenopodinae; Xenopus; Xenopus	.	m.139419	415-3183[-]	sp|Q5XHF8|VIP2_XENLA^Q5XHF8^Q:7-839,H:180-919^44.85%ID^E:0^RecName: Full=Inositol hexakisphosphate and diphosphoinositol-pentakisphosphate kinase 2;^Eukaryota; Metazoa; Chordata; Craniata; Vertebrata; Euteleostomi; Amphibia; Batrachia; Anura; Pipoidea; Pipidae; Xenopodinae; Xenopus; Xenopus	PF00328.17^His_Phos_2^Histidine phosphatase superfamily (branch 2)^234-828^E:3e-111	.	.	.	GO:0005829^cellular_component^cytosol`GO:0005524^molecular_function^ATP binding`GO:0033857^molecular_function^diphosphoinositol-pentakisphosphate kinase activity`GO:0052723^molecular_function^inositol hexakisphosphate 1-kinase activity`GO:0052724^molecular_function^inositol hexakisphosphate 3-kinase activity`GO:0000832^molecular_function^inositol hexakisphosphate 5-kinase activity`GO:0000827^mole…
Aipa31019_comp0_c0_seq2	0.778961	1.00333	0.544941	0.854957	0.343491	-0.147469	-0.0268399	-0.512974	-1.17885	-1.06545	sp|Q6SZ87|NAT11_ARATH^Q6SZ87^Q:193-2,H:169-232^70.31%ID^E:4e-20^RecName: Full=Nucleobase-ascorbate transporter 11;^Eukaryota; Viridiplantae; Streptophyta; Embryophyta; Tracheophyta; Spermatophyta; Magnoliophyta; eudicotyledons; core eudicotyledons; rosids; malvids; Brassicales; Brassicaceae; Camelineae; Arabidopsis	.	m.132173	2-865[-]	sp|Q6SZ87|NAT11_ARATH^Q6SZ87^Q:225-288,H:169-232^70.31%ID^E:1e-20^RecName: Full=Nucleobase-ascorbate transporter 11;^Eukaryota; Viridiplantae; Streptophyta; Embryophyta; Tracheophyta; Spermatophyta; Magnoliophyta; eudicotyledons; core eudicotyledons; rosids; malvids; Brassicales; Brassicaceae; Camelineae; Arabidopsis	.	.	.	COG2233^Xanthine/uracil permeases	GO:0016021^cellular_component^integral to membrane`GO:0005886^cellular_component^plasma membrane`GO:0005215^molecular_function^transporter activity`GO:0055085^biological_process^transmembrane transport
Adur3278_comp0_c0_seq3	0.646095	0.0365421	1.45339	0.256054	1.01437	-0.429694	-0.124917	-0.854204	-0.934026	-0.836062	sp|Q67YU0|CKX5_ARATH^Q67YU0^Q:3012-1498,H:4-521^69.71%ID^E:0^RecName: Full=Cytokinin dehydrogenase 5;^Eukaryota; Viridiplantae; Streptophyta; Embryophyta; Tracheophyta; Spermatophyta; Magnoliophyta; eudicotyledons; core eudicotyledons; rosids; malvids; Brassicales; Brassicaceae; Camelineae; Arabidopsis	.	m.5415	1462-3015[-]	sp|Q67YU0|CKX5_ARATH^Q67YU0^Q:2-506,H:4-521^69.71%ID^E:0^RecName: Full=Cytokinin dehydrogenase 5;^Eukaryota; Viridiplantae; Streptophyta; Embryophyta; Tracheophyta; Spermatophyta; Magnoliophyta; eudicotyledons; core eudicotyledons; rosids; malvids; Brassicales; Brassicaceae; Camelineae; Arabidopsis	PF01565.18^FAD_binding_4^FAD binding domain^56-196^E:1.8e-27`PF09265.5^Cytokin-bind^Cytokinin dehydrogenase 1, FAD and cytokinin binding^228-505^E:9.7e-122	.	.	COG0277^FAD/FMN-containing dehydrogenases	GO:0016023^cellular_component^cytoplasmic membrane-bounded vesicle`GO:0005576^cellular_component^extracellular region`GO:0005615^cellular_component^extracellular space`GO:0009536^cellular_component^plastid`GO:0019139^molecular_function^cytokinin dehydrogenase activity`GO:0050660^molecular_function^flavin adenine dinucleotide binding`GO:0008762^molecular_function^UDP-N-acetylmuramate dehydrogenase…
Aipa9388_comp0_c0_seq2	0.475893	0.641216	0.23342	0.497936	1.48987	-0.00905339	-0.978947	-0.13029	-1.01201	-0.835667	sp|Q5B5X8|EXGA_EMENI^Q5B5X8^Q:3690-4349,H:132-388^30.22%ID^E:1e-34^RecName: Full=Probable glucan 1,3-beta-glucosidase A;^Eukaryota; Fungi; Dikarya; Ascomycota; Pezizomycotina; Eurotiomycetes; Eurotiomycetidae; Eurotiales; Trichocomaceae; Emericella`sp|Q5B5X8|EXGA_EMENI^Q5B5X8^Q:3356-3628,H:46-132^41.76%ID^E:1e-34^RecName: Full=Probable glucan 1,3-beta-glucosidase A;^Eukaryota; Fungi; Dikarya; Asc…	.	m.94575	2801-3631[+]	.	.	.	.	.	.
Gyn_Aipa_c26213_g1_i1	0.547691	0.403597	0.641975	0.868789	1.27172	-0.822982	-0.533904	-0.544578	-0.790961	-0.724251	.	.	m.25259	605-1243[+]	.	.	.	.	.	.
Aipa41570_comp2_c0_seq1	1.39178	0.706256	0.27913	0.974302	0.416816	-1.23234	-0.946978	-0.00470077	-0.339364	-0.545554	sp|P0CH33|UBQ11_ARATH^P0CH33^Q:498-1,H:46-211^100%ID^E:1e-114^RecName: Full=Polyubiquitin 11;^Eukaryota; Viridiplantae; Streptophyta; Embryophyta; Tracheophyta; Spermatophyta; Magnoliophyta; eudicotyledons; core eudicotyledons; rosids; malvids; Brassicales; Brassicaceae; Camelineae; Arabidopsis`sp|P0CH33|UBQ11_ARATH^P0CH33^Q:405-1,H:1-135^100%ID^E:2e-90^RecName: Full=Polyubiquitin 11;^Eukaryota; …	.	m.148103	1-498[-]	sp|P0CH33|UBQ11_ARATH^P0CH33^Q:1-166,H:46-211^100%ID^E:9e-115^RecName: Full=Polyubiquitin 11;^Eukaryota; Viridiplantae; Streptophyta; Embryophyta; Tracheophyta; Spermatophyta; Magnoliophyta; eudicotyledons; core eudicotyledons; rosids; malvids; Brassicales; Brassicaceae; Camelineae; Arabidopsis`sp|P0CH33|UBQ11_ARATH^P0CH33^Q:32-166,H:1-135^100%ID^E:2e-90^RecName: Full=Polyubiquitin 11;^Eukaryota;…	PF00240.18^ubiquitin^Ubiquitin family^1-29^E:9.8e-10`PF11976.3^Rad60-SLD^Ubiquitin-2 like Rad60 SUMO-like^32-102^E:8.7e-20`PF13019.1^Telomere_Sde2^Telomere stability and silencing^32-107^E:0.0021`PF00240.18^ubiquitin^Ubiquitin family^37-105^E:2.1e-34`PF13881.1^Rad60-SLD_2^Ubiquitin-2 like Rad60 SUMO-like^41-102^E:0.042`PF11976.3^Rad60-SLD^Ubiquitin-2 like Rad60 SUMO-like^108-166^E:1.1e-14`PF00240…	.	.	.	GO:0005737^cellular_component^cytoplasm`GO:0005634^cellular_component^nucleus`GO:0006511^biological_process^ubiquitin-dependent protein catabolic process
Adur22309_comp0_c0_seq4	0.322065	0.264773	0.259044	1.08787	1.47746	0.0986249	-1.01667	-0.420827	-0.84861	-1.02813	.	.	m.33514	249-1502[-]	.	PF03800.9^Nuf2^Nuf2 family^17-106^E:6.5e-13	.	.	.	.
Aipa7555_comp1_c0_seq2	0.598479	0.183979	0.0685984	1.41924	1.0474	-0.137924	-1.15454	-0.706103	-0.225187	-0.833119	sp|Q9P258|RCC2_HUMAN^Q9P258^Q:868-92,H:104-379^38.71%ID^E:2e-55^RecName: Full=Protein RCC2;^Eukaryota; Metazoa; Chordata; Craniata; Vertebrata; Euteleostomi; Mammalia; Eutheria; Euarchontoglires; Primates; Haplorrhini; Catarrhini; Hominidae; Homo	.	m.91461	2-928[-]	sp|Q9P258|RCC2_HUMAN^Q9P258^Q:21-279,H:104-379^38.71%ID^E:5e-57^RecName: Full=Protein RCC2;^Eukaryota; Metazoa; Chordata; Craniata; Vertebrata; Euteleostomi; Mammalia; Eutheria; Euarchontoglires; Primates; Haplorrhini; Catarrhini; Hominidae; Homo	PF00415.13^RCC1^Regulator of chromosome condensation (RCC1) repeat^77-126^E:8.5e-16`PF13540.1^RCC1_2^Regulator of chromosome condensation (RCC1) repeat^118-142^E:2.6e-06`PF00415.13^RCC1^Regulator of chromosome condensation (RCC1) repeat^187-245^E:2.9e-07`PF13540.1^RCC1_2^Regulator of chromosome condensation (RCC1) repeat^232-260^E:0.00012`PF00415.13^RCC1^Regulator of chromosome condensation (RCC1…	.	.	COG5184^Alpha-tubulin suppressor and related RCC1 domain-containing proteins	GO:0000775^cellular_component^chromosome, centromeric region`GO:0005829^cellular_component^cytosol`GO:0005874^cellular_component^microtubule`GO:0005730^cellular_component^nucleolus`GO:0005819^cellular_component^spindle`GO:0051301^biological_process^cell division`GO:0000236^biological_process^mitotic prometaphase
Adur17434_comp0_c0_seq3	1.13393	-0.296667	0.507431	1.55066	0.375979	-1.03924	-0.407144	-0.765142	-0.440706	-0.340019	sp|O64470|SHT_ARATH^O64470^Q:1440-193,H:4-413^39.67%ID^E:2e-99^RecName: Full=Spermidine hydroxycinnamoyl transferase;^Eukaryota; Viridiplantae; Streptophyta; Embryophyta; Tracheophyta; Spermatophyta; Magnoliophyta; eudicotyledons; core eudicotyledons; rosids; malvids; Brassicales; Brassicaceae; Camelineae; Arabidopsis	.	m.25884	169-1443[-]	sp|O64470|SHT_ARATH^O64470^Q:2-417,H:4-413^39.67%ID^E:7e-101^RecName: Full=Spermidine hydroxycinnamoyl transferase;^Eukaryota; Viridiplantae; Streptophyta; Embryophyta; Tracheophyta; Spermatophyta; Magnoliophyta; eudicotyledons; core eudicotyledons; rosids; malvids; Brassicales; Brassicaceae; Camelineae; Arabidopsis	PF02458.10^Transferase^Transferase family^1-418^E:5.2e-94	.	.	.	GO:0050734^molecular_function^hydroxycinnamoyltransferase activity`GO:0080074^molecular_function^spermidine:caffeoyl CoA N-acyltransferase activity`GO:0080073^molecular_function^spermidine:coumaroyl CoA N-acyltransferase activity`GO:0080075^molecular_function^spermidine:feruloyl CoA N-acyltransferase activity`GO:0080072^molecular_function^spermidine:sinapoyl CoA N-acyltransferase activity`GO:0010…
Adur7800_comp0_c0_seq3	1.04227	-0.415318	0.50655	0.780246	0.839653	-0.276348	-0.199968	0.201029	-1.01681	-1.25232	.	.	m.12315	464-808[+]	.	.	.	.	.	.
Adur9232_comp0_c0_seq1	0.697917	1.33668	0.818361	1.58162	-0.536745	-0.369838	-0.654934	-0.608921	-0.637792	-0.948149	sp|O65351|SUBL_ARATH^O65351^Q:557-3,H:66-246^45.99%ID^E:7e-43^RecName: Full=Subtilisin-like protease;^Eukaryota; Viridiplantae; Streptophyta; Embryophyta; Tracheophyta; Spermatophyta; Magnoliophyta; eudicotyledons; core eudicotyledons; rosids; malvids; Brassicales; Brassicaceae; Camelineae; Arabidopsis	.	m.14553	3-557[-]	sp|O65351|SUBL_ARATH^O65351^Q:1-185,H:66-246^45.99%ID^E:3e-46^RecName: Full=Subtilisin-like protease;^Eukaryota; Viridiplantae; Streptophyta; Embryophyta; Tracheophyta; Spermatophyta; Magnoliophyta; eudicotyledons; core eudicotyledons; rosids; malvids; Brassicales; Brassicaceae; Camelineae; Arabidopsis	PF05922.11^Inhibitor_I9^Peptidase inhibitor I9^1-39^E:5.4e-09	.	.	COG1404^Subtilisin-like serine proteases	GO:0048046^cellular_component^apoplast`GO:0009505^cellular_component^plant-type cell wall`GO:0004252^molecular_function^serine-type endopeptidase activity`GO:0080001^biological_process^mucilage extrusion from seed coat`GO:0048359^biological_process^mucilage metabolic process involved seed coat development`GO:0043086^biological_process^negative regulation of catalytic activity`GO:0006508^biologica…
Adur44208_comp0_c0_seq1	0.835736	0.450777	1.04869	1.11968	0.671923	-0.82696	-0.971661	-0.521177	-0.611274	-0.766896	sp|Q4KLQ5|WDR76_XENLA^Q4KLQ5^Q:1707-328,H:113-578^29.92%ID^E:1e-44^RecName: Full=WD repeat-containing protein 76;^Eukaryota; Metazoa; Chordata; Craniata; Vertebrata; Euteleostomi; Amphibia; Batrachia; Anura; Pipoidea; Pipidae; Xenopodinae; Xenopus; Xenopus	.	m.67853	316-1887[-]	sp|Q4KLQ5|WDR76_XENLA^Q4KLQ5^Q:61-520,H:113-578^29.92%ID^E:4e-50^RecName: Full=WD repeat-containing protein 76;^Eukaryota; Metazoa; Chordata; Craniata; Vertebrata; Euteleostomi; Amphibia; Batrachia; Anura; Pipoidea; Pipidae; Xenopodinae; Xenopus; Xenopus	PF00400.27^WD40^WD domain, G-beta repeat^344-383^E:0.00021`PF00400.27^WD40^WD domain, G-beta repeat^399-429^E:0.00035	.	.	.	.
Aipa13404_comp0_c0_seq1	0.665386	1.85373	0.508152	1.5466	-0.49585	-0.551345	-0.940444	-0.818611	-0.548155	-0.379759	sp|P93147|C81E1_GLYEC^P93147^Q:771-1,H:46-299^66.54%ID^E:3e-120^RecName: Full=Isoflavone 2'-hydroxylase;^Eukaryota; Viridiplantae; Streptophyta; Embryophyta; Tracheophyta; Spermatophyta; Magnoliophyta; eudicotyledons; core eudicotyledons; rosids; fabids; Fabales; Fabaceae; Papilionoideae; Galegeae; Glycyrrhiza	.	m.100771	1-954[-]	sp|P93147|C81E1_GLYEC^P93147^Q:15-318,H:1-299^63.16%ID^E:2e-135^RecName: Full=Isoflavone 2'-hydroxylase;^Eukaryota; Viridiplantae; Streptophyta; Embryophyta; Tracheophyta; Spermatophyta; Magnoliophyta; eudicotyledons; core eudicotyledons; rosids; fabids; Fabales; Fabaceae; Papilionoideae; Galegeae; Glycyrrhiza	PF00067.17^p450^Cytochrome P450^49-312^E:6.8e-32	.	.	.	GO:0016020^cellular_component^membrane`GO:0009055^molecular_function^electron carrier activity`GO:0020037^molecular_function^heme binding`GO:0005506^molecular_function^iron ion binding`GO:0033773^molecular_function^isoflavone 2'-hydroxylase activity
Adur24418_comp0_c0_seq16	1.2334	0.779739	-0.339156	1.12422	0.41898	0.965543	-1.39024	-0.564291	-0.663296	-0.893856	sp|C0LGH3|Y5614_ARATH^C0LGH3^Q:1403-492,H:681-980^53.95%ID^E:2e-92^RecName: Full=Probable LRR receptor-like serine/threonine-protein kinase At1g56140;^Eukaryota; Viridiplantae; Streptophyta; Embryophyta; Tracheophyta; Spermatophyta; Magnoliophyta; eudicotyledons; core eudicotyledons; rosids; malvids; Brassicales; Brassicaceae; Camelineae; Arabidopsis	.	m.36721	315-1481[-]	sp|C0LGH3|Y5614_ARATH^C0LGH3^Q:27-330,H:681-980^54.28%ID^E:6e-100^RecName: Full=Probable LRR receptor-like serine/threonine-protein kinase At1g56140;^Eukaryota; Viridiplantae; Streptophyta; Embryophyta; Tracheophyta; Spermatophyta; Magnoliophyta; eudicotyledons; core eudicotyledons; rosids; malvids; Brassicales; Brassicaceae; Camelineae; Arabidopsis	PF00069.20^Pkinase^Protein kinase domain^43-244^E:4.1e-46`PF07714.12^Pkinase_Tyr^Protein tyrosine kinase^43-245^E:4.4e-44	.	.	COG0515^Serine/threonine protein kinase	GO:0016021^cellular_component^integral to membrane`GO:0005886^cellular_component^plasma membrane`GO:0005524^molecular_function^ATP binding`GO:0004674^molecular_function^protein serine/threonine kinase activity
Aipa24775_comp0_c0_seq3	1.10628	0.477766	0.592442	0.78651	1.35548	-0.523447	-1.582	-0.655766	-0.430824	-0.598428	.	.	m.120192	189-1442[-]	.	PF03800.9^Nuf2^Nuf2 family^17-106^E:3.7e-11	.	.	.	.
Adur37724_comp0_c0_seq1	0.328944	0.423872	0.141157	0.216532	0.702693	-0.800738	-0.0553514	0.905936	-1.71124	0.0991296	sp|Q9LSP9|CTL2_ARATH^Q9LSP9^Q:1082-270,H:49-319^82.29%ID^E:2e-162^RecName: Full=Chitinase-like protein 2;^Eukaryota; Viridiplantae; Streptophyta; Embryophyta; Tracheophyta; Spermatophyta; Magnoliophyta; eudicotyledons; core eudicotyledons; rosids; malvids; Brassicales; Brassicaceae; Camelineae; Arabidopsis	.	m.57159	234-1334[-]	sp|Q9LSP9|CTL2_ARATH^Q9LSP9^Q:69-355,H:33-319^81.53%ID^E:0^RecName: Full=Chitinase-like protein 2;^Eukaryota; Viridiplantae; Streptophyta; Embryophyta; Tracheophyta; Spermatophyta; Magnoliophyta; eudicotyledons; core eudicotyledons; rosids; malvids; Brassicales; Brassicaceae; Camelineae; Arabidopsis	PF00182.14^Glyco_hydro_19^Chitinase class I^111-338^E:6.8e-58	.	.	COG3979^Uncharacterized protein contain chitin-binding domain type 3	GO:0005576^cellular_component^extracellular region`GO:0005975^biological_process^carbohydrate metabolic process`GO:0016998^biological_process^cell wall macromolecule catabolic process`GO:0006032^biological_process^chitin catabolic process
Gyn_Adur_c51949_g1_i1	0.40208	0.249333	0.717592	0.34866	1.55228	-0.359154	-0.0987315	-0.71473	-0.988507	-0.891683	.	.	m.11402	214-1911[-]	.	.	.	.	.	.
Adur43754_comp1_c0_seq1	0.557389	0.207817	0.747314	1.28131	0.657398	-0.792272	-0.105973	-0.353701	-0.858333	-1.08588	sp|Q6FEP7|CLPX_ACIAD^Q6FEP7^Q:1565-477,H:58-399^57.3%ID^E:5e-135^RecName: Full=ATP-dependent Clp protease ATP-binding subunit ClpX;^Bacteria; Proteobacteria; Gammaproteobacteria; Pseudomonadales; Moraxellaceae; Acinetobacter	.	m.67127	303-2327[-]	sp|Q6FEP7|CLPX_ACIAD^Q6FEP7^Q:240-617,H:47-399^55.82%ID^E:3e-137^RecName: Full=ATP-dependent Clp protease ATP-binding subunit ClpX;^Bacteria; Proteobacteria; Gammaproteobacteria; Pseudomonadales; Moraxellaceae; Acinetobacter	PF07724.9^AAA_2^AAA domain (Cdc48 subfamily)^319-523^E:2.2e-45`PF07728.9^AAA_5^AAA domain (dynein-related subfamily)^322-400^E:3.7e-05`PF00004.24^AAA^ATPase family associated with various cellular activities (AAA)^323-455^E:4.8e-15`PF10431.4^ClpB_D2-small^C-terminal, D2-small domain, of ClpB protein^530-600^E:1.5e-14	.	.	COG1219^ATP-dependent protease Clp, ATPase subunit	GO:0005524^molecular_function^ATP binding`GO:0046872^molecular_function^metal ion binding`GO:0017111^molecular_function^nucleoside-triphosphatase activity`GO:0008270^molecular_function^zinc ion binding`GO:0006457^biological_process^protein folding
Adur15911_comp0_c0_seq1	1.82207	0.363234	0.548104	-0.0245963	0.534634	0.4749	-0.776749	-0.805151	-0.935453	-0.472558	sp|O81974|C71D8_SOYBN^O81974^Q:1299-265,H:155-502^61.6%ID^E:3e-144^RecName: Full=Cytochrome P450 71D8;^Eukaryota; Viridiplantae; Streptophyta; Embryophyta; Tracheophyta; Spermatophyta; Magnoliophyta; eudicotyledons; core eudicotyledons; rosids; fabids; Fabales; Fabaceae; Papilionoideae; Phaseoleae; Glycine	.	m.23698	259-1299[-]	sp|O81974|C71D8_SOYBN^O81974^Q:1-345,H:155-502^61.6%ID^E:2e-154^RecName: Full=Cytochrome P450 71D8;^Eukaryota; Viridiplantae; Streptophyta; Embryophyta; Tracheophyta; Spermatophyta; Magnoliophyta; eudicotyledons; core eudicotyledons; rosids; fabids; Fabales; Fabaceae; Papilionoideae; Phaseoleae; Glycine	PF00067.17^p450^Cytochrome P450^2-330^E:2.1e-82	.	.	.	GO:0009055^molecular_function^electron carrier activity`GO:0020037^molecular_function^heme binding`GO:0005506^molecular_function^iron ion binding`GO:0004497^molecular_function^monooxygenase activity`GO:0016705^molecular_function^oxidoreductase activity, acting on paired donors, with incorporation or reduction of molecular oxygen
Adur34070_comp0_c0_seq1	0.0761211	0.098019	1.75982	0.83768	0.645465	-0.697603	-0.395899	-0.653807	-0.984708	-0.627043	.	.	m.51596	153-1109[-]	.	PF01490.13^Aa_trans^Transmembrane amino acid transporter protein^2-309^E:8.5e-43	.	.	.	.
Aipa45184_comp1_c0_seq2	1.59018	-0.192875	0.129398	1.57022	0.430568	-0.038298	-0.209417	-1.41866	-0.868795	-0.526557	sp|O22941|PXM16_ARATH^O22941^Q:3312-448,H:15-970^72.13%ID^E:0^RecName: Full=Zinc-metallopeptidase, peroxisomal;^Eukaryota; Viridiplantae; Streptophyta; Embryophyta; Tracheophyta; Spermatophyta; Magnoliophyta; eudicotyledons; core eudicotyledons; rosids; malvids; Brassicales; Brassicaceae; Camelineae; Arabidopsis	.	m.155279	445-3342[-]	sp|O22941|PXM16_ARATH^O22941^Q:7-965,H:11-970^72.04%ID^E:0^RecName: Full=Zinc-metallopeptidase, peroxisomal;^Eukaryota; Viridiplantae; Streptophyta; Embryophyta; Tracheophyta; Spermatophyta; Magnoliophyta; eudicotyledons; core eudicotyledons; rosids; malvids; Brassicales; Brassicaceae; Camelineae; Arabidopsis	PF00675.15^Peptidase_M16^Insulinase (Peptidase family M16)^32-167^E:5.5e-40`PF05193.16^Peptidase_M16_C^Peptidase M16 inactive domain^194-370^E:4.9e-19`PF05193.16^Peptidase_M16_C^Peptidase M16 inactive domain^664-850^E:2.5e-08	.	.	COG1025^Secreted/periplasmic Zn-dependent peptidases, insulinase-like	GO:0005777^cellular_component^peroxisome`GO:0046872^molecular_function^metal ion binding`GO:0004222^molecular_function^metalloendopeptidase activity`GO:0008270^molecular_function^zinc ion binding`GO:0006508^biological_process^proteolysis
Adur4308_comp0_c0_seq1	0.446589	0.4751	0.664249	1.12967	0.858811	-0.0894459	-1.74916	-0.756816	-0.880892	0.209128	sp|Q9S7C9|ESCA_ARATH^Q9S7C9^Q:1017-622,H:103-244^62.68%ID^E:2e-26^RecName: Full=Putative DNA-binding protein ESCAROLA;^Eukaryota; Viridiplantae; Streptophyta; Embryophyta; Tracheophyta; Spermatophyta; Magnoliophyta; eudicotyledons; core eudicotyledons; rosids; malvids; Brassicales; Brassicaceae; Camelineae; Arabidopsis	.	m.7012	358-972[-]	sp|Q9S7C9|ESCA_ARATH^Q9S7C9^Q:1-117,H:118-244^58.27%ID^E:1e-25^RecName: Full=Putative DNA-binding protein ESCAROLA;^Eukaryota; Viridiplantae; Streptophyta; Embryophyta; Tracheophyta; Spermatophyta; Magnoliophyta; eudicotyledons; core eudicotyledons; rosids; malvids; Brassicales; Brassicaceae; Camelineae; Arabidopsis	PF03479.10^DUF296^Domain of unknown function (DUF296)^1-112^E:8.1e-37	.	.	.	GO:0005634^cellular_component^nucleus`GO:0003680^molecular_function^AT DNA binding`GO:0003690^molecular_function^double-stranded DNA binding`GO:0006325^biological_process^chromatin organization`GO:0010150^biological_process^leaf senescence`GO:0009640^biological_process^photomorphogenesis
Adur41902_comp0_c1_seq2	-0.117312	0.490467	0.628185	1.261	0.97874	-1.29531	-1.07678	0.120564	-0.494044	-0.371123	.	.	m.64242	315-1805[-]	.	PF14365.1^DUF4409^Domain of unknown function (DUF4409)^116-215^E:3e-35`PF03080.10^DUF239^Domain of unknown function (DUF239)^260-489^E:1.2e-90	.	.	.	.
Adur47638_comp1_c0_seq1	0.283955	0.0767953	0.715757	1.90889	0.262977	0.0496984	-1.12333	-0.36637	-0.900441	-0.787683	.	.	m.73240	3-479[-]	.	.	.	.	.	.
Adur18421_comp0_c0_seq2	0.76577	1.96484	0.0313303	0.979981	0.181958	-0.266866	-0.847617	-0.856797	-0.243064	-0.799334	sp|Q7XWU3|CADH6_ORYSJ^Q7XWU3^Q:801-172,H:145-356^62.74%ID^E:1e-127^RecName: Full=Probable cinnamyl alcohol dehydrogenase 6;^Eukaryota; Viridiplantae; Streptophyta; Embryophyta; Tracheophyta; Spermatophyta; Magnoliophyta; Liliopsida; Poales; Poaceae; BEP clade; Ehrhartoideae; Oryzeae; Oryza`sp|Q7XWU3|CADH6_ORYSJ^Q7XWU3^Q:1238-885,H:31-148^67.8%ID^E:1e-127^RecName: Full=Probable cinnamyl alcohol de…	.	m.27483	154-768[-]	sp|Q7XWU3|CADH6_ORYSJ^Q7XWU3^Q:1-197,H:156-354^67.34%ID^E:1e-88^RecName: Full=Probable cinnamyl alcohol dehydrogenase 6;^Eukaryota; Viridiplantae; Streptophyta; Embryophyta; Tracheophyta; Spermatophyta; Magnoliophyta; Liliopsida; Poales; Poaceae; BEP clade; Ehrhartoideae; Oryzeae; Oryza	PF02826.14^2-Hacid_dh_C^D-isomer specific 2-hydroxyacid dehydrogenase, NAD binding domain^24-69^E:9.2e-07`PF00107.21^ADH_zinc_N^Zinc-binding dehydrogenase^38-158^E:5.4e-22	.	.	COG1064^Zn-dependent alcohol dehydrogenases	GO:0045551^molecular_function^cinnamyl-alcohol dehydrogenase activity`GO:0046872^molecular_function^metal ion binding`GO:0000166^molecular_function^nucleotide binding`GO:0052747^molecular_function^sinapyl alcohol dehydrogenase activity`GO:0008270^molecular_function^zinc ion binding`GO:0009809^biological_process^lignin biosynthetic process
Adur31196_comp0_c0_seq1	0.370449	0.0895187	0.252874	1.63776	0.832423	-0.762637	-0.6846	-0.780325	-0.0436631	-0.758475	sp|Q7Y223|MAN2_ARATH^Q7Y223^Q:1462-179,H:2-429^68.22%ID^E:0^RecName: Full=Mannan endo-1,4-beta-mannosidase 2;^Eukaryota; Viridiplantae; Streptophyta; Embryophyta; Tracheophyta; Spermatophyta; Magnoliophyta; eudicotyledons; core eudicotyledons; rosids; malvids; Brassicales; Brassicaceae; Camelineae; Arabidopsis	.	m.46745	176-1459[-]	sp|Q7Y223|MAN2_ARATH^Q7Y223^Q:3-427,H:5-429^68.47%ID^E:0^RecName: Full=Mannan endo-1,4-beta-mannosidase 2;^Eukaryota; Viridiplantae; Streptophyta; Embryophyta; Tracheophyta; Spermatophyta; Magnoliophyta; eudicotyledons; core eudicotyledons; rosids; malvids; Brassicales; Brassicaceae; Camelineae; Arabidopsis	PF00150.13^Cellulase^Cellulase (glycosyl hydrolase family 5)^52-376^E:3.9e-14	.	.	COG3934^Endo-beta-mannanase	GO:0005576^cellular_component^extracellular region`GO:0043169^molecular_function^cation binding`GO:0016985^molecular_function^mannan endo-1,4-beta-mannosidase activity`GO:0005975^biological_process^carbohydrate metabolic process
Adur23676_comp0_c0_seq1	1.38198	1.92173	0.306594	0.0802611	0.758439	-0.771261	-0.546571	-0.573681	-0.907225	-0.549035	sp|O80738|TPS10_ARATH^O80738^Q:335-3,H:604-714^67.57%ID^E:2e-44^RecName: Full=Probable alpha,alpha-trehalose-phosphate synthase [UDP-forming] 10;^Eukaryota; Viridiplantae; Streptophyta; Embryophyta; Tracheophyta; Spermatophyta; Magnoliophyta; eudicotyledons; core eudicotyledons; rosids; malvids; Brassicales; Brassicaceae; Camelineae; Arabidopsis	.	m.35673	3-335[-]	sp|O80738|TPS10_ARATH^O80738^Q:1-111,H:604-714^67.57%ID^E:2e-44^RecName: Full=Probable alpha,alpha-trehalose-phosphate synthase [UDP-forming] 10;^Eukaryota; Viridiplantae; Streptophyta; Embryophyta; Tracheophyta; Spermatophyta; Magnoliophyta; eudicotyledons; core eudicotyledons; rosids; malvids; Brassicales; Brassicaceae; Camelineae; Arabidopsis	PF02358.11^Trehalose_PPase^Trehalose-phosphatase^4-111^E:8.1e-38	.	.	COG0380^Trehalose-6-phosphate synthase	GO:0003825^molecular_function^alpha,alpha-trehalose-phosphate synthase (UDP-forming) activity`GO:0005992^biological_process^trehalose biosynthetic process
[truncated: 359 more rows]

## Sheet: Genotype I GO
sample	population	p value	adj p
667	10447	0.000464896	0.000541519	5634	nucleus	namespace: cellular_component
508	7569	6.61881e-05	7.72056e-05	5886	plasma membrane	namespace: cellular_component
93	1080	7.50054e-05	8.74855e-05	48046	apoplast	namespace: cellular_component
80	850	1.10091e-05	1.2846e-05	51301	cell division	namespace: biological_process
70	755	5.56242e-05	6.48869e-05	9414	response to water deprivation	namespace: biological_process
58	650	0.0005431	0.000632521	9409	response to cold	namespace: biological_process
57	617	0.000253066	0.000294894	9505	plant-type cell wall	namespace: cellular_component
70	611	3.0895e-08	3.60605e-08	5874	microtubule	namespace: cellular_component
[truncated: 174 more rows]

## Sheet: Genotype I Chromosome 9 GO
samples	population	result	adjusted
[truncated: 161 more rows]

## Sheet: Genotype II
gene	TG_0d	TG_3di	TG_3du	TG_7di	TG_7du	GRG_0d	GRG_3di	GRG_3du	GRG_7di	GRG_7du	Annotation									GO
[truncated: 996 more rows]

[truncated: 2 more sheets: <- GO, Genotype II Chromsome 9 GO]
