# Supplementary material for: Gene expression profiling describes the genetic regulation of Meloidogyne arenaria resistance in Arachis hypogaea and reveals a candidate gene for resistance
Source: Sci Rep. 2017 May 2;7:1317. doi: 10.1038/s41598-017-00971-6 (PMC5430994; doi:10.1038/s41598-017-00971-6)
Supplement: Supplementary file 9 — Table S5 [file 41598_2017_971_MOESM9_ESM.xls]

## Sheet: Information
Table S5: Clusters of differentially expressed genes between Tifguard (R ) and Gregory (S) affected by the interaction of treatment (nematode) and genotype.
Each group of two sheets contains in the first sheet (Group 1 Norm,2 Norm,3 Norm,4 Norm,5 Norm,6 Norm,7 Norm) the gene ID, Z-score normalized relative expression for each sample, transdecoder annotation, and Go terms associated with that annotation
The second sheet for each group (Group 1 GO, 2 GO, 3 GO, 4 GO, 5 GO, 6 GO, 7 GO) contains the top enriched GO terms by hypergeometric test and adjusted p-value by Benjamini-Hochberg multiple testing correction
Additionally a third sheet for each group contains the actual FPKM expression values for each gene in the group (group 1 FPKM, 2 FPKM, 3 FPKM, 4 FPKM, 5 FPKM, 6 FPKM, 7 FPKM)

## Sheet: Group 1 FPKM
gene	TG_0d	TG_0d	TG_3di	TG_3di	TG_3du	TG_3du	TG_3du	TG_7di	TG_7di	TG_7di	TG_7du	TG_7du	TG_7du	GRG_0d	GRG_0d	GRG_0d	GRG_3di	GRG_3di	GRG_3di	GRG_3du	GRG_3du	GRG_3du	GRG_7di	GRG_7di	GRG_7di	GRG_7du	GRG_7du	GRG_7du
Adur29216_comp2_c0_seq1	162.36	142.06	158.92	228.37	116.14	106.88	123.24	184.15	194.4	181.03	103.53	106.79	107.81	133.57	129.76	125.42	51.02	34.79	66.76	77.16	66.81	91.38	62.04	70.41	68.07	91.66	102.77	104.15
Adur29211_comp2_c0_seq1	113.56	110.88	129.62	168.24	90.11	80.9	97.76	141.96	141.68	138.28	71.7	81.47	81.88	94.58	99.66	100.09	43.44	27.26	53.4	58.56	49.78	76.16	47.72	50.1	53.96	73.07	78.93	88.85
Aipa8159_comp0_c0_seq1	122.44	113.69	154.35	168.28	80.36	67.77	82.65	146.05	168.99	160.72	83.01	77.44	96.44	77.47	79.32	84.53	32.56	19.44	39.35	43.83	39.7	51.42	44.95	35.84	43.71	66.49	40.3	62.94
Adur29214_comp1_c0_seq2	196.61	168.47	188.32	289.34	134.75	128.88	154.91	210.07	229.75	223.89	128.39	132.57	129.95	172.96	158.18	154.22	64.52	49.45	78.7	90.38	82.25	100.4	80.86	87.97	88.92	104.59	115.8	142.34
Adur50674_comp1_c0_seq1	8.13	7.39	9.61	11.86	8.22	7.12	5.78	12.14	11.32	10.72	9.04	7.94	9.56	7.96	6.48	5.48	1.34	0.82	0.6	5.06	1.25	6.7	1.85	1.38	0.8	6.38	5.97	4.14
Adur29207_comp0_c0_seq1	63.68	48.08	59.07	74.52	36.7	44.17	47.07	76.86	83.24	76.08	38.23	37.83	41.75	45.31	45.23	37.51	15.81	9.74	22.11	24.46	26.66	32.79	18.64	20.88	26.66	34.66	24.88	39.15
Adur29210_comp1_c0_seq1	73.33	55.29	88.73	101.16	67.99	52.13	72.22	90.72	92	88.41	68.91	51.78	56.73	75.59	93.66	80.8	34.93	19.65	44.33	48.08	44.37	76.23	41.19	43.28	53.86	100.95	72.65	94.09
Aipa19217_comp0_c0_seq13	19.99	15.62	19.16	20.52	17.59	14.93	19.82	18.96	21.74	25.67	17.27	15.66	14.45	19.41	16.09	16.82	9.36	1.95	8.62	18.2	11.34	16.33	9.28	7.34	9.42	15.75	17.07	15.06
Aipa10629_comp1_c0_seq3	10.36	15.65	15.82	14.74	6.13	9.26	12.43	18.58	19.27	14.45	11.51	12.31	16.84	8.5	6.97	9.63	0.87	0.08	0.43	1.36	1.62	5.36	2.76	2.32	2.62	6.97	3.98	6.81
Aipa3345_comp0_c0_seq1	44.26	32.63	49.6	35.16	34.15	36.67	40.02	46.5	52.96	46.83	29.79	36.62	37.83	38.19	41.99	34.12	9.73	5.28	12.48	14.8	15.83	28.28	11.01	15.36	21.7	31.76	27.84	25.98
Aipa36229_comp2_c0_seq13	10.32	15.04	15.44	15.44	11.83	12.01	10.74	13.33	13.31	15.14	10.4	9.43	9.52	12.95	13.2	11.69	9.15	8.37	9.88	10.81	8.71	11.32	8.29	9.3	9.66	12.87	12.93	12.41
Adur42603_comp0_c0_seq1	5.78	4.83	6.34	7.49	6.03	5.11	5.56	5.96	5.36	6.98	3.77	4.65	4.35	3.73	4.1	2.82	2.3	0.94	2	3.79	2.53	4.71	2.37	1.5	2.33	4.24	3.24	4.2
Adur19304_comp0_c0_seq1	47.6	33.94	59.48	76.71	51.48	41.45	61.13	48.91	52.73	53.56	41.09	35.93	28.19	40.03	40.72	42.97	15.63	7.64	19.56	43.35	20.82	50.56	13.11	12.28	33.47	66.23	46.84	41.67
Aipa51877_comp0_c0_seq1	13.32	19.95	15.56	17.18	12.3	13.18	10.79	15.32	16.69	15.43	11.04	12.54	7.97	11.87	14.21	11.68	9.65	7.16	10.35	10.35	10.81	13.7	5.08	6.36	6.97	10.76	11.61	11.1
Aipa16750_comp0_c0_seq2	14.64	15.1	19.26	29.9	13.51	19.35	12.85	18.16	27.25	9.78	6.79	12.13	11.92	14.61	9.35	10.97	2.52	2.3	1.55	7.5	1.32	10.03	2.27	2.98	0.46	6.06	7.19	6.31
Aipa10635_comp0_c0_seq1	35.56	56.67	58.89	61.96	24.77	37.66	39.61	68.7	67.97	48.71	41.33	40.35	62.12	27.53	22.68	33.17	1.87	1.07	3.46	10.23	5.41	19.1	12.34	8.92	12.37	25.43	10.98	22.7
Aipa8158_comp0_c0_seq1	65.88	64.16	79.8	92.84	45.82	45.09	59.92	80.47	105.6	106.51	51.32	56.81	58.64	45.93	45.89	51.7	24.5	12.3	27.43	26.56	21.74	37.95	22.96	29.87	26.1	43.42	16.87	43.18
Adur15986_comp0_c0_seq5	5.29	7.04	6.97	6.69	4.8	5.28	4.67	7.16	6.69	6.55	4.94	4.89	4.3	7.41	6.29	5.79	4.06	2.71	3.14	5.86	4.52	6.17	2.8	3.97	4.56	5.25	5.55	4.75
Gyn_Adur_c55534_g1_i1	24.58	26.33	31.77	40.97	29.03	11.9	20.37	30.65	29.82	39.51	19.47	19.5	22.75	23.71	28.41	24.03	8.79	6.44	13.37	15.89	12.57	28.52	12.34	13.15	18.17	30.2	25.94	26.8
Adur41334_comp2_c0_seq2	57.12	53.4	48.12	84.02	44.15	35.32	38.38	55.27	68.55	57.51	38.52	35.22	33.2	50.28	38.34	44.44	15.33	16.46	26.28	37.16	19.37	29.77	17.68	18.67	26.91	41.21	23.28	40.82
Aipa16750_comp0_c0_seq5	6.11	7.58	9.77	19.7	5.71	9.83	8.64	8.77	14.62	5.11	2.09	4.33	7.41	9.83	2.98	3.9	1.04	1.1	0.4	4.21	0.56	4.54	1.03	0.46	0.18	2.49	2.17	2.98
Adur29216_comp1_c0_seq2	3.54	3.44	4.86	5.95	2.67	1.48	1.71	4.11	5.02	4.3	2.81	2.95	2.33	2.38	3.09	2.69	1.22	0.62	1.48	1.48	1.44	2.68	0.21	0.29	1.96	2.22	1.35	1.98
Gyn_Aipa_c19783_g1_i1	16.24	13.47	22.39	24.47	16.76	10.95	14.16	16.33	20.72	24.75	16.13	15.69	14.7	9.91	8.02	5.96	6.48	3.92	5.56	9.94	5.84	10.31	5.5	3.9	5.97	11.64	9.85	9.39
Aipa32689_comp0_c0_seq3	27.07	25.37	26.3	31.77	20.11	16.93	20.21	25.78	27.08	28.43	16.66	16.95	20.59	23.53	20.71	21.56	14.06	9.92	11.21	18.35	10.02	20.3	15.33	12.32	15.49	18.79	22.38	15.62
Aipa8150_comp0_c0_seq3	1.64	2.25	3.7	3.62	2.24	1.16	1.51	2.8	2.9	3.74	2.52	2.7	1.24	2.36	3.22	1.4	1.01	0.35	1	1.22	1.39	2.43	0.22	0.75	1.32	2.33	1.47	1.28
Aipa46750_comp0_c0_seq1	49.76	48.37	47.28	68.28	56.8	47.44	41.04	34.99	55.9	49.37	32.37	38.32	41.5	57.1	42.73	53.37	19.85	13.75	11.52	30.52	17.54	58.86	12.95	13.11	16.47	34.71	31.95	23.2
Adur13368_comp0_c0_seq1	33.35	30.92	54.45	53.36	29.06	25.87	36.24	38.55	45.97	39.66	24.12	31.17	30.97	47.17	38.23	42.25	14.68	14.2	8.12	28.58	13.32	37.95	21.15	19.83	25.12	25.79	21.77	22.85
Aipa11829_comp0_c1_seq1	9.79	15.89	18.09	12.78	10.16	6.55	12.91	20.6	20.41	23.51	14.78	7.95	12.71	12.64	12.68	8.34	1.52	1.01	1.99	2.57	4.86	4.34	5.69	0	2.41	5.59	5.01	7.77
Aipa16750_comp0_c0_seq6	14.12	12.72	14.59	25.8	11.46	15.67	12.4	16.2	23.28	9.37	6.66	8.24	7.08	12.32	4.76	10.54	2.09	2.35	0.47	7.2	0.58	6.95	2.08	1.79	0.28	3.89	6.58	4.46
Aipa46994_comp4_c0_seq1	8.46	10.92	10.86	10.99	7.14	7.05	7.99	10.47	9.49	12.31	7.65	8.49	7.05	5.19	5.36	4.78	3.27	2.75	2.18	8.62	2.6	5.19	3.49	2.99	2.12	4.64	5.29	6.6
Aipa694_comp0_c0_seq2	13.24	10.96	14.5	16.99	10.65	10.29	9.98	11.15	11.02	13.85	10.18	10.36	8.41	8.67	10.26	9.01	9.59	7.94	8.49	12.03	7.76	12.39	4.37	4.6	5.6	13.27	12.38	11.49
Gyn_Aipa_c14062_g1_i2	32.09	28.62	39.88	37.02	33.08	30.74	33.71	35.26	36.83	32.84	34.76	29.69	27.88	32.99	30.14	30.71	22.34	21.66	21.28	27.25	23.47	38.31	24.07	21.07	27.28	33.93	32.43	34.66
Adur543_comp0_c0_seq1	9.18	10.15	11.1	15.2	8.12	7.13	7.29	9.03	10.99	12.83	6.98	8.09	9.02	6.24	8.25	5.95	5.64	3.59	5.16	7.27	4.45	6.8	2.9	3.25	3.07	5.75	7.05	5.09
Gyn_Aipa_c1996_g1_i1	111.09	89.72	116.9	123.67	73.02	75.61	74.56	97.23	121.73	121.23	88.21	76.55	91.27	85.37	98.82	80.13	65.32	48.21	54.56	93.35	72.2	67.4	63.95	61.21	50.54	98.61	82.9	74.56
Aipa9220_comp0_c0_seq1	40.48	41.94	51.37	53.07	30.02	33.2	36.66	60.47	66.61	57.99	30.03	31.5	32.82	27.36	33.36	26.54	24.1	15.45	25.7	22.28	13.89	21.98	16.61	22.93	25.39	35.66	27.37	27.89
Aipa14372_comp0_c0_seq1	31.49	23.18	28.91	32.18	30.77	29.82	28.32	22.43	26.66	26.77	25.41	27.21	24.59	21.13	25.52	23.36	15.46	15.69	13.61	24.71	20.45	28.8	11	10.39	15.18	27.23	17.32	21.8
Aipa694_comp0_c0_seq1	16.18	11.34	14.26	16.78	12.43	9.59	11.29	12.84	11.14	14.22	12.05	11.7	10.07	10.12	10.74	9.8	10.33	7.56	7.52	13.75	7.89	13.73	5.24	6.11	5.97	12.51	10.88	10.48
Aipa14986_comp0_c0_seq1	15.65	19.52	14.24	15.17	11.39	10.82	12.14	14.72	14.52	13.89	12.1	10.86	10.85	18.64	14.21	12.93	8.32	6.93	6.59	11.28	7.85	11.33	8.45	7.47	8.57	10.75	11.6	9.71
Gyn_Aipa_c20961_g1_i12	5.97	4.64	5.74	7.89	6.72	3.81	4.96	5.55	6.8	8.9	5.13	4.63	4.01	4.85	5.86	4.76	3.09	2.19	4	5.67	3.45	5.82	2.61	2.92	2.14	4.9	4.19	2.69
Aipa2947_comp0_c0_seq1	14.66	20.52	20.86	18.04	9.35	19.94	12.09	27.9	22.3	26.77	16.43	24.65	28.16	11.99	9.32	8.39	5.47	3.91	3.86	11.09	5.99	10.8	7.42	5.46	9.69	12.82	13.95	16.07
Adur9023_comp1_c0_seq2	10.06	7.95	6.58	10.57	4.36	4.84	4.67	6.44	8.04	10.06	4.91	4.71	4.74	9.59	7.82	7.18	5.04	3.41	4.5	7.36	5.7	7.27	4.8	5.17	6.62	6.51	5.31	5.46
Aipa11480_comp5_c0_seq3	5.77	6.37	6.92	8.33	6.53	6.69	5.99	7.46	8.23	9.05	6.17	6.95	5.19	7.22	5.82	4.9	4.03	3.47	4.9	7.29	4.77	7.71	3.22	5.08	4.71	5.41	5.08	5.89
Aipa8151_comp0_c0_seq1	71.92	59.86	62.86	91.27	48.9	52.53	50.92	91.65	116.85	100.91	46.72	56.83	43.29	39.09	35.6	37.46	13.03	3.43	20.57	15.49	16.4	25.56	15.83	22.59	26.36	32.22	11.44	23.7
Aipa22597_comp0_c0_seq1	24.56	23.44	21.72	37.48	19.51	11.08	19.27	26.83	24.41	29	14.98	13.65	9.67	10.67	10.67	9.22	6.33	5.29	7.55	14.08	8.87	9.62	8.56	7.91	9.37	9.74	12.34	9.59
Aipa14338_comp9_c0_seq2	16.38	13.58	16.59	20.51	17.34	15.47	16.33	18.66	17.25	18.05	15.66	13.98	12.57	15.77	17.21	15.04	10.28	6.88	9.63	14.36	11.08	17.4	11.76	10.59	11.3	17.96	8.79	15.28
Aipa14337_comp2_c0_seq1	10.98	10.81	10.99	13.09	12.57	13.57	11.75	11.48	10.73	11.28	9.85	10.82	8.76	9.58	10.52	9.6	6.72	4.87	6.57	10.17	8.41	11.81	6.97	6.8	7.76	12.24	7.76	10.47
Adur19835_comp0_c0_seq1	4.56	6.41	5.88	4.97	4.24	3.68	1.63	22.23	13.18	11.92	3.75	3.82	3.43	1.34	6.59	5.91	2.49	0	4.7	2.73	3.76	7.19	2.49	1.12	3.39	6.32	4.09	2.13
Gyn_Adur_c61967_g1_i1	23.68	13.53	29.96	30.27	19.57	13.58	16.34	33.97	31.34	29.55	20.34	11.85	15.94	16.1	21.12	25.21	13.54	6.2	17.05	14.43	6.75	19.07	11.68	14.12	17.27	31.49	21.62	31.05
Adur9215_comp0_c0_seq14	163.69	121.74	153.19	240.97	139.51	124.79	133.21	272.45	195.82	245.89	150.54	151.22	200.26	77.32	114.37	77.17	97.96	41.68	96.85	105.31	115.82	87.23	67.83	66.74	76.88	134.24	94.76	160.92
Aipa3942_comp0_c0_seq26	12.93	16.04	21.16	19.78	14.21	18.31	15.46	20.23	17.12	19.92	15.75	12.51	16.42	12.19	16.42	12.99	11.52	11.81	10.6	15.49	11.15	13.59	9.77	9.52	12.3	14.12	13.54	11.1
Aipa24208_comp0_c1_seq1	16.38	10.84	17.36	18.46	16.29	15.64	15.64	16.05	12.37	15.84	14.97	13.8	13.06	12.62	14.28	12.17	9.97	9.09	10.35	13.46	10.03	16.16	6.16	7.34	7.58	14.07	14.8	9.08
Adur18312_comp0_c0_seq1	18.71	29.52	31	27.11	20.09	30.16	19.74	37.71	31.01	31.35	24.02	32.09	34.39	23.29	16.18	17.51	14.35	8.03	12.6	24.65	18.97	22.09	15.71	13.79	20.78	24.17	27.64	33.14
Adur24312_comp0_c0_seq3	11.2	11.72	17.83	14.93	14.05	11.57	13.03	13.54	13.64	11.82	11.53	10.67	9.49	12.54	14.05	11.07	7.81	5.21	4.46	12.93	9.87	9.19	11.84	7.22	8.87	13.69	13.29	12.35
Gyn_Adur_c48230_g1_i1	10.8	18.09	18.07	16.81	10.31	12.15	8.9	12.98	13.42	15.91	10.62	14.32	15.15	13.81	12.8	9.64	2.86	0.46	3.82	7.22	2.94	13.59	2.57	3.27	5.48	5.42	7.64	5.49
Aipa14336_comp6_c0_seq2	10.14	9.57	9.14	11.11	8.81	9.35	8.06	9.78	9.32	10.08	9.9	8.29	8.08	7.18	8.67	8.18	6.95	4.19	5.7	9.26	8.14	8.76	6.21	6.05	6.72	9.43	6.53	8.29
Adur29208_comp0_c0_seq1	0.71	1.04	1.89	1.67	1.03	0.53	0.72	1.46	1.84	2.37	1.62	1.51	1.4	1.37	2.26	1.42	0.78	0.15	0.82	1.16	0.9	1.67	0.22	0.88	1.41	1.51	1.18	0.97
Aipa36229_comp2_c0_seq31	10.06	15.4	15.1	16.59	10.42	12.27	11.15	13.93	13.11	15.4	10.32	9.95	10.21	13.71	14.48	10.51	8.09	6.69	10.03	9.32	8.86	14.31	7.59	5.59	10.68	12.75	13.11	8.48
Adur17660_comp0_c0_seq1	14.93	16.06	13.39	34.38	10.67	11.26	13.4	40.94	30.6	18.02	12.69	12.54	8.85	17.62	3.56	13.52	1.66	0	3.22	8.32	0	4.68	1.18	3.98	1.97	3.65	5.55	4.06
Aipa36210_comp2_c0_seq1	32.87	35.53	38.18	37.74	33.84	28.79	31.25	35.67	34.23	37.35	38.67	33.35	36.54	25.78	27.04	27.31	26.14	22.18	25.31	35.67	30.83	31.97	22.95	23.78	24.51	31.86	24	29.27
Gyn_Adur_c8760_g1_i1	14.95	10.65	14.81	17.62	13.84	9.55	10.55	13.95	14.47	14.49	6.91	7.39	7.21	14.82	13.95	15.24	9.33	6.41	5.87	8.15	6.48	10.95	8.34	7.86	8.36	6.78	7.46	6.2
Aipa3992_comp0_c0_seq1	12.32	14.73	18.18	17.65	13.66	15.93	13.72	17.49	15.32	18.04	14.72	13.28	15.24	15.1	14.62	14.57	11.91	13.62	8.67	13.06	9.65	16.28	9.45	11.03	10.11	14.39	18.94	13.78
Aipa20245_comp1_c0_seq1	18.31	22.03	36.3	29.18	20.61	15.35	20.1	29.06	27.12	44.18	28.01	19.14	20.05	30.74	13.45	27.13	15.47	13.23	19.19	21.24	21.25	25.9	14.91	19.04	15.02	27.07	26.92	20.17
Aipa9880_comp0_c0_seq1	17.45	14.08	18.05	18.53	12.34	12.4	14.29	17.4	17.53	15.02	13.75	10.71	16.04	15.63	18.82	13.49	7.68	5.73	8	9	6.6	14.49	10.65	10	11.34	15.86	12.06	14.06
Gyn_Aipa_c20872_g1_i3	1.65	1.52	2.35	2.15	1.68	2.14	1.28	1.86	1.89	3.16	2.96	2.14	1.7	0.52	0.87	0.6	0.38	0.23	0.56	1.2	0.51	1.29	0.12	0.19	0.55	0.71	0.95	0.53
Gyn_Adur_c50788_g1_i1	21.69	10.04	25.79	26.21	16.65	10.57	13.59	24.31	18.3	24.19	19.02	11.35	13.38	11.14	18.56	10.07	7.49	4.74	9.35	13.35	7.2	12.06	9.25	7.16	13.86	19.74	11.11	15.33
Aipa36229_comp2_c0_seq26	13.24	20.42	19.68	22.55	15.02	14.64	16.94	19.36	19.14	25.15	17.95	13.47	14.52	17.76	20.35	16.68	13.37	13.62	13.83	19.11	13.05	15.18	15.69	13.57	15.87	17.68	14.68	22.64
Aipa52400_comp0_c0_seq3	11.63	11.29	16	15.63	7.89	10.59	9.01	11.03	13.74	13.42	9.8	10.52	12.47	9.38	10.32	10.24	7.39	6.79	5.87	14.39	7.86	9.18	7.91	6.44	7.33	6.73	8.75	6.91
Aipa28623_comp0_c1_seq1	61.4	47.99	48.4	62.27	62.53	38.12	58.67	46.71	59.05	53.14	44.05	45.53	36.3	49.18	54.85	54.81	20.68	11.35	18.39	29.77	24.6	42.19	28.77	22.56	29.35	31.49	34.23	35.83
Gyn_Adur_c8030_g1_i3	15.51	14.46	15.47	18.93	11.01	12.43	14.58	17.9	18.33	18.08	13.46	12.49	13.26	10.58	12.71	9.02	11.07	8.26	10.4	10.88	10.95	9.98	8.6	8.97	10.54	12.07	11.48	12.48
Aipa35594_comp0_c1_seq1	74.57	90.83	73.05	86.67	70.85	86.32	72.45	116.26	101.57	101.17	74.62	104.39	51.53	41.51	61.53	45.37	32.94	12.38	39.72	54.63	57.33	45.9	39.71	35.85	39.93	69.29	61.03	97.54
Aipa7058_comp0_c0_seq1	74.26	76.13	60.37	66.33	43.06	43.98	38.61	57.17	79.77	62.85	44	61.89	63.46	58.78	61	65.07	13.83	1.12	20.99	19.63	12.3	48.95	14.02	20.17	17.1	27.48	42.14	21.45
Aipa46994_comp4_c0_seq8	8.88	9.56	10.46	14.92	7.03	5.47	7.66	8.77	10.19	14.17	9.32	7.53	7.64	3.18	3.92	3.04	4.46	2.93	3.27	5.9	5.26	5.27	2.34	3.44	3.8	4.27	4.98	4.07
Aipa14516_comp0_c1_seq1	19.94	18.73	27.94	24.75	17.29	20.76	22.18	23.31	22.85	21.02	23.81	24.19	21.32	22.35	18.06	18.45	9.9	2.76	9.6	15.58	15.92	20.95	11.24	11.12	12.94	21.52	8.13	21.91
Aipa44476_comp2_c0_seq8	10.26	9.01	10.13	15.35	11.63	11.84	12.79	10.26	10.38	9.62	10.07	8.41	9.74	6.12	5.67	4.97	3.52	4.62	3.09	4.26	4.66	6.16	2.38	3.64	3.44	6.27	4.84	4.96
Adur23032_comp0_c0_seq4	7.36	9.78	9.04	13.41	8.31	5.27	9.43	7.98	8.84	13.45	5.6	4.8	7.13	5.81	8.52	5.39	3.32	2.46	6.04	6.52	3.81	8.14	5.51	3.09	4.44	9.21	7.97	9.31
Aipa33261_comp1_c0_seq1	16.19	15.43	16.26	18.27	13.92	14.02	14.1	17.39	16.93	19.13	13.25	12.34	11.01	14.68	12.06	11.3	8.49	12.09	9.47	15.32	10.25	14.37	12.09	9.18	12.43	13.17	16.58	13.78
Adur24312_comp0_c2_seq1	15.55	19.08	22.84	21.69	15.51	14.49	20.21	24.09	20.11	22.03	18.82	20.1	19.27	16.05	14.86	14.57	10.02	8.87	10.21	14.22	13.88	13.12	12.04	14.63	14.71	14.14	14.96	14.15
Aipa14544_comp7_c0_seq1	7.59	8.27	12.17	12.99	10.77	10.93	17.44	12.14	13.56	17.03	9.22	11.78	10.91	10.84	9.37	8.86	4.34	3.09	3.64	9.05	10.52	10.78	1.66	1.24	10.33	11.36	4.54	7.71
Adur24418_comp0_c0_seq4	14.48	16.47	14.01	15.55	9.49	8.95	11.64	14.41	15.26	14.49	10.98	14.48	10.59	16.81	13.23	13.46	7.88	5.67	4.8	8.64	5.31	11.51	7.56	6.78	8.92	9.26	8.55	8.92
Aipa19221_comp1_c1_seq3	48.21	54.53	38.48	57.44	20.74	17.67	35.44	45.73	42.42	55.51	25.51	26.11	25.43	24.57	26.37	21.12	20.1	8.84	19.33	39.59	31.31	16.76	17.78	17.95	13.25	21.21	11.13	25.13
Aipa39893_comp0_c0_seq4	18.25	17.33	21	23.57	19.54	18.07	17.49	18.88	18.18	21.81	17.18	17.02	15.8	18.1	20.37	18.13	13.86	11.15	14.44	15.45	11.52	20.7	13.28	13.29	15.63	16.48	16.89	14.32
Aipa10630_comp0_c0_seq1	34.24	47.83	71.66	94.31	23.38	29.89	38.11	81.37	82.68	67.5	38.09	45.92	58	23.84	21.36	31.51	15.72	8.89	14.32	6.35	8.89	19.87	7.79	14.32	15.52	18.76	11.69	14.37
Adur15986_comp0_c0_seq4	7.79	9.04	8.33	9.85	5.77	6.65	8.45	8.73	9.29	8.83	6.72	7.74	5.64	9.83	8.03	7.26	5.96	6.34	4.6	7.43	5.3	7.24	5.57	4.76	5.9	8.31	8.7	5.46
Gyn_Aipa_c17700_g1_i1	9.52	8.29	8.14	10.57	10.93	8.45	8.21	8.27	10.67	8.4	8.18	7.41	7.71	7.71	5.88	6.01	3.9	4.84	3.47	7.12	5.11	7.57	4.5	2.52	3.68	8.71	10.02	5.61
Aipa27143_comp0_c0_seq1	7.73	6.3	8.9	8.81	6.5	7.43	5.92	6.5	10.11	8.06	5.97	5.57	5.61	7.61	8.07	7.4	5.7	3.12	4.28	6.2	3.71	8.32	5.37	4.78	5.12	6.26	5.49	6.53
Adur18322_comp0_c0_seq1	10.96	12.3	13.25	14.65	8.22	14.05	8.22	19.03	14.86	17.39	10.78	17.22	18.79	13.03	9.15	9.97	6.67	3.44	4.86	10.6	4.81	9.54	7.48	6.7	9.6	11.61	12.52	12.39
Aipa3940_comp3_c0_seq2	16.86	12.78	16.83	17.41	13.83	14.17	16.59	15.67	18.07	19.48	14.74	16.4	12.29	13.07	12.67	13.95	11	10.26	9.69	16.22	9.17	16.25	8.59	7.7	9.72	14.45	11.81	10.22
Gyn_Adur_c7752_g1_i2	4.85	6.3	6.8	7.57	4.39	4.76	6.14	6.34	6.78	6.7	5.2	5.28	5.05	5.46	5.14	6.2	4.94	4.04	4.63	6.39	5.22	5.41	3.73	4.94	4.49	6.01	6.57	3.56
Aipa36594_comp0_c0_seq1	33.04	27.12	29.65	33.36	26.17	24.48	28.82	27.31	30.38	28.87	24.35	24.21	21.76	29.27	27.37	24.85	21.38	17.27	20.08	22.83	21.95	23.01	18.48	21.34	21.83	23.18	26.09	25.44
Aipa41536_comp4_c0_seq17	17.34	16.85	19.89	20.68	17.04	19.92	17.3	17.43	18.74	21.15	19.57	14.56	18.82	12.43	15.95	15.38	11.36	9.89	9.03	16.64	10.65	20.65	12.5	11.25	12.47	15.26	18.59	17.12
Aipa14397_comp1_c0_seq1	34.27	25.87	32.85	42.81	32.55	33.24	22.37	28.23	31.31	34.84	35.97	27.3	29.36	22.51	24.75	24.43	16.89	12.43	17.32	30.66	19.93	24.3	13.11	13.55	17.87	27.04	20.94	20.8
Aipa9424_comp3_c0_seq12	26.06	24.61	26.11	31.69	25.07	24.4	27.44	29.52	25.08	31.23	26.71	23.7	23.92	23.51	27.09	23.54	20.83	18.74	19.99	28.05	24.19	25.06	21.54	20.36	22.19	27.87	34.4	21.75
Aipa15995_comp0_c0_seq3	20.91	25.67	26.2	23.85	20.69	19.94	19.21	23.61	25.66	27.23	21.92	18.81	21.93	21.33	21.43	21.37	18.12	18.91	16.63	19.08	18.44	20.57	19.53	18.95	19.45	20.98	17.33	17.49
Adur35578_comp0_c0_seq1	36.42	27.58	30.13	34.91	25.94	19.29	22.38	23.38	30.72	30.82	23.43	24.79	25.08	33.58	26.3	33.3	11.59	14.27	9.94	17.38	9.9	26.97	18.09	14.69	20.73	26.9	27.06	19.13
Aipa35042_comp1_c0_seq1	24.34	22.64	25.07	34.45	28.72	27.4	21.83	24.54	24.08	30.42	25.09	24.43	22.67	24.66	27.64	24.55	19.06	11.91	16.42	25.83	16.36	29.65	20.3	15.71	18.28	22.12	24.84	19.54
Adur33221_comp0_c0_seq1	10.64	7.19	11.78	13.05	10.74	10.11	9.95	9.64	11.07	11.56	10.15	9.95	9.62	8.24	8.94	8.8	4.01	4.3	5.36	7.02	5.49	16.61	7.15	6.21	7.1	12	7.75	9.61
Aipa11649_comp1_c1_seq1	22.02	23.14	26.97	27.61	19.54	24.26	23.32	25.68	22.18	18.31	13.86	18.13	19.52	17.31	21.72	22.61	16.55	18.54	16.64	23.57	23.12	20.76	13.96	13.22	14.39	16.69	19.29	14.3
Aipa8150_comp0_c0_seq1	199.9	160.03	229.37	249.64	203.77	166.39	230.6	240.44	249.9	239.56	203.93	186.29	171.26	166.4	196.04	167.54	93.44	36.51	114.87	109.43	96.23	167.32	104.36	111.64	130.68	221.49	102.26	216.94
Gyn_Aipa_c20872_g1_i2	0.87	0.51	1.25	1.3	1.02	1.15	0.82	0.7	0.88	0.77	1.09	1.22	0.83	0.26	0.59	0.35	0.08	0.15	0.23	1.21	0.36	0.5	0.12	0.26	0.2	0.52	0.41	0.36
Adur20204_comp0_c0_seq1	16.38	16.05	12.51	16.85	14.84	9.73	12.08	13.82	10.25	14.05	9.98	9.41	5.08	11.19	12.79	10.2	5.48	3.82	6.01	11.69	5.56	9.89	5.79	5.62	9.18	12.71	10.71	10.91
Adur35199_comp4_c0_seq1	5.08	4.71	5.34	3.25	2.45	3.61	3.77	7.43	5.5	6.3	4.07	4.23	4.04	2.97	3.38	3.45	2.55	1.55	2.27	4.94	2.41	2.11	2.22	2.75	2.43	3.7	3.02	3
Aipa9932_comp3_c1_seq22	8.54	10.47	11.62	13.45	11.23	9.54	9.63	14.12	13.41	11.16	9.56	7.01	8.47	7.96	7.84	6.88	4.39	1.12	5.04	8.72	6.83	8.97	5.8	8.98	6.65	8	4.21	8.94
Aipa14339_comp1_c0_seq1	20.98	16.69	18.52	18.01	16.5	16.07	17.37	21.1	19.14	17.51	14.64	15.1	13.21	17.1	18.5	14.11	10.82	6.01	11.15	17.07	13.02	18.26	11.22	10.11	14.56	13.99	9.63	16.91
Gyn_Aipa_c20961_g1_i7	3.51	2.56	2.65	4.46	2.69	3.56	2.53	3.75	2.76	2.96	2.7	3.01	1.72	2.87	3.1	2.84	1.19	1.22	1.49	2.6	2.47	3.15	1.94	1.83	1.68	3.41	1.2	2.73
Adur29210_comp0_c0_seq1	2.35	2.58	6.47	4.53	4.82	1	1.97	5.32	4.95	5.3	4.82	3.86	4.33	3.57	6.06	3.28	1.95	0.21	1.99	3.25	1.71	3.67	0.47	3.54	1.09	5.25	1.48	2.93
Aipa11658_comp3_c1_seq1	24.51	18.01	18.71	28.42	23.48	19.16	22.86	17.98	21.12	27.17	17.14	16.49	22.54	17.66	23.01	20.95	9.95	7.38	10.29	22.57	15.88	21.69	7.36	13.26	17.42	18.5	19.91	18.56
Adur4230_comp1_c0_seq1	214.59	262.51	250.39	267.66	202.38	267.47	257.26	261.69	278.4	252.88	242.76	260.94	255.52	113.97	115.21	130.76	166.15	178.93	155.09	121.44	147.31	124.83	180.52	161.72	154.42	114.64	129.17	119.3
Adur19849_comp0_c0_seq1	10.67	9.99	14.68	17.08	13.93	12.44	12.8	10.91	12.45	15.51	10.73	9.93	8.78	1.83	2.69	2.27	1.69	2.04	1.33	2.58	1.79	2.09	2.26	1.86	2.11	2.81	2.92	2.31
Aipa45197_comp2_c0_seq1	12.48	14.34	14.94	11.85	11.69	13.55	12.06	16.16	14.38	17.58	12.1	18.11	14.44	9.98	12.58	11.25	8.92	8	6.07	10.99	8.95	9.93	7.11	8.83	7.68	12.36	8.79	10.49
Adur47063_comp0_c0_seq1	11.8	12.58	15.89	15.77	8.73	10.93	10.72	18.26	17.72	16.09	11.14	12.12	12.85	9.62	10.52	5.68	6.12	5	6.81	6	4.08	12.89	7.19	6.47	8.91	8.1	8.61	9.99
Gyn_Aipa_c6289_g1_i2	6	5.05	11.95	14.71	13.34	9.9	6.52	13.49	12.88	16.17	8.75	9.82	7.66	7.02	4.63	6.2	5.24	2.19	4.44	2.87	4.47	5.39	3.66	1.76	2.23	5.4	2.46	8.97
Gyn_Aipa_c19211_g1_i1	5.49	4.31	5.38	6.73	6.27	5.8	5.82	6.33	4.49	7.27	4.32	5.06	3.76	5.46	5.02	4.17	3.01	1	3.94	4.51	4.45	6.5	2.44	4.21	3.83	6.12	3.31	4.53
Adur25457_comp0_c0_seq1	10.46	8.59	10.27	10.35	9.27	8.87	10.36	10.31	7.93	11.45	7.41	7.74	8.08	8.42	10.23	7.51	7.21	7.42	5.93	8.98	6.42	10.62	6.39	6.87	6.16	8.55	9.29	7.97
Adur4494_comp0_c0_seq1	2.27	2.7	4.84	3.32	1.74	2.9	2.58	5.04	5.61	4.18	2.7	2.84	3.26	0.63	1.65	1.46	1.37	0.92	1.06	1.87	1.15	2	1.49	1.33	1.03	0.97	0.81	2.14
Adur17260_comp2_c2_seq1	10.03	10.23	9.97	10.75	8.84	8.37	9.32	9.23	10.03	11.64	9.1	7.82	9.03	8.11	7.46	7.31	5.16	6.61	5.38	8.08	6.01	5.96	5.78	5.98	6.08	9.63	8.32	7
Adur36078_comp5_c0_seq1	21.94	13.13	32.2	26.37	24.47	18.3	14	25.84	18.12	27.81	25.06	7.26	19.6	30.41	30.11	28.09	11.12	7.5	11.35	24.78	13.88	13.94	4.74	8.89	14.45	13.39	14.88	9.42
Gyn_Adur_c4544_g1_i1	10.13	7	8.49	10.69	8.41	7.76	7.49	7.64	7.98	9.66	6.24	7.72	6.64	7.97	7.14	7.82	4.95	6.45	5.54	6.1	5.93	9.85	4.49	6.21	5.27	7.86	7.43	5.54
Adur4230_comp1_c0_seq2	136.11	162.92	162.32	154.84	139.38	153.92	154.38	156.98	186.46	159	158.45	160.93	178.36	76.45	78.79	79.09	103.17	109.48	88.67	85.48	86.66	78.52	98.5	112.1	103.17	78.27	82.51	76.6
Adur35955_comp0_c0_seq1	47.79	40.81	42.52	46.99	43.99	39.11	41.55	43.27	43.21	46.05	42.61	39.29	36.25	48.4	46.87	45.8	33.39	27.44	25.57	29.83	29.29	38.39	29.03	38.66	34.26	43.17	37.75	37.65
Aipa19217_comp0_c0_seq5	7.95	7	4.82	9.48	5.93	4.6	8.71	7.86	9.91	10.4	4.36	3.69	6.01	7	8.27	5.17	3.73	0	2.88	3.19	2.84	8.09	4.33	3.89	3.7	8.29	7.63	5.52
Aipa37193_comp0_c0_seq1	47.05	35.6	33.67	47.81	30.01	28.13	31.17	37.27	38.15	41.98	30.58	34.99	35.66	46.47	41.1	45.18	19.32	13.59	17.13	19.66	14.24	29.95	26.89	22.71	31.85	36.26	35.42	25.57
Adur42475_comp0_c0_seq1	5.17	5.03	5.1	6.21	4.51	3.92	4.64	5.81	5.96	8.12	4.15	3.65	3.93	4.18	4.24	4.24	3.48	3.23	2.81	5.52	2.82	5.76	4.7	3.84	3.91	5.51	3.07	3.8
Aipa35539_comp0_c0_seq1	19.36	24.54	12.17	26.18	14.82	12.69	15.73	18.65	15.78	18.37	10.34	11.66	7.11	24.55	12.41	15.91	3.27	6.94	9.09	8.8	7.3	9.92	7.76	7.69	3.9	13.45	7.5	6.8
Aipa23210_comp0_c0_seq1	21.37	31.41	19.97	37.63	29.34	15.15	21.77	30.79	39.71	26.8	20.58	18.15	13.85	20.59	25.9	24.54	19	7.46	21.1	25.07	19.17	19.8	22.15	14.39	16.63	37.27	19.15	32.43
Adur33497_comp0_c0_seq1	22.46	21.94	21.02	25.61	17.49	16.89	19.26	18.93	19.68	22.87	28.29	19.68	19.33	18.47	17.17	19.81	12.09	7.9	9.65	15.87	12.38	15.05	10.33	13.44	11.39	17.5	14.38	12.22
Gyn_Adur_c27499_g1_i1	32.42	24.45	20.34	26.73	17.11	12.33	14.06	22.27	25.99	23.62	11.35	17.05	18.79	15.9	15.98	18.49	12.73	8.7	11.07	11.49	11.09	17.25	6.84	9.63	7.2	13.36	8.04	14.24
Gyn_Aipa_c20961_g1_i1	1.98	2.2	1.98	2.23	2.52	1.82	2.26	1.87	2.59	2.1	1.39	2.02	1.96	1.65	1.87	2	1.12	1.14	0.56	2.17	1.46	2.24	0.67	0.75	1.08	2.03	0.45	1.18
Aipa1686_comp0_c0_seq1	48.89	61.85	42.69	53.04	37.71	37.37	41.68	42.81	42.29	50.36	41.9	39.88	33.12	29.47	29.67	20.05	11.44	10.49	19.5	22.49	12.38	23.29	15.17	14.81	11.03	22.81	32.15	19.41
Adur47067_comp0_c0_seq1	9.48	10.38	10.63	10.12	8.92	9.6	10.05	12.43	10.92	10.19	9.14	7.63	9.68	8.37	7.32	8.27	4.09	3.14	6.53	6.79	5.76	7.9	5.33	6.13	8.06	8.86	6.92	6.56
Adur45436_comp0_c0_seq5	29.33	29.24	36.18	37.46	36.4	31.05	29.83	25.04	28.29	30.71	23.87	24.9	24.73	26.02	23.07	26.37	20.28	22.09	14.08	24.73	13.64	28.59	17.5	15.4	17.55	29.38	25.83	24.02
Aipa23660_comp0_c0_seq1	9.56	7.6	8.79	8.83	8.91	6.38	7.78	8.68	10.56	7.84	7.08	7.19	6.32	12.18	7.9	9.88	3.83	5.24	3.46	9.73	3.07	6.48	6.13	3.63	7.07	9.52	7.8	6.16
Aipa19366_comp0_c0_seq12	5.16	5.38	6.13	7.13	3.96	4.02	3.99	5.54	5.34	5.85	4.35	5.09	5.29	5.5	5.73	6.82	4.19	2.51	4.06	4.42	3.06	4.43	4.69	3.92	3.76	4.94	4.45	3.58
Gyn_Aipa_c17362_g1_i1	4.61	4.75	6.84	6.82	5.75	5.15	3.68	5.26	5.73	6.94	3.86	4.88	3.75	2.99	3.43	2.43	2.33	2.47	3.4	3.41	1.82	4.29	2.2	1.89	2.1	2.02	2.09	2.1
Aipa26546_comp0_c0_seq5	11.59	11.26	12.7	11.57	12.8	12.08	10.61	12.88	12.85	16.58	13	10	10.72	11.03	12.58	11.5	8.06	9.03	8.72	13.73	8.43	12.82	10.9	11.01	10.88	13.14	12.44	11.78
Aipa8157_comp0_c0_seq1	53.91	41.39	57.18	61.31	24.37	47.59	60.57	90.79	98.45	96.77	41.74	66.17	46.7	31.98	33	45.58	7.02	0	23.83	26.02	3.69	26.02	13.29	16.83	24.87	23.05	9.79	19.98
Gyn_Aipa_c15964_g1_i2	8.77	10.36	11.31	10.59	11.59	11.62	10.59	11.4	10.17	11.75	10.6	10.47	9.45	7.78	8.81	7.72	6.96	6.62	6.36	9.22	8.64	10.1	6.45	7.39	7.57	8.66	8.99	7.54
Gyn_Adur_c54566_g1_i1	14.04	18.83	15.58	18.74	11.23	15.36	7.95	11.25	14.6	17.28	11.75	14.52	11	8.63	10.93	8.57	5.65	10.87	9.14	12.86	10.26	15.42	4.81	5.9	7.48	9.07	10.28	9.3
Gyn_Adur_c3816_g1_i1	48.13	55.64	63.4	52.8	55.14	65.14	53.65	72.51	61.43	69.85	56.85	53.71	52.02	57.95	60.62	60.91	52.57	50.17	52.52	52.57	51.3	57.9	47.8	50.21	56.72	65.23	56.41	58.53
Adur38728_comp0_c0_seq1	14.25	21.05	29.26	22.93	22.11	14.7	18.64	17.73	26.17	25.4	19.22	16.47	28.7	18.33	14.21	16.54	11.73	10.78	6.13	21.52	13.97	20.06	4.96	10.24	19.52	18.76	15.56	15.57
Adur50683_comp0_c0_seq1	5.97	4.7	4.78	6.12	2	2.1	2.76	5.44	3.78	6.75	2.2	1.96	3.04	4.69	5.48	3.73	2.3	0.39	3.89	2.15	1.59	2.12	0.87	3.25	1.49	3.03	2.04	2.42
Adur315_comp0_c0_seq1	69.83	69.7	74.67	69.08	67.89	67.31	72.04	78.03	69.09	76.93	69.99	66.33	59.97	66.71	69.73	65.77	57.39	41.27	52.26	66.22	53.78	76.07	54.21	57.17	65.14	67.46	60.92	57.47

## Sheet: Group 1 Norm
gene	TG_0d	TG_3di	TG_3du	TG_7di	TG_7du	GRG_0d	GRG_3di	GRG_3du	GRG_7di	GRG_7du		Annotation
Adur29216_comp2_c0_seq1	0.816402	1.70126	0.0307439	1.54924	-0.169497	0.333205	-1.34802	-0.758758	-1.00669	-0.308662	Adur29216_comp2_c0_seq1	.	.	m.43644	2-670[-]	.	.	.	.	.	.
Adur29211_comp2_c0_seq1	0.720887	1.78162	0.066995	1.54208	-0.257784	0.31318	-1.32642	-0.744664	-1.05981	-0.201921	Adur29211_comp2_c0_seq1	.	.	m.43631	3-1145[-]	.	PF13504.1^LRR_7^Leucine rich repeat^195-209^E:5300`PF13504.1^LRR_7^Leucine rich repeat^215-231^E:6.1`PF13504.1^LRR_7^Leucine rich repeat^242-256^E:15`PF13504.1^LRR_7^Leucine rich repeat^281-287^E:15000	.	.	.	.
Aipa8159_comp0_c0_seq1	0.821171	1.79441	-0.104552	1.73302	0.0912966	-0.0254923	-1.1504	-0.823362	-0.901747	-0.562481	Aipa8159_comp0_c0_seq1	.	.	m.92607	3-650[-]	.	PF01637.13^Arch_ATPase^Archaeal ATPase^13-122^E:1.5e-07`PF13191.1^AAA_16^AAA ATPase domain^15-120^E:1.2e-06`PF00931.17^NB-ARC^NB-ARC domain^16-139^E:6.5e-16`PF13401.1^AAA_22^AAA domain^28-121^E:1.8e-08`PF05729.7^NACHT^NACHT domain^31-122^E:5.8e-08	.	.	.	.
Adur29214_comp1_c0_seq2	0.771765	1.76581	0.0119411	1.45512	-0.150702	0.405274	-1.31763	-0.844598	-0.934543	-0.316582	Adur29214_comp1_c0_seq2	.	.	m.43637	3-1322[-]	.	PF13504.1^LRR_7^Leucine rich repeat^1-11^E:12000`PF13504.1^LRR_7^Leucine rich repeat^145-158^E:170`PF13504.1^LRR_7^Leucine rich repeat^172-183^E:350`PF13504.1^LRR_7^Leucine rich repeat^259-274^E:13`PF13504.1^LRR_7^Leucine rich repeat^291-299^E:14000`PF13504.1^LRR_7^Leucine rich repeat^321-336^E:81`PF13504.1^LRR_7^Leucine rich repeat^395-402^E:13000`PF13504.1^LRR_7^Leucine rich repeat^423-437^E:35…	.	.	.	.
Adur50674_comp1_c0_seq1	0.420529	1.24984	0.219822	1.43336	0.723448	0.108318	-1.48619	-0.533758	-1.36818	-0.210397	Adur50674_comp1_c0_seq1	sp|D4N501|DIOX2_PAPSO^D4N501^Q:1432-386,H:29-364^34.46%ID^E:3e-60^RecName: Full=Probable 2-oxoglutarate/Fe(II)-dependent dioxygenase;^Eukaryota; Viridiplantae; Streptophyta; Embryophyta; Tracheophyta; Spermatophyta; Magnoliophyta; eudicotyledons; Ranunculales; Papaveraceae; Papaver	.	m.78421	365-1570[-]	sp|D4N501|DIOX2_PAPSO^D4N501^Q:47-395,H:29-364^34.75%ID^E:1e-62^RecName: Full=Probable 2-oxoglutarate/Fe(II)-dependent dioxygenase;^Eukaryota; Viridiplantae; Streptophyta; Embryophyta; Tracheophyta; Spermatophyta; Magnoliophyta; eudicotyledons; Ranunculales; Papaveraceae; Papaver	PF14226.1^DIOX_N^non-haem dioxygenase in morphine synthesis N-terminal^81-188^E:7.4e-23`PF03171.15^2OG-FeII_Oxy^2OG-Fe(II) oxygenase superfamily^248-343^E:3.4e-25	.	.	.	GO:0005506^molecular_function^iron ion binding`GO:0016706^molecular_function^oxidoreductase activity, acting on paired donors, with incorporation or reduction of molecular oxygen, 2-oxoglutarate as one donor, and incorporation of one atom each of oxygen into both donors`GO:0016702^molecular_function^oxidoreductase activity, acting on single donors with incorporation of molecular oxygen, incorpora…
Adur29207_comp0_c0_seq1	0.752171	1.30895	0.0771294	1.9176	-0.0951168	0.0789998	-1.28792	-0.671538	-0.973011	-0.420225	Adur29207_comp0_c0_seq1	.	.	m.43616	11-1738[-]	.	PF13504.1^LRR_7^Leucine rich repeat^10-22^E:15000`PF13504.1^LRR_7^Leucine rich repeat^32-48^E:14`PF00560.28^LRR_1^Leucine Rich Repeat^33-53^E:0.7`PF13504.1^LRR_7^Leucine rich repeat^59-69^E:500`PF13504.1^LRR_7^Leucine rich repeat^89-102^E:3700`PF13504.1^LRR_7^Leucine rich repeat^141-154^E:13000`PF13504.1^LRR_7^Leucine rich repeat^202-216^E:1100`PF13504.1^LRR_7^Leucine rich repeat^229-243^E:44`PF1…	.	.	.	.
Adur29210_comp1_c0_seq1	-0.133646	1.25794	-0.142579	1.05042	-0.368491	0.73124	-1.55725	-0.500829	-0.960375	0.998337	Adur29210_comp1_c0_seq1	sp|Q42484|RPS2_ARATH^Q42484^Q:2814-1285,H:418-845^24.08%ID^E:4e-21^RecName: Full=Disease resistance protein RPS2;^Eukaryota; Viridiplantae; Streptophyta; Embryophyta; Tracheophyta; Spermatophyta; Magnoliophyta; eudicotyledons; core eudicotyledons; rosids; malvids; Brassicales; Brassicaceae; Camelineae; Arabidopsis	.	m.43627	1-2814[-]	sp|Q42484|RPS2_ARATH^Q42484^Q:1-510,H:418-845^24.08%ID^E:5e-21^RecName: Full=Disease resistance protein RPS2;^Eukaryota; Viridiplantae; Streptophyta; Embryophyta; Tracheophyta; Spermatophyta; Magnoliophyta; eudicotyledons; core eudicotyledons; rosids; malvids; Brassicales; Brassicaceae; Camelineae; Arabidopsis	PF12799.2^LRR_4^Leucine Rich repeats (2 copies)^188-222^E:4.5e-07`PF13855.1^LRR_8^Leucine rich repeat^189-248^E:7.1e-07`PF00560.28^LRR_1^Leucine Rich Repeat^212-235^E:0.032`PF13306.1^LRR_5^Leucine rich repeats (6 copies)^381-443^E:0.29	.	.	COG4886^Leucine-rich repeat (LRR) protein	GO:0005737^cellular_component^cytoplasm`GO:0005886^cellular_component^plasma membrane`GO:0043531^molecular_function^ADP binding`GO:0005524^molecular_function^ATP binding`GO:0017111^molecular_function^nucleoside-triphosphatase activity`GO:0042742^biological_process^defense response to bacterium`GO:0016045^biological_process^detection of bacterium`GO:0009626^biological_process^plant-type hypersensi…
Aipa19217_comp0_c0_seq13	0.457752	0.858284	0.387224	1.30769	0.0618115	0.385912	-1.73911	-0.0372556	-1.33825	0.0946151	Aipa19217_comp0_c0_seq13	.	.	m.111307	408-1409[-]	.	PF00294.19^PfkB^pfkB family carbohydrate kinase^4-203^E:5e-24`PF00294.19^PfkB^pfkB family carbohydrate kinase^262-318^E:6.3e-13	.	.	.	.
Aipa10629_comp1_c0_seq3	0.760808	1.14389	0.132444	1.50648	0.85314	-0.0202265	-1.35161	-0.960948	-0.996871	-0.432213	Aipa10629_comp1_c0_seq3	sp|O81825|DRL28_ARATH^O81825^Q:2086-980,H:285-658^29.27%ID^E:9e-20^RecName: Full=Probable disease resistance protein At4g27220;^Eukaryota; Viridiplantae; Streptophyta; Embryophyta; Tracheophyta; Spermatophyta; Magnoliophyta; eudicotyledons; core eudicotyledons; rosids; malvids; Brassicales; Brassicaceae; Camelineae; Arabidopsis	.	m.96607	3-590[-]	.	.	.	.	.	.
Aipa3345_comp0_c0_seq1	0.598204	0.89904	0.483655	1.38705	0.315462	0.571829	-1.64042	-0.839718	-1.11596	-0.160065	Aipa3345_comp0_c0_seq1	sp|Q940K0|DRL15_ARATH^Q940K0^Q:1082-12,H:98-426^26.77%ID^E:5e-24^RecName: Full=Probable disease resistance protein At1g61180;^Eukaryota; Viridiplantae; Streptophyta; Embryophyta; Tracheophyta; Spermatophyta; Magnoliophyta; eudicotyledons; core eudicotyledons; rosids; malvids; Brassicales; Brassicaceae; Camelineae; Arabidopsis	.	m.84249	3-1097[-]	sp|Q940K0|DRL15_ARATH^Q940K0^Q:6-362,H:98-426^26.77%ID^E:5e-24^RecName: Full=Probable disease resistance protein At1g61180;^Eukaryota; Viridiplantae; Streptophyta; Embryophyta; Tracheophyta; Spermatophyta; Magnoliophyta; eudicotyledons; core eudicotyledons; rosids; malvids; Brassicales; Brassicaceae; Camelineae; Arabidopsis	PF00931.17^NB-ARC^NB-ARC domain^78-207^E:5.5e-19`PF00004.24^AAA^ATPase family associated with various cellular activities (AAA)^96-177^E:1.5e-05`PF00931.17^NB-ARC^NB-ARC domain^225-356^E:8.3e-18	.	.	KOG4658^Apoptotic ATPase	GO:0043531^molecular_function^ADP binding`GO:0005524^molecular_function^ATP binding`GO:0006952^biological_process^defense response
Aipa36229_comp2_c0_seq13	0.51416	1.77357	-0.0121139	1.08302	-0.807609	0.48374	-1.10421	-0.580977	-1.12702	0.540018	Aipa36229_comp2_c0_seq13	sp|Q9LXT9|CALS3_ARATH^Q9LXT9^Q:8344-6890,H:425-920^66.27%ID^E:0^RecName: Full=Callose synthase 3;^Eukaryota; Viridiplantae; Streptophyta; Embryophyta; Tracheophyta; Spermatophyta; Magnoliophyta; eudicotyledons; core eudicotyledons; rosids; malvids; Brassicales; Brassicaceae; Camelineae; Arabidopsis`sp|Q9LXT9|CALS3_ARATH^Q9LXT9^Q:9639-8434,H:18-421^76.3%ID^E:0^RecName: Full=Callose synthase 3;^Euk…	.	m.140255	6791-8314[-]	sp|Q9LXT9|CALS3_ARATH^Q9LXT9^Q:1-475,H:435-920^65.98%ID^E:0^RecName: Full=Callose synthase 3;^Eukaryota; Viridiplantae; Streptophyta; Embryophyta; Tracheophyta; Spermatophyta; Magnoliophyta; eudicotyledons; core eudicotyledons; rosids; malvids; Brassicales; Brassicaceae; Camelineae; Arabidopsis	.	.	.	.	GO:0000148^cellular_component^1,3-beta-D-glucan synthase complex`GO:0016021^cellular_component^integral to membrane`GO:0003843^molecular_function^1,3-beta-D-glucan synthase activity`GO:0006075^biological_process^(1->3)-beta-D-glucan biosynthetic process`GO:0008360^biological_process^regulation of cell shape
Adur42603_comp0_c0_seq1	0.669504	1.62673	0.825078	1.14217	0.0462191	-0.373929	-1.4461	-0.298619	-1.25584	-0.1698	Adur42603_comp0_c0_seq1	sp|Q9FIZ3|GSO2_ARATH^Q9FIZ3^Q:2839-44,H:27-860^32.64%ID^E:2e-79^RecName: Full=LRR receptor-like serine/threonine-protein kinase GSO2;^Eukaryota; Viridiplantae; Streptophyta; Embryophyta; Tracheophyta; Spermatophyta; Magnoliophyta; eudicotyledons; core eudicotyledons; rosids; malvids; Brassicales; Brassicaceae; Camelineae; Arabidopsis	.	m.65355	2-2995[-]	sp|C0LGQ5|GSO1_ARATH^C0LGQ5^Q:43-984,H:15-859^32.58%ID^E:2e-97^RecName: Full=LRR receptor-like serine/threonine-protein kinase GSO1;^Eukaryota; Viridiplantae; Streptophyta; Embryophyta; Tracheophyta; Spermatophyta; Magnoliophyta; eudicotyledons; core eudicotyledons; rosids; malvids; Brassicales; Brassicaceae; Camelineae; Arabidopsis	PF08263.7^LRRNT_2^Leucine rich repeat N-terminal domain^53-91^E:7.9e-12`PF13504.1^LRR_7^Leucine rich repeat^96-108^E:11000`PF13504.1^LRR_7^Leucine rich repeat^140-152^E:2.7`PF00560.28^LRR_1^Leucine Rich Repeat^141-158^E:0.62`PF13504.1^LRR_7^Leucine rich repeat^166-178^E:380`PF13504.1^LRR_7^Leucine rich repeat^189-201^E:1000`PF13504.1^LRR_7^Leucine rich repeat^214-221^E:15000`PF13504.1^LRR_7^Leuci…	.	.	COG4886^Leucine-rich repeat (LRR) protein	GO:0016021^cellular_component^integral to membrane`GO:0005524^molecular_function^ATP binding`GO:0004674^molecular_function^protein serine/threonine kinase activity`GO:0009790^biological_process^embryo development`GO:0008544^biological_process^epidermis development
Adur19304_comp0_c0_seq1	0.0304003	1.6367	0.652542	0.674881	-0.304675	0.0580293	-1.52701	-0.11813	-1.2129	0.665867	Adur19304_comp0_c0_seq1	sp|A2SY66|VICHY_VICSN^A2SY66^Q:579-7,H:5-195^69.63%ID^E:8e-92^RecName: Full=Vicianin hydrolase;^Eukaryota; Viridiplantae; Streptophyta; Embryophyta; Tracheophyta; Spermatophyta; Magnoliophyta; eudicotyledons; core eudicotyledons; rosids; fabids; Fabales; Fabaceae; Papilionoideae; Fabeae; Vicia	.	m.28781	4-597[-]	sp|A2SY66|VICHY_VICSN^A2SY66^Q:7-197,H:5-195^69.63%ID^E:5e-92^RecName: Full=Vicianin hydrolase;^Eukaryota; Viridiplantae; Streptophyta; Embryophyta; Tracheophyta; Spermatophyta; Magnoliophyta; eudicotyledons; core eudicotyledons; rosids; fabids; Fabales; Fabaceae; Papilionoideae; Fabeae; Vicia	PF00232.13^Glyco_hydro_1^Glycosyl hydrolase family 1^42-196^E:6.1e-69	.	.	.	GO:0043169^molecular_function^cation binding`GO:0004553^molecular_function^hydrolase activity, hydrolyzing O-glycosyl compounds`GO:0050392^molecular_function^vicianin beta-glucosidase activity`GO:0016052^biological_process^carbohydrate catabolic process
Aipa51877_comp0_c0_seq1	1.37712	1.30021	0.057946	1.13864	-0.398711	0.202103	-0.823441	-0.0784707	-1.67	-0.212952	Aipa51877_comp0_c0_seq1	sp|Q9T048|DRL27_ARATH^Q9T048^Q:9204-6334,H:1-920^25.58%ID^E:7e-53^RecName: Full=Disease resistance protein At4g27190;^Eukaryota; Viridiplantae; Streptophyta; Embryophyta; Tracheophyta; Spermatophyta; Magnoliophyta; eudicotyledons; core eudicotyledons; rosids; malvids; Brassicales; Brassicaceae; Camelineae; Arabidopsis	.	m.167838	1-9204[-]	sp|O81825|DRL28_ARATH^O81825^Q:28-952,H:1-879^27.24%ID^E:5e-60^RecName: Full=Probable disease resistance protein At4g27220;^Eukaryota; Viridiplantae; Streptophyta; Embryophyta; Tracheophyta; Spermatophyta; Magnoliophyta; eudicotyledons; core eudicotyledons; rosids; malvids; Brassicales; Brassicaceae; Camelineae; Arabidopsis	PF01637.13^Arch_ATPase^Archaeal ATPase^155-378^E:2.9e-08`PF00931.17^NB-ARC^NB-ARC domain^157-277^E:1.2e-17`PF13401.1^AAA_22^AAA domain^174-260^E:1.2e-06`PF05729.7^NACHT^NACHT domain^174-347^E:3.6e-05`PF00931.17^NB-ARC^NB-ARC domain^305-435^E:3.2e-19	.	.	COG4886^Leucine-rich repeat (LRR) protein	GO:0043531^molecular_function^ADP binding`GO:0005524^molecular_function^ATP binding`GO:0006952^biological_process^defense response
Aipa16750_comp0_c0_seq2	0.569149	1.85543	0.617721	1.03633	-0.0388895	0.141712	-1.1194	-0.568328	-1.14855	-0.536977	Aipa16750_comp0_c0_seq2	sp|Q3EBR6|PLA16_ARATH^Q3EBR6^Q:1543-278,H:96-521^57.24%ID^E:2e-165^RecName: Full=Phospholipase A1-Igamma2, chloroplastic;^Eukaryota; Viridiplantae; Streptophyta; Embryophyta; Tracheophyta; Spermatophyta; Magnoliophyta; eudicotyledons; core eudicotyledons; rosids; malvids; Brassicales; Brassicaceae; Camelineae; Arabidopsis	.	m.106957	248-1729[-]	sp|Q3EBR6|PLA16_ARATH^Q3EBR6^Q:63-488,H:96-525^57.41%ID^E:8e-178^RecName: Full=Phospholipase A1-Igamma2, chloroplastic;^Eukaryota; Viridiplantae; Streptophyta; Embryophyta; Tracheophyta; Spermatophyta; Magnoliophyta; eudicotyledons; core eudicotyledons; rosids; malvids; Brassicales; Brassicaceae; Camelineae; Arabidopsis	PF01764.20^Lipase_3^Lipase (class 3)^196-353^E:3.8e-39	.	.	.	GO:0009507^cellular_component^chloroplast`GO:0047714^molecular_function^galactolipase activity`GO:0008970^molecular_function^phosphatidylcholine 1-acylhydrolase activity`GO:0004806^molecular_function^triglyceride lipase activity`GO:0016042^biological_process^lipid catabolic process
Aipa10635_comp0_c0_seq1	0.717885	1.38735	0.151733	1.45136	0.802952	-0.139257	-1.33971	-0.897765	-0.915075	-0.517732	Aipa10635_comp0_c0_seq1	.	.	m.96613	2-1243[-]	.	PF00931.17^NB-ARC^NB-ARC domain^161-285^E:4.8e-17`PF05729.7^NACHT^NACHT domain^180-268^E:2.3e-06	.	.	.	.
Aipa8158_comp0_c0_seq1	0.602407	1.43541	0.0258208	1.87369	0.233616	-0.069473	-1.1031	-0.81605	-0.911474	-0.591568	Aipa8158_comp0_c0_seq1	.	.	m.92605	2-499[-]	.	PF13504.1^LRR_7^Leucine rich repeat^1-11^E:3400`PF13504.1^LRR_7^Leucine rich repeat^27-34^E:12000`PF13504.1^LRR_7^Leucine rich repeat^48-61^E:420`PF12799.2^LRR_4^Leucine Rich repeats (2 copies)^80-114^E:2.4e-07`PF00560.28^LRR_1^Leucine Rich Repeat^81-101^E:0.75`PF13504.1^LRR_7^Leucine rich repeat^81-96^E:24`PF13855.1^LRR_8^Leucine rich repeat^100-140^E:2.6e-06`PF13516.1^LRR_6^Leucine Rich repeat^…	.	.	.	.
Adur15986_comp0_c0_seq5	0.672073	1.18243	-0.285969	1.15941	-0.444577	0.926613	-1.52413	0.174505	-1.16087	-0.0813139	Adur15986_comp0_c0_seq5	sp|Q9LD37|CNG20_ARATH^Q9LD37^Q:2006-231,H:1-593^60.7%ID^E:0^RecName: Full=Probable cyclic nucleotide-gated ion channel 20, chloroplastic;^Eukaryota; Viridiplantae; Streptophyta; Embryophyta; Tracheophyta; Spermatophyta; Magnoliophyta; eudicotyledons; core eudicotyledons; rosids; malvids; Brassicales; Brassicaceae; Camelineae; Arabidopsis	.	m.23781	132-2006[-]	sp|Q9LD37|CNG20_ARATH^Q9LD37^Q:1-592,H:1-593^60.7%ID^E:0^RecName: Full=Probable cyclic nucleotide-gated ion channel 20, chloroplastic;^Eukaryota; Viridiplantae; Streptophyta; Embryophyta; Tracheophyta; Spermatophyta; Magnoliophyta; eudicotyledons; core eudicotyledons; rosids; malvids; Brassicales; Brassicaceae; Camelineae; Arabidopsis	.	.	.	NOG245622^Protein involved in protein insertion into ER membrane	GO:0009535^cellular_component^chloroplast thylakoid membrane`GO:0016021^cellular_component^integral to membrane`GO:0030552^molecular_function^cAMP binding`GO:0030553^molecular_function^cGMP binding`GO:0005216^molecular_function^ion channel activity`GO:0009624^biological_process^response to nematode
Gyn_Adur_c55534_g1_i1	0.316573	1.5608	-0.255859	1.21388	-0.2399	0.308404	-1.49838	-0.420008	-0.926135	0.566407	Gyn_Adur_c55534_g1_i1	.	.	m.11933	1-534[-]	.	PF13504.1^LRR_7^Leucine rich repeat^23-36^E:15`PF07723.8^LRR_2^Leucine Rich Repeat^23-37^E:0.16`PF13504.1^LRR_7^Leucine rich repeat^49-63^E:2.5`PF13504.1^LRR_7^Leucine rich repeat^76-81^E:9500`PF13504.1^LRR_7^Leucine rich repeat^104-118^E:6400`PF13504.1^LRR_7^Leucine rich repeat^131-140^E:1100`PF13504.1^LRR_7^Leucine rich repeat^163-171^E:1300	.	.	.	.
Adur41334_comp2_c0_seq2	0.979809	1.63521	0.0111586	1.29407	-0.209329	0.318548	-1.19698	-0.626457	-1.09209	-0.242271	Adur41334_comp2_c0_seq2	.	.	m.63538	3-605[-]	.	PF13504.1^LRR_7^Leucine rich repeat^1-12^E:120`PF13504.1^LRR_7^Leucine rich repeat^37-43^E:9000`PF13504.1^LRR_7^Leucine rich repeat^131-144^E:59`PF13504.1^LRR_7^Leucine rich repeat^158-169^E:130	.	.	.	.
Aipa16750_comp0_c0_seq5	0.339246	2.03793	0.600831	0.910857	-0.141942	0.0647427	-0.952174	-0.466322	-1.01461	-0.58617	Aipa16750_comp0_c0_seq5	sp|Q3EBR6|PLA16_ARATH^Q3EBR6^Q:961-377,H:96-291^59.39%ID^E:3e-70^RecName: Full=Phospholipase A1-Igamma2, chloroplastic;^Eukaryota; Viridiplantae; Streptophyta; Embryophyta; Tracheophyta; Spermatophyta; Magnoliophyta; eudicotyledons; core eudicotyledons; rosids; malvids; Brassicales; Brassicaceae; Camelineae; Arabidopsis	.	.	.	.	.	.	.	.	GO:0009507^cellular_component^chloroplast`GO:0047714^molecular_function^galactolipase activity`GO:0008970^molecular_function^phosphatidylcholine 1-acylhydrolase activity`GO:0004806^molecular_function^triglyceride lipase activity`GO:0016042^biological_process^lipid catabolic process	.
Adur29216_comp1_c0_seq2	0.690043	2.03746	-0.391175	1.38428	0.131844	0.148261	-0.986901	-0.452155	-1.1886	-0.463882	Adur29216_comp1_c0_seq2	sp|Q9T048|DRL27_ARATH^Q9T048^Q:1230-3077,H:271-878^24.61%ID^E:2e-29^RecName: Full=Disease resistance protein At4g27190;^Eukaryota; Viridiplantae; Streptophyta; Embryophyta; Tracheophyta; Spermatophyta; Magnoliophyta; eudicotyledons; core eudicotyledons; rosids; malvids; Brassicales; Brassicaceae; Camelineae; Arabidopsis	.	m.43639	210-4421[+]	sp|Q9T048|DRL27_ARATH^Q9T048^Q:334-956,H:264-878^24.07%ID^E:6e-31^RecName: Full=Disease resistance protein At4g27190;^Eukaryota; Viridiplantae; Streptophyta; Embryophyta; Tracheophyta; Spermatophyta; Magnoliophyta; eudicotyledons; core eudicotyledons; rosids; malvids; Brassicales; Brassicaceae; Camelineae; Arabidopsis	PF01637.13^Arch_ATPase^Archaeal ATPase^159-268^E:3.4e-06`PF00931.17^NB-ARC^NB-ARC domain^162-284^E:5e-14`PF13401.1^AAA_22^AAA domain^174-268^E:3.6e-07`PF05729.7^NACHT^NACHT domain^177-268^E:1.4e-06`PF00931.17^NB-ARC^NB-ARC domain^340-475^E:8.3e-11`PF13504.1^LRR_7^Leucine rich repeat^634-647^E:4600`PF13855.1^LRR_8^Leucine rich repeat^667-726^E:1.9e-06`PF13504.1^LRR_7^Leucine rich repeat^667-682^E:…	.	.	KOG4658^Apoptotic ATPase	GO:0043531^molecular_function^ADP binding`GO:0005524^molecular_function^ATP binding`GO:0017111^molecular_function^nucleoside-triphosphatase activity`GO:0006952^biological_process^defense response
Gyn_Aipa_c19783_g1_i1	0.451413	1.85918	0.303932	1.39458	0.558398	-0.680002	-1.11396	-0.55961	-1.14625	-0.297483	Gyn_Aipa_c19783_g1_i1	sp|Q9LRR4|R13L1_ARATH^Q9LRR4^Q:955-74,H:607-913^40.58%ID^E:1e-59^RecName: Full=Putative disease resistance RPP13-like protein 1;^Eukaryota; Viridiplantae; Streptophyta; Embryophyta; Tracheophyta; Spermatophyta; Magnoliophyta; eudicotyledons; core eudicotyledons; rosids; malvids; Brassicales; Brassicaceae; Camelineae; Arabidopsis	.	m.22892	2-958[-]	sp|Q9LRR4|R13L1_ARATH^Q9LRR4^Q:2-295,H:607-913^40.58%ID^E:7e-64^RecName: Full=Putative disease resistance RPP13-like protein 1;^Eukaryota; Viridiplantae; Streptophyta; Embryophyta; Tracheophyta; Spermatophyta; Magnoliophyta; eudicotyledons; core eudicotyledons; rosids; malvids; Brassicales; Brassicaceae; Camelineae; Arabidopsis	PF13504.1^LRR_7^Leucine rich repeat^2-14^E:12`PF00560.28^LRR_1^Leucine Rich Repeat^22-43^E:0.083`PF13504.1^LRR_7^Leucine rich repeat^22-38^E:0.06`PF13504.1^LRR_7^Leucine rich repeat^46-61^E:44`PF13504.1^LRR_7^Leucine rich repeat^69-73^E:15000`PF13504.1^LRR_7^Leucine rich repeat^152-159^E:10000`PF13504.1^LRR_7^Leucine rich repeat^181-193^E:15000`PF13504.1^LRR_7^Leucine rich repeat^200-214^E:290`PF…	.	.	.	GO:0043531^molecular_function^ADP binding`GO:0005524^molecular_function^ATP binding`GO:0006952^biological_process^defense response
Aipa32689_comp0_c0_seq3	1.12193	1.60964	-0.114511	1.27382	-0.290651	0.379257	-1.38849	-0.610013	-0.929374	-0.141077	Aipa32689_comp0_c0_seq3	sp|Q9FKZ1|DRL42_ARATH^Q9FKZ1^Q:2746-266,H:10-807^38.39%ID^E:5e-151^RecName: Full=Probable disease resistance protein At5g66900;^Eukaryota; Viridiplantae; Streptophyta; Embryophyta; Tracheophyta; Spermatophyta; Magnoliophyta; eudicotyledons; core eudicotyledons; rosids; malvids; Brassicales; Brassicaceae; Camelineae; Arabidopsis	.	m.134003	251-2767[-]	sp|Q9FKZ1|DRL42_ARATH^Q9FKZ1^Q:8-834,H:10-807^38.39%ID^E:3e-162^RecName: Full=Probable disease resistance protein At5g66900;^Eukaryota; Viridiplantae; Streptophyta; Embryophyta; Tracheophyta; Spermatophyta; Magnoliophyta; eudicotyledons; core eudicotyledons; rosids; malvids; Brassicales; Brassicaceae; Camelineae; Arabidopsis	PF05659.6^RPW8^Arabidopsis broad-spectrum mildew resistance protein RPW8^2-135^E:3.9e-17`PF00931.17^NB-ARC^NB-ARC domain^169-438^E:6.5e-39`PF13504.1^LRR_7^Leucine rich repeat^645-655^E:800`PF13504.1^LRR_7^Leucine rich repeat^672-689^E:30`PF13504.1^LRR_7^Leucine rich repeat^698-713^E:120`PF13504.1^LRR_7^Leucine rich repeat^721-737^E:6.4`PF00560.28^LRR_1^Leucine Rich Repeat^745-766^E:0.2`PF13504.1^…	.	.	COG4886^Leucine-rich repeat (LRR) protein	GO:0043531^molecular_function^ADP binding`GO:0005524^molecular_function^ATP binding`GO:0006952^biological_process^defense response
Aipa8150_comp0_c0_seq3	0.0249709	1.7628	-0.287467	1.24263	0.236077	0.411718	-1.14878	-0.243557	-1.17243	-0.230046	Aipa8150_comp0_c0_seq3	sp|Q9T048|DRL27_ARATH^Q9T048^Q:720-3173,H:141-901^26.74%ID^E:5e-51^RecName: Full=Disease resistance protein At4g27190;^Eukaryota; Viridiplantae; Streptophyta; Embryophyta; Tracheophyta; Spermatophyta; Magnoliophyta; eudicotyledons; core eudicotyledons; rosids; malvids; Brassicales; Brassicaceae; Camelineae; Arabidopsis	.	m.92585	276-5102[+]	sp|Q9T048|DRL27_ARATH^Q9T048^Q:149-966,H:141-901^26.74%ID^E:2e-51^RecName: Full=Disease resistance protein At4g27190;^Eukaryota; Viridiplantae; Streptophyta; Embryophyta; Tracheophyta; Spermatophyta; Magnoliophyta; eudicotyledons; core eudicotyledons; rosids; malvids; Brassicales; Brassicaceae; Camelineae; Arabidopsis	PF13191.1^AAA_16^AAA ATPase domain^157-267^E:2.2e-06`PF01637.13^Arch_ATPase^Archaeal ATPase^158-269^E:3.4e-06`PF00931.17^NB-ARC^NB-ARC domain^160-281^E:2.5e-14`PF13401.1^AAA_22^AAA domain^173-267^E:7.5e-07`PF05729.7^NACHT^NACHT domain^176-269^E:3.5e-07`PF00931.17^NB-ARC^NB-ARC domain^333-476^E:2.1e-11`PF12799.2^LRR_4^Leucine Rich repeats (2 copies)^651-685^E:7.4e-07`PF13855.1^LRR_8^Leucine rich r…	.	.	KOG4658^Apoptotic ATPase	GO:0043531^molecular_function^ADP binding`GO:0005524^molecular_function^ATP binding`GO:0017111^molecular_function^nucleoside-triphosphatase activity`GO:0006952^biological_process^defense response
Aipa46750_comp0_c0_seq1	0.704235	1.23337	0.665479	0.563881	-0.00421395	0.825768	-1.36161	-0.110871	-1.41403	-0.45614	Aipa46750_comp0_c0_seq1	.	.	m.158012	2-373[-]	.	.	.	.	.	.
Adur13368_comp0_c0_seq1	0.135279	1.96448	-0.0113433	0.913202	-0.148863	1.01039	-1.52854	-0.328394	-0.713505	-0.59279	Adur13368_comp0_c0_seq1	sp|Q9STK7|C71AQ_ARATH^Q9STK7^Q:987-1,H:29-341^48.02%ID^E:3e-110^RecName: Full=Cytochrome P450 71A26;^Eukaryota; Viridiplantae; Streptophyta; Embryophyta; Tracheophyta; Spermatophyta; Magnoliophyta; eudicotyledons; core eudicotyledons; rosids; malvids; Brassicales; Brassicaceae; Camelineae; Arabidopsis	.	m.20718	1-1071[-]	sp|Q9STK7|C71AQ_ARATH^Q9STK7^Q:29-357,H:29-341^48.02%ID^E:4e-111^RecName: Full=Cytochrome P450 71A26;^Eukaryota; Viridiplantae; Streptophyta; Embryophyta; Tracheophyta; Spermatophyta; Magnoliophyta; eudicotyledons; core eudicotyledons; rosids; malvids; Brassicales; Brassicaceae; Camelineae; Arabidopsis	PF00067.17^p450^Cytochrome P450^32-357^E:5.2e-52	.	.	COG2124^Cytochrome P450	GO:0016021^cellular_component^integral to membrane`GO:0009055^molecular_function^electron carrier activity`GO:0020037^molecular_function^heme binding`GO:0005506^molecular_function^iron ion binding`GO:0004497^molecular_function^monooxygenase activity`GO:0016705^molecular_function^oxidoreductase activity, acting on paired donors, with incorporation or reduction of molecular oxygen
Aipa11829_comp0_c1_seq1	0.535795	0.937269	0.0768211	1.87662	0.376959	0.285164	-1.21759	-0.843706	-1.03297	-0.503343	Aipa11829_comp0_c1_seq1	sp|Q9LTB2|MMT1_ARATH^Q9LTB2^Q:503-3,H:586-752^66.47%ID^E:7e-73^RecName: Full=Methionine S-methyltransferase;^Eukaryota; Viridiplantae; Streptophyta; Embryophyta; Tracheophyta; Spermatophyta; Magnoliophyta; eudicotyledons; core eudicotyledons; rosids; malvids; Brassicales; Brassicaceae; Camelineae; Arabidopsis	.	m.98572	3-503[-]	sp|Q9LTB2|MMT1_ARATH^Q9LTB2^Q:1-167,H:586-752^66.47%ID^E:6e-73^RecName: Full=Methionine S-methyltransferase;^Eukaryota; Viridiplantae; Streptophyta; Embryophyta; Tracheophyta; Spermatophyta; Magnoliophyta; eudicotyledons; core eudicotyledons; rosids; malvids; Brassicales; Brassicaceae; Camelineae; Arabidopsis	.	.	.	.	GO:0005829^cellular_component^cytosol`GO:0030732^molecular_function^methionine S-methyltransferase activity`GO:0030170^molecular_function^pyridoxal phosphate binding`GO:0008757^molecular_function^S-adenosylmethionine-dependent methyltransferase activity`GO:0009058^biological_process^biosynthetic process`GO:0046500^biological_process^S-adenosylmethionine metabolic process`GO:0001887^biological_pro…
Aipa16750_comp0_c0_seq6	0.711625	1.73564	0.674846	1.1444	-0.209354	0.074799	-1.06937	-0.574622	-1.10766	-0.564546	Aipa16750_comp0_c0_seq6	sp|Q3EBR6|PLA16_ARATH^Q3EBR6^Q:1264-215,H:96-448^58.31%ID^E:5e-139^RecName: Full=Phospholipase A1-Igamma2, chloroplastic;^Eukaryota; Viridiplantae; Streptophyta; Embryophyta; Tracheophyta; Spermatophyta; Magnoliophyta; eudicotyledons; core eudicotyledons; rosids; malvids; Brassicales; Brassicaceae; Camelineae; Arabidopsis	.	m.106959	170-1450[-]	sp|Q3EBR6|PLA16_ARATH^Q3EBR6^Q:63-412,H:96-448^58.31%ID^E:1e-148^RecName: Full=Phospholipase A1-Igamma2, chloroplastic;^Eukaryota; Viridiplantae; Streptophyta; Embryophyta; Tracheophyta; Spermatophyta; Magnoliophyta; eudicotyledons; core eudicotyledons; rosids; malvids; Brassicales; Brassicaceae; Camelineae; Arabidopsis	PF01764.20^Lipase_3^Lipase (class 3)^196-353^E:2.8e-39	.	.	.	GO:0009507^cellular_component^chloroplast`GO:0047714^molecular_function^galactolipase activity`GO:0008970^molecular_function^phosphatidylcholine 1-acylhydrolase activity`GO:0004806^molecular_function^triglyceride lipase activity`GO:0016042^biological_process^lipid catabolic process
Aipa46994_comp4_c0_seq1	1.03506	1.44467	0.273315	1.38884	0.384978	-0.484006	-1.27228	-0.364604	-1.22806	-0.351337	Aipa46994_comp4_c0_seq1	sp|Q9LRR4|R13L1_ARATH^Q9LRR4^Q:1271-183,H:644-1011^33.77%ID^E:2e-52^RecName: Full=Putative disease resistance RPP13-like protein 1;^Eukaryota; Viridiplantae; Streptophyta; Embryophyta; Tracheophyta; Spermatophyta; Magnoliophyta; eudicotyledons; core eudicotyledons; rosids; malvids; Brassicales; Brassicaceae; Camelineae; Arabidopsis	.	m.158380	1-306[+]	.	.	.	.	.	.
Aipa694_comp0_c0_seq2	0.616453	1.89081	-0.0105302	0.583822	-0.240113	-0.357818	-0.581574	0.13631	-1.91595	0.714346	Aipa694_comp0_c0_seq2	sp|Q9SGP2|HSL1_ARATH^Q9SGP2^Q:3924-1066,H:53-977^36.13%ID^E:0^RecName: Full=Receptor-like protein kinase HSL1;^Eukaryota; Viridiplantae; Streptophyta; Embryophyta; Tracheophyta; Spermatophyta; Magnoliophyta; eudicotyledons; core eudicotyledons; rosids; malvids; Brassicales; Brassicaceae; Camelineae; Arabidopsis	.	m.80023	1420-4134[-]	sp|Q9SGP2|HSL1_ARATH^Q9SGP2^Q:32-883,H:17-869^37.68%ID^E:2e-178^RecName: Full=Receptor-like protein kinase HSL1;^Eukaryota; Viridiplantae; Streptophyta; Embryophyta; Tracheophyta; Spermatophyta; Magnoliophyta; eudicotyledons; core eudicotyledons; rosids; malvids; Brassicales; Brassicaceae; Camelineae; Arabidopsis	PF08263.7^LRRNT_2^Leucine rich repeat N-terminal domain^32-74^E:1.3e-07`PF13855.1^LRR_8^Leucine rich repeat^102-160^E:1.6e-06`PF13504.1^LRR_7^Leucine rich repeat^126-137^E:210`PF13504.1^LRR_7^Leucine rich repeat^149-160^E:430`PF13504.1^LRR_7^Leucine rich repeat^175-185^E:1500`PF13504.1^LRR_7^Leucine rich repeat^197-216^E:42`PF13504.1^LRR_7^Leucine rich repeat^220-236^E:3100`PF00560.28^LRR_1^Leuci…	.	.	COG4886^Leucine-rich repeat (LRR) protein	GO:0016021^cellular_component^integral to membrane`GO:0005886^cellular_component^plasma membrane`GO:0005524^molecular_function^ATP binding`GO:0004674^molecular_function^protein serine/threonine kinase activity
Gyn_Aipa_c14062_g1_i2	-0.0269462	1.48111	0.374518	0.834045	0.051608	0.145376	-1.62815	-0.153316	-1.18477	0.591241	Gyn_Aipa_c14062_g1_i2	sp|Q9LHS0|CAP10_ARATH^Q9LHS0^Q:1251-295,H:11-329^78.68%ID^E:6e-176^RecName: Full=Putative clathrin assembly protein At5g35200;^Eukaryota; Viridiplantae; Streptophyta; Embryophyta; Tracheophyta; Spermatophyta; Magnoliophyta; eudicotyledons; core eudicotyledons; rosids; malvids; Brassicales; Brassicaceae; Camelineae; Arabidopsis	.	m.29243	112-1275[-]	sp|Q9LHS0|CAP10_ARATH^Q9LHS0^Q:9-381,H:11-373^72.12%ID^E:0^RecName: Full=Putative clathrin assembly protein At5g35200;^Eukaryota; Viridiplantae; Streptophyta; Embryophyta; Tracheophyta; Spermatophyta; Magnoliophyta; eudicotyledons; core eudicotyledons; rosids; malvids; Brassicales; Brassicaceae; Camelineae; Arabidopsis	PF07651.11^ANTH^ANTH domain^32-300^E:3.9e-89	.	.	.	GO:0030118^cellular_component^clathrin coat`GO:0030136^cellular_component^clathrin-coated vesicle`GO:0005905^cellular_component^coated pit`GO:0005794^cellular_component^Golgi apparatus`GO:0005886^cellular_component^plasma membrane`GO:0005545^molecular_function^1-phosphatidylinositol binding`GO:0048268^biological_process^clathrin coat assembly`GO:0006897^biological_process^endocytosis
Adur543_comp0_c0_seq1	0.78855	1.97144	0.0582271	1.22471	0.233595	-0.179368	-0.86387	-0.396599	-1.44881	-0.467877	Adur543_comp0_c0_seq1	sp|Q40392|TMVRN_NICGU^Q40392^Q:1156-11,H:158-537^39.95%ID^E:1e-61^RecName: Full=TMV resistance protein N;^Eukaryota; Viridiplantae; Streptophyta; Embryophyta; Tracheophyta; Spermatophyta; Magnoliophyta; eudicotyledons; core eudicotyledons; asterids; lamiids; Solanales; Solanaceae; Nicotianoideae; Nicotianeae; Nicotiana	.	m.1018	2-1162[-]	sp|Q40392|TMVRN_NICGU^Q40392^Q:3-384,H:158-537^42.42%ID^E:2e-82^RecName: Full=TMV resistance protein N;^Eukaryota; Viridiplantae; Streptophyta; Embryophyta; Tracheophyta; Spermatophyta; Magnoliophyta; eudicotyledons; core eudicotyledons; asterids; lamiids; Solanales; Solanaceae; Nicotianoideae; Nicotianeae; Nicotiana	PF00931.17^NB-ARC^NB-ARC domain^52-297^E:9.4e-46`PF05729.7^NACHT^NACHT domain^60-202^E:0.00011	.	.	.	GO:0005737^cellular_component^cytoplasm`GO:0043531^molecular_function^ADP binding`GO:0005524^molecular_function^ATP binding`GO:0009626^biological_process^plant-type hypersensitive response`GO:0007165^biological_process^signal transduction
Gyn_Aipa_c1996_g1_i1	0.755873	1.68382	-0.458127	1.36229	0.0528343	0.181819	-1.31543	-0.30627	-1.19703	0.0534567	Gyn_Aipa_c1996_g1_i1	.	.	m.18048	3-323[+]	.	.	.	.	.	.
Aipa9220_comp0_c0_seq1	0.579158	1.38628	-0.00119561	2.0805	-0.136326	-0.309577	-0.847412	-1.02091	-0.855231	-0.220142	Aipa9220_comp0_c0_seq1	.	.	m.94131	303-1643[-]	.	PF03140.10^DUF247^Plant protein of unknown function^43-433^E:9.8e-61	.	.	.	.
Aipa14372_comp0_c0_seq1	0.665318	1.18087	1.03498	0.33634	0.408613	0.0231543	-1.32863	0.234621	-1.76709	-0.172787	Aipa14372_comp0_c0_seq1	sp|Q7XA40|RGA3_SOLBU^Q7XA40^Q:958-65,H:183-479^41.67%ID^E:4e-67^RecName: Full=Putative disease resistance protein RGA3;^Eukaryota; Viridiplantae; Streptophyta; Embryophyta; Tracheophyta; Spermatophyta; Magnoliophyta; eudicotyledons; core eudicotyledons; asterids; lamiids; Solanales; Solanaceae; Solanoideae; Solaneae; Solanum	.	m.102679	2-958[-]	sp|Q7XA40|RGA3_SOLBU^Q7XA40^Q:1-298,H:183-479^41.67%ID^E:4e-67^RecName: Full=Putative disease resistance protein RGA3;^Eukaryota; Viridiplantae; Streptophyta; Embryophyta; Tracheophyta; Spermatophyta; Magnoliophyta; eudicotyledons; core eudicotyledons; asterids; lamiids; Solanales; Solanaceae; Solanoideae; Solaneae; Solanum	PF00931.17^NB-ARC^NB-ARC domain^2-254^E:6.3e-65	.	.	.	GO:0043531^molecular_function^ADP binding`GO:0005524^molecular_function^ATP binding`GO:0006952^biological_process^defense response
Aipa694_comp0_c0_seq1	0.968881	1.57511	0.0537994	0.615248	0.112355	-0.250462	-0.853245	0.29032	-1.7821	0.118096	Aipa694_comp0_c0_seq1	sp|Q9SGP2|HSL1_ARATH^Q9SGP2^Q:3828-1066,H:53-977^37.35%ID^E:0^RecName: Full=Receptor-like protein kinase HSL1;^Eukaryota; Viridiplantae; Streptophyta; Embryophyta; Tracheophyta; Spermatophyta; Magnoliophyta; eudicotyledons; core eudicotyledons; rosids; malvids; Brassicales; Brassicaceae; Camelineae; Arabidopsis	.	m.80021	1000-4038[-]	sp|Q9SGP2|HSL1_ARATH^Q9SGP2^Q:32-991,H:17-977^36.9%ID^E:0^RecName: Full=Receptor-like protein kinase HSL1;^Eukaryota; Viridiplantae; Streptophyta; Embryophyta; Tracheophyta; Spermatophyta; Magnoliophyta; eudicotyledons; core eudicotyledons; rosids; malvids; Brassicales; Brassicaceae; Camelineae; Arabidopsis	PF08263.7^LRRNT_2^Leucine rich repeat N-terminal domain^32-74^E:1.4e-07`PF13855.1^LRR_8^Leucine rich repeat^102-160^E:1.8e-06`PF13504.1^LRR_7^Leucine rich repeat^126-137^E:240`PF13504.1^LRR_7^Leucine rich repeat^149-160^E:490`PF13504.1^LRR_7^Leucine rich repeat^175-185^E:1700`PF13504.1^LRR_7^Leucine rich repeat^197-216^E:48`PF13504.1^LRR_7^Leucine rich repeat^220-236^E:3600`PF00560.28^LRR_1^Leuci…	.	.	COG4886^Leucine-rich repeat (LRR) protein	GO:0016021^cellular_component^integral to membrane`GO:0005886^cellular_component^plasma membrane`GO:0005524^molecular_function^ATP binding`GO:0004674^molecular_function^protein serine/threonine kinase activity
Aipa14986_comp0_c0_seq1	1.75205	0.879273	-0.107149	0.779772	-0.161698	1.04747	-1.37086	-0.500102	-1.10317	-0.338476	Aipa14986_comp0_c0_seq1	sp|C0LGN2|Y3148_ARATH^C0LGN2^Q:1938-1243,H:650-885^58.47%ID^E:4e-82^RecName: Full=Probable leucine-rich repeat receptor-like serine/threonine-protein kinase At3g14840;^Eukaryota; Viridiplantae; Streptophyta; Embryophyta; Tracheophyta; Spermatophyta; Magnoliophyta; eudicotyledons; core eudicotyledons; rosids; malvids; Brassicales; Brassicaceae; Camelineae; Arabidopsis	.	m.103771	1222-2022[-]	sp|C0LGN2|Y3148_ARATH^C0LGN2^Q:29-260,H:650-885^58.47%ID^E:5e-88^RecName: Full=Probable leucine-rich repeat receptor-like serine/threonine-protein kinase At3g14840;^Eukaryota; Viridiplantae; Streptophyta; Embryophyta; Tracheophyta; Spermatophyta; Magnoliophyta; eudicotyledons; core eudicotyledons; rosids; malvids; Brassicales; Brassicaceae; Camelineae; Arabidopsis	PF00069.20^Pkinase^Protein kinase domain^51-252^E:9.5e-47`PF07714.12^Pkinase_Tyr^Protein tyrosine kinase^51-250^E:3.9e-45	.	.	COG0515^Serine/threonine protein kinase	GO:0016021^cellular_component^integral to membrane`GO:0005886^cellular_component^plasma membrane`GO:0005524^molecular_function^ATP binding`GO:0004674^molecular_function^protein serine/threonine kinase activity
Gyn_Aipa_c20961_g1_i12	0.316027	1.22808	0.230459	1.39016	-0.115841	0.226432	-1.01984	0.119723	-1.34399	-0.516501
Aipa2947_comp0_c0_seq1	0.458169	0.710351	-0.0565892	1.55186	1.20251	-0.584453	-1.32834	-0.666706	-0.906686	0.00939387	Aipa2947_comp0_c0_seq1	.	.	m.83793	257-2371[-]	.	.	.	.	.	.
Adur9023_comp1_c0_seq2	1.32972	1.1088	-0.921404	0.905869	-0.83749	0.914431	-1.07896	0.184892	-0.455595	-0.33743	Adur9023_comp1_c0_seq2	sp|Q9M0X5|CRK25_ARATH^Q9M0X5^Q:2199-259,H:27-675^53.2%ID^E:0^RecName: Full=Cysteine-rich receptor-like protein kinase 25;^Eukaryota; Viridiplantae; Streptophyta; Embryophyta; Tracheophyta; Spermatophyta; Magnoliophyta; eudicotyledons; core eudicotyledons; rosids; malvids; Brassicales; Brassicaceae; Camelineae; Arabidopsis	.	m.14260	256-2298[-]	sp|Q9M0X5|CRK25_ARATH^Q9M0X5^Q:16-680,H:13-675^53.04%ID^E:0^RecName: Full=Cysteine-rich receptor-like protein kinase 25;^Eukaryota; Viridiplantae; Streptophyta; Embryophyta; Tracheophyta; Spermatophyta; Magnoliophyta; eudicotyledons; core eudicotyledons; rosids; malvids; Brassicales; Brassicaceae; Camelineae; Arabidopsis	PF01657.12^Stress-antifung^Salt stress response/antifungal^39-137^E:3.5e-21`PF01657.12^Stress-antifung^Salt stress response/antifungal^151-254^E:2.5e-20`PF00069.20^Pkinase^Protein kinase domain^357-622^E:7.2e-51`PF07714.12^Pkinase_Tyr^Protein tyrosine kinase^357-623^E:4.2e-48	.	.	COG0515^Serine/threonine protein kinase	GO:0016021^cellular_component^integral to membrane`GO:0005524^molecular_function^ATP binding`GO:0004674^molecular_function^protein serine/threonine kinase activity
Aipa11480_comp5_c0_seq3	0.0199207	1.09072	0.24946	1.51881	0.0428747	-0.0420549	-1.3137	0.378002	-1.17368	-0.400136	Aipa11480_comp5_c0_seq3	.	.	m.97913	638-2176[-]	.	PF03732.12^Retrotrans_gag^Retrotransposon gag protein^174-271^E:6.2e-20`PF00098.18^zf-CCHC^Zinc knuckle^413-426^E:0.00053	.	.	.	.
Aipa8151_comp0_c0_seq1	0.746252	1.12802	0.230173	2.01869	0.167428	-0.227603	-1.08303	-0.850496	-0.767026	-0.737647	Aipa8151_comp0_c0_seq1	.	.	m.92593	2-556[-]	.	.	.	.	.	.
Aipa22597_comp0_c0_seq1	1.13127	1.82257	0.220222	1.47034	-0.255463	-0.573958	-1.04265	-0.491248	-0.768183	-0.528283	Aipa22597_comp0_c0_seq1	sp|Q9LT96|Y5977_ARATH^Q9LT96^Q:2999-186,H:27-945^51.49%ID^E:0^RecName: Full=Probable leucine-rich repeat receptor-like protein kinase At5g49770;^Eukaryota; Viridiplantae; Streptophyta; Embryophyta; Tracheophyta; Spermatophyta; Magnoliophyta; eudicotyledons; core eudicotyledons; rosids; malvids; Brassicales; Brassicaceae; Camelineae; Arabidopsis	.	m.116312	171-3065[-]	sp|Q9LT96|Y5977_ARATH^Q9LT96^Q:23-960,H:27-945^51.7%ID^E:0^RecName: Full=Probable leucine-rich repeat receptor-like protein kinase At5g49770;^Eukaryota; Viridiplantae; Streptophyta; Embryophyta; Tracheophyta; Spermatophyta; Magnoliophyta; eudicotyledons; core eudicotyledons; rosids; malvids; Brassicales; Brassicaceae; Camelineae; Arabidopsis	PF13516.1^LRR_6^Leucine Rich repeat^86-108^E:1`PF13504.1^LRR_7^Leucine rich repeat^88-101^E:24`PF13504.1^LRR_7^Leucine rich repeat^112-124^E:5100`PF13504.1^LRR_7^Leucine rich repeat^137-149^E:1100`PF13504.1^LRR_7^Leucine rich repeat^159-172^E:250`PF12799.2^LRR_4^Leucine Rich repeats (2 copies)^238-288^E:3.3e-07`PF13855.1^LRR_8^Leucine rich repeat^239-295^E:1.7e-06`PF00560.28^LRR_1^Leucine Rich Re…	.	.	COG0515^Serine/threonine protein kinase	GO:0016021^cellular_component^integral to membrane`GO:0005524^molecular_function^ATP binding`GO:0004674^molecular_function^protein serine/threonine kinase activity
Aipa14338_comp9_c0_seq2	0.145475	1.20382	0.560513	1.03682	-0.1243	0.449836	-1.64808	-0.0620439	-0.970186	-0.142087	Aipa14338_comp9_c0_seq2	sp|Q7XA40|RGA3_SOLBU^Q7XA40^Q:2753-1905,H:146-433^42.71%ID^E:1e-68^RecName: Full=Putative disease resistance protein RGA3;^Eukaryota; Viridiplantae; Streptophyta; Embryophyta; Tracheophyta; Spermatophyta; Magnoliophyta; eudicotyledons; core eudicotyledons; asterids; lamiids; Solanales; Solanaceae; Solanoideae; Solaneae; Solanum`sp|Q7XA40|RGA3_SOLBU^Q7XA40^Q:1848-259,H:537-989^31.68%ID^E:5e-45^Rec…	.	m.102651	1-1677[-]	sp|Q9LRR5|DRL21_ARATH^Q9LRR5^Q:2-242,H:635-880^41.77%ID^E:3e-46^RecName: Full=Putative disease resistance protein At3g14460;^Eukaryota; Viridiplantae; Streptophyta; Embryophyta; Tracheophyta; Spermatophyta; Magnoliophyta; eudicotyledons; core eudicotyledons; rosids; malvids; Brassicales; Brassicaceae; Camelineae; Arabidopsis`sp|Q9LRR5|DRL21_ARATH^Q9LRR5^Q:286-552,H:1118-1387^36.13%ID^E:2e-33^RecN…	PF13504.1^LRR_7^Leucine rich repeat^11-26^E:16`PF00560.28^LRR_1^Leucine Rich Repeat^11-32^E:0.2`PF13504.1^LRR_7^Leucine rich repeat^168-168^E:2900`PF13504.1^LRR_7^Leucine rich repeat^229-242^E:470`PF13504.1^LRR_7^Leucine rich repeat^285-294^E:1000`PF13504.1^LRR_7^Leucine rich repeat^308-318^E:560`PF13504.1^LRR_7^Leucine rich repeat^334-347^E:14000`PF13504.1^LRR_7^Leucine rich repeat^353-369^E:14`…	.	.	.	GO:0043531^molecular_function^ADP binding`GO:0005524^molecular_function^ATP binding`GO:0006952^biological_process^defense response
Aipa14337_comp2_c0_seq1	0.456465	0.976702	1.24477	0.578384	-0.0365107	0.00438129	-1.74337	0.108883	-1.23298	0.120999	Aipa14337_comp2_c0_seq1	sp|Q9LRR4|R13L1_ARATH^Q9LRR4^Q:3731-888,H:4-992^36.62%ID^E:5e-167^RecName: Full=Putative disease resistance RPP13-like protein 1;^Eukaryota; Viridiplantae; Streptophyta; Embryophyta; Tracheophyta; Spermatophyta; Magnoliophyta; eudicotyledons; core eudicotyledons; rosids; malvids; Brassicales; Brassicaceae; Camelineae; Arabidopsis	.	m.102647	375-3746[-]	sp|Q9LRR4|R13L1_ARATH^Q9LRR4^Q:6-953,H:4-992^36.62%ID^E:7e-180^RecName: Full=Putative disease resistance RPP13-like protein 1;^Eukaryota; Viridiplantae; Streptophyta; Embryophyta; Tracheophyta; Spermatophyta; Magnoliophyta; eudicotyledons; core eudicotyledons; rosids; malvids; Brassicales; Brassicaceae; Camelineae; Arabidopsis	PF00931.17^NB-ARC^NB-ARC domain^171-444^E:1.8e-69`PF13504.1^LRR_7^Leucine rich repeat^251-261^E:15000`PF13504.1^LRR_7^Leucine rich repeat^556-572^E:65`PF13504.1^LRR_7^Leucine rich repeat^580-595^E:15`PF13504.1^LRR_7^Leucine rich repeat^603-619^E:50`PF13504.1^LRR_7^Leucine rich repeat^627-641^E:130`PF00560.28^LRR_1^Leucine Rich Repeat^627-648^E:0.69`PF13504.1^LRR_7^Leucine rich repeat^738-765^E:37…	.	.	.	GO:0043531^molecular_function^ADP binding`GO:0005524^molecular_function^ATP binding`GO:0006952^biological_process^defense response
Adur19835_comp0_c0_seq1	0.0778069	0.0642331	-0.442899	2.40609	-0.333554	-0.11939	-0.620866	-0.131456	-0.635194	-0.217423	Adur19835_comp0_c0_seq1	.	.	m.29923	1-642[+]	.	.	.	.	.	.
Gyn_Adur_c61967_g1_i1	-0.161913	1.30057	-0.429801	1.49179	-0.487402	0.118258	-0.967696	-0.821151	-0.701713	1.03861	Gyn_Adur_c61967_g1_i1	.	.	m.12603	1-687[-]	.	PF13504.1^LRR_7^Leucine rich repeat^18-32^E:2.7`PF13504.1^LRR_7^Leucine rich repeat^59-64^E:7200`PF13504.1^LRR_7^Leucine rich repeat^152-165^E:70`PF13504.1^LRR_7^Leucine rich repeat^178-189^E:160	.	.	.	.
Adur9215_comp0_c0_seq14	0.178779	1.12483	0.00107726	1.83784	0.607299	-0.745172	-0.932938	-0.516048	-1.07819	-0.0429494	Adur9215_comp0_c0_seq14	sp|O65351|SUBL_ARATH^O65351^Q:2478-199,H:32-754^41.93%ID^E:1e-175^RecName: Full=Subtilisin-like protease;^Eukaryota; Viridiplantae; Streptophyta; Embryophyta; Tracheophyta; Spermatophyta; Magnoliophyta; eudicotyledons; core eudicotyledons; rosids; malvids; Brassicales; Brassicaceae; Camelineae; Arabidopsis	.	m.14534	184-2571[-]	sp|O65351|SUBL_ARATH^O65351^Q:32-791,H:32-754^41.93%ID^E:0^RecName: Full=Subtilisin-like protease;^Eukaryota; Viridiplantae; Streptophyta; Embryophyta; Tracheophyta; Spermatophyta; Magnoliophyta; eudicotyledons; core eudicotyledons; rosids; malvids; Brassicales; Brassicaceae; Camelineae; Arabidopsis	PF05922.11^Inhibitor_I9^Peptidase inhibitor I9^32-115^E:3.8e-11`PF00082.17^Peptidase_S8^Subtilase family^146-641^E:7.4e-34`PF02225.17^PA^PA domain^395-460^E:4.9e-05	.	.	COG1404^Subtilisin-like serine proteases	GO:0048046^cellular_component^apoplast`GO:0009505^cellular_component^plant-type cell wall`GO:0004252^molecular_function^serine-type endopeptidase activity`GO:0080001^biological_process^mucilage extrusion from seed coat`GO:0048359^biological_process^mucilage metabolic process involved seed coat development`GO:0043086^biological_process^negative regulation of catalytic activity`GO:0006508^biologica…
Aipa3942_comp0_c0_seq26	-0.00402392	1.81849	0.455283	1.39826	0.120319	-0.192314	-0.970852	-0.331375	-1.20837	-0.480586	Aipa3942_comp0_c0_seq26	sp|Q9LRR4|R13L1_ARATH^Q9LRR4^Q:1938-43,H:202-834^41.05%ID^E:4e-141^RecName: Full=Putative disease resistance RPP13-like protein 1;^Eukaryota; Viridiplantae; Streptophyta; Embryophyta; Tracheophyta; Spermatophyta; Magnoliophyta; eudicotyledons; core eudicotyledons; rosids; malvids; Brassicales; Brassicaceae; Camelineae; Arabidopsis	.	m.85532	1-1938[-]	sp|Q9LRR4|R13L1_ARATH^Q9LRR4^Q:1-632,H:202-834^41.05%ID^E:1e-150^RecName: Full=Putative disease resistance RPP13-like protein 1;^Eukaryota; Viridiplantae; Streptophyta; Embryophyta; Tracheophyta; Spermatophyta; Magnoliophyta; eudicotyledons; core eudicotyledons; rosids; malvids; Brassicales; Brassicaceae; Camelineae; Arabidopsis	PF00931.17^NB-ARC^NB-ARC domain^1-256^E:9.7e-73`PF13504.1^LRR_7^Leucine rich repeat^56-62^E:3100`PF13504.1^LRR_7^Leucine rich repeat^375-393^E:2100`PF00560.28^LRR_1^Leucine Rich Repeat^401-422^E:0.24`PF13504.1^LRR_7^Leucine rich repeat^401-416^E:6.4`PF13504.1^LRR_7^Leucine rich repeat^424-440^E:67`PF13504.1^LRR_7^Leucine rich repeat^447-463^E:2.3`PF13504.1^LRR_7^Leucine rich repeat^469-490^E:6200…	.	.	.	GO:0043531^molecular_function^ADP binding`GO:0005524^molecular_function^ATP binding`GO:0006952^biological_process^defense response
Aipa24208_comp0_c1_seq1	0.186725	1.49228	0.868853	0.533861	0.287931	0.0086025	-0.969046	0.0673019	-1.81209	-0.104748	Aipa24208_comp0_c1_seq1	sp|Q9LRR5|DRL21_ARATH^Q9LRR5^Q:2310-679,H:1-554^32.8%ID^E:9e-97^RecName: Full=Putative disease resistance protein At3g14460;^Eukaryota; Viridiplantae; Streptophyta; Embryophyta; Tracheophyta; Spermatophyta; Magnoliophyta; eudicotyledons; core eudicotyledons; rosids; malvids; Brassicales; Brassicaceae; Camelineae; Arabidopsis`sp|Q9LRR5|DRL21_ARATH^Q9LRR5^Q:638-51,H:575-779^39.61%ID^E:9e-97^RecName…	.	m.118812	661-2325[-]	sp|Q9LRR4|R13L1_ARATH^Q9LRR4^Q:4-542,H:2-552^35.37%ID^E:1e-99^RecName: Full=Putative disease resistance RPP13-like protein 1;^Eukaryota; Viridiplantae; Streptophyta; Embryophyta; Tracheophyta; Spermatophyta; Magnoliophyta; eudicotyledons; core eudicotyledons; rosids; malvids; Brassicales; Brassicaceae; Camelineae; Arabidopsis	PF00931.17^NB-ARC^NB-ARC domain^166-444^E:9e-68	.	.	.	GO:0043531^molecular_function^ADP binding`GO:0005524^molecular_function^ATP binding`GO:0006952^biological_process^defense response
Adur18312_comp0_c0_seq1	0.0729404	0.727228	-0.0310304	1.29697	0.874465	-0.605409	-1.57669	-0.219988	-0.901207	0.629438	Adur18312_comp0_c0_seq1	.	.	m.27284	258-2228[-]	.	.	.	.	.	.
Adur24312_comp0_c0_seq3	0.0180358	1.70825	0.507006	0.547086	-0.290004	0.393638	-1.91723	-0.25565	-0.720573	0.584875	Adur24312_comp0_c0_seq3	sp|C0LGN2|Y3148_ARATH^C0LGN2^Q:1002-1,H:26-359^54.28%ID^E:1e-110^RecName: Full=Probable leucine-rich repeat receptor-like serine/threonine-protein kinase At3g14840;^Eukaryota; Viridiplantae; Streptophyta; Embryophyta; Tracheophyta; Spermatophyta; Magnoliophyta; eudicotyledons; core eudicotyledons; rosids; malvids; Brassicales; Brassicaceae; Camelineae; Arabidopsis	.	m.36509	1-1053[-]	sp|C0LGN2|Y3148_ARATH^C0LGN2^Q:1-351,H:9-359^53.65%ID^E:2e-125^RecName: Full=Probable leucine-rich repeat receptor-like serine/threonine-protein kinase At3g14840;^Eukaryota; Viridiplantae; Streptophyta; Embryophyta; Tracheophyta; Spermatophyta; Magnoliophyta; eudicotyledons; core eudicotyledons; rosids; malvids; Brassicales; Brassicaceae; Camelineae; Arabidopsis	PF13504.1^LRR_7^Leucine rich repeat^75-80^E:15000`PF13504.1^LRR_7^Leucine rich repeat^104-117^E:3300`PF00560.28^LRR_1^Leucine Rich Repeat^128-149^E:0.34`PF13504.1^LRR_7^Leucine rich repeat^128-140^E:40`PF12799.2^LRR_4^Leucine Rich repeats (2 copies)^151-188^E:1.1e-06`PF13516.1^LRR_6^Leucine Rich repeat^151-172^E:1.3`PF13504.1^LRR_7^Leucine rich repeat^151-168^E:74`PF00560.28^LRR_1^Leucine Rich Re…	.	.	COG0515^Serine/threonine protein kinase	GO:0016021^cellular_component^integral to membrane`GO:0005886^cellular_component^plasma membrane`GO:0005524^molecular_function^ATP binding`GO:0004674^molecular_function^protein serine/threonine kinase activity
Gyn_Adur_c48230_g1_i1	0.895755	1.47394	0.125161	0.829796	0.686939	0.439834	-1.4334	-0.364544	-1.16442	-0.699165	Gyn_Adur_c48230_g1_i1	sp|P0C2F6|RNHX1_ARATH^P0C2F6^Q:1484-279,H:30-414^31.95%ID^E:2e-36^RecName: Full=Putative ribonuclease H protein At1g65750;^Eukaryota; Viridiplantae; Streptophyta; Embryophyta; Tracheophyta; Spermatophyta; Magnoliophyta; eudicotyledons; core eudicotyledons; rosids; malvids; Brassicales; Brassicaceae; Camelineae; Arabidopsis	.	m.10722	204-1484[-]	sp|P0C2F6|RNHX1_ARATH^P0C2F6^Q:1-402,H:30-414^31.95%ID^E:4e-37^RecName: Full=Putative ribonuclease H protein At1g65750;^Eukaryota; Viridiplantae; Streptophyta; Embryophyta; Tracheophyta; Spermatophyta; Magnoliophyta; eudicotyledons; core eudicotyledons; rosids; malvids; Brassicales; Brassicaceae; Camelineae; Arabidopsis	PF13966.1^zf-RVT^zinc-binding in reverse transcriptase^271-340^E:1e-16	.	.	.	GO:0046872^molecular_function^metal ion binding`GO:0003676^molecular_function^nucleic acid binding`GO:0004523^molecular_function^ribonuclease H activity`GO:0090305^biological_process^nucleic acid phosphodiester bond hydrolysis
Aipa14336_comp6_c0_seq2	0.988458	1.1581	0.287898	0.907825	0.29837	-0.170764	-1.6766	0.275332	-1.22841	-0.124689	Aipa14336_comp6_c0_seq2	sp|Q9LRR4|R13L1_ARATH^Q9LRR4^Q:4121-1179,H:4-1020^35.78%ID^E:2e-167^RecName: Full=Putative disease resistance RPP13-like protein 1;^Eukaryota; Viridiplantae; Streptophyta; Embryophyta; Tracheophyta; Spermatophyta; Magnoliophyta; eudicotyledons; core eudicotyledons; rosids; malvids; Brassicales; Brassicaceae; Camelineae; Arabidopsis	.	m.102646	390-4136[-]	sp|Q9LRR4|R13L1_ARATH^Q9LRR4^Q:6-986,H:4-1020^35.78%ID^E:0^RecName: Full=Putative disease resistance RPP13-like protein 1;^Eukaryota; Viridiplantae; Streptophyta; Embryophyta; Tracheophyta; Spermatophyta; Magnoliophyta; eudicotyledons; core eudicotyledons; rosids; malvids; Brassicales; Brassicaceae; Camelineae; Arabidopsis	PF00931.17^NB-ARC^NB-ARC domain^168-436^E:2.9e-67`PF13504.1^LRR_7^Leucine rich repeat^239-252^E:15000`PF13855.1^LRR_8^Leucine rich repeat^595-650^E:1.9e-06`PF13504.1^LRR_7^Leucine rich repeat^595-610^E:2.2`PF00560.28^LRR_1^Leucine Rich Repeat^595-616^E:0.11`PF13504.1^LRR_7^Leucine rich repeat^617-634^E:45`PF13504.1^LRR_7^Leucine rich repeat^642-657^E:150`PF00560.28^LRR_1^Leucine Rich Repeat^642-6…	.	.	.	GO:0043531^molecular_function^ADP binding`GO:0005524^molecular_function^ATP binding`GO:0006952^biological_process^defense response
Adur29208_comp0_c0_seq1	-0.655695	1.0075	-0.867039	1.20965	0.511297	0.829846	-1.19171	0.021222	-0.726143	-0.0216596	Adur29208_comp0_c0_seq1	.	.	m.43619	1-3705[+]	.	PF13504.1^LRR_7^Leucine rich repeat^8-21^E:2300`PF13504.1^LRR_7^Leucine rich repeat^212-225^E:170`PF13504.1^LRR_7^Leucine rich repeat^238-252^E:27`PF13504.1^LRR_7^Leucine rich repeat^320-329^E:15000`PF13504.1^LRR_7^Leucine rich repeat^499-507^E:15000`PF13504.1^LRR_7^Leucine rich repeat^522-533^E:430`PF13504.1^LRR_7^Leucine rich repeat^542-558^E:1.1`PF13504.1^LRR_7^Leucine rich repeat^569-583^E:22…	.	.	.	.
Aipa36229_comp2_c0_seq31	0.477285	1.56335	-0.0282661	0.971215	-0.418761	0.536557	-1.07772	-0.185161	-1.18813	0.0298433	Aipa36229_comp2_c0_seq31	sp|Q9LXT9|CALS3_ARATH^Q9LXT9^Q:1300-23,H:18-445^76.92%ID^E:0^RecName: Full=Callose synthase 3;^Eukaryota; Viridiplantae; Streptophyta; Embryophyta; Tracheophyta; Spermatophyta; Magnoliophyta; eudicotyledons; core eudicotyledons; rosids; malvids; Brassicales; Brassicaceae; Camelineae; Arabidopsis	.	m.140272	2-1303[-]	sp|Q9LXT9|CALS3_ARATH^Q9LXT9^Q:2-427,H:18-445^76.92%ID^E:0^RecName: Full=Callose synthase 3;^Eukaryota; Viridiplantae; Streptophyta; Embryophyta; Tracheophyta; Spermatophyta; Magnoliophyta; eudicotyledons; core eudicotyledons; rosids; malvids; Brassicales; Brassicaceae; Camelineae; Arabidopsis	PF04652.11^DUF605^Vta1 like^29-155^E:8e-09`PF14288.1^FKS1_dom1^1,3-beta-glucan synthase subunit FKS1, domain-1^304-417^E:1e-38	.	.	.	GO:0000148^cellular_component^1,3-beta-D-glucan synthase complex`GO:0016021^cellular_component^integral to membrane`GO:0003843^molecular_function^1,3-beta-D-glucan synthase activity`GO:0006075^biological_process^(1->3)-beta-D-glucan biosynthetic process`GO:0008360^biological_process^regulation of cell shape
Adur17660_comp0_c0_seq1	0.428855	1.24687	0.0663223	1.82877	0.0256979	0.0458476	-0.923289	-0.659393	-0.850165	-0.650943	Adur17660_comp0_c0_seq1	.	.	.	.	.	.	.	.	.	.	.
Aipa36210_comp2_c0_seq1	0.654471	1.37984	0.0937255	0.953492	1.03773	-0.790477	-1.20846	0.388888	-1.36215	-0.468949	Aipa36210_comp2_c0_seq1	sp|Q8LL04|CPL3_ARATH^Q8LL04^Q:4713-1231,H:79-1239^45.16%ID^E:0^RecName: Full=RNA polymerase II C-terminal domain phosphatase-like 3;^Eukaryota; Viridiplantae; Streptophyta; Embryophyta; Tracheophyta; Spermatophyta; Magnoliophyta; eudicotyledons; core eudicotyledons; rosids; malvids; Brassicales; Brassicaceae; Camelineae; Arabidopsis	.	m.140196	1222-4755[-]	sp|Q8LL04|CPL3_ARATH^Q8LL04^Q:15-1175,H:79-1239^45.96%ID^E:0^RecName: Full=RNA polymerase II C-terminal domain phosphatase-like 3;^Eukaryota; Viridiplantae; Streptophyta; Embryophyta; Tracheophyta; Spermatophyta; Magnoliophyta; eudicotyledons; core eudicotyledons; rosids; malvids; Brassicales; Brassicaceae; Camelineae; Arabidopsis	PF03031.13^NIF^NLI interacting factor-like phosphatase^864-1020^E:3.6e-23`PF00533.21^BRCT^BRCA1 C Terminus (BRCT) domain^1084-1161^E:3.1e-10`PF12738.2^PTCB-BRCT^twin BRCT domain^1101-1157^E:5.3e-06	.	.	COG5190^TFIIF-interacting CTD phosphatases, including NLI-interacting factor	GO:0005634^cellular_component^nucleus`GO:0046872^molecular_function^metal ion binding`GO:0004721^molecular_function^phosphoprotein phosphatase activity`GO:0003723^molecular_function^RNA binding`GO:0009788^biological_process^negative regulation of abscisic acid mediated signaling pathway`GO:0006355^biological_process^regulation of transcription, DNA-dependent`GO:0009651^biological_process^response…
Gyn_Adur_c8760_g1_i1	0.652533	1.60064	0.239787	1.0699	-0.910531	1.1717	-0.901277	-0.533878	-0.628273	-1.00955	Gyn_Adur_c8760_g1_i1	sp|Q84P23|4CLL9_ARATH^Q84P23^Q:1722-316,H:98-562^63.69%ID^E:0^RecName: Full=4-coumarate--CoA ligase-like 9;^Eukaryota; Viridiplantae; Streptophyta; Embryophyta; Tracheophyta; Spermatophyta; Magnoliophyta; eudicotyledons; core eudicotyledons; rosids; malvids; Brassicales; Brassicaceae; Camelineae; Arabidopsis	.	m.5699	313-2001[-]	sp|Q84P23|4CLL9_ARATH^Q84P23^Q:9-562,H:7-562^59.96%ID^E:0^RecName: Full=4-coumarate--CoA ligase-like 9;^Eukaryota; Viridiplantae; Streptophyta; Embryophyta; Tracheophyta; Spermatophyta; Magnoliophyta; eudicotyledons; core eudicotyledons; rosids; malvids; Brassicales; Brassicaceae; Camelineae; Arabidopsis	PF00501.23^AMP-binding^AMP-binding enzyme^62-460^E:2.8e-88`PF13193.1^AMP-binding_C^AMP-binding enzyme C-terminal domain^469-544^E:6.9e-14	.	.	COG0318^Acyl-CoA synthetases (AMP-forming)/AMP-acid ligases II	GO:0005777^cellular_component^peroxisome`GO:0005524^molecular_function^ATP binding`GO:0004321^molecular_function^fatty-acyl-CoA synthase activity`GO:0016874^molecular_function^ligase activity`GO:0009695^biological_process^jasmonic acid biosynthetic process`GO:0031408^biological_process^oxylipin biosynthetic process
Aipa3992_comp0_c0_seq1	-0.220169	1.39458	0.115164	1.03963	0.106581	0.23532	-1.00179	-0.414502	-1.44441	0.581074	Aipa3992_comp0_c0_seq1	sp|Q9LRR4|R13L1_ARATH^Q9LRR4^Q:1877-711,H:617-1022^37.68%ID^E:1e-58^RecName: Full=Putative disease resistance RPP13-like protein 1;^Eukaryota; Viridiplantae; Streptophyta; Embryophyta; Tracheophyta; Spermatophyta; Magnoliophyta; eudicotyledons; core eudicotyledons; rosids; malvids; Brassicales; Brassicaceae; Camelineae; Arabidopsis	.	m.85633	21-1880[-]	sp|Q9LRR4|R13L1_ARATH^Q9LRR4^Q:2-390,H:617-1022^37.68%ID^E:1e-58^RecName: Full=Putative disease resistance RPP13-like protein 1;^Eukaryota; Viridiplantae; Streptophyta; Embryophyta; Tracheophyta; Spermatophyta; Magnoliophyta; eudicotyledons; core eudicotyledons; rosids; malvids; Brassicales; Brassicaceae; Camelineae; Arabidopsis	PF13504.1^LRR_7^Leucine rich repeat^11-27^E:4.3`PF13504.1^LRR_7^Leucine rich repeat^34-49^E:27`PF13504.1^LRR_7^Leucine rich repeat^57-63^E:8900`PF13504.1^LRR_7^Leucine rich repeat^146-161^E:1400`PF13504.1^LRR_7^Leucine rich repeat^200-206^E:15000`PF13504.1^LRR_7^Leucine rich repeat^256-270^E:18`PF13504.1^LRR_7^Leucine rich repeat^278-292^E:1200`PF13504.1^LRR_7^Leucine rich repeat^345-356^E:130`PF…	.	.	.	GO:0043531^molecular_function^ADP binding`GO:0005524^molecular_function^ATP binding`GO:0006952^biological_process^defense response
Aipa20245_comp1_c0_seq1	-0.374646	1.37393	-0.580988	1.47316	-0.0644364	0.126604	-0.959823	-0.00925725	-0.909745	0.258292	Aipa20245_comp1_c0_seq1	.	.	m.112589	3-410[-]	sp|Q93Z79|C14A1_ARATH^Q93Z79^Q:15-124,H:4-102^42.73%ID^E:7e-21^.^.	.	.	.	.	.
Aipa9880_comp0_c0_seq1	0.678838	1.36038	-0.0647798	0.917714	0.067479	0.73687	-1.65009	-0.869129	-0.698182	0.200637	Aipa9880_comp0_c0_seq1	.	.	m.95372	332-2332[-]	.	PF13968.1^DUF4220^Domain of unknown function (DUF4220)^50-182^E:9.8e-49`PF13968.1^DUF4220^Domain of unknown function (DUF4220)^192-378^E:4.6e-42`PF04578.8^DUF594^Protein of unknown function, DUF594^578-634^E:4.9e-20	.	.	.	.
Gyn_Aipa_c20872_g1_i3	0.367296	1.1543	0.503394	1.21742	1.17402	-0.723462	-1.04694	-0.325029	-1.16923	-0.644564	Gyn_Aipa_c20872_g1_i3	sp|P0CT39|TF26_SCHPO^P0CT39^Q:512-3367,H:316-1257^33.64%ID^E:3e-164^.^.	.	m.24300	2-3601[+]	sp|P0CT39|TF26_SCHPO^P0CT39^Q:171-1122,H:316-1257^33.64%ID^E:1e-165^.^.	PF00098.18^zf-CCHC^Zinc knuckle^30-46^E:1.5e-05`PF13975.1^gag-asp_proteas^gag-polyprotein putative aspartyl protease^73-121^E:8.2e-08`PF08284.6^RVP_2^Retroviral aspartyl protease^76-186^E:1.2e-19`PF13650.1^Asp_protease_2^Aspartyl protease^80-167^E:8.8e-06`PF00078.22^RVT_1^Reverse transcriptase (RNA-dependent DNA polymerase)^310-470^E:2.9e-27`PF00665.21^rve^Integrase core domain^842-957^E:1.1e-16	.	.	.	.
Gyn_Adur_c50788_g1_i1	0.227956	1.89865	-0.144867	1.28323	0.0166807	-0.202012	-1.20152	-0.59544	-0.724019	0.150204	Gyn_Adur_c50788_g1_i1	sp|Q9T048|DRL27_ARATH^Q9T048^Q:989-9,H:141-417^29.38%ID^E:1e-20^RecName: Full=Disease resistance protein At4g27190;^Eukaryota; Viridiplantae; Streptophyta; Embryophyta; Tracheophyta; Spermatophyta; Magnoliophyta; eudicotyledons; core eudicotyledons; rosids; malvids; Brassicales; Brassicaceae; Camelineae; Arabidopsis	.	m.11203	3-1199[-]	sp|Q9T048|DRL27_ARATH^Q9T048^Q:71-397,H:141-417^29.38%ID^E:1e-20^RecName: Full=Disease resistance protein At4g27190;^Eukaryota; Viridiplantae; Streptophyta; Embryophyta; Tracheophyta; Spermatophyta; Magnoliophyta; eudicotyledons; core eudicotyledons; rosids; malvids; Brassicales; Brassicaceae; Camelineae; Arabidopsis	PF01637.13^Arch_ATPase^Archaeal ATPase^80-189^E:2.9e-07`PF13191.1^AAA_16^AAA ATPase domain^82-178^E:1.7e-06`PF00931.17^NB-ARC^NB-ARC domain^84-206^E:6.5e-15`PF13401.1^AAA_22^AAA domain^95-188^E:2.7e-07`PF05729.7^NACHT^NACHT domain^98-189^E:4.7e-08`PF00931.17^NB-ARC^NB-ARC domain^256-389^E:2.4e-12	.	.	KOG4658^Apoptotic ATPase	GO:0043531^molecular_function^ADP binding`GO:0005524^molecular_function^ATP binding`GO:0017111^molecular_function^nucleoside-triphosphatase activity`GO:0006952^biological_process^defense response
Aipa36229_comp2_c0_seq26	-0.042593	1.26106	-0.437085	1.29199	-0.504017	0.393478	-1.02325	-0.36204	-0.586161	0.414775	Aipa36229_comp2_c0_seq26	sp|Q9LXT9|CALS3_ARATH^Q9LXT9^Q:2987-393,H:1092-1954^73.88%ID^E:0^RecName: Full=Callose synthase 3;^Eukaryota; Viridiplantae; Streptophyta; Embryophyta; Tracheophyta; Spermatophyta; Magnoliophyta; eudicotyledons; core eudicotyledons; rosids; malvids; Brassicales; Brassicaceae; Camelineae; Arabidopsis	.	m.140270	384-2987[-]	sp|Q9LXT9|CALS3_ARATH^Q9LXT9^Q:1-865,H:1092-1954^73.88%ID^E:0^RecName: Full=Callose synthase 3;^Eukaryota; Viridiplantae; Streptophyta; Embryophyta; Tracheophyta; Spermatophyta; Magnoliophyta; eudicotyledons; core eudicotyledons; rosids; malvids; Brassicales; Brassicaceae; Camelineae; Arabidopsis	PF02364.10^Glucan_synthase^1,3-beta-glucan synthase component^1-720^E:6e-182	.	.	.	GO:0000148^cellular_component^1,3-beta-D-glucan synthase complex`GO:0016021^cellular_component^integral to membrane`GO:0003843^molecular_function^1,3-beta-D-glucan synthase activity`GO:0006075^biological_process^(1->3)-beta-D-glucan biosynthetic process`GO:0008360^biological_process^regulation of cell shape
Aipa52400_comp0_c0_seq3	0.53489	2.07429	-0.276934	0.983808	0.347546	0.0117406	-1.15356	0.187302	-0.961505	-0.877848	Aipa52400_comp0_c0_seq3	sp|Q40392|TMVRN_NICGU^Q40392^Q:2655-886,H:182-762^37.56%ID^E:2e-91^RecName: Full=TMV resistance protein N;^Eukaryota; Viridiplantae; Streptophyta; Embryophyta; Tracheophyta; Spermatophyta; Magnoliophyta; eudicotyledons; core eudicotyledons; asterids; lamiids; Solanales; Solanaceae; Nicotianoideae; Nicotianeae; Nicotiana	.	m.168782	73-2655[-]	sp|Q40392|TMVRN_NICGU^Q40392^Q:1-590,H:182-762^38.06%ID^E:2e-103^RecName: Full=TMV resistance protein N;^Eukaryota; Viridiplantae; Streptophyta; Embryophyta; Tracheophyta; Spermatophyta; Magnoliophyta; eudicotyledons; core eudicotyledons; asterids; lamiids; Solanales; Solanaceae; Nicotianoideae; Nicotianeae; Nicotiana	PF00931.17^NB-ARC^NB-ARC domain^27-282^E:4.6e-46`PF05729.7^NACHT^NACHT domain^35-183^E:3.3e-08`PF00560.28^LRR_1^Leucine Rich Repeat^518-535^E:0.36	.	.	.	GO:0005737^cellular_component^cytoplasm`GO:0043531^molecular_function^ADP binding`GO:0005524^molecular_function^ATP binding`GO:0009626^biological_process^plant-type hypersensitive response`GO:0007165^biological_process^signal transduction
Aipa28623_comp0_c1_seq1	0.928077	0.97193	0.819245	0.809652	0.0554766	0.808282	-1.66803	-0.614191	-0.976889	-0.50022	Aipa28623_comp0_c1_seq1	sp|A6YIH8|C7D55_HYOMU^A6YIH8^Q:754-335,H:52-191^42.86%ID^E:7e-39^RecName: Full=Premnaspirodiene oxygenase;^Eukaryota; Viridiplantae; Streptophyta; Embryophyta; Tracheophyta; Spermatophyta; Magnoliophyta; eudicotyledons; core eudicotyledons; asterids; lamiids; Solanales; Solanaceae; Solanoideae; Hyoscyameae; Hyoscyamus`sp|A6YIH8|C7D55_HYOMU^A6YIH8^Q:354-1,H:190-298^34.75%ID^E:7e-39^RecName: Full=P…	.	m.128336	1-336[-]	.	PF00067.17^p450^Cytochrome P450^11-111^E:8.6e-07	.	.	.	.
Gyn_Adur_c8030_g1_i3	0.772041	1.50106	0.011206	1.79837	0.14176	-0.615235	-0.898285	-0.670089	-1.07601	-0.207116	Gyn_Adur_c8030_g1_i3	sp|Q7XA39|RGA4_SOLBU^Q7XA39^Q:1485-43,H:422-872^37.63%ID^E:2e-72^RecName: Full=Putative disease resistance protein RGA4;^Eukaryota; Viridiplantae; Streptophyta; Embryophyta; Tracheophyta; Spermatophyta; Magnoliophyta; eudicotyledons; core eudicotyledons; asterids; lamiids; Solanales; Solanaceae; Solanoideae; Solaneae; Solanum`sp|Q7XA39|RGA4_SOLBU^Q7XA39^Q:2347-1493,H:1-294^38.49%ID^E:4e-54^RecNam…	.	m.4800	604-1584[-]	sp|Q7XA39|RGA4_SOLBU^Q7XA39^Q:34-317,H:422-683^43.4%ID^E:5e-55^RecName: Full=Putative disease resistance protein RGA4;^Eukaryota; Viridiplantae; Streptophyta; Embryophyta; Tracheophyta; Spermatophyta; Magnoliophyta; eudicotyledons; core eudicotyledons; asterids; lamiids; Solanales; Solanaceae; Solanoideae; Solaneae; Solanum	PF00560.28^LRR_1^Leucine Rich Repeat^183-200^E:0.46	.	.	.	GO:0043531^molecular_function^ADP binding`GO:0005524^molecular_function^ATP binding`GO:0006952^biological_process^defense response
Aipa35594_comp0_c1_seq1	0.6584	0.548561	0.420157	1.57244	0.432018	-0.626796	-1.44376	-0.504968	-1.0512	0.397467	Aipa35594_comp0_c1_seq1	sp|O65351|SUBL_ARATH^O65351^Q:735-184,H:568-754^41.49%ID^E:2e-34^RecName: Full=Subtilisin-like protease;^Eukaryota; Viridiplantae; Streptophyta; Embryophyta; Tracheophyta; Spermatophyta; Magnoliophyta; eudicotyledons; core eudicotyledons; rosids; malvids; Brassicales; Brassicaceae; Camelineae; Arabidopsis	.	m.139254	169-735[-]	sp|O65351|SUBL_ARATH^O65351^Q:1-184,H:568-754^41.49%ID^E:4e-35^RecName: Full=Subtilisin-like protease;^Eukaryota; Viridiplantae; Streptophyta; Embryophyta; Tracheophyta; Spermatophyta; Magnoliophyta; eudicotyledons; core eudicotyledons; rosids; malvids; Brassicales; Brassicaceae; Camelineae; Arabidopsis	.	.	.	COG1404^Subtilisin-like serine proteases	GO:0048046^cellular_component^apoplast`GO:0009505^cellular_component^plant-type cell wall`GO:0004252^molecular_function^serine-type endopeptidase activity`GO:0080001^biological_process^mucilage extrusion from seed coat`GO:0048359^biological_process^mucilage metabolic process involved seed coat development`GO:0043086^biological_process^negative regulation of catalytic activity`GO:0006508^biologica…
Aipa7058_comp0_c0_seq1	1.39168	0.872805	-0.0675488	1.01503	0.570548	0.796876	-1.37747	-0.72127	-1.15334	-0.572478	Aipa7058_comp0_c0_seq1	.	.	m.90735	66-476[-]	.	PF13966.1^zf-RVT^zinc-binding in reverse transcriptase^3-50^E:1.5e-08	.	.	.	.
Aipa46994_comp4_c0_seq8	0.819235	1.86067	0.0689217	1.36646	0.502103	-0.933497	-0.881476	-0.304234	-0.989521	-0.615364	Aipa46994_comp4_c0_seq8	sp|Q9LRR4|R13L1_ARATH^Q9LRR4^Q:1704-658,H:644-997^34.51%ID^E:2e-50^RecName: Full=Putative disease resistance RPP13-like protein 1;^Eukaryota; Viridiplantae; Streptophyta; Embryophyta; Tracheophyta; Spermatophyta; Magnoliophyta; eudicotyledons; core eudicotyledons; rosids; malvids; Brassicales; Brassicaceae; Camelineae; Arabidopsis	.	m.158386	103-1704[-]	sp|Q9LRR4|R13L1_ARATH^Q9LRR4^Q:1-363,H:644-1011^33.77%ID^E:4e-52^RecName: Full=Putative disease resistance RPP13-like protein 1;^Eukaryota; Viridiplantae; Streptophyta; Embryophyta; Tracheophyta; Spermatophyta; Magnoliophyta; eudicotyledons; core eudicotyledons; rosids; malvids; Brassicales; Brassicaceae; Camelineae; Arabidopsis	PF13504.1^LRR_7^Leucine rich repeat^7-22^E:83`PF13504.1^LRR_7^Leucine rich repeat^113-121^E:1200`PF13504.1^LRR_7^Leucine rich repeat^161-175^E:550`PF13504.1^LRR_7^Leucine rich repeat^220-238^E:100`PF13504.1^LRR_7^Leucine rich repeat^242-256^E:510`PF13504.1^LRR_7^Leucine rich repeat^279-295^E:1100`PF13504.1^LRR_7^Leucine rich repeat^302-314^E:240`PF13504.1^LRR_7^Leucine rich repeat^327-344^E:26`PF…	.	.	.	GO:0043531^molecular_function^ADP binding`GO:0005524^molecular_function^ATP binding`GO:0006952^biological_process^defense response
Aipa14516_comp0_c1_seq1	0.196036	1.367	0.319926	0.706907	0.826064	0.243643	-1.79427	-0.113271	-1.0682	-0.162826	Aipa14516_comp0_c1_seq1	sp|Q9LRR4|R13L1_ARATH^Q9LRR4^Q:831-28,H:60-346^36.93%ID^E:1e-40^RecName: Full=Putative disease resistance RPP13-like protein 1;^Eukaryota; Viridiplantae; Streptophyta; Embryophyta; Tracheophyta; Spermatophyta; Magnoliophyta; eudicotyledons; core eudicotyledons; rosids; malvids; Brassicales; Brassicaceae; Camelineae; Arabidopsis	.	m.102941	1-1014[-]	sp|Q9LRR4|R13L1_ARATH^Q9LRR4^Q:22-326,H:20-343^37.35%ID^E:5e-59^RecName: Full=Putative disease resistance RPP13-like protein 1;^Eukaryota; Viridiplantae; Streptophyta; Embryophyta; Tracheophyta; Spermatophyta; Magnoliophyta; eudicotyledons; core eudicotyledons; rosids; malvids; Brassicales; Brassicaceae; Camelineae; Arabidopsis	PF00931.17^NB-ARC^NB-ARC domain^166-330^E:4.2e-34	.	.	.	GO:0043531^molecular_function^ADP binding`GO:0005524^molecular_function^ATP binding`GO:0006952^biological_process^defense response
Aipa44476_comp2_c0_seq8	0.636727	1.53407	1.34526	0.767258	0.570739	-0.533238	-1.06596	-0.695077	-1.23647	-0.599708	Aipa44476_comp2_c0_seq8	sp|Q9LRR4|R13L1_ARATH^Q9LRR4^Q:2981-1275,H:304-893^38.4%ID^E:1e-110^RecName: Full=Putative disease resistance RPP13-like protein 1;^Eukaryota; Viridiplantae; Streptophyta; Embryophyta; Tracheophyta; Spermatophyta; Magnoliophyta; eudicotyledons; core eudicotyledons; rosids; malvids; Brassicales; Brassicaceae; Camelineae; Arabidopsis	.	m.153864	1167-2981[-]	sp|Q9LRR4|R13L1_ARATH^Q9LRR4^Q:3-588,H:306-912^38.8%ID^E:5e-120^RecName: Full=Putative disease resistance RPP13-like protein 1;^Eukaryota; Viridiplantae; Streptophyta; Embryophyta; Tracheophyta; Spermatophyta; Magnoliophyta; eudicotyledons; core eudicotyledons; rosids; malvids; Brassicales; Brassicaceae; Camelineae; Arabidopsis	PF00931.17^NB-ARC^NB-ARC domain^2-156^E:4.1e-43`PF13504.1^LRR_7^Leucine rich repeat^290-305^E:69`PF00560.28^LRR_1^Leucine Rich Repeat^291-310^E:1.4`PF13504.1^LRR_7^Leucine rich repeat^313-329^E:930`PF13504.1^LRR_7^Leucine rich repeat^337-353^E:46`PF13504.1^LRR_7^Leucine rich repeat^469-485^E:160`PF13504.1^LRR_7^Leucine rich repeat^492-501^E:2100`PF13504.1^LRR_7^Leucine rich repeat^553-566^E:1100`…	.	.	.	GO:0043531^molecular_function^ADP binding`GO:0005524^molecular_function^ATP binding`GO:0006952^biological_process^defense response
Adur23032_comp0_c0_seq4	0.519653	1.48495	0.192435	1.07229	-0.471696	-0.206286	-1.1637	-0.357776	-1.01585	0.614183	Adur23032_comp0_c0_seq4	.	.	m.34439	411-1400[-]	.	PF00294.19^PfkB^pfkB family carbohydrate kinase^7-199^E:1.2e-23`PF00294.19^PfkB^pfkB family carbohydrate kinase^258-314^E:6.2e-13	.	.	.	.
Aipa33261_comp1_c0_seq1	0.767054	1.2951	0.115011	1.49531	-0.543082	-0.368881	-1.33545	-0.139032	-0.893903	0.29526	Aipa33261_comp1_c0_seq1	.	.	m.135124	57-2063[-]	.	PF00168.25^C2^C2 domain^93-174^E:6.3e-05`PF00168.25^C2^C2 domain^255-351^E:4.3e-09`PF06398.6^Pex24p^Integral peroxisomal membrane peroxin^479-639^E:3.8e-06`PF08372.5^PRT_C^Plant phosphoribosyltransferase C-terminal^517-667^E:1.6e-64	.	.	.	.
Adur24312_comp0_c2_seq1	0.274334	1.5169	0.129158	1.46963	0.796883	-0.266624	-1.63722	-0.623078	-0.60969	-0.453218	Adur24312_comp0_c2_seq1	sp|C0LGN2|Y3148_ARATH^C0LGN2^Q:2257-368,H:380-1016^55.47%ID^E:0^RecName: Full=Probable leucine-rich repeat receptor-like serine/threonine-protein kinase At3g14840;^Eukaryota; Viridiplantae; Streptophyta; Embryophyta; Tracheophyta; Spermatophyta; Magnoliophyta; eudicotyledons; core eudicotyledons; rosids; malvids; Brassicales; Brassicaceae; Camelineae; Arabidopsis	.	m.36513	350-2281[-]	sp|C0LGN2|Y3148_ARATH^C0LGN2^Q:9-638,H:380-1016^55.47%ID^E:0^RecName: Full=Probable leucine-rich repeat receptor-like serine/threonine-protein kinase At3g14840;^Eukaryota; Viridiplantae; Streptophyta; Embryophyta; Tracheophyta; Spermatophyta; Magnoliophyta; eudicotyledons; core eudicotyledons; rosids; malvids; Brassicales; Brassicaceae; Camelineae; Arabidopsis	PF11721.3^Malectin^Di-glucose binding within endoplasmic reticulum^32-216^E:3.3e-56`PF12819.2^Malectin_like^Carbohydrate-binding protein of the ER^90-215^E:2.3e-05`PF00069.20^Pkinase^Protein kinase domain^301-564^E:4.7e-48`PF07714.12^Pkinase_Tyr^Protein tyrosine kinase^301-569^E:7.1e-48	.	.	COG0515^Serine/threonine protein kinase	GO:0016021^cellular_component^integral to membrane`GO:0005886^cellular_component^plasma membrane`GO:0005524^molecular_function^ATP binding`GO:0004674^molecular_function^protein serine/threonine kinase activity
Aipa14544_comp7_c0_seq1	-0.351945	0.791063	0.905774	1.19992	0.313376	0.0806778	-1.39417	0.185556	-1.21719	-0.366693	Aipa14544_comp7_c0_seq1	sp|Q9LRR4|R13L1_ARATH^Q9LRR4^Q:594-1,H:300-494^40.7%ID^E:5e-44^RecName: Full=Putative disease resistance RPP13-like protein 1;^Eukaryota; Viridiplantae; Streptophyta; Embryophyta; Tracheophyta; Spermatophyta; Magnoliophyta; eudicotyledons; core eudicotyledons; rosids; malvids; Brassicales; Brassicaceae; Camelineae; Arabidopsis	.	m.102999	1-594[-]	sp|Q9LRR4|R13L1_ARATH^Q9LRR4^Q:1-198,H:300-494^40.7%ID^E:4e-44^RecName: Full=Putative disease resistance RPP13-like protein 1;^Eukaryota; Viridiplantae; Streptophyta; Embryophyta; Tracheophyta; Spermatophyta; Magnoliophyta; eudicotyledons; core eudicotyledons; rosids; malvids; Brassicales; Brassicaceae; Camelineae; Arabidopsis	PF00931.17^NB-ARC^NB-ARC domain^2-159^E:7e-36	.	.	.	GO:0043531^molecular_function^ADP binding`GO:0005524^molecular_function^ATP binding`GO:0006952^biological_process^defense response
Adur24418_comp0_c0_seq4	1.2604	1.06449	-0.275368	1.04758	0.285569	0.985565	-1.37751	-0.709459	-0.916169	-0.590131	Adur24418_comp0_c0_seq4	sp|C0LGH3|Y5614_ARATH^C0LGH3^Q:1403-492,H:681-980^53.95%ID^E:6e-93^RecName: Full=Probable LRR receptor-like serine/threonine-protein kinase At1g56140;^Eukaryota; Viridiplantae; Streptophyta; Embryophyta; Tracheophyta; Spermatophyta; Magnoliophyta; eudicotyledons; core eudicotyledons; rosids; malvids; Brassicales; Brassicaceae; Camelineae; Arabidopsis	.	m.36718	315-1505[-]	sp|C0LGH3|Y5614_ARATH^C0LGH3^Q:35-338,H:681-980^54.28%ID^E:7e-100^RecName: Full=Probable LRR receptor-like serine/threonine-protein kinase At1g56140;^Eukaryota; Viridiplantae; Streptophyta; Embryophyta; Tracheophyta; Spermatophyta; Magnoliophyta; eudicotyledons; core eudicotyledons; rosids; malvids; Brassicales; Brassicaceae; Camelineae; Arabidopsis	PF00069.20^Pkinase^Protein kinase domain^51-252^E:4.4e-46`PF07714.12^Pkinase_Tyr^Protein tyrosine kinase^51-253^E:4.6e-44	.	.	COG0515^Serine/threonine protein kinase	GO:0016021^cellular_component^integral to membrane`GO:0005886^cellular_component^plasma membrane`GO:0005524^molecular_function^ATP binding`GO:0004674^molecular_function^protein serine/threonine kinase activity
Aipa19221_comp1_c1_seq3	1.62637	1.38016	-0.305298	1.37487	-0.228282	-0.34838	-0.920949	0.0270761	-0.903861	-0.699527	Aipa19221_comp1_c1_seq3	.	.	m.111313	3-722[-]	.	PF00294.19^PfkB^pfkB family carbohydrate kinase^21-240^E:1.1e-25	.	.	.	.
Aipa39893_comp0_c0_seq4	0.241426	1.73166	0.432609	0.849234	-0.130994	0.598375	-1.29688	-0.388484	-0.992977	-0.386274	Aipa39893_comp0_c0_seq4	sp|Q9LRR4|R13L1_ARATH^Q9LRR4^Q:4404-1528,H:4-989^38.38%ID^E:0^RecName: Full=Putative disease resistance RPP13-like protein 1;^Eukaryota; Viridiplantae; Streptophyta; Embryophyta; Tracheophyta; Spermatophyta; Magnoliophyta; eudicotyledons; core eudicotyledons; rosids; malvids; Brassicales; Brassicaceae; Camelineae; Arabidopsis	.	m.145670	805-4419[-]	sp|Q9LRR4|R13L1_ARATH^Q9LRR4^Q:6-1008,H:4-1010^37.42%ID^E:0^RecName: Full=Putative disease resistance RPP13-like protein 1;^Eukaryota; Viridiplantae; Streptophyta; Embryophyta; Tracheophyta; Spermatophyta; Magnoliophyta; eudicotyledons; core eudicotyledons; rosids; malvids; Brassicales; Brassicaceae; Camelineae; Arabidopsis	PF00931.17^NB-ARC^NB-ARC domain^162-445^E:1.6e-78`PF13504.1^LRR_7^Leucine rich repeat^245-251^E:5000`PF13855.1^LRR_8^Leucine rich repeat^590-648^E:6.8e-08`PF00560.28^LRR_1^Leucine Rich Repeat^590-611^E:0.32`PF13504.1^LRR_7^Leucine rich repeat^590-605^E:23`PF13504.1^LRR_7^Leucine rich repeat^613-628^E:180`PF13504.1^LRR_7^Leucine rich repeat^637-652^E:49`PF13504.1^LRR_7^Leucine rich repeat^660-665^…	.	.	.	GO:0043531^molecular_function^ADP binding`GO:0005524^molecular_function^ATP binding`GO:0006952^biological_process^defense response
Aipa10630_comp0_c0_seq1	0.283604	1.92622	-0.130475	1.69904	0.530355	-0.32195	-0.815059	-0.864918	-0.832027	-0.738182	Aipa10630_comp0_c0_seq1	.	.	m.96611	46-837[-]	.	PF00931.17^NB-ARC^NB-ARC domain^161-237^E:3.1e-10`PF05729.7^NACHT^NACHT domain^180-241^E:0.00015	.	.	.	.
Adur15986_comp0_c0_seq4	0.737437	1.17163	-0.200632	1.08157	-0.365732	0.710635	-1.05186	-0.393606	-1.19552	0.142433	Adur15986_comp0_c0_seq4	sp|Q9LD37|CNG20_ARATH^Q9LD37^Q:2810-579,H:1-745^62.25%ID^E:0^RecName: Full=Probable cyclic nucleotide-gated ion channel 20, chloroplastic;^Eukaryota; Viridiplantae; Streptophyta; Embryophyta; Tracheophyta; Spermatophyta; Magnoliophyta; eudicotyledons; core eudicotyledons; rosids; malvids; Brassicales; Brassicaceae; Camelineae; Arabidopsis	.	m.23779	531-2810[-]	sp|Q9LD37|CNG20_ARATH^Q9LD37^Q:1-744,H:1-745^62.25%ID^E:0^RecName: Full=Probable cyclic nucleotide-gated ion channel 20, chloroplastic;^Eukaryota; Viridiplantae; Streptophyta; Embryophyta; Tracheophyta; Spermatophyta; Magnoliophyta; eudicotyledons; core eudicotyledons; rosids; malvids; Brassicales; Brassicaceae; Camelineae; Arabidopsis	.	.	.	NOG245622^Protein involved in protein insertion into ER membrane	GO:0009535^cellular_component^chloroplast thylakoid membrane`GO:0016021^cellular_component^integral to membrane`GO:0030552^molecular_function^cAMP binding`GO:0030553^molecular_function^cGMP binding`GO:0005216^molecular_function^ion channel activity`GO:0009624^biological_process^response to nematode
Gyn_Aipa_c17700_g1_i1	0.741788	0.936751	0.868153	0.832049	0.248604	-0.28574	-1.35298	-0.256856	-1.57105	0.398798	Gyn_Aipa_c17700_g1_i1	sp|Q94A27|SAC2_ARATH^Q94A27^Q:771-1,H:18-273^70.82%ID^E:2e-131^.^.	.	m.21533	1-825[-]	sp|Q94A27|SAC2_ARATH^Q94A27^Q:19-275,H:18-273^70.82%ID^E:2e-133^.^.	PF02383.13^Syja_N^SacI homology domain^94-275^E:1.9e-49	.	.	.	.
Aipa27143_comp0_c0_seq1	0.331124	1.46464	0.0857328	1.07551	-0.468707	0.749007	-1.30037	-0.246931	-0.854761	-0.236664	Aipa27143_comp0_c0_seq1	.	.	m.124940	356-1801[-]	.	PF13532.1^2OG-FeII_Oxy_2^2OG-Fe(II) oxygenase superfamily^196-392^E:2.2e-25`PF03171.15^2OG-FeII_Oxy^2OG-Fe(II) oxygenase superfamily^299-393^E:6e-08	.	.	.	.
Adur18322_comp0_c0_seq1	0.116718	0.676276	-0.237025	1.43441	1.07343	-0.103568	-1.48477	-0.68242	-0.776484	0.247764	Adur18322_comp0_c0_seq1	.	.	m.27293	236-2293[-]	.	.	.	.	.	.
Aipa3940_comp3_c0_seq2	0.393509	1.11612	0.407124	1.31091	0.285641	-0.106035	-1.02134	0.098181	-1.53869	-0.442207	Aipa3940_comp3_c0_seq2	sp|Q9LRR4|R13L1_ARATH^Q9LRR4^Q:1096-5,H:29-404^40.62%ID^E:2e-68^RecName: Full=Putative disease resistance RPP13-like protein 1;^Eukaryota; Viridiplantae; Streptophyta; Embryophyta; Tracheophyta; Spermatophyta; Magnoliophyta; eudicotyledons; core eudicotyledons; rosids; malvids; Brassicales; Brassicaceae; Camelineae; Arabidopsis	.	m.85511	2-1096[-]	sp|Q9LRR4|R13L1_ARATH^Q9LRR4^Q:1-364,H:29-404^40.62%ID^E:7e-82^RecName: Full=Putative disease resistance RPP13-like protein 1;^Eukaryota; Viridiplantae; Streptophyta; Embryophyta; Tracheophyta; Spermatophyta; Magnoliophyta; eudicotyledons; core eudicotyledons; rosids; malvids; Brassicales; Brassicaceae; Camelineae; Arabidopsis	PF00931.17^NB-ARC^NB-ARC domain^134-364^E:6.9e-59	.	.	.	GO:0043531^molecular_function^ADP binding`GO:0005524^molecular_function^ATP binding`GO:0006952^biological_process^defense response
Gyn_Adur_c7752_g1_i2	0.113298	1.70441	-0.359425	1.13286	-0.280363	0.138005	-0.912856	0.210478	-1.0611	-0.0794146	Gyn_Adur_c7752_g1_i2	sp|Q93YQ1|RTOR1_ARATH^Q93YQ1^Q:2692-2,H:218-1110^73.14%ID^E:0^RecName: Full=Regulatory-associated protein of TOR 1;^Eukaryota; Viridiplantae; Streptophyta; Embryophyta; Tracheophyta; Spermatophyta; Magnoliophyta; eudicotyledons; core eudicotyledons; rosids; malvids; Brassicales; Brassicaceae; Camelineae; Arabidopsis	.	m.4413	2-2728[-]	sp|Q93YQ1|RTOR1_ARATH^Q93YQ1^Q:13-909,H:218-1110^73.57%ID^E:0^RecName: Full=Regulatory-associated protein of TOR 1;^Eukaryota; Viridiplantae; Streptophyta; Embryophyta; Tracheophyta; Spermatophyta; Magnoliophyta; eudicotyledons; core eudicotyledons; rosids; malvids; Brassicales; Brassicaceae; Camelineae; Arabidopsis	PF13646.1^HEAT_2^HEAT repeats^439-527^E:1.3e-06	.	.	.	GO:0080008^cellular_component^Cul4-RING ubiquitin ligase complex`GO:0016049^biological_process^cell growth`GO:0009793^biological_process^embryo development ending in seed dormancy`GO:0040008^biological_process^regulation of growth
Aipa36594_comp0_c0_seq1	1.21478	1.56512	0.332165	0.913197	-0.417686	0.497706	-1.3675	-0.625022	-1.1282	-0.0579217	Aipa36594_comp0_c0_seq1	sp|Q9SS90|RGLG1_ARATH^Q9SS90^Q:1786-725,H:133-489^61.81%ID^E:7e-152^RecName: Full=E3 ubiquitin-protein ligase RGLG1;^Eukaryota; Viridiplantae; Streptophyta; Embryophyta; Tracheophyta; Spermatophyta; Magnoliophyta; eudicotyledons; core eudicotyledons; rosids; malvids; Brassicales; Brassicaceae; Camelineae; Arabidopsis	.	m.140814	719-2032[-]	sp|Q9SS90|RGLG1_ARATH^Q9SS90^Q:60-436,H:95-489^58.46%ID^E:5e-160^RecName: Full=E3 ubiquitin-protein ligase RGLG1;^Eukaryota; Viridiplantae; Streptophyta; Embryophyta; Tracheophyta; Spermatophyta; Magnoliophyta; eudicotyledons; core eudicotyledons; rosids; malvids; Brassicales; Brassicaceae; Camelineae; Arabidopsis	PF07002.11^Copine^Copine^129-278^E:7.7e-52`PF10138.4^vWA-TerF-like^vWA found in TerF C terminus^153-309^E:1.1e-06`PF13920.1^zf-C3HC4_3^Zinc finger, C3HC4 type (RING finger)^392-431^E:5.8e-09	.	.	.	GO:0005886^cellular_component^plasma membrane`GO:0046872^molecular_function^metal ion binding`GO:0004842^molecular_function^ubiquitin-protein ligase activity`GO:0008270^molecular_function^zinc ion binding`GO:0009850^biological_process^auxin metabolic process`GO:0009690^biological_process^cytokinin metabolic process`GO:0080148^biological_process^negative regulation of response to water deprivation
Aipa41536_comp4_c0_seq17	0.302372	1.19667	0.58038	0.866332	0.457963	-0.400826	-1.66051	-0.0102126	-1.10543	0.272936	Aipa41536_comp4_c0_seq17	sp|B9DHT4|ARIA_ARATH^B9DHT4^Q:1360-2,H:7-457^78.68%ID^E:0^RecName: Full=ARM REPEAT PROTEIN INTERACTING WITH ABF2;^Eukaryota; Viridiplantae; Streptophyta; Embryophyta; Tracheophyta; Spermatophyta; Magnoliophyta; eudicotyledons; core eudicotyledons; rosids; malvids; Brassicales; Brassicaceae; Camelineae; Arabidopsis	.	m.147998	2-1372[-]	sp|B9DHT4|ARIA_ARATH^B9DHT4^Q:5-457,H:7-457^78.68%ID^E:0^RecName: Full=ARM REPEAT PROTEIN INTERACTING WITH ABF2;^Eukaryota; Viridiplantae; Streptophyta; Embryophyta; Tracheophyta; Spermatophyta; Magnoliophyta; eudicotyledons; core eudicotyledons; rosids; malvids; Brassicales; Brassicaceae; Camelineae; Arabidopsis	PF13646.1^HEAT_2^HEAT repeats^171-257^E:3.5e-06`PF00514.18^Arm^Armadillo/beta-catenin-like repeat^193-226^E:2.4e-07`PF00514.18^Arm^Armadillo/beta-catenin-like repeat^229-268^E:4.2e-06`PF00514.18^Arm^Armadillo/beta-catenin-like repeat^313-352^E:2.5e-05	.	.	COG5064^Karyopherin (importin) alpha	GO:0005634^cellular_component^nucleus`GO:0005886^cellular_component^plasma membrane`GO:0010187^biological_process^negative regulation of seed germination`GO:0016567^biological_process^protein ubiquitination`GO:0009737^biological_process^response to abscisic acid stimulus`GO:0009651^biological_process^response to salt stress
Aipa14397_comp1_c0_seq1	0.579732	1.59182	0.490609	0.761021	0.68494	-0.225415	-1.31445	-0.0862968	-1.40618	-0.351926	Aipa14397_comp1_c0_seq1	sp|Q9LRR4|R13L1_ARATH^Q9LRR4^Q:616-32,H:634-834^40.8%ID^E:4e-45^RecName: Full=Putative disease resistance RPP13-like protein 1;^Eukaryota; Viridiplantae; Streptophyta; Embryophyta; Tracheophyta; Spermatophyta; Magnoliophyta; eudicotyledons; core eudicotyledons; rosids; malvids; Brassicales; Brassicaceae; Camelineae; Arabidopsis	.	m.102706	2-616[-]	sp|Q9LRR4|R13L1_ARATH^Q9LRR4^Q:1-195,H:634-834^40.8%ID^E:4e-45^RecName: Full=Putative disease resistance RPP13-like protein 1;^Eukaryota; Viridiplantae; Streptophyta; Embryophyta; Tracheophyta; Spermatophyta; Magnoliophyta; eudicotyledons; core eudicotyledons; rosids; malvids; Brassicales; Brassicaceae; Camelineae; Arabidopsis	PF13504.1^LRR_7^Leucine rich repeat^2-9^E:2000`PF13504.1^LRR_7^Leucine rich repeat^18-32^E:57`PF13504.1^LRR_7^Leucine rich repeat^97-104^E:5200`PF13504.1^LRR_7^Leucine rich repeat^163-174^E:5100`PF13504.1^LRR_7^Leucine rich repeat^174-187^E:1000	.	.	.	GO:0043531^molecular_function^ADP binding`GO:0005524^molecular_function^ATP binding`GO:0006952^biological_process^defense response
Aipa9424_comp3_c0_seq12	0.0458349	1.01312	0.127685	0.934432	-0.105656	-0.12284	-1.44149	0.162958	-1.03179	0.770731	Aipa9424_comp3_c0_seq12	sp|Q9FKT4|QKIL2_ARATH^Q9FKT4^Q:1418-918,H:51-214^67.07%ID^E:1e-67^RecName: Full=KH domain-containing protein At5g56140;^Eukaryota; Viridiplantae; Streptophyta; Embryophyta; Tracheophyta; Spermatophyta; Magnoliophyta; eudicotyledons; core eudicotyledons; rosids; malvids; Brassicales; Brassicaceae; Camelineae; Arabidopsis`sp|Q9FKT4|QKIL2_ARATH^Q9FKT4^Q:972-619,H:195-313^78.33%ID^E:1e-53^RecName: Fu…	.	.	.	.	.	.	.	COG5176^Splicing factor (branch point binding protein)	GO:0005634^cellular_component^nucleus`GO:0003723^molecular_function^RNA binding	.
Aipa15995_comp0_c0_seq3	0.852117	1.47107	-0.340609	1.64053	-0.00526627	0.16954	-1.07551	-0.548711	-0.567738	-0.821029	Aipa15995_comp0_c0_seq3	sp|Q3UXZ9|KDM5A_MOUSE^Q3UXZ9^Q:5840-2838,H:17-1050^31.11%ID^E:1e-126^RecName: Full=Lysine-specific demethylase 5A;^Eukaryota; Metazoa; Chordata; Craniata; Vertebrata; Euteleostomi; Mammalia; Eutheria; Euarchontoglires; Glires; Rodentia; Sciurognathi; Muroidea; Muridae; Murinae; Mus; Mus	.	m.105341	402-5924[-]	sp|Q3UXZ9|KDM5A_MOUSE^Q3UXZ9^Q:29-1029,H:17-1050^31.11%ID^E:8e-131^RecName: Full=Lysine-specific demethylase 5A;^Eukaryota; Metazoa; Chordata; Craniata; Vertebrata; Euteleostomi; Mammalia; Eutheria; Euarchontoglires; Glires; Rodentia; Sciurognathi; Muroidea; Muridae; Murinae; Mus; Mus	PF02375.12^JmjN^jmjN domain^32-65^E:3.9e-15`PF01388.16^ARID^ARID/BRIGHT DNA binding domain^117-188^E:2.9e-12`PF00628.24^PHD^PHD-finger^247-294^E:1.9e-09`PF02373.17^JmjC^JmjC domain, hydroxylase^418-534^E:5.7e-42`PF02928.11^zf-C5HC2^C5HC2 zinc finger^628-677^E:5.1e-14`PF08429.6^PLU-1^PLU-1-like protein^767-930^E:4.1e-11`PF08429.6^PLU-1^PLU-1-like protein^943-1190^E:1.1e-19`PF08429.6^PLU-1^PLU-1-li…	.	.	.	GO:0019907^cellular_component^cyclin-dependent protein kinase activating kinase holoenzyme complex`GO:0005737^cellular_component^cytoplasm`GO:0005730^cellular_component^nucleolus`GO:0003682^molecular_function^chromatin binding`GO:0003677^molecular_function^DNA binding`GO:0046872^molecular_function^metal ion binding`GO:0016706^molecular_function^oxidoreductase activity, acting on paired donors, wi…
Adur35578_comp0_c0_seq1	1.10841	1.17818	-0.161365	0.612844	0.0931262	0.982281	-1.5841	-0.758906	-0.792004	0.0837337	Adur35578_comp0_c0_seq1	sp|Q9LXG8|WRK72_ARATH^Q9LXG8^Q:1370-333,H:19-352^39.12%ID^E:1e-46^RecName: Full=Probable WRKY transcription factor 72;^Eukaryota; Viridiplantae; Streptophyta; Embryophyta; Tracheophyta; Spermatophyta; Magnoliophyta; eudicotyledons; core eudicotyledons; rosids; malvids; Brassicales; Brassicaceae; Camelineae; Arabidopsis	.	m.54122	3-1661[-]	sp|Q9LXG8|WRK72_ARATH^Q9LXG8^Q:98-444,H:19-353^44.96%ID^E:1e-76^RecName: Full=Probable WRKY transcription factor 72;^Eukaryota; Viridiplantae; Streptophyta; Embryophyta; Tracheophyta; Spermatophyta; Magnoliophyta; eudicotyledons; core eudicotyledons; rosids; malvids; Brassicales; Brassicaceae; Camelineae; Arabidopsis	PF03106.10^WRKY^WRKY DNA -binding domain^304-363^E:1.3e-27	.	.	.	GO:0005634^cellular_component^nucleus`GO:0043565^molecular_function^sequence-specific DNA binding`GO:0003700^molecular_function^sequence-specific DNA binding transcription factor activity`GO:0006952^biological_process^defense response`GO:0006351^biological_process^transcription, DNA-dependent
Aipa35042_comp1_c0_seq1	0.0374331	1.30857	0.542913	0.616573	0.153666	0.468578	-1.52226	0.130014	-1.05597	-0.23085	Aipa35042_comp1_c0_seq1	.	.	m.138515	295-2622[-]	sp|Q6DN14|MCTP1_HUMAN^Q6DN14^Q:38-465,H:260-716^21.22%ID^E:1e-19^RecName: Full=Multiple C2 and transmembrane domain-containing protein 1;^Eukaryota; Metazoa; Chordata; Craniata; Vertebrata; Euteleostomi; Mammalia; Eutheria; Euarchontoglires; Primates; Haplorrhini; Catarrhini; Hominidae; Homo	PF00168.25^C2^C2 domain^41-120^E:1.6e-21`PF00168.25^C2^C2 domain^203-284^E:2.2e-12`PF00168.25^C2^C2 domain^366-456^E:1.4e-14`PF06398.6^Pex24p^Integral peroxisomal membrane peroxin^592-754^E:2.3e-07`PF08372.5^PRT_C^Plant phosphoribosyltransferase C-terminal^620-775^E:3.8e-83	.	.	COG5038^Ca2+-dependent lipid-binding protein, contains C2 domain	GO:0016021^cellular_component^integral to membrane`GO:0005509^molecular_function^calcium ion binding`GO:0019722^biological_process^calcium-mediated signaling
Adur33221_comp0_c0_seq1	-0.0566387	1.19915	0.428336	0.604146	0.299169	-0.148132	-1.6204	0.227409	-0.808319	0.256113	Adur33221_comp0_c0_seq1	.	.	m.50135	434-1432[-]	sp|Q9LRR5|DRL21_ARATH^Q9LRR5^Q:59-328,H:1118-1420^27.54%ID^E:6e-20^RecName: Full=Putative disease resistance protein At3g14460;^Eukaryota; Viridiplantae; Streptophyta; Embryophyta; Tracheophyta; Spermatophyta; Magnoliophyta; eudicotyledons; core eudicotyledons; rosids; malvids; Brassicales; Brassicaceae; Camelineae; Arabidopsis	PF13504.1^LRR_7^Leucine rich repeat^57-68^E:22`PF13504.1^LRR_7^Leucine rich repeat^81-93^E:610`PF13504.1^LRR_7^Leucine rich repeat^102-112^E:4200`PF13504.1^LRR_7^Leucine rich repeat^150-164^E:1200`PF13504.1^LRR_7^Leucine rich repeat^172-183^E:400`PF13504.1^LRR_7^Leucine rich repeat^196-208^E:400`PF13504.1^LRR_7^Leucine rich repeat^267-283^E:130	.	.	.	GO:0043531^molecular_function^ADP binding`GO:0005524^molecular_function^ATP binding`GO:0006952^biological_process^defense response
Aipa11649_comp1_c1_seq1	0.65341	1.80191	0.603016	0.525799	-0.665777	0.157598	-0.647895	0.629839	-1.47371	-0.765752	Aipa11649_comp1_c1_seq1	sp|Q9LRR4|R13L1_ARATH^Q9LRR4^Q:908-6,H:294-594^41.48%ID^E:2e-64^RecName: Full=Putative disease resistance RPP13-like protein 1;^Eukaryota; Viridiplantae; Streptophyta; Embryophyta; Tracheophyta; Spermatophyta; Magnoliophyta; eudicotyledons; core eudicotyledons; rosids; malvids; Brassicales; Brassicaceae; Camelineae; Arabidopsis	.	m.98326	3-908[-]	sp|Q9LRR4|R13L1_ARATH^Q9LRR4^Q:1-301,H:294-594^41.48%ID^E:1e-64^RecName: Full=Putative disease resistance RPP13-like protein 1;^Eukaryota; Viridiplantae; Streptophyta; Embryophyta; Tracheophyta; Spermatophyta; Magnoliophyta; eudicotyledons; core eudicotyledons; rosids; malvids; Brassicales; Brassicaceae; Camelineae; Arabidopsis	PF00931.17^NB-ARC^NB-ARC domain^1-167^E:5.2e-46	.	.	.	GO:0043531^molecular_function^ADP binding`GO:0005524^molecular_function^ATP binding`GO:0006952^biological_process^defense response
Aipa8150_comp0_c0_seq1	0.170143	1.20995	0.524459	1.27623	0.295797	0.112425	-1.54759	-0.801526	-0.954627	0.174771	Aipa8150_comp0_c0_seq1	.	.	m.92584	691-3831[-]	.	PF13504.1^LRR_7^Leucine rich repeat^24-37^E:140`PF07723.8^LRR_2^Leucine Rich Repeat^24-38^E:1.4`PF13504.1^LRR_7^Leucine rich repeat^50-64^E:56`PF13504.1^LRR_7^Leucine rich repeat^132-141^E:11000`PF13504.1^LRR_7^Leucine rich repeat^311-319^E:15000`PF13504.1^LRR_7^Leucine rich repeat^334-345^E:350`PF13504.1^LRR_7^Leucine rich repeat^354-370^E:1.6`PF13504.1^LRR_7^Leucine rich repeat^381-395^E:39`PF1…	.	.	.	.
Gyn_Aipa_c20872_g1_i2	0.120105	1.62188	0.907359	0.359704	1.03572	-0.624363	-1.25759	0.120105	-1.1549	-0.547349	Gyn_Aipa_c20872_g1_i2	sp|P0CT40|TF29_SCHPO^P0CT40^Q:512-3367,H:316-1257^33.68%ID^E:2e-164^.^.	.	m.24297	2-3595[+]	sp|P0CT39|TF26_SCHPO^P0CT39^Q:171-1122,H:316-1257^33.68%ID^E:9e-166^.^.	PF00098.18^zf-CCHC^Zinc knuckle^30-46^E:1.5e-05`PF13975.1^gag-asp_proteas^gag-polyprotein putative aspartyl protease^73-121^E:8.2e-08`PF08284.6^RVP_2^Retroviral aspartyl protease^76-186^E:1.2e-19`PF13650.1^Asp_protease_2^Aspartyl protease^80-167^E:8.8e-06`PF00078.22^RVT_1^Reverse transcriptase (RNA-dependent DNA polymerase)^310-470^E:2.9e-27`PF00665.21^rve^Integrase core domain^842-957^E:1.1e-16	.	.	.	.
Adur20204_comp0_c0_seq1	1.57696	1.15712	0.483389	0.617406	-0.627044	0.258202	-1.46215	-0.383624	-0.980778	0.271878	Adur20204_comp0_c0_seq1	sp|Q9SCZ4|FERON_ARATH^Q9SCZ4^Q:2764-224,H:27-895^45.39%ID^E:0^RecName: Full=Receptor-like protein kinase FERONIA;^Eukaryota; Viridiplantae; Streptophyta; Embryophyta; Tracheophyta; Spermatophyta; Magnoliophyta; eudicotyledons; core eudicotyledons; rosids; malvids; Brassicales; Brassicaceae; Camelineae; Arabidopsis	.	m.30319	221-2878[-]	sp|Q9SCZ4|FERON_ARATH^Q9SCZ4^Q:39-885,H:27-895^45.22%ID^E:0^RecName: Full=Receptor-like protein kinase FERONIA;^Eukaryota; Viridiplantae; Streptophyta; Embryophyta; Tracheophyta; Spermatophyta; Magnoliophyta; eudicotyledons; core eudicotyledons; rosids; malvids; Brassicales; Brassicaceae; Camelineae; Arabidopsis	PF11721.3^Malectin^Di-glucose binding within endoplasmic reticulum^48-190^E:1.5e-08`PF12819.2^Malectin_like^Carbohydrate-binding protein of the ER^50-429^E:8.1e-48`PF11721.3^Malectin^Di-glucose binding within endoplasmic reticulum^243-385^E:8.2e-06`PF00069.20^Pkinase^Protein kinase domain^536-800^E:1.2e-44`PF07714.12^Pkinase_Tyr^Protein tyrosine kinase^537-802^E:3.4e-48	.	.	COG0515^Serine/threonine protein kinase	GO:0043680^cellular_component^filiform apparatus`GO:0016021^cellular_component^integral to membrane`GO:0005886^cellular_component^plasma membrane`GO:0009506^cellular_component^plasmodesma`GO:0005524^molecular_function^ATP binding`GO:0004672^molecular_function^protein kinase activity`GO:0004674^molecular_function^protein serine/threonine kinase activity`GO:0050832^biological_process^defense respon…
Adur35199_comp4_c0_seq1	0.889711	0.456837	-0.277847	1.98272	0.325772	-0.285061	-1.10993	-0.366826	-0.862227	-0.3043	Adur35199_comp4_c0_seq1	.	.	m.53499	1-1428[-]	.	PF13432.1^TPR_16^Tetratricopeptide repeat^46-91^E:1.7e-06`PF07721.9^TPR_4^Tetratricopeptide repeat^69-90^E:0.29	.	.	.	.
Aipa9932_comp3_c1_seq22	0.335145	1.36535	0.548779	1.48832	-0.0586908	-0.326159	-1.7009	-0.117624	-0.467826	-0.49956	Aipa9932_comp3_c1_seq22	sp|Q9LNJ0|CNG10_ARATH^Q9LNJ0^Q:992-288,H:399-631^62.55%ID^E:1e-92^RecName: Full=Probable cyclic nucleotide-gated ion channel 10;^Eukaryota; Viridiplantae; Streptophyta; Embryophyta; Tracheophyta; Spermatophyta; Magnoliophyta; eudicotyledons; core eudicotyledons; rosids; malvids; Brassicales; Brassicaceae; Camelineae; Arabidopsis	.	m.95452	3-995[-]	sp|O65717|CNGC1_ARATH^O65717^Q:3-228,H:413-636^68.58%ID^E:1e-100^RecName: Full=Cyclic nucleotide-gated ion channel 1;^Eukaryota; Viridiplantae; Streptophyta; Embryophyta; Tracheophyta; Spermatophyta; Magnoliophyta; eudicotyledons; core eudicotyledons; rosids; malvids; Brassicales; Brassicaceae; Camelineae; Arabidopsis	PF00027.24^cNMP_binding^Cyclic nucleotide-binding domain^98-192^E:2.7e-07`PF00612.22^IQ^IQ calmodulin-binding motif^216-230^E:0.26	.	.	.	GO:0016021^cellular_component^integral to membrane`GO:0005886^cellular_component^plasma membrane`GO:0030552^molecular_function^cAMP binding`GO:0030553^molecular_function^cGMP binding`GO:0005221^molecular_function^intracellular cyclic nucleotide activated cation channel activity`GO:0006816^biological_process^calcium ion transport`GO:0006813^biological_process^potassium ion transport
Aipa14339_comp1_c0_seq1	0.989262	0.831502	0.383593	1.10412	-0.261286	0.362373	-1.64238	0.236904	-0.912622	-0.484548	Aipa14339_comp1_c0_seq1	sp|Q8VZJ9|CRCK2_ARATH^Q8VZJ9^Q:1554-478,H:53-406^63.56%ID^E:1e-156^RecName: Full=Calmodulin-binding receptor-like cytoplasmic kinase 2;^Eukaryota; Viridiplantae; Streptophyta; Embryophyta; Tracheophyta; Spermatophyta; Magnoliophyta; eudicotyledons; core eudicotyledons; rosids; malvids; Brassicales; Brassicaceae; Camelineae; Arabidopsis	.	m.102653	415-1719[-]	sp|Q8VZJ9|CRCK2_ARATH^Q8VZJ9^Q:21-414,H:18-406^60%ID^E:5e-166^RecName: Full=Calmodulin-binding receptor-like cytoplasmic kinase 2;^Eukaryota; Viridiplantae; Streptophyta; Embryophyta; Tracheophyta; Spermatophyta; Magnoliophyta; eudicotyledons; core eudicotyledons; rosids; malvids; Brassicales; Brassicaceae; Camelineae; Arabidopsis	PF07714.12^Pkinase_Tyr^Protein tyrosine kinase^134-404^E:2.8e-48`PF00069.20^Pkinase^Protein kinase domain^134-402^E:7.1e-48	.	.	COG0515^Serine/threonine protein kinase	GO:0005737^cellular_component^cytoplasm`GO:0005524^molecular_function^ATP binding`GO:0004674^molecular_function^protein serine/threonine kinase activity`GO:0009555^biological_process^pollen development
Gyn_Aipa_c20961_g1_i7	0.542579	1.17967	0.409851	0.691642	-0.141479	0.422103	-1.58311	0.181151	-0.950096	-0.178234	Gyn_Aipa_c20961_g1_i7	sp|Q9LRR4|R13L1_ARATH^Q9LRR4^Q:2190-46,H:4-740^37.85%ID^E:2e-134^RecName: Full=Putative disease resistance RPP13-like protein 1;^Eukaryota; Viridiplantae; Streptophyta; Embryophyta; Tracheophyta; Spermatophyta; Magnoliophyta; eudicotyledons; core eudicotyledons; rosids; malvids; Brassicales; Brassicaceae; Camelineae; Arabidopsis	.	m.24519	1-2205[-]	sp|Q9LRR4|R13L1_ARATH^Q9LRR4^Q:6-720,H:4-740^37.85%ID^E:2e-152^RecName: Full=Putative disease resistance RPP13-like protein 1;^Eukaryota; Viridiplantae; Streptophyta; Embryophyta; Tracheophyta; Spermatophyta; Magnoliophyta; eudicotyledons; core eudicotyledons; rosids; malvids; Brassicales; Brassicaceae; Camelineae; Arabidopsis	PF00931.17^NB-ARC^NB-ARC domain^166-440^E:6.1e-67`PF13855.1^LRR_8^Leucine rich repeat^583-641^E:4.3e-08`PF00560.28^LRR_1^Leucine Rich Repeat^583-604^E:0.36`PF13504.1^LRR_7^Leucine rich repeat^583-598^E:9.6`PF13504.1^LRR_7^Leucine rich repeat^606-622^E:9.7`PF00560.28^LRR_1^Leucine Rich Repeat^630-648^E:1.3`PF13504.1^LRR_7^Leucine rich repeat^630-645^E:62`PF13504.1^LRR_7^Leucine rich repeat^650-659…	.	.	.	GO:0043531^molecular_function^ADP binding`GO:0005524^molecular_function^ATP binding`GO:0006952^biological_process^defense response
Adur29210_comp0_c0_seq1	-0.490874	1.267	-0.414612	1.08745	0.593199	0.573893	-1.11738	-0.252436	-0.933963	-0.0535762	Adur29210_comp0_c0_seq1	sp|P60838|DRL1_ARATH^P60838^Q:216-1583,H:12-420^23.78%ID^E:4e-22^RecName: Full=Probable disease resistance protein At1g12280;^Eukaryota; Viridiplantae; Streptophyta; Embryophyta; Tracheophyta; Spermatophyta; Magnoliophyta; eudicotyledons; core eudicotyledons; rosids; malvids; Brassicales; Brassicaceae; Camelineae; Arabidopsis	.	m.43623	189-1598[+]	sp|P60838|DRL1_ARATH^P60838^Q:10-465,H:12-420^23.78%ID^E:2e-22^RecName: Full=Probable disease resistance protein At1g12280;^Eukaryota; Viridiplantae; Streptophyta; Embryophyta; Tracheophyta; Spermatophyta; Magnoliophyta; eudicotyledons; core eudicotyledons; rosids; malvids; Brassicales; Brassicaceae; Camelineae; Arabidopsis	PF13191.1^AAA_16^AAA ATPase domain^158-267^E:6.3e-07`PF01637.13^Arch_ATPase^Archaeal ATPase^158-269^E:5.7e-07`PF00931.17^NB-ARC^NB-ARC domain^160-281^E:3e-15`PF13401.1^AAA_22^AAA domain^173-267^E:1.3e-07`PF05729.7^NACHT^NACHT domain^176-270^E:5.1e-08`PF00931.17^NB-ARC^NB-ARC domain^332-464^E:6.1e-12	.	.	.	GO:0043531^molecular_function^ADP binding`GO:0005524^molecular_function^ATP binding`GO:0006952^biological_process^defense response
Aipa11658_comp3_c1_seq1	0.492604	0.926337	0.600488	0.648785	0.0152777	0.357121	-1.77548	0.26429	-1.1219	0.0654565	Aipa11658_comp3_c1_seq1	sp|Q9LRR4|R13L1_ARATH^Q9LRR4^Q:491-42,H:216-370^41.94%ID^E:2e-32^RecName: Full=Putative disease resistance RPP13-like protein 1;^Eukaryota; Viridiplantae; Streptophyta; Embryophyta; Tracheophyta; Spermatophyta; Magnoliophyta; eudicotyledons; core eudicotyledons; rosids; malvids; Brassicales; Brassicaceae; Camelineae; Arabidopsis	.	m.98344	3-491[-]	sp|Q7XA40|RGA3_SOLBU^Q7XA40^Q:1-163,H:195-359^43.37%ID^E:2e-38^RecName: Full=Putative disease resistance protein RGA3;^Eukaryota; Viridiplantae; Streptophyta; Embryophyta; Tracheophyta; Spermatophyta; Magnoliophyta; eudicotyledons; core eudicotyledons; asterids; lamiids; Solanales; Solanaceae; Solanoideae; Solaneae; Solanum	PF00931.17^NB-ARC^NB-ARC domain^1-163^E:5.9e-38	.	.	.	GO:0043531^molecular_function^ADP binding`GO:0005524^molecular_function^ATP binding`GO:0006952^biological_process^defense response
Adur4230_comp1_c0_seq1	0.761076	1.09892	0.824108	1.18635	1.00072	-1.19538	-0.424094	-1.01035	-0.4434	-1.17794	Adur4230_comp1_c0_seq1	sp|Q8VZB9|R10A1_ARATH^Q8VZB9^Q:824-177,H:1-216^89.35%ID^E:9e-124^RecName: Full=60S ribosomal protein L10a-1;^Eukaryota; Viridiplantae; Streptophyta; Embryophyta; Tracheophyta; Spermatophyta; Magnoliophyta; eudicotyledons; core eudicotyledons; rosids; malvids; Brassicales; Brassicaceae; Camelineae; Arabidopsis	.	m.6904	174-824[-]	sp|Q8VZB9|R10A1_ARATH^Q8VZB9^Q:1-216,H:1-216^89.35%ID^E:4e-126^RecName: Full=60S ribosomal protein L10a-1;^Eukaryota; Viridiplantae; Streptophyta; Embryophyta; Tracheophyta; Spermatophyta; Magnoliophyta; eudicotyledons; core eudicotyledons; rosids; malvids; Brassicales; Brassicaceae; Camelineae; Arabidopsis	PF00687.16^Ribosomal_L1^Ribosomal protein L1p/L10e family^21-212^E:5.9e-50	.	.	COG0081^Ribosomal protein L1	GO:0022625^cellular_component^cytosolic large ribosomal subunit`GO:0005886^cellular_component^plasma membrane`GO:0009506^cellular_component^plasmodesma`GO:0003723^molecular_function^RNA binding`GO:0003735^molecular_function^structural constituent of ribosome`GO:0006412^biological_process^translation
Adur19849_comp0_c0_seq1	0.639143	1.66563	1.14345	1.12495	0.543584	-0.852807	-0.959463	-0.873152	-0.887332	-0.775744	Adur19849_comp0_c0_seq1	sp|Q9CDS1|DPO1_LACLA^Q9CDS1^Q:1636-563,H:553-877^31.2%ID^E:2e-46^RecName: Full=DNA polymerase I;^Bacteria; Firmicutes; Bacilli; Lactobacillales; Streptococcaceae; Lactococcus	.	m.29948	560-3679[-]	sp|Q9CDS1|DPO1_LACLA^Q9CDS1^Q:682-1039,H:553-877^31.2%ID^E:1e-46^RecName: Full=DNA polymerase I;^Bacteria; Firmicutes; Bacilli; Lactobacillales; Streptococcaceae; Lactococcus	PF01612.15^DNA_pol_A_exo1^3'-5' exonuclease^302-479^E:6.7e-09`PF00476.15^DNA_pol_A^DNA polymerase family A^695-1036^E:7e-54	.	.	COG0258^5'-3' exonuclease (including N-terminal domain of PolI)	GO:0005622^cellular_component^intracellular`GO:0008408^molecular_function^3'-5' exonuclease activity`GO:0008409^molecular_function^5'-3' exonuclease activity`GO:0003677^molecular_function^DNA binding`GO:0003887^molecular_function^DNA-directed DNA polymerase activity`GO:0006281^biological_process^DNA repair`GO:0006260^biological_process^DNA replication`GO:0090305^biological_process^nucleic acid ph…
Aipa45197_comp2_c0_seq1	0.578424	0.573553	0.26124	1.43255	1.05691	-0.116566	-1.28787	-0.543087	-1.21967	-0.351477	Aipa45197_comp2_c0_seq1	sp|Q7XBQ9|RGA2_SOLBU^Q7XBQ9^Q:2464-755,H:88-607^38.99%ID^E:3e-104^RecName: Full=Disease resistance protein RGA2;^Eukaryota; Viridiplantae; Streptophyta; Embryophyta; Tracheophyta; Spermatophyta; Magnoliophyta; eudicotyledons; core eudicotyledons; asterids; lamiids; Solanales; Solanaceae; Solanoideae; Solaneae; Solanum	.	m.155295	173-2467[-]	sp|Q7XBQ9|RGA2_SOLBU^Q7XBQ9^Q:2-571,H:88-607^39.16%ID^E:4e-113^RecName: Full=Disease resistance protein RGA2;^Eukaryota; Viridiplantae; Streptophyta; Embryophyta; Tracheophyta; Spermatophyta; Magnoliophyta; eudicotyledons; core eudicotyledons; asterids; lamiids; Solanales; Solanaceae; Solanoideae; Solaneae; Solanum	PF00931.17^NB-ARC^NB-ARC domain^92-366^E:3.4e-67`PF13504.1^LRR_7^Leucine rich repeat^179-186^E:15000`PF13504.1^LRR_7^Leucine rich repeat^490-505^E:150`PF12799.2^LRR_4^Leucine Rich repeats (2 copies)^513-546^E:5.6e-07`PF00560.28^LRR_1^Leucine Rich Repeat^513-535^E:0.2`PF13504.1^LRR_7^Leucine rich repeat^513-529^E:28`PF13504.1^LRR_7^Leucine rich repeat^536-553^E:1.9`PF00560.28^LRR_1^Leucine Rich Re…	.	.	.	GO:0043531^molecular_function^ADP binding`GO:0005524^molecular_function^ATP binding`GO:0006952^biological_process^defense response
Adur47063_comp0_c0_seq1	0.464094	1.39649	-0.0644346	1.78755	0.424817	-0.453787	-1.12747	-0.697132	-0.731285	-0.378649	Adur47063_comp0_c0_seq1	.	.	m.72479	1-1458[-]	.	PF13968.1^DUF4220^Domain of unknown function (DUF4220)^50-179^E:6.8e-49`PF13968.1^DUF4220^Domain of unknown function (DUF4220)^193-372^E:3.9e-40	.	.	.	.
Gyn_Aipa_c6289_g1_i2	-0.41871	1.46915	0.644348	1.67475	0.359737	-0.315911	-0.798056	-0.728718	-1.1383	-0.39815	Gyn_Aipa_c6289_g1_i2	.	.	m.28427	2-616[-]	.	.	.	.	.	.
Gyn_Aipa_c19211_g1_i1	0.0943342	0.925606	0.859632	0.907613	-0.279918	0.0823389	-1.52503	0.276662	-0.918066	-0.0831957	Gyn_Aipa_c19211_g1_i1	sp|O65717|CNGC1_ARATH^O65717^Q:1421-3,H:111-571^61.95%ID^E:0^RecName: Full=Cyclic nucleotide-gated ion channel 1;^Eukaryota; Viridiplantae; Streptophyta; Embryophyta; Tracheophyta; Spermatophyta; Magnoliophyta; eudicotyledons; core eudicotyledons; rosids; malvids; Brassicales; Brassicaceae; Camelineae; Arabidopsis`sp|O65717|CNGC1_ARATH^O65717^Q:2548-1700,H:358-636^68.42%ID^E:3e-118^RecName: Full=…	.	m.30498	3-1241[-]	sp|O65717|CNGC1_ARATH^O65717^Q:1-413,H:171-571^60.05%ID^E:4e-161^RecName: Full=Cyclic nucleotide-gated ion channel 1;^Eukaryota; Viridiplantae; Streptophyta; Embryophyta; Tracheophyta; Spermatophyta; Magnoliophyta; eudicotyledons; core eudicotyledons; rosids; malvids; Brassicales; Brassicaceae; Camelineae; Arabidopsis	PF00520.26^Ion_trans^Ion transport protein^10-239^E:1.7e-13	.	.	.	GO:0016021^cellular_component^integral to membrane`GO:0005886^cellular_component^plasma membrane`GO:0030552^molecular_function^cAMP binding`GO:0030553^molecular_function^cGMP binding`GO:0005221^molecular_function^intracellular cyclic nucleotide activated cation channel activity`GO:0006816^biological_process^calcium ion transport`GO:0006813^biological_process^potassium ion transport
Adur25457_comp0_c0_seq1	0.637404	1.14428	0.621262	0.877392	-0.513029	0.117611	-1.08771	0.0874778	-1.33308	0.0422784	Adur25457_comp0_c0_seq1	sp|Q9LRR4|R13L1_ARATH^Q9LRR4^Q:3656-1257,H:241-1010^37.39%ID^E:4e-133^RecName: Full=Putative disease resistance RPP13-like protein 1;^Eukaryota; Viridiplantae; Streptophyta; Embryophyta; Tracheophyta; Spermatophyta; Magnoliophyta; eudicotyledons; core eudicotyledons; rosids; malvids; Brassicales; Brassicaceae; Camelineae; Arabidopsis	.	m.38337	675-3656[-]	sp|Q9LRR4|R13L1_ARATH^Q9LRR4^Q:1-800,H:241-1010^37.39%ID^E:5e-151^RecName: Full=Putative disease resistance RPP13-like protein 1;^Eukaryota; Viridiplantae; Streptophyta; Embryophyta; Tracheophyta; Spermatophyta; Magnoliophyta; eudicotyledons; core eudicotyledons; rosids; malvids; Brassicales; Brassicaceae; Camelineae; Arabidopsis	PF00931.17^NB-ARC^NB-ARC domain^2-217^E:6.3e-55`PF13504.1^LRR_7^Leucine rich repeat^17-23^E:5200`PF13504.1^LRR_7^Leucine rich repeat^336-354^E:330`PF13504.1^LRR_7^Leucine rich repeat^362-377^E:180`PF13855.1^LRR_8^Leucine rich repeat^385-436^E:7.8e-07`PF13504.1^LRR_7^Leucine rich repeat^385-401^E:45`PF13504.1^LRR_7^Leucine rich repeat^408-424^E:120`PF13504.1^LRR_7^Leucine rich repeat^430-451^E:960…	.	.	.	GO:0043531^molecular_function^ADP binding`GO:0005524^molecular_function^ATP binding`GO:0006952^biological_process^defense response
Adur4494_comp0_c0_seq1	0.151935	1.3382	0.0936757	1.98029	0.485378	-0.769061	-0.865747	-0.451733	-0.741791	-0.724437	Adur4494_comp0_c0_seq1	sp|Q9SD53|Y3720_ARATH^Q9SD53^Q:1933-689,H:65-455^26.18%ID^E:2e-20^RecName: Full=UPF0481 protein At3g47200;^Eukaryota; Viridiplantae; Streptophyta; Embryophyta; Tracheophyta; Spermatophyta; Magnoliophyta; eudicotyledons; core eudicotyledons; rosids; malvids; Brassicales; Brassicaceae; Camelineae; Arabidopsis	.	m.7272	674-2425[-]	sp|Q9SD53|Y3720_ARATH^Q9SD53^Q:165-579,H:65-455^26.24%ID^E:1e-20^RecName: Full=UPF0481 protein At3g47200;^Eukaryota; Viridiplantae; Streptophyta; Embryophyta; Tracheophyta; Spermatophyta; Magnoliophyta; eudicotyledons; core eudicotyledons; rosids; malvids; Brassicales; Brassicaceae; Camelineae; Arabidopsis	PF03140.10^DUF247^Plant protein of unknown function^146-571^E:7.3e-73	.	.	.	GO:0016021^cellular_component^integral to membrane`GO:0005886^cellular_component^plasma membrane
Adur17260_comp2_c2_seq1	1.12778	1.25653	0.407516	1.22295	0.299289	-0.273565	-1.34277	-0.801637	-1.21402	0.112692	Adur17260_comp2_c2_seq1	sp|Q40392|TMVRN_NICGU^Q40392^Q:2719-659,H:298-1008^30.87%ID^E:4e-82^RecName: Full=TMV resistance protein N;^Eukaryota; Viridiplantae; Streptophyta; Embryophyta; Tracheophyta; Spermatophyta; Magnoliophyta; eudicotyledons; core eudicotyledons; asterids; lamiids; Solanales; Solanaceae; Nicotianoideae; Nicotianeae; Nicotiana	.	m.25638	140-2719[-]	sp|Q40392|TMVRN_NICGU^Q40392^Q:1-687,H:298-1008^30.87%ID^E:2e-82^RecName: Full=TMV resistance protein N;^Eukaryota; Viridiplantae; Streptophyta; Embryophyta; Tracheophyta; Spermatophyta; Magnoliophyta; eudicotyledons; core eudicotyledons; asterids; lamiids; Solanales; Solanaceae; Nicotianoideae; Nicotianeae; Nicotiana	PF00931.17^NB-ARC^NB-ARC domain^1-166^E:1.6e-27`PF13504.1^LRR_7^Leucine rich repeat^260-265^E:15000`PF13504.1^LRR_7^Leucine rich repeat^337-353^E:88`PF13504.1^LRR_7^Leucine rich repeat^360-373^E:370`PF13504.1^LRR_7^Leucine rich repeat^384-399^E:66`PF13504.1^LRR_7^Leucine rich repeat^407-419^E:290`PF13504.1^LRR_7^Leucine rich repeat^453-465^E:10000`PF13504.1^LRR_7^Leucine rich repeat^473-483^E:230…	.	.	.	GO:0005737^cellular_component^cytoplasm`GO:0043531^molecular_function^ADP binding`GO:0005524^molecular_function^ATP binding`GO:0009626^biological_process^plant-type hypersensitive response`GO:0007165^biological_process^signal transduction
Adur36078_comp5_c0_seq1	-0.0889746	1.36955	0.0833592	0.704009	-0.117318	1.40079	-1.02554	-0.0891815	-1.10374	-0.706108	Adur36078_comp5_c0_seq1	.	.	m.55035	3-320[-]	.	.	.	.	.	.
Gyn_Adur_c4544_g1_i1	0.803575	1.45469	0.372672	0.7157	-0.275269	0.218098	-1.05026	-0.00423491	-1.25565	-0.226568	Gyn_Adur_c4544_g1_i1	sp|Q9ZR08|Y4230_ARATH^Q9ZR08^Q:1524-391,H:444-823^62.4%ID^E:3e-145^RecName: Full=G-type lectin S-receptor-like serine/threonine-protein kinase At4g03230;^Eukaryota; Viridiplantae; Streptophyta; Embryophyta; Tracheophyta; Spermatophyta; Magnoliophyta; eudicotyledons; core eudicotyledons; rosids; malvids; Brassicales; Brassicaceae; Camelineae; Arabidopsis`sp|Q9ZR08|Y4230_ARATH^Q9ZR08^Q:3171-2041,H:…	.	m.1929	307-3333[-]	sp|Q9ZR08|Y4230_ARATH^Q9ZR08^Q:604-981,H:444-823^62.4%ID^E:3e-147^RecName: Full=G-type lectin S-receptor-like serine/threonine-protein kinase At4g03230;^Eukaryota; Viridiplantae; Streptophyta; Embryophyta; Tracheophyta; Spermatophyta; Magnoliophyta; eudicotyledons; core eudicotyledons; rosids; malvids; Brassicales; Brassicaceae; Camelineae; Arabidopsis`sp|Q9ZR08|Y4230_ARATH^Q9ZR08^Q:55-431,H:44-4…	PF01453.19^B_lectin^D-mannose binding lectin^94-191^E:2.1e-26`PF00954.15^S_locus_glycop^S-locus glycoprotein family^240-325^E:2.8e-16`PF08276.6^PAN_2^PAN-like domain^342-411^E:2.3e-08`PF00069.20^Pkinase^Protein kinase domain^695-899^E:1.3e-44`PF07714.12^Pkinase_Tyr^Protein tyrosine kinase^696-962^E:6.3e-47	.	.	COG0515^Serine/threonine protein kinase	GO:0016021^cellular_component^integral to membrane`GO:0044459^cellular_component^plasma membrane part`GO:0005524^molecular_function^ATP binding`GO:0005516^molecular_function^calmodulin binding`GO:0004674^molecular_function^protein serine/threonine kinase activity`GO:0048544^biological_process^recognition of pollen
Adur4230_comp1_c0_seq2	0.746008	0.987248	0.738335	1.2241	1.1824	-1.15424	-0.559988	-1.00938	-0.449547	-1.12718	Adur4230_comp1_c0_seq2	sp|Q8VZB9|R10A1_ARATH^Q8VZB9^Q:904-305,H:1-200^90.5%ID^E:1e-112^RecName: Full=60S ribosomal protein L10a-1;^Eukaryota; Viridiplantae; Streptophyta; Embryophyta; Tracheophyta; Spermatophyta; Magnoliophyta; eudicotyledons; core eudicotyledons; rosids; malvids; Brassicales; Brassicaceae; Camelineae; Arabidopsis	.	m.6906	278-904[-]	sp|Q8VZB9|R10A1_ARATH^Q8VZB9^Q:1-200,H:1-200^90.5%ID^E:2e-115^RecName: Full=60S ribosomal protein L10a-1;^Eukaryota; Viridiplantae; Streptophyta; Embryophyta; Tracheophyta; Spermatophyta; Magnoliophyta; eudicotyledons; core eudicotyledons; rosids; malvids; Brassicales; Brassicaceae; Camelineae; Arabidopsis	PF00687.16^Ribosomal_L1^Ribosomal protein L1p/L10e family^21-200^E:7.6e-44	.	.	COG0081^Ribosomal protein L1	GO:0022625^cellular_component^cytosolic large ribosomal subunit`GO:0005886^cellular_component^plasma membrane`GO:0009506^cellular_component^plasmodesma`GO:0003723^molecular_function^RNA binding`GO:0003735^molecular_function^structural constituent of ribosome`GO:0006412^biological_process^translation
Adur35955_comp0_c0_seq1	0.772004	0.841531	0.351784	0.753158	0.0207017	1.18815	-1.59651	-1.03061	-0.804457	0.0420948	Adur35955_comp0_c0_seq1	sp|Q5W274|PDR3_TOBAC^Q5W274^Q:2897-3,H:51-1008^63.7%ID^E:0^RecName: Full=Pleiotropic drug resistance protein 3;^Eukaryota; Viridiplantae; Streptophyta; Embryophyta; Tracheophyta; Spermatophyta; Magnoliophyta; eudicotyledons; core eudicotyledons; asterids; lamiids; Solanales; Solanaceae; Nicotianoideae; Nicotianeae; Nicotiana`sp|Q5W274|PDR3_TOBAC^Q5W274^Q:2486-792,H:872-1395^25.3%ID^E:1e-33^RecNam…	.	m.54759	3-3035[-]	sp|Q5W274|PDR3_TOBAC^Q5W274^Q:47-1011,H:51-1008^63.7%ID^E:0^RecName: Full=Pleiotropic drug resistance protein 3;^Eukaryota; Viridiplantae; Streptophyta; Embryophyta; Tracheophyta; Spermatophyta; Magnoliophyta; eudicotyledons; core eudicotyledons; asterids; lamiids; Solanales; Solanaceae; Nicotianoideae; Nicotianeae; Nicotiana`sp|Q5W274|PDR3_TOBAC^Q5W274^Q:184-748,H:872-1395^24.87%ID^E:1e-38^RecNa…	PF00005.22^ABC_tran^ABC transporter^187-369^E:1.6e-16`PF00004.24^AAA^ATPase family associated with various cellular activities (AAA)^201-224^E:0.00024`PF01061.19^ABC2_membrane^ABC-2 type transporter^524-734^E:6.9e-36`PF08370.6^PDR_assoc^Plant PDR ABC transporter associated^741-801^E:6.8e-21`PF00005.22^ABC_tran^ABC transporter^880-1010^E:6.6e-11	.	.	.	GO:0016021^cellular_component^integral to membrane`GO:0005524^molecular_function^ATP binding`GO:0016887^molecular_function^ATPase activity`GO:0006200^biological_process^ATP catabolic process`GO:0006810^biological_process^transport
Aipa19217_comp0_c0_seq5	0.619508	0.491528	0.20144	1.37361	-0.478495	0.358953	-1.45639	-0.47062	-0.759395	0.490215	Aipa19217_comp0_c0_seq5	.	.	m.111303	50-703[-]	.	PF00294.19^PfkB^pfkB family carbohydrate kinase^4-206^E:8.7e-25	.	.	.	.
Aipa37193_comp0_c0_seq1	0.955559	0.895287	-0.234943	0.729754	0.174426	1.25692	-1.5836	-1.10932	-0.50488	0.0377406	Aipa37193_comp0_c0_seq1	sp|Q9LXG8|WRK72_ARATH^Q9LXG8^Q:1515-478,H:19-352^38.57%ID^E:5e-47^RecName: Full=Probable WRKY transcription factor 72;^Eukaryota; Viridiplantae; Streptophyta; Embryophyta; Tracheophyta; Spermatophyta; Magnoliophyta; eudicotyledons; core eudicotyledons; rosids; malvids; Brassicales; Brassicaceae; Camelineae; Arabidopsis	.	m.141836	1-1731[-]	sp|Q9LXG8|WRK72_ARATH^Q9LXG8^Q:73-572,H:19-484^40.04%ID^E:1e-83^RecName: Full=Probable WRKY transcription factor 72;^Eukaryota; Viridiplantae; Streptophyta; Embryophyta; Tracheophyta; Spermatophyta; Magnoliophyta; eudicotyledons; core eudicotyledons; rosids; malvids; Brassicales; Brassicaceae; Camelineae; Arabidopsis	PF03106.10^WRKY^WRKY DNA -binding domain^279-338^E:1.4e-27	.	.	.	GO:0005634^cellular_component^nucleus`GO:0043565^molecular_function^sequence-specific DNA binding`GO:0003700^molecular_function^sequence-specific DNA binding transcription factor activity`GO:0006952^biological_process^defense response`GO:0006351^biological_process^transcription, DNA-dependent
Adur42475_comp0_c0_seq1	0.466278	0.93406	-0.160242	1.75584	-0.536716	-0.275432	-1.15762	0.129137	-0.334432	-0.354098	Adur42475_comp0_c0_seq1	sp|Q6NQ88|DDB2_ARATH^Q6NQ88^Q:2314-929,H:51-510^76.67%ID^E:0^RecName: Full=Protein DAMAGED DNA-BINDING 2;^Eukaryota; Viridiplantae; Streptophyta; Embryophyta; Tracheophyta; Spermatophyta; Magnoliophyta; eudicotyledons; core eudicotyledons; rosids; malvids; Brassicales; Brassicaceae; Camelineae; Arabidopsis	.	m.65188	785-2644[-]	sp|Q6NQ88|DDB2_ARATH^Q6NQ88^Q:59-572,H:6-510^72.62%ID^E:0^RecName: Full=Protein DAMAGED DNA-BINDING 2;^Eukaryota; Viridiplantae; Streptophyta; Embryophyta; Tracheophyta; Spermatophyta; Magnoliophyta; eudicotyledons; core eudicotyledons; rosids; malvids; Brassicales; Brassicaceae; Camelineae; Arabidopsis	PF00400.27^WD40^WD domain, G-beta repeat^228-262^E:0.0011`PF00400.27^WD40^WD domain, G-beta repeat^418-448^E:0.00049	.	.	.	GO:0080008^cellular_component^Cul4-RING ubiquitin ligase complex`GO:0005634^cellular_component^nucleus`GO:0003677^molecular_function^DNA binding`GO:0046872^molecular_function^metal ion binding`GO:0008270^molecular_function^zinc ion binding`GO:0006281^biological_process^DNA repair`GO:0016567^biological_process^protein ubiquitination`GO:0010224^biological_process^response to UV-B
Aipa35539_comp0_c0_seq1	1.52019	1.0692	0.29534	0.813235	-0.470126	0.817027	-1.00156	-0.637521	-0.998855	-0.543801	Aipa35539_comp0_c0_seq1	.	.	m.139145	185-679[-]	.	PF13962.1^PGG^Domain of unknown function^19-116^E:2e-24	.	.	.	.
Aipa23210_comp0_c0_seq1	0.407716	0.72125	-0.152136	1.19394	-0.74538	0.0547183	-0.963076	-0.248408	-0.719794	0.827496	Aipa23210_comp0_c0_seq1	sp|Q9ZPX9|KIC_ARATH^Q9ZPX9^Q:402-58,H:11-125^70.43%ID^E:2e-52^RecName: Full=Calcium-binding protein KIC;^Eukaryota; Viridiplantae; Streptophyta; Embryophyta; Tracheophyta; Spermatophyta; Magnoliophyta; eudicotyledons; core eudicotyledons; rosids; malvids; Brassicales; Brassicaceae; Camelineae; Arabidopsis	.	m.117158	34-420[-]	sp|Q9ZPX9|KIC_ARATH^Q9ZPX9^Q:7-122,H:11-126^70.69%ID^E:1e-54^RecName: Full=Calcium-binding protein KIC;^Eukaryota; Viridiplantae; Streptophyta; Embryophyta; Tracheophyta; Spermatophyta; Magnoliophyta; eudicotyledons; core eudicotyledons; rosids; malvids; Brassicales; Brassicaceae; Camelineae; Arabidopsis	PF13833.1^EF-hand_8^EF-hand domain pair^49-102^E:7.1e-18`PF13202.1^EF-hand_5^EF hand^83-95^E:0.061	.	.	.	GO:0005509^molecular_function^calcium ion binding`GO:0010091^biological_process^trichome branching
Adur33497_comp0_c0_seq1	1.02235	1.24953	0.142184	0.674632	1.06989	0.265109	-1.48776	-0.560051	-1.11287	-0.50572	Adur33497_comp0_c0_seq1	sp|Q9XID3|Y1343_ARATH^Q9XID3^Q:1900-209,H:237-768^39.58%ID^E:4e-112^RecName: Full=G-type lectin S-receptor-like serine/threonine-protein kinase At1g34300;^Eukaryota; Viridiplantae; Streptophyta; Embryophyta; Tracheophyta; Spermatophyta; Magnoliophyta; eudicotyledons; core eudicotyledons; rosids; malvids; Brassicales; Brassicaceae; Camelineae; Arabidopsis	.	m.50632	182-1909[-]	sp|Q9XID3|Y1343_ARATH^Q9XID3^Q:4-567,H:237-768^39.58%ID^E:6e-113^RecName: Full=G-type lectin S-receptor-like serine/threonine-protein kinase At1g34300;^Eukaryota; Viridiplantae; Streptophyta; Embryophyta; Tracheophyta; Spermatophyta; Magnoliophyta; eudicotyledons; core eudicotyledons; rosids; malvids; Brassicales; Brassicaceae; Camelineae; Arabidopsis	PF00954.15^S_locus_glycop^S-locus glycoprotein family^3-70^E:3.9e-07`PF14295.1^PAN_4^PAN domain^104-137^E:0.0075`PF07714.12^Pkinase_Tyr^Protein tyrosine kinase^270-555^E:8e-45`PF00069.20^Pkinase^Protein kinase domain^271-552^E:1.5e-47	.	.	COG0515^Serine/threonine protein kinase	GO:0016021^cellular_component^integral to membrane`GO:0044459^cellular_component^plasma membrane part`GO:0005524^molecular_function^ATP binding`GO:0005516^molecular_function^calmodulin binding`GO:0004674^molecular_function^protein serine/threonine kinase activity`GO:0048544^biological_process^recognition of pollen
Gyn_Adur_c27499_g1_i1	1.91338	1.15828	-0.234012	1.22378	-0.044469	0.118877	-0.799047	-0.422529	-1.25262	-0.637755	Gyn_Adur_c27499_g1_i1	.	.	.	.	.	.	.	.	.	.	.
Gyn_Aipa_c20961_g1_i1	0.663607	0.688426	0.845611	0.82355	0.167231	0.249961	-1.23917	0.442995	-1.41566	-0.775882	Gyn_Aipa_c20961_g1_i1	sp|Q9LRR4|R13L1_ARATH^Q9LRR4^Q:2331-46,H:4-740^34.6%ID^E:4e-126^RecName: Full=Putative disease resistance RPP13-like protein 1;^Eukaryota; Viridiplantae; Streptophyta; Embryophyta; Tracheophyta; Spermatophyta; Magnoliophyta; eudicotyledons; core eudicotyledons; rosids; malvids; Brassicales; Brassicaceae; Camelineae; Arabidopsis	.	m.24513	1-2346[-]	sp|Q9LRR4|R13L1_ARATH^Q9LRR4^Q:6-767,H:4-740^34.6%ID^E:3e-136^RecName: Full=Putative disease resistance RPP13-like protein 1;^Eukaryota; Viridiplantae; Streptophyta; Embryophyta; Tracheophyta; Spermatophyta; Magnoliophyta; eudicotyledons; core eudicotyledons; rosids; malvids; Brassicales; Brassicaceae; Camelineae; Arabidopsis	PF13504.1^LRR_7^Leucine rich repeat^106-111^E:15000`PF00931.17^NB-ARC^NB-ARC domain^166-440^E:6.3e-68`PF13504.1^LRR_7^Leucine rich repeat^562-569^E:15000`PF13504.1^LRR_7^Leucine rich repeat^583-598^E:30`PF00560.28^LRR_1^Leucine Rich Repeat^606-628^E:0.6`PF13504.1^LRR_7^Leucine rich repeat^606-622^E:17`PF13504.1^LRR_7^Leucine rich repeat^630-645^E:33`PF00560.28^LRR_1^Leucine Rich Repeat^631-651^E:…	.	.	.	GO:0043531^molecular_function^ADP binding`GO:0005524^molecular_function^ATP binding`GO:0006952^biological_process^defense response
Aipa1686_comp0_c0_seq1	1.69429	1.17271	0.551045	0.98425	0.507957	-0.319302	-1.19405	-0.806484	-1.20378	-0.430963	Aipa1686_comp0_c0_seq1	.	.	.	.	.	.	.	.	.	.	.
Adur47067_comp0_c0_seq1	0.807585	1.01361	0.619303	1.38632	0.292124	-0.0921568	-1.66632	-0.633854	-0.77738	-0.342171	Adur47067_comp0_c0_seq1	sp|Q7XA42|RGA1_SOLBU^Q7XA42^Q:2977-503,H:31-812^27.94%ID^E:4e-68^RecName: Full=Putative disease resistance protein RGA1;^Eukaryota; Viridiplantae; Streptophyta; Embryophyta; Tracheophyta; Spermatophyta; Magnoliophyta; eudicotyledons; core eudicotyledons; asterids; lamiids; Solanales; Solanaceae; Solanoideae; Solaneae; Solanum	.	m.72481	395-3061[-]	sp|Q7XBQ9|RGA2_SOLBU^Q7XBQ9^Q:29-856,H:31-827^28.59%ID^E:9e-82^RecName: Full=Disease resistance protein RGA2;^Eukaryota; Viridiplantae; Streptophyta; Embryophyta; Tracheophyta; Spermatophyta; Magnoliophyta; eudicotyledons; core eudicotyledons; asterids; lamiids; Solanales; Solanaceae; Solanoideae; Solaneae; Solanum	PF00931.17^NB-ARC^NB-ARC domain^153-422^E:3.4e-45`PF13401.1^AAA_22^AAA domain^170-262^E:1.5e-07`PF13504.1^LRR_7^Leucine rich repeat^545-558^E:20`PF00560.28^LRR_1^Leucine Rich Repeat^566-588^E:0.074`PF13504.1^LRR_7^Leucine rich repeat^566-582^E:6.8`PF00560.28^LRR_1^Leucine Rich Repeat^590-612^E:0.19`PF13504.1^LRR_7^Leucine rich repeat^590-606^E:9`PF13504.1^LRR_7^Leucine rich repeat^750-759^E:5600`…	.	.	.	GO:0043531^molecular_function^ADP binding`GO:0005524^molecular_function^ATP binding`GO:0006952^biological_process^defense response
Adur45436_comp0_c0_seq5	0.593293	1.79227	1.0932	0.390945	-0.1681	-0.0641409	-1.07244	-0.514983	-1.39068	0.135821	Adur45436_comp0_c0_seq5	sp|Q6RVV4|TIC32_PEA^Q6RVV4^Q:1206-316,H:18-314^80.47%ID^E:7e-163^RecName: Full=Short-chain dehydrogenase TIC 32, chloroplastic;^Eukaryota; Viridiplantae; Streptophyta; Embryophyta; Tracheophyta; Spermatophyta; Magnoliophyta; eudicotyledons; core eudicotyledons; rosids; fabids; Fabales; Fabaceae; Papilionoideae; Fabeae; Pisum	.	m.70006	313-1254[-]	sp|Q6RVV4|TIC32_PEA^Q6RVV4^Q:1-313,H:1-314^79.94%ID^E:0^RecName: Full=Short-chain dehydrogenase TIC 32, chloroplastic;^Eukaryota; Viridiplantae; Streptophyta; Embryophyta; Tracheophyta; Spermatophyta; Magnoliophyta; eudicotyledons; core eudicotyledons; rosids; fabids; Fabales; Fabaceae; Papilionoideae; Fabeae; Pisum	PF00106.20^adh_short^short chain dehydrogenase^31-176^E:2.8e-19`PF08659.5^KR^KR domain^31-129^E:5.8e-07`PF01370.16^Epimerase^NAD dependent epimerase/dehydratase family^33-209^E:9.8e-05	.	.	.	GO:0009706^cellular_component^chloroplast inner membrane`GO:0000166^molecular_function^nucleotide binding`GO:0016491^molecular_function^oxidoreductase activity`GO:0015031^biological_process^protein transport
Aipa23660_comp0_c0_seq1	0.522086	0.625095	0.123483	0.722133	-0.246754	1.15209	-1.45002	-0.442322	-0.808081	0.184692	Aipa23660_comp0_c0_seq1	sp|Q84TG3|PUB23_ARATH^Q84TG3^Q:1276-47,H:6-410^48.42%ID^E:1e-108^RecName: Full=E3 ubiquitin-protein ligase PUB23;^Eukaryota; Viridiplantae; Streptophyta; Embryophyta; Tracheophyta; Spermatophyta; Magnoliophyta; eudicotyledons; core eudicotyledons; rosids; malvids; Brassicales; Brassicaceae; Camelineae; Arabidopsis	.	m.118089	44-1276[-]	sp|Q84TG3|PUB23_ARATH^Q84TG3^Q:1-410,H:6-410^48.42%ID^E:3e-122^RecName: Full=E3 ubiquitin-protein ligase PUB23;^Eukaryota; Viridiplantae; Streptophyta; Embryophyta; Tracheophyta; Spermatophyta; Magnoliophyta; eudicotyledons; core eudicotyledons; rosids; malvids; Brassicales; Brassicaceae; Camelineae; Arabidopsis	PF04564.10^U-box^U-box domain^8-80^E:1.4e-18	.	.	.	GO:0005829^cellular_component^cytosol`GO:0000151^cellular_component^ubiquitin ligase complex`GO:0004842^molecular_function^ubiquitin-protein ligase activity`GO:0051865^biological_process^protein autoubiquitination`GO:0002679^biological_process^respiratory burst involved in defense response`GO:0010200^biological_process^response to chitin`GO:0009414^biological_process^response to water deprivation
Aipa19366_comp0_c0_seq12	0.479786	1.76011	-0.725227	0.768488	0.140876	1.18271	-1.10493	-0.744056	-0.599705	-0.411422	Aipa19366_comp0_c0_seq12	sp|Q9MAG3|AB24G_ARATH^Q9MAG3^Q:3490-815,H:45-916^62.47%ID^E:0^RecName: Full=ABC transporter G family member 24;^Eukaryota; Viridiplantae; Streptophyta; Embryophyta; Tracheophyta; Spermatophyta; Magnoliophyta; eudicotyledons; core eudicotyledons; rosids; malvids; Brassicales; Brassicaceae; Camelineae; Arabidopsis`sp|Q9MAG3|AB24G_ARATH^Q9MAG3^Q:821-240,H:916-1109^70.62%ID^E:2e-73^RecName: Full=ABC …	.	m.111556	791-3559[-]	sp|Q9MAG3|AB24G_ARATH^Q9MAG3^Q:10-915,H:32-916^61.95%ID^E:0^RecName: Full=ABC transporter G family member 24;^Eukaryota; Viridiplantae; Streptophyta; Embryophyta; Tracheophyta; Spermatophyta; Magnoliophyta; eudicotyledons; core eudicotyledons; rosids; malvids; Brassicales; Brassicaceae; Camelineae; Arabidopsis	PF00005.22^ABC_tran^ABC transporter^521-671^E:2.7e-22	.	.	COG1131^ABC-type multidrug transport system, ATPase component	GO:0016021^cellular_component^integral to membrane`GO:0005886^cellular_component^plasma membrane`GO:0005524^molecular_function^ATP binding`GO:0016887^molecular_function^ATPase activity`GO:0006200^biological_process^ATP catabolic process`GO:0006810^biological_process^transport
Gyn_Aipa_c17362_g1_i1	0.527492	1.84787	0.638035	1.32381	0.210192	-0.534949	-0.66801	-0.397794	-1.07948	-1.07538	Gyn_Aipa_c17362_g1_i1	sp|Q7LHG5|YI31B_YEAST^Q7LHG5^Q:2697-4679,H:664-1351^38.24%ID^E:5e-129^RecName: Full=Transposon Ty3-I Gag-Pol polyprotein;^Eukaryota; Fungi; Dikarya; Ascomycota; Saccharomycotina; Saccharomycetes; Saccharomycetales; Saccharomycetaceae; Saccharomyces`sp|Q7LHG5|YI31B_YEAST^Q7LHG5^Q:4763-5032,H:1382-1467^30%ID^E:5e-129^RecName: Full=Transposon Ty3-I Gag-Pol polyprotein;^Eukaryota; Fungi; Dikarya; Asc…	.	m.21380	800-2659[+]	.	PF03732.12^Retrotrans_gag^Retrotransposon gag protein^126-214^E:8.6e-09`PF13975.1^gag-asp_proteas^gag-polyprotein putative aspartyl protease^379-425^E:3.3e-09`PF13650.1^Asp_protease_2^Aspartyl protease^387-476^E:6.2e-08	.	.	.	.
Aipa26546_comp0_c0_seq5	-0.0955551	0.301028	0.130665	1.40048	-0.19889	0.0599131	-1.67165	0.0357085	-0.372046	0.478839	Aipa26546_comp0_c0_seq5	sp|O23661|ARFC_ARATH^O23661^Q:2319-925,H:51-487^60.64%ID^E:0^RecName: Full=Auxin response factor 3;^Eukaryota; Viridiplantae; Streptophyta; Embryophyta; Tracheophyta; Spermatophyta; Magnoliophyta; eudicotyledons; core eudicotyledons; rosids; malvids; Brassicales; Brassicaceae; Camelineae; Arabidopsis	.	m.123505	262-2283[-]	sp|O23661|ARFC_ARATH^O23661^Q:1-453,H:63-487^59.61%ID^E:0^RecName: Full=Auxin response factor 3;^Eukaryota; Viridiplantae; Streptophyta; Embryophyta; Tracheophyta; Spermatophyta; Magnoliophyta; eudicotyledons; core eudicotyledons; rosids; malvids; Brassicales; Brassicaceae; Camelineae; Arabidopsis	PF02362.16^B3^B3 DNA binding domain^96-197^E:4.8e-22`PF06507.8^Auxin_resp^Auxin response factor^223-303^E:3.9e-32	.	.	.	GO:0005634^cellular_component^nucleus`GO:0003677^molecular_function^DNA binding`GO:0003700^molecular_function^sequence-specific DNA binding transcription factor activity`GO:0010158^biological_process^abaxial cell fate specification`GO:0009734^biological_process^auxin mediated signaling pathway`GO:0009850^biological_process^auxin metabolic process`GO:0009733^biological_process^response to auxin st…
Aipa8157_comp0_c0_seq1	0.322215	0.753936	0.192891	2.09775	0.466928	-0.0797813	-1.06907	-0.760283	-0.769467	-0.796399	Aipa8157_comp0_c0_seq1	.	.	m.92603	3-314[-]	.	.	.	.	.	.
Gyn_Aipa_c15964_g1_i2	0.215694	1.02465	1.20961	1.11616	0.571012	-0.638043	-1.48886	0.0725934	-1.20266	-0.466712	Gyn_Aipa_c15964_g1_i2	.	.	m.29556	2-2479[-]	.	PF00628.24^PHD^PHD-finger^721-763^E:3.7e-09	.	.	.	.
Gyn_Adur_c54566_g1_i1	1.3052	1.49599	0.0100873	0.763562	0.24955	-0.552168	-0.768825	0.360949	-1.42406	-0.506556	Gyn_Adur_c54566_g1_i1	.	.	.	.	.	.	.	.	.	.	.
Gyn_Adur_c3816_g1_i1	-0.795422	0.201117	0.181342	1.7773	-0.425294	0.477978	-0.816534	-0.468587	-0.844861	0.514857	Gyn_Adur_c3816_g1_i1	.	.	m.14173	3-941[-]	.	.	.	.	.	.
Adur38728_comp0_c0_seq1	-0.00185081	1.4099	0.137457	0.909225	0.635624	-0.2175	-1.35648	0.14303	-1.01769	-0.172364	Adur38728_comp0_c0_seq1	.	.	m.58438	3-458[-]	.	.	.	.	.	.
Adur50683_comp0_c0_seq1	1.23932	1.30772	-0.573845	1.23238	-0.506434	0.821963	-0.62936	-0.772113	-0.82168	-0.448936	Adur50683_comp0_c0_seq1	sp|Q9SCP6|U73D1_ARATH^Q9SCP6^Q:936-1,H:9-318^60.51%ID^E:4e-129^RecName: Full=UDP-glycosyltransferase 73D1;^Eukaryota; Viridiplantae; Streptophyta; Embryophyta; Tracheophyta; Spermatophyta; Magnoliophyta; eudicotyledons; core eudicotyledons; rosids; malvids; Brassicales; Brassicaceae; Camelineae; Arabidopsis	.	m.78445	1-957[-]	sp|Q9SCP6|U73D1_ARATH^Q9SCP6^Q:8-319,H:9-318^60.51%ID^E:4e-129^RecName: Full=UDP-glycosyltransferase 73D1;^Eukaryota; Viridiplantae; Streptophyta; Embryophyta; Tracheophyta; Spermatophyta; Magnoliophyta; eudicotyledons; core eudicotyledons; rosids; malvids; Brassicales; Brassicaceae; Camelineae; Arabidopsis	.	.	.	.	GO:0016758^molecular_function^transferase activity, transferring hexosyl groups
Adur315_comp0_c0_seq1	0.555388	0.805883	0.474067	1.13928	0.0407457	0.275016	-1.75467	0.0320397	-0.741606	-0.372393	Adur315_comp0_c0_seq1	sp|Q8LF20|CAP2_ARATH^Q8LF20^Q:1237-8,H:1-410^77.99%ID^E:0^RecName: Full=Putative clathrin assembly protein At2g25430;^Eukaryota; Viridiplantae; Streptophyta; Embryophyta; Tracheophyta; Spermatophyta; Magnoliophyta; eudicotyledons; core eudicotyledons; rosids; malvids; Brassicales; Brassicaceae; Camelineae; Arabidopsis	.	m.627	2-1237[-]	sp|Q8LF20|CAP2_ARATH^Q8LF20^Q:1-410,H:1-410^79.47%ID^E:0^RecName: Full=Putative clathrin assembly protein At2g25430;^Eukaryota; Viridiplantae; Streptophyta; Embryophyta; Tracheophyta; Spermatophyta; Magnoliophyta; eudicotyledons; core eudicotyledons; rosids; malvids; Brassicales; Brassicaceae; Camelineae; Arabidopsis	PF07651.11^ANTH^ANTH domain^31-153^E:2.7e-41`PF01417.15^ENTH^ENTH domain^32-108^E:2.2e-05`PF07651.11^ANTH^ANTH domain^235-376^E:8.7e-41	.	.	.	GO:0030118^cellular_component^clathrin coat`GO:0030136^cellular_component^clathrin-coated vesicle`GO:0005905^cellular_component^coated pit`GO:0005794^cellular_component^Golgi apparatus`GO:0005634^cellular_component^nucleus`GO:0005886^cellular_component^plasma membrane`GO:0005545^molecular_function^1-phosphatidylinositol binding`GO:0048268^biological_process^clathrin coat assembly`GO:0006897^biolo…

## Sheet: Group 1 GO
sample	population	p value	adj p	GO
22	7569	1.82803e-05	2.1371e-05	plasma membrane	namespace: cellular_component
9	1852	6.21812e-05	7.26735e-05	defense response	namespace: biological_process
8	1379	3.48786e-05	4.0771e-05	ADP binding	namespace: molecular_function
5	406	8.47571e-06	9.90987e-06	ubiquitin ligase complex	namespace: cellular_component
5	944	0.000814836	0.000951728	ubiquitin-protein ligase activity	namespace: molecular_function
4	142	7.31593e-07	8.55533e-07	protein tyrosine kinase activity	namespace: molecular_function
2	8	8.15778e-08	9.54008e-08	positive regulation of cell death	namespace: biological_process
2	8	8.15778e-08	9.54008e-08	negative regulation of floral organ abscission	namespace: biological_process
2	16	8.10211e-07	9.47442e-07	positive regulation of defense response	namespace: biological_process
2	17	9.82986e-07	1.14945e-06	far-red light signaling pathway	namespace: biological_process
2	43	1.74475e-05	2.0398e-05	intracellular cyclic nucleotide activated cation channel activity	namespace: molecular_function
2	43	1.74475e-05	2.0398e-05	positive regulation of circadian rhythm	namespace: biological_process
2	51	2.92415e-05	3.41835e-05	epidermis development	namespace: biological_process
2	53	3.28376e-05	3.83863e-05	transmembrane receptor protein tyrosine kinase activity	namespace: molecular_function
2	59	4.53369e-05	5.29931e-05	calcium ion transport	namespace: biological_process
2	70	7.5627e-05	8.83856e-05	phosphatidylcholine metabolic process	namespace: biological_process
2	90	0.000159563	0.00018646	amino acid transport	namespace: biological_process
2	93	0.0001758	0.000205422	phospholipase D activity	namespace: molecular_function
2	93	0.0001758	0.000205422	NAPE-specific phospholipase D activity	namespace: molecular_function
2	120	0.000371822	0.000434438	cell growth	namespace: biological_process
2	124	0.000409199	0.000478081	mucilage metabolic process involved in seed coat development	namespace: biological_process
2	124	0.000409199	0.000478081	mucilage extrusion from seed coat	namespace: biological_process
2	139	0.000570593	0.000666547	Cul4-RING ubiquitin ligase complex	namespace: cellular_component
2	144	0.0006322	0.000738472	cAMP binding	namespace: molecular_function
2	144	0.0006322	0.000738472	cGMP binding	namespace: molecular_function
2	154	0.000767779	0.000896817	regulation of growth	namespace: biological_process
1	1	0	0	histone ubiquitination	namespace: biological_process
1	1	0	0	rDNA protrusion	namespace: cellular_component
1	1	0	0	long-term synaptic potentiation	namespace: biological_process
1	3	3.87387e-06	4.52976e-06	spermatid development	namespace: biological_process
1	4	7.74185e-06	9.0521e-06	formate-tetrahydrofolate ligase activity	namespace: molecular_function
1	4	7.74185e-06	9.0521e-06	negative regulation of abscisic acid biosynthetic process	namespace: biological_process
1	5	1.28933e-05	1.50745e-05	blastocyst development	namespace: biological_process
1	7	2.70347e-05	3.16047e-05	translation initiation factor binding	namespace: molecular_function
1	8	3.60188e-05	4.21026e-05	cell-cell junction	namespace: cellular_component
1	9	4.62747e-05	5.40846e-05	negative regulation of translational initiation in response to stress	namespace: biological_process
1	9	4.62747e-05	5.40846e-05	response to peptide hormone	namespace: biological_process
1	9	4.62747e-05	5.40846e-05	regulation of defense response to virus by host	namespace: biological_process
1	12	8.46436e-05	9.89205e-05	miRNA catabolic process	namespace: biological_process
1	15	0.000134353	0.000157006	oligodendrocyte development	namespace: biological_process
1	15	0.000134353	0.000157006	myelination	namespace: biological_process
1	18	0.000195326	0.000228233	negative regulation of leaf senescence	namespace: biological_process
1	24	0.00035075	0.000409829	phosphatidylinositol-4,5-bisphosphate binding	namespace: molecular_function
1	26	0.000412394	0.000481787	ovarian follicle development	namespace: biological_process
1	26	0.000412394	0.000481787	regulation of chlorophyll catabolic process	namespace: biological_process
1	27	0.000445047	0.00051992	eukaryotic translation initiation factor 2B complex	namespace: cellular_component
1	30	0.0005503	0.00064286	chaperone-mediated protein complex assembly	namespace: biological_process
1	36	0.000793364	0.000926675	translational initiation	namespace: biological_process

## Sheet: Group 2 FPKM
gene	TG_0d	TG_0d	TG_3di	TG_3di	TG_3du	TG_3du	TG_3du	TG_7di	TG_7di	TG_7di	TG_7du	TG_7du	TG_7du	GRG_0d	GRG_0d	GRG_0d	GRG_3di	GRG_3di	GRG_3di	GRG_3du	GRG_3du	GRG_3du	GRG_7di	GRG_7di	GRG_7di	GRG_7du	GRG_7du	GRG_7du
Gyn_Aipa_c20318_g1_i5	6.95	4.8	16.23	15.35	5.94	4.24	4.88	22.97	22.94	20.72	6.17	4.71	1.79	4.64	4.47	5.06	5.27	3.16	3.12	7.04	3.94	4.92	3.45	3.2	4.74	5.41	3.63	5.26
Aipa21772_comp0_c0_seq1	68.88	63.36	273.45	234.66	57.9	68.68	68.64	234.36	247.24	210.43	50.59	64.41	74.02	34.61	26.97	29.62	15	10	15.15	19.03	8.63	37.3	28.87	14.81	18.78	28.02	34.06	19.24
Aipa25275_comp0_c0_seq1	28.66	33.62	41.71	38.55	25.51	22.08	24.29	38.05	37.59	47.11	20.03	21.95	26.15	25.17	26.64	25.68	24.47	17.22	18.03	31.01	22.09	27.9	21.05	17.33	23.95	28.3	29.36	25.84
Adur29666_comp0_c0_seq1	140.03	131.02	400.96	440.66	93.39	101.62	118.17	361.64	375.12	365.04	98.75	100.34	159.88	68.78	65.87	71.42	35.37	17.94	38.87	30.08	14.19	63.69	62.79	43.06	58.15	45.33	52	38.25
Adur19663_comp0_c0_seq1	5.89	4.61	30.21	42.17	4.03	5.94	3.61	32.7	19.86	22.55	1.8	3.28	5.2	3.46	8.49	4.38	11.69	8.26	10.17	7.09	4.41	1.33	7.71	7.21	6.23	5.81	6.54	5.91
Adur46862_comp0_c0_seq1	8.28	7.76	13.6	12.49	8.34	8.86	8.99	14.4	12.15	14.1	10.15	7.42	7.16	7.85	9.75	7.45	8.54	5.04	7.85	7.58	6.08	8.87	7.94	7.63	7.38	9.87	8.32	8.87
Aipa39429_comp1_c0_seq3	5.89	7.39	11.92	13.17	5.93	4.92	5.02	15.65	15.49	14.74	7.3	6.53	5.29	3.68	5.01	4.47	7.48	3.58	7.56	6.88	4.99	5.28	7.22	5.66	6.41	6.31	4.55	6.75
Aipa5979_comp1_c0_seq1	33.78	27.51	81.26	90.24	41.21	38.83	42.56	52.7	48.18	55.48	34.04	33.04	33.59	38.63	49.07	31.05	37.21	33.28	42.39	44.94	35.93	48.36	38.43	56.95	58.61	53.24	49.86	57.59
Aipa35870_comp0_c0_seq1	45.92	65.18	105.39	111.46	44.15	30.94	36.29	85.65	95.73	81.38	29.68	33.43	21.07	14.91	14.33	15.16	17.9	14.85	17.43	25.34	18.23	20.42	22.16	17.11	22.2	26.21	22.4	17.76
Gyn_Adur_c7547_g1_i2	0.87	1.54	3.47	2.92	1.33	0.94	1.07	6.56	7.83	7.36	1.57	0.64	0.48	0.88	1.02	0.94	1.18	0.86	1.05	1.12	0.87	0.81	1.84	0.73	1.03	1.67	0.38	0.78
Aipa8018_comp1_c0_seq1	9.77	10.81	39.7	36.48	6.91	6.54	9.97	23.82	23.82	22.63	8.03	9.16	12.21	6.46	5.5	6.45	7.65	1.03	5.56	4.36	2.65	6.4	4.65	3.82	7.11	7.29	4.55	6.24
Gyn_Aipa_c20186_g1_i1	1.43	1.78	3.3	2.23	1.85	1.75	1.19	3.52	2.96	3.75	1.72	1.54	1.96	1.83	2.36	2.67	1.33	2.04	2.06	2.17	1.29	2.45	1.34	0.97	1.42	2.34	1.69	1.77
Adur33571_comp3_c0_seq2	5.06	5.81	8.77	17.75	3.67	3.88	4	13.47	7.58	6.53	4.4	3.79	2.84	1.93	3.37	3.06	3.69	3.47	4.15	8.72	4.31	3.05	3.11	2.66	2.49	3.6	2.79	4.53
Adur11837_comp2_c1_seq1	41.06	36.05	59.19	61.88	32.95	34.2	34.06	42.06	51.04	42.65	25.04	24.64	32.19	26.76	29.71	25.38	26.69	21.6	15.68	29.5	25.5	31.37	22.51	17.03	22.75	31.82	23.73	13.2
Adur36281_comp1_c0_seq1	7.58	9.25	11.06	13.21	9.69	8.01	7.36	11.32	11.29	12.81	6.11	7.04	6.25	7.04	9.8	6.74	6.58	6.71	6.85	9.59	5.82	8.08	6.19	5.97	7.1	7.83	8.11	6.83
Aipa40795_comp2_c0_seq1	41.2	43.31	61.1	67.49	33.7	34.84	35.69	58.22	59.32	60.91	34	38.14	39.61	29.56	28.75	26.66	33.73	18.41	25.43	35.66	22.05	29.03	30.22	23.77	33	26.82	27.57	29.04
Aipa290_comp0_c0_seq1	9.52	8.27	25.08	40.86	14.83	11.09	12.52	24.27	23.49	24.98	8.2	9.17	10.15	9.59	9.56	12.33	24.04	15.53	14.69	21.51	18.9	11.9	15.47	17.6	17.51	9.69	12.73	14.4
Aipa10726_comp1_c0_seq1	12.19	9.65	15.82	18.33	11.45	13.12	14.92	19.5	17.47	18.33	11.23	8.76	12.73	11.39	13.92	9.79	12.3	7	9.47	10.24	11.96	11.56	10.78	7.76	11.33	16.67	14.6	11.75
Adur43657_comp1_c0_seq1	6.26	11.44	114.97	114.89	7.65	4.98	6.78	40.95	57.71	37.66	8.06	4.06	7.45	2.77	2.25	2.05	25.11	6.99	9.47	9.8	7.27	4.99	7.18	1.53	6.45	2.19	0.8	3.59
Aipa11649_comp0_c0_seq1	16.99	18.99	34.08	31.75	21.71	23.4	21.02	28.79	26.55	23.49	19.37	16.43	20.34	21.89	14.73	13.91	20.45	11.67	17.37	24.56	20.23	24.61	13.75	14.52	16.48	14.98	21.83	15.77
Aipa52307_comp0_c0_seq3	113.88	119.97	155.6	157.66	84.29	87.74	102.43	137.26	144.47	142.46	100.74	85.59	116.81	97.97	90.34	89.5	83.43	80.51	81.22	95.76	79.33	93.04	101.46	89.11	91.55	88.12	85.51	94.35
Aipa43529_comp0_c0_seq15	16.05	15.03	21.92	24.63	13.66	14.61	14.61	26.19	22.16	26.7	16.57	15.36	10.66	14.12	15.69	11.69	17.81	13.98	14.98	20.83	18.17	14.87	15.81	16.52	20.67	20.06	15.98	18.4
Aipa35528_comp0_c0_seq1	4.23	8.81	18	15.2	4.7	2.76	4.2	21.46	19.66	15.71	3.33	3.96	1.95	4.89	3.22	5.09	4.63	1.99	4.74	3.21	2.02	2.33	6.65	3.31	5.94	6.35	1.16	4.62
Aipa9932_comp3_c1_seq1	3.66	3.98	6.25	6.15	4.96	5.69	4.4	5.66	5.14	6.27	4.49	4.56	3.3	4.18	2.95	3.75	3.95	2.65	3.12	4.62	4.56	4.82	2.82	3.16	3.29	4.48	2.44	4.64
Aipa28307_comp0_c1_seq1	8.64	17.26	29.62	25.19	15.48	13.94	16.85	26.7	27.68	19.34	8.5	8.05	9.55	12.85	17.51	20.42	17.56	14.38	18.79	11.16	12.04	14.36	6.43	7.52	9.62	5.4	13.45	11.98
Aipa44498_comp0_c0_seq1	22.95	14.93	29.17	55.23	7.86	11.12	14.27	35.04	59.14	36.96	13.32	21.75	17.07	11.28	13.85	11.76	13.3	4.73	6.23	9.66	6.47	10.88	10.67	6.75	9.04	12.6	5.48	2.9
Adur49787_comp1_c0_seq1	5.82	4.46	13.32	23.93	4.33	6.42	4.8	9.77	7.97	13.92	6.19	2.75	0.8	5.79	7.8	6.27	13.9	15.31	11.81	14.38	10.42	9.07	5.07	6.74	6.3	6.61	3.25	3.93
Adur45169_comp0_c0_seq1	10.17	10.65	14.16	21.12	7.75	6.9	8.02	18.83	14.62	16.65	10.23	8.2	5.32	12.83	13.53	10.97	16.7	13.31	14.95	13.7	14.33	11.8	15.13	15.82	16.98	12.71	12.45	12.55
Adur7788_comp0_c0_seq2	17.73	21.88	37.74	30.12	12.69	14.93	15.86	35.15	32.67	32.9	13.69	14.41	18.57	11.45	11.92	13.54	14.94	7.08	16.37	9.31	9.99	9.33	10.66	14.3	11.69	12.28	8.14	10.2
Aipa1273_comp0_c0_seq1	3.86	1.82	17.14	27.18	0	2.73	1.51	62.23	47.93	24.86	1.42	0.86	3.24	0.61	0.74	0.58	0	0.46	0.97	0	0.62	0.35	0.67	1.13	0	0.27	0	0
Adur23_comp0_c0_seq1	20.79	11.78	50.37	70.27	27.43	13.9	17.14	32.56	28.79	37.14	13.02	14.61	15.61	14.98	10.59	12.72	29.46	25.86	19.43	30.57	25.58	23.43	18.45	19.68	21.57	17.26	11	13.62
Adur40691_comp0_c0_seq1	6.11	5.57	8.58	10.77	5.69	5.42	6.2	8.86	9.62	10.61	7.1	5.77	4.84	5.68	6.04	6.85	3.71	2.77	4.74	3.49	3.01	4.68	4.53	6.5	5.43	5.66	5.85	5.49
Adur21555_comp3_c0_seq2	15.58	15.66	21.54	24.07	9.44	13.17	11.63	24.04	20.66	23.09	11.54	10.49	10.91	6.12	6.2	4.61	11.21	8.99	8.11	7.77	7.07	7.25	6.31	6.42	6.53	6.36	7.48	7.04
Aipa35572_comp0_c0_seq3	2.23	1.06	3.06	3.99	0.85	0.88	1.21	2.91	3.14	3.9	1.06	0.47	0.98	0.13	1.21	1.44	1.71	0.92	1.75	1.3	1.62	1.18	0.83	1.09	1.2	1.35	1.63	0.86
Adur36199_comp0_c0_seq1	26.54	28.43	53.77	46.22	21.55	23.04	24.03	39.16	49.57	59.69	26.3	25.19	31.55	22.1	20.94	27.07	35.37	18.41	16.81	29.14	13.64	22.19	16.35	20.58	19.38	27.7	29.42	22.68
Adur9201_comp0_c0_seq1	6.38	4.48	10.15	17.36	5.4	5.42	5.51	10.02	8.12	9.02	3.41	3.13	4.52	2.93	3.39	2.89	6.54	4.02	4	4.97	5.59	4.16	4.79	3.29	3.65	5.17	2.41	6.32
Adur50330_comp0_c0_seq1	31.77	25.75	76.77	95.75	26.49	25.97	24.36	53.11	56.89	66.4	28.14	20.11	22.19	23.1	31.2	27.93	60.19	58.5	50.33	53.64	41.67	38.87	39.15	54.85	53.19	24.27	31.13	23.43
Aipa24940_comp0_c0_seq1	47.75	32.29	86.05	121.86	41	37.4	31.88	63.78	64.7	80.52	34.43	28.67	33.57	33.3	39.44	32.61	66.33	69.32	58.93	53.68	56.68	54.63	43.31	66.26	53.29	38.2	31.88	33.56
Aipa47687_comp0_c0_seq2	3.49	3.48	6.25	7.28	2.92	2.89	3.12	5.43	4.14	5.63	3.13	1.98	1.85	3.9	3.34	3.5	4.18	1.92	3.38	3.13	3.2	3.1	3.88	3.49	4.15	2.43	4.38	3.05
Gyn_Aipa_c57457_g1_i1	1.17	1.11	60.09	38.38	0.71	1.96	3.34	32.58	20.61	20.9	1.21	1.21	1.62	0.37	0.59	0.88	7.12	0.55	6.13	1.15	1.3	0.86	4.3	1.61	5.65	0.33	0.48	1.27
Aipa10628_comp1_c0_seq2	5.78	5.18	8.79	10.01	4.6	2.13	4.88	12.57	11.42	8.26	3.59	2.25	3.96	2.15	3.09	2.74	1.53	1.43	2.04	1.97	2.91	1.95	1.86	3.57	3.66	2.99	0.93	5.54
Aipa51952_comp0_c0_seq1	1.39	0.44	20.18	24.39	2.08	1.32	1.05	11.01	8.27	6.59	3.06	1.38	0.35	1.09	1.48	0.35	5.24	4.45	4.62	2.98	1.89	0.84	2.83	1.82	0.69	0.65	0.48	1.71
Aipa35597_comp0_c0_seq4	80.29	99.47	141.82	187.88	73.35	61.52	74.07	258.08	172.67	207.84	91.78	91.8	43.16	50.36	53.07	44.09	99.2	46.95	88.94	54.09	60.74	48.15	60.49	64.99	75.83	75.93	53.67	91.65
Aipa47001_comp1_c0_seq1	7.85	7.4	14.27	16.83	6.82	7.31	6.02	11.97	12.53	16.51	7.29	5.82	4.4	7.13	6.86	4.63	6.75	1.48	5.85	6	4.35	5.64	3.25	8.5	8.04	6.64	5.5	6.08
Aipa35561_comp0_c0_seq2	19.84	40.34	49.9	40.44	22.03	33.67	27.89	58.63	55.38	31.24	19.94	21.13	16.11	15.56	13.34	16.45	14.21	10.77	13.87	16.31	11.74	16.64	21.05	12.18	8.58	16.63	13.58	17.4
Aipa8109_comp0_c0_seq1	6.91	5.92	8.71	9.83	7.83	6.98	7.32	7.63	7.77	9.76	6.95	6.17	5.92	6.97	7.42	5.91	6.24	5.43	6.22	6.66	7.13	5.33	5.9	5.37	6.31	7.21	6.11	7.79
Adur597_comp0_c0_seq1	44.43	34.22	49.79	62.74	34.8	28.48	37.07	63.33	66.05	76.34	32.08	26.25	21.28	24.45	27.23	25.56	17.77	12.98	19.61	11.2	7.16	20.78	20.51	20.99	28.07	24.53	20.42	20.69
Aipa51753_comp0_c0_seq3	14.75	11.86	17.59	16.28	11.81	13.69	11.12	12.66	13.2	17.04	10.14	9.61	11.03	12.72	13.56	12.76	12.2	12.32	11.77	15.19	12.05	15.95	12.89	11.16	12.37	11.94	13.68	10.79
Aipa41825_comp0_c0_seq2	9.86	16.34	23.62	17.4	12.86	16.66	15.84	22.45	23.57	24.75	17.19	17.59	17.23	14.24	12.17	9.88	16.08	8.37	16.81	16.03	16.11	17.85	11.95	14.47	11.74	16.01	10.38	16.42
Aipa33737_comp0_c0_seq1	10.55	10.3	16.66	25.35	8.49	7.69	7.5	14.12	16.59	22.7	7.77	9.42	3.33	4.86	6.03	11.44	11.22	7.34	7.3	13.54	4.98	7.31	8.58	7.84	6.55	7.14	6.34	6
Gyn_Adur_c55447_g1_i1	27.64	30.67	134.28	174.33	32.33	27.4	19.37	75.66	98.88	83.82	22.54	21.84	48.7	9.98	7.38	7.54	46.3	14.65	22.47	17.81	12.63	12.61	16.96	6.95	9.52	9.16	11.86	13.35
Adur21520_comp2_c0_seq2	5.77	6.31	10.01	18.5	3.78	3.48	3.75	10.77	13.26	9.96	5.39	5.56	6.11	3.24	3.64	3.27	5.73	6.07	6.25	4.4	6.79	5.56	5.04	5.85	5.33	2.84	2.9	6.11
Adur9023_comp1_c0_seq1	8.31	7.46	6.92	9.21	6.52	3.44	4.38	7.79	6.77	7.54	4.44	3.67	2.89	6.12	7.58	5.5	4.04	3.96	5.24	5.95	5.56	6.45	5.04	5.45	5.85	5.35	4.61	5.08
Aipa39920_comp0_c0_seq1	5.1	4.35	5.01	6.03	3.68	3.25	3.66	5.09	5.06	4.75	3.16	3.46	2.46	5.51	4.67	4.41	3.98	3.48	3.89	4.39	3.6	5.18	4.12	4.31	4.45	3.63	5.54	4.28
Gyn_Aipa_c20873_g1_i13	3.05	2.26	4.61	4.53	2.07	3.18	1.57	2.33	3.53	3.35	1.89	2.37	3.14	2.01	2.57	2.44	1.93	2.17	1.29	1.94	3.06	3.13	2.07	0.5	1.41	2.88	1.22	1.83
Adur39179_comp0_c0_seq3	3.27	3.13	5.95	7.76	2.57	2.79	2.91	5.02	4.23	5.64	2.17	2.3	1.83	2.37	2.06	2.11	3.62	3.45	3.4	4.05	3.76	2.39	3.11	2.85	3.62	1.62	2.7	2.48
Adur36062_comp0_c0_seq1	2.86	0.64	8.26	3.95	1.41	1.05	1.92	6.16	5.43	4.01	1.5	0.62	0.65	0.8	0.53	1.02	3.09	0.98	2.85	1.93	1.85	1.71	1.91	0.66	1.52	3.57	1.21	0.91
Aipa41624_comp0_c0_seq2	3.9	3.72	8.05	10.44	2.79	2.52	3.31	8.5	7.42	8.61	2.03	2.39	1.31	1.65	2.71	2.37	3.14	2.11	2.98	3.2	2.03	2.29	6.02	3.18	3.84	2.59	1.73	2.22
Aipa6809_comp1_c1_seq1	5.54	2.87	5.12	7.33	5.12	2.68	2.92	6.04	5.51	6.29	3.11	4.45	2.46	2.39	2.65	2.54	4.25	4.88	3.84	4.95	4.22	4.04	2.2	1.97	2.41	5.23	3.78	2.87
Aipa8159_comp2_c0_seq1	26.87	28.02	29.67	50.85	12.03	19.33	14.7	43	43.56	42.49	13.21	17.22	15	15.1	11.26	10.14	10.13	0.76	14.38	6.96	2.08	10.09	10.9	7.35	8.81	11.66	7.68	9.95
Aipa14475_comp0_c0_seq1	12.33	12.78	16.2	26.99	12.13	8.42	6.73	18.16	16.86	21.65	9.47	5.62	10.24	5.86	9.28	8.06	10.66	6.72	7.86	10.86	14.34	6.12	8.96	8.73	5.58	12.75	2.81	7.74
Adur27210_comp0_c0_seq1	10.63	14.08	21.93	26.54	7.22	8.6	9.28	21.99	21.39	20.58	9.56	8.61	7.32	7.57	6.5	6.83	15.45	5.23	11.23	8.15	9.08	10.5	8.86	9	10.1	6.06	7.43	6.26
Aipa28591_comp0_c0_seq1	34.58	30.19	39.77	64.96	23.57	16.87	19.01	48.8	35.81	42.99	18.4	11.19	13.45	14.64	19.52	16.12	22.58	17.78	19.98	33.14	19.64	17.96	25.7	19.19	24.07	19.46	11.85	22.68
Aipa9932_comp3_c1_seq3	1.95	4.16	5.96	5.11	3.7	3.41	2.95	6.56	6.39	5.64	3.43	2.88	4.13	4.04	3.71	2.21	2.93	1.43	4.52	3.78	3.09	4.71	2.98	3.34	4.04	5.16	1.75	4.87
Gyn_Aipa_c20229_g1_i2	49.02	41.21	48.51	62.02	39.51	41.84	44.24	58.98	51.51	57.71	35.32	45.61	40.11	34.5	37.57	32.44	43.22	37.16	35.57	35.88	33.11	37.41	29.68	35.31	31.58	36.23	37.61	33.7
Aipa21009_comp0_c0_seq1	8.15	8.49	12.77	14.44	10.92	12.57	9.53	10.76	11.8	14.05	6.96	8.6	8.21	10.58	10.39	9.78	10.43	11.8	8.34	10.84	8.92	13.81	9	10.23	9.88	9.16	11.5	8.99
Adur41078_comp10_c0_seq2	38.39	38.57	56.21	55.92	29.89	25.67	27.92	58.28	45.93	64.12	34.1	25.23	33.2	29.78	34.48	20.06	41.33	19.42	35.73	27.79	29.22	25.75	24.58	31.49	31.22	24.72	32.9	36.47
Aipa34462_comp0_c0_seq3	2.16	1.57	6.09	4.32	2.33	1.84	1.72	5.47	5.36	4.94	1.7	0.93	0.2	0.8	0.56	1.06	3.63	1.32	3.34	1.25	1.49	1.88	0.78	0.75	0.96	0.9	1.04	0.68
Aipa6243_comp0_c0_seq2	62.5	59.04	70.33	79.79	59.17	52.34	59.29	65.07	62.06	65.73	46.81	51.4	49.04	67.39	62.02	65.31	58.51	51.21	55.06	66.57	64.68	53.76	60.24	53.18	65.65	53.54	55.17	55.98
Gyn_Aipa_c17415_g1_i3	2.64	4.18	4.95	7.29	3.18	4.45	2.53	6.49	4.93	5.4	4.4	3.9	1.87	1.04	4.05	1.33	2.79	2.58	2.6	4.67	4.7	2.44	1.54	2.8	1.99	3.58	2.48	2.19
Aipa41591_comp1_c0_seq1	0	1.82	13.89	16.39	0.87	0.55	0.22	11.19	10.69	6.03	0.28	0	0.29	0	0	0	1.95	0	0.32	1.25	0.31	0	0.34	0.76	0.29	0	0.4	0
Aipa45242_comp0_c0_seq1	5.28	7.32	17.91	23.63	1.67	1.23	1.21	26.97	15.4	18.74	11.57	1.46	1.87	4.52	13.11	5.81	12.68	12.11	14.87	2.16	5.57	2.64	3.85	4.31	4.65	3.73	2.26	2.99
Aipa40426_comp1_c0_seq1	0.51	1.78	5.98	2.89	1.17	1.18	2.13	2.45	4.28	3.13	2.02	2.38	2.1	1.75	1.29	1.8	1.4	0.4	0.14	1.11	0.67	1.57	0.3	0.67	1.28	0.6	0.7	0.61
Aipa30556_comp0_c0_seq1	1.17	0.67	73.08	59.86	2.5	2.62	5.41	34.33	23.34	28.77	2.09	1.04	0.9	1.11	0.45	0	10.55	0.55	8.72	1.34	1.3	0.22	6.77	2.3	5.13	0.83	1.2	1.28
Adur29789_comp2_c0_seq7	7.22	7.05	7.45	11.84	6.23	5.34	5.42	8.23	6.22	10.47	7.1	6.03	4.94	5.77	5.9	5.04	6.17	6.66	4.8	6.91	4.05	6.01	4.33	4.1	5.06	5.89	4.74	6.59
Aipa27848_comp0_c0_seq1	54.74	42.26	51.65	61.2	49.09	42.14	36.37	53.28	45.01	64.13	37.25	36.41	33.77	34.82	43.92	39.51	44.23	42.48	50.73	62.6	49.15	49.9	35.21	43.66	41.61	50.33	46.67	36.18
Aipa3643_comp1_c0_seq12	10.2	8.55	11.6	17.16	11.73	9.3	8.75	14.65	9.06	13.9	8.95	8.32	8.38	7.2	10.56	8.1	11.14	7.28	9.5	11.09	11.35	9.33	9.08	8.63	9.92	11.37	8.4	12.62
Gyn_Adur_c44301_g1_i1	14.02	12.37	17.67	24.12	11.16	10.87	11.57	20.49	18.25	6.82	10.61	9.75	9.32	10.31	10.08	6.21	6.88	7.86	10.21	13.4	5.34	12.34	6.88	7.73	3.93	8.87	8.08	8.08
Aipa41315_comp1_c0_seq3	0.82	0.22	6.66	3.43	0.27	0.41	0.06	2.76	2.64	1.76	0.26	0.09	0.27	0.47	0.59	0.71	2.01	0.54	1.8	1.35	1.1	0.22	3.7	1.61	1.6	0.17	0.6	0.84
Aipa4082_comp0_c0_seq1	9.99	11.99	14.07	14.95	11.68	11.81	13.58	13.25	14.68	15.34	10.74	10.48	10.07	13.49	14.35	12.63	12.51	12.7	10.61	12.61	11.09	11.49	12.36	10.65	11.17	10.98	11.25	12.31
Aipa1671_comp1_c0_seq8	1.85	3.1	3.68	6.6	1.83	2.83	1.9	5.14	3.48	4.55	2.11	2.55	1.53	1.38	2.44	1.72	4.9	3.74	3.56	3.92	2.83	2.32	2.38	1.98	2.37	3.55	2.61	2.33

## Sheet: Group 2 Norm
gene	TG_0d	TG_3di	TG_3du	TG_7di	TG_7du	GRG_0d	GRG_3di	GRG_3du	GRG_7di	GRG_7du	Annotation
Adur11837_comp2_c1_seq1	0.603069	2.46535	0.19483	1.17031	-0.351372	-0.351936	-0.856905	-0.224282	-0.904351	-0.721907	.	.	m.18424	2-562[-]	.	.	.	.	.	.
Adur19663_comp0_c0_seq1	-0.471834	2.58911	-0.543394	1.4857	-0.652219	-0.452707	0.0020493	-0.568127	-0.293757	-0.389061	sp|O04883|PLDA1_PIMBR^O04883^Q:566-144,H:665-799^57.45%ID^E:1e-39^RecName: Full=Phospholipase D alpha 1;^Eukaryota; Viridiplantae; Streptophyta; Embryophyta; Tracheophyta; Spermatophyta; Magnoliophyta; eudicotyledons; core eudicotyledons; asterids; campanulids; Apiales; Apiaceae; Apioideae; apioid superclade; Pimpinella clade; Pimpinella	.	m.29554	114-530[-]	sp|Q41142|PLDA1_RICCO^Q41142^Q:1-129,H:677-799^53.49%ID^E:1e-37^RecName: Full=Phospholipase D alpha 1;^Eukaryota; Viridiplantae; Streptophyta; Embryophyta; Tracheophyta; Spermatophyta; Magnoliophyta; eudicotyledons; core eudicotyledons; rosids; fabids; Malpighiales; Euphorbiaceae; Acalyphoideae; Acalypheae; Ricinus	PF12357.3^PLD_C^Phospholipase D C terminal^54-125^E:1.5e-21	.	.	.	GO:0005783^cellular_component^endoplasmic reticulum`GO:0005886^cellular_component^plasma membrane`GO:0009536^cellular_component^plastid`GO:0005773^cellular_component^vacuole`GO:0005509^molecular_function^calcium ion binding`GO:0070290^molecular_function^NAPE-specific phospholipase D activity`GO:0004630^molecular_function^phospholipase D activity`GO:0016042^biological_process^lipid catabolic proce…
Adur21520_comp2_c0_seq2	-0.0675713	2.30537	-0.752156	1.46047	-0.169633	-0.834961	-0.0743112	-0.199481	-0.250512	-0.671277	.	.	m.32224	2-2140[-]	.	PF12796.2^Ank_2^Ankyrin repeats (3 copies)^172-264^E:2e-06`PF13637.1^Ank_4^Ankyrin repeats (many copies)^239-289^E:1.6e-05`PF13962.1^PGG^Domain of unknown function^547-659^E:3e-21	.	.	.	.
Adur21555_comp3_c0_seq2	0.696274	1.88266	0.00167085	1.84826	-0.069881	-0.95107	-0.324716	-0.667064	-0.822827	-0.733662	.	.	m.90447	3-1265[-]	.	PF00931.17^NB-ARC^NB-ARC domain^129-273^E:2.1e-15`PF13855.1^LRR_8^Leucine rich repeat^331-388^E:1e-08`PF13504.1^LRR_7^Leucine rich repeat^331-345^E:2400`PF13504.1^LRR_7^Leucine rich repeat^352-369^E:27`PF13504.1^LRR_7^Leucine rich repeat^377-388^E:19	.	.	.	.
Adur23_comp0_c0_seq1	-0.527229	2.86505	-0.280329	0.747332	-0.671415	-0.798525	0.13772	0.261748	-0.248744	-0.706338	.	.	m.39	187-837[-]	.	PF14364.1^DUF4408^Domain of unknown function (DUF4408)^8-36^E:9e-11`PF05553.6^DUF761^Cotton fibre expressed protein^180-215^E:1.4e-15	.	.	.	.
Adur27210_comp0_c0_seq1	0.183627	2.2224	-0.500827	1.72215	-0.478517	-0.741086	-0.111263	-0.350379	-0.337222	-0.806872	.	.	m.40618	3-719[-]	.	PF05659.6^RPW8^Arabidopsis broad-spectrum mildew resistance protein RPW8^48-185^E:1.7e-26	.	.	.	.
Adur29666_comp0_c0_seq1	0.0558515	2.2613	-0.184818	1.84737	-0.0668217	-0.460829	-0.754312	-0.713648	-0.569239	-0.642474	.	.	m.44296	322-2361[-]	.	PF03140.10^DUF247^Plant protein of unknown function^147-611^E:4e-57	.	.	.	.
Adur29789_comp2_c0_seq7	0.497357	1.94056	-0.348821	1.17104	-0.141828	-0.402486	-0.226159	-0.352654	-1.01963	-0.304739	sp|O81825|DRL28_ARATH^O81825^Q:3820-1697,H:167-873^26.41%ID^E:3e-47^RecName: Full=Probable disease resistance protein At4g27220;^Eukaryota; Viridiplantae; Streptophyta; Embryophyta; Tracheophyta; Spermatophyta; Magnoliophyta; eudicotyledons; core eudicotyledons; rosids; malvids; Brassicales; Brassicaceae; Camelineae; Arabidopsis	.	m.44438	293-4426[-]	sp|Q9T048|DRL27_ARATH^Q9T048^Q:1-910,H:1-908^26.92%ID^E:3e-66^RecName: Full=Disease resistance protein At4g27190;^Eukaryota; Viridiplantae; Streptophyta; Embryophyta; Tracheophyta; Spermatophyta; Magnoliophyta; eudicotyledons; core eudicotyledons; rosids; malvids; Brassicales; Brassicaceae; Camelineae; Arabidopsis	PF00931.17^NB-ARC^NB-ARC domain^158-403^E:2.7e-48`PF13504.1^LRR_7^Leucine rich repeat^581-589^E:3700`PF13504.1^LRR_7^Leucine rich repeat^624-637^E:1100`PF13504.1^LRR_7^Leucine rich repeat^650-661^E:400`PF13504.1^LRR_7^Leucine rich repeat^809-817^E:6600`PF13504.1^LRR_7^Leucine rich repeat^837-851^E:9000`PF13504.1^LRR_7^Leucine rich repeat^962-977^E:330`PF13504.1^LRR_7^Leucine rich repeat^988-1003^…	.	.	KOG4658^Apoptotic ATPase	GO:0043531^molecular_function^ADP binding`GO:0005524^molecular_function^ATP binding`GO:0017111^molecular_function^nucleoside-triphosphatase activity`GO:0006952^biological_process^defense response
Adur33571_comp3_c0_seq2	0.0991489	2.33869	-0.354483	1.1748	-0.404091	-0.658812	-0.377379	0.0776837	-0.668352	-0.414586	sp|C0LGQ5|GSO1_ARATH^C0LGQ5^Q:2813-273,H:135-908^31.49%ID^E:1e-67^RecName: Full=LRR receptor-like serine/threonine-protein kinase GSO1;^Eukaryota; Viridiplantae; Streptophyta; Embryophyta; Tracheophyta; Spermatophyta; Magnoliophyta; eudicotyledons; core eudicotyledons; rosids; malvids; Brassicales; Brassicaceae; Camelineae; Arabidopsis`sp|C0LGQ5|GSO1_ARATH^C0LGQ5^Q:2450-537,H:86-664^31.71%ID^E:5e…	.	m.50741	180-2894[-]	sp|C0LGQ5|GSO1_ARATH^C0LGQ5^Q:13-874,H:97-908^31.5%ID^E:2e-88^RecName: Full=LRR receptor-like serine/threonine-protein kinase GSO1;^Eukaryota; Viridiplantae; Streptophyta; Embryophyta; Tracheophyta; Spermatophyta; Magnoliophyta; eudicotyledons; core eudicotyledons; rosids; malvids; Brassicales; Brassicaceae; Camelineae; Arabidopsis`sp|C0LGQ5|GSO1_ARATH^C0LGQ5^Q:196-786,H:86-664^33.01%ID^E:9e-69^R…	PF13504.1^LRR_7^Leucine rich repeat^13-21^E:1000`PF13504.1^LRR_7^Leucine rich repeat^37-49^E:260`PF13504.1^LRR_7^Leucine rich repeat^60-72^E:9`PF13855.1^LRR_8^Leucine rich repeat^111-170^E:3.5e-08`PF13504.1^LRR_7^Leucine rich repeat^111-124^E:24`PF00560.28^LRR_1^Leucine Rich Repeat^136-155^E:0.38`PF13504.1^LRR_7^Leucine rich repeat^136-151^E:3.2`PF00560.28^LRR_1^Leucine Rich Repeat^159-181^E:0.06…	.	.	COG4886^Leucine-rich repeat (LRR) protein	GO:0016021^cellular_component^integral to membrane`GO:0005524^molecular_function^ATP binding`GO:0004674^molecular_function^protein serine/threonine kinase activity`GO:0009790^biological_process^embryo development`GO:0008544^biological_process^epidermis development
Adur36062_comp0_c0_seq1	-0.265015	2.04326	-0.418724	1.56359	-0.703173	-0.777377	0.030035	-0.222613	-0.46996	-0.187277	sp|Q9SX98|LHTL8_ARATH^Q9SX98^Q:1320-7,H:83-517^49.32%ID^E:6e-125^RecName: Full=Lysine histidine transporter-like 8;^Eukaryota; Viridiplantae; Streptophyta; Embryophyta; Tracheophyta; Spermatophyta; Magnoliophyta; eudicotyledons; core eudicotyledons; rosids; malvids; Brassicales; Brassicaceae; Camelineae; Arabidopsis	.	m.54992	4-1566[-]	sp|Q9SX98|LHTL8_ARATH^Q9SX98^Q:83-520,H:83-517^48.63%ID^E:1e-143^RecName: Full=Lysine histidine transporter-like 8;^Eukaryota; Viridiplantae; Streptophyta; Embryophyta; Tracheophyta; Spermatophyta; Magnoliophyta; eudicotyledons; core eudicotyledons; rosids; malvids; Brassicales; Brassicaceae; Camelineae; Arabidopsis	PF01490.13^Aa_trans^Transmembrane amino acid transporter protein^96-502^E:3.3e-55	.	.	.	GO:0016021^cellular_component^integral to membrane`GO:0005886^cellular_component^plasma membrane`GO:0006865^biological_process^amino acid transport
Adur36199_comp0_c0_seq1	-0.0844197	1.86889	-0.484597	1.82362	-0.0674985	-0.441499	-0.427615	-0.590173	-0.840664	-0.161216	.	.	m.55237	1-420[-]	.	PF03140.10^DUF247^Plant protein of unknown function^15-140^E:5.9e-11	.	.	.	.
Adur36281_comp1_c0_seq1	0.0913564	1.85352	0.0621449	1.69799	-0.831569	-0.171547	-0.714723	-0.185758	-0.853675	-0.299446	sp|Q40392|TMVRN_NICGU^Q40392^Q:1650-460,H:367-756^33.42%ID^E:3e-61^RecName: Full=TMV resistance protein N;^Eukaryota; Viridiplantae; Streptophyta; Embryophyta; Tracheophyta; Spermatophyta; Magnoliophyta; eudicotyledons; core eudicotyledons; asterids; lamiids; Solanales; Solanaceae; Nicotianoideae; Nicotianeae; Nicotiana	.	m.55292	1-1404[-]	sp|Q40392|TMVRN_NICGU^Q40392^Q:2-315,H:449-756^30.16%ID^E:6e-39^RecName: Full=TMV resistance protein N;^Eukaryota; Viridiplantae; Streptophyta; Embryophyta; Tracheophyta; Spermatophyta; Magnoliophyta; eudicotyledons; core eudicotyledons; asterids; lamiids; Solanales; Solanaceae; Nicotianoideae; Nicotianeae; Nicotiana	PF13504.1^LRR_7^Leucine rich repeat^176-188^E:590`PF13504.1^LRR_7^Leucine rich repeat^198-213^E:110`PF13504.1^LRR_7^Leucine rich repeat^228-239^E:2200`PF13504.1^LRR_7^Leucine rich repeat^247-256^E:95`PF13504.1^LRR_7^Leucine rich repeat^271-286^E:7900`PF13504.1^LRR_7^Leucine rich repeat^365-378^E:170	.	.	.	GO:0005737^cellular_component^cytoplasm`GO:0043531^molecular_function^ADP binding`GO:0005524^molecular_function^ATP binding`GO:0009626^biological_process^plant-type hypersensitive response`GO:0007165^biological_process^signal transduction
Adur39179_comp0_c0_seq3	-0.0921883	2.55797	-0.413639	1.18636	-0.889773	-0.831766	0.118084	0.052827	-0.0970222	-0.768926	sp|Q9SFX2|PUB43_ARATH^Q9SFX2^Q:2799-634,H:28-785^26.06%ID^E:3e-37^RecName: Full=U-box domain-containing protein 43;^Eukaryota; Viridiplantae; Streptophyta; Embryophyta; Tracheophyta; Spermatophyta; Magnoliophyta; eudicotyledons; core eudicotyledons; rosids; malvids; Brassicales; Brassicaceae; Camelineae; Arabidopsis	.	m.58966	565-3522[-]	sp|Q9SFX2|PUB43_ARATH^Q9SFX2^Q:242-985,H:28-807^26.09%ID^E:2e-48^RecName: Full=U-box domain-containing protein 43;^Eukaryota; Viridiplantae; Streptophyta; Embryophyta; Tracheophyta; Spermatophyta; Magnoliophyta; eudicotyledons; core eudicotyledons; rosids; malvids; Brassicales; Brassicaceae; Camelineae; Arabidopsis	PF04564.10^U-box^U-box domain^243-309^E:1.9e-14	.	.	.	GO:0005886^cellular_component^plasma membrane`GO:0000151^cellular_component^ubiquitin ligase complex`GO:0004842^molecular_function^ubiquitin-protein ligase activity
Adur40691_comp0_c0_seq1	-0.105459	1.7663	-0.139624	1.77687	-0.0745473	0.0653669	-1.13041	-1.13692	-0.277911	-0.190058	sp|Q8GV43|PLCD6_ARATH^Q8GV43^Q:1889-144,H:22-613^53.24%ID^E:0^RecName: Full=Phosphoinositide phospholipase C 6;^Eukaryota; Viridiplantae; Streptophyta; Embryophyta; Tracheophyta; Spermatophyta; Magnoliophyta; eudicotyledons; core eudicotyledons; rosids; malvids; Brassicales; Brassicaceae; Camelineae; Arabidopsis	.	m.62012	135-1937[-]	sp|Q8GV43|PLCD6_ARATH^Q8GV43^Q:12-598,H:17-613^53.3%ID^E:0^RecName: Full=Phosphoinositide phospholipase C 6;^Eukaryota; Viridiplantae; Streptophyta; Embryophyta; Tracheophyta; Spermatophyta; Magnoliophyta; eudicotyledons; core eudicotyledons; rosids; malvids; Brassicales; Brassicaceae; Camelineae; Arabidopsis	PF09279.6^EF-hand_like^Phosphoinositide-specific phospholipase C, efhand-like^34-105^E:1.4e-07`PF00388.14^PI-PLC-X^Phosphatidylinositol-specific phospholipase C, X domain^118-260^E:3.5e-46`PF00387.14^PI-PLC-Y^Phosphatidylinositol-specific phospholipase C, Y domain^355-450^E:2.3e-28`PF00168.25^C2^C2 domain^493-563^E:6.9e-17	.	.	NOG149692^Phospholipase C	GO:0005622^cellular_component^intracellular`GO:0005886^cellular_component^plasma membrane`GO:0004435^molecular_function^phosphatidylinositol phospholipase C activity`GO:0004871^molecular_function^signal transducer activity`GO:0035556^biological_process^intracellular signal transduction`GO:0016042^biological_process^lipid catabolic process
Adur41078_comp10_c0_seq2	0.304885	1.82017	-0.613105	1.82405	-0.353161	-0.588977	-0.239705	-0.633786	-0.50367	-0.308353	sp|Q7XA42|RGA1_SOLBU^Q7XA42^Q:515-18,H:637-796^41.92%ID^E:1e-22^RecName: Full=Putative disease resistance protein RGA1;^Eukaryota; Viridiplantae; Streptophyta; Embryophyta; Tracheophyta; Spermatophyta; Magnoliophyta; eudicotyledons; core eudicotyledons; asterids; lamiids; Solanales; Solanaceae; Solanoideae; Solaneae; Solanum	.	m.62759	3-515[-]	sp|Q7XA42|RGA1_SOLBU^Q7XA42^Q:1-166,H:637-796^41.92%ID^E:2e-29^RecName: Full=Putative disease resistance protein RGA1;^Eukaryota; Viridiplantae; Streptophyta; Embryophyta; Tracheophyta; Spermatophyta; Magnoliophyta; eudicotyledons; core eudicotyledons; asterids; lamiids; Solanales; Solanaceae; Solanoideae; Solaneae; Solanum	PF13504.1^LRR_7^Leucine rich repeat^4-11^E:3900`PF13504.1^LRR_7^Leucine rich repeat^37-45^E:160`PF13504.1^LRR_7^Leucine rich repeat^100-109^E:11000`PF13504.1^LRR_7^Leucine rich repeat^116-126^E:52`PF13504.1^LRR_7^Leucine rich repeat^147-154^E:690	.	.	.	GO:0043531^molecular_function^ADP binding`GO:0005524^molecular_function^ATP binding`GO:0006952^biological_process^defense response
Adur43657_comp1_c0_seq1	-0.314782	3.18046	-0.393201	0.890827	-0.391444	-0.528732	-0.149817	-0.364096	-0.439879	-0.534113	sp|Q9SAH7|WRK40_ARATH^Q9SAH7^Q:653-96,H:6-203^49.01%ID^E:6e-47^RecName: Full=Probable WRKY transcription factor 40;^Eukaryota; Viridiplantae; Streptophyta; Embryophyta; Tracheophyta; Spermatophyta; Magnoliophyta; eudicotyledons; core eudicotyledons; rosids; malvids; Brassicales; Brassicaceae; Camelineae; Arabidopsis	.	m.66972	3-659[-]	sp|Q9SAH7|WRK40_ARATH^Q9SAH7^Q:3-188,H:6-203^50.25%ID^E:2e-53^RecName: Full=Probable WRKY transcription factor 40;^Eukaryota; Viridiplantae; Streptophyta; Embryophyta; Tracheophyta; Spermatophyta; Magnoliophyta; eudicotyledons; core eudicotyledons; rosids; malvids; Brassicales; Brassicaceae; Camelineae; Arabidopsis	PF03106.10^WRKY^WRKY DNA -binding domain^131-188^E:1.9e-27	.	.	.	GO:0005634^cellular_component^nucleus`GO:0043565^molecular_function^sequence-specific DNA binding`GO:0003700^molecular_function^sequence-specific DNA binding transcription factor activity`GO:0042742^biological_process^defense response to bacterium`GO:0050832^biological_process^defense response to fungus`GO:0050691^biological_process^regulation of defense response to virus by host`GO:0010200^biolo…
Adur45169_comp0_c0_seq1	-0.670012	1.2986	-1.44693	1.04265	-1.34891	-0.116369	0.576139	0.110534	0.845699	-0.0818795	sp|Q9SFX2|PUB43_ARATH^Q9SFX2^Q:2573-456,H:29-775^26.96%ID^E:2e-31^RecName: Full=U-box domain-containing protein 43;^Eukaryota; Viridiplantae; Streptophyta; Embryophyta; Tracheophyta; Spermatophyta; Magnoliophyta; eudicotyledons; core eudicotyledons; rosids; malvids; Brassicales; Brassicaceae; Camelineae; Arabidopsis	.	m.69458	324-3365[-]	sp|Q9SFX2|PUB43_ARATH^Q9SFX2^Q:265-970,H:29-775^27.39%ID^E:2e-34^RecName: Full=U-box domain-containing protein 43;^Eukaryota; Viridiplantae; Streptophyta; Embryophyta; Tracheophyta; Spermatophyta; Magnoliophyta; eudicotyledons; core eudicotyledons; rosids; malvids; Brassicales; Brassicaceae; Camelineae; Arabidopsis	PF04564.10^U-box^U-box domain^265-329^E:1.9e-14	.	.	.	GO:0005886^cellular_component^plasma membrane`GO:0000151^cellular_component^ubiquitin ligase complex`GO:0004842^molecular_function^ubiquitin-protein ligase activity
Adur46862_comp0_c0_seq1	-0.430941	1.72224	-0.126711	1.93862	-0.335245	-0.289539	-0.806587	-0.649473	-0.589484	-0.00244853	sp|Q93YQ1|RTOR1_ARATH^Q93YQ1^Q:4727-612,H:1-1344^71.02%ID^E:0^RecName: Full=Regulatory-associated protein of TOR 1;^Eukaryota; Viridiplantae; Streptophyta; Embryophyta; Tracheophyta; Spermatophyta; Magnoliophyta; eudicotyledons; core eudicotyledons; rosids; malvids; Brassicales; Brassicaceae; Camelineae; Arabidopsis	.	m.72216	609-4931[-]	sp|Q93YQ1|RTOR1_ARATH^Q93YQ1^Q:69-1440,H:1-1344^72.1%ID^E:0^RecName: Full=Regulatory-associated protein of TOR 1;^Eukaryota; Viridiplantae; Streptophyta; Embryophyta; Tracheophyta; Spermatophyta; Magnoliophyta; eudicotyledons; core eudicotyledons; rosids; malvids; Brassicales; Brassicaceae; Camelineae; Arabidopsis	PF13646.1^HEAT_2^HEAT repeats^731-819^E:2.4e-06`PF00400.27^WD40^WD domain, G-beta repeat^1353-1386^E:0.032	.	.	.	GO:0080008^cellular_component^Cul4-RING ubiquitin ligase complex`GO:0016049^biological_process^cell growth`GO:0009793^biological_process^embryo development ending in seed dormancy`GO:0040008^biological_process^regulation of growth
Adur49787_comp1_c0_seq1	-0.631353	2.10212	-0.622569	0.465955	-1.01514	-0.33135	1.09839	0.615281	-0.449594	-0.741489	sp|Q9SKB2|SBIR1_ARATH^Q9SKB2^Q:668-393,H:131-228^56.12%ID^E:2e-24^RecName: Full=Leucine-rich repeat receptor-like serine/threonine/tyrosine-protein kinase SOBIR1;^Eukaryota; Viridiplantae; Streptophyta; Embryophyta; Tracheophyta; Spermatophyta; Magnoliophyta; eudicotyledons; core eudicotyledons; rosids; malvids; Brassicales; Brassicaceae; Camelineae; Arabidopsis	.	.	.	.	.	.	.	COG0515^Serine/threonine protein kinase	GO:0016021^cellular_component^integral to membrane`GO:0005886^cellular_component^plasma membrane`GO:0005524^molecular_function^ATP binding`GO:0004674^molecular_function^protein serine/threonine kinase activity`GO:0004713^molecular_function^protein tyrosine kinase activity`GO:0004714^molecular_function^transmembrane receptor protein tyrosine kinase activity`GO:0006952^biological_process^defense re…
Adur50330_comp0_c0_seq1	-0.67321	2.33862	-0.838381	0.900276	-0.949775	-0.743923	0.771422	0.163119	0.390272	-0.803286	sp|O04682|PTI6_SOLLC^O04682^Q:560-12,H:74-243^43.17%ID^E:2e-26^RecName: Full=Pathogenesis-related genes transcriptional activator PTI6;^Eukaryota; Viridiplantae; Streptophyta; Embryophyta; Tracheophyta; Spermatophyta; Magnoliophyta; eudicotyledons; core eudicotyledons; asterids; lamiids; Solanales; Solanaceae; Solanoideae; Solaneae; Solanum; Lycopersicon	.	m.77642	3-560[-]	sp|O04682|PTI6_SOLLC^O04682^Q:1-183,H:74-243^43.17%ID^E:4e-35^RecName: Full=Pathogenesis-related genes transcriptional activator PTI6;^Eukaryota; Viridiplantae; Streptophyta; Embryophyta; Tracheophyta; Spermatophyta; Magnoliophyta; eudicotyledons; core eudicotyledons; asterids; lamiids; Solanales; Solanaceae; Solanoideae; Solaneae; Solanum; Lycopersicon	PF00847.15^AP2^AP2 domain^30-79^E:1.8e-18	.	.	.	GO:0005634^cellular_component^nucleus`GO:0003677^molecular_function^DNA binding`GO:0003700^molecular_function^sequence-specific DNA binding transcription factor activity`GO:0006952^biological_process^defense response`GO:0006351^biological_process^transcription, DNA-dependent
Adur597_comp0_c0_seq1	0.452463	1.41793	0.117629	2.11941	-0.276382	-0.321407	-0.832064	-1.04522	-0.467119	-0.54178	sp|Q9SD53|Y3720_ARATH^Q9SD53^Q:1431-145,H:38-449^28.19%ID^E:5e-40^RecName: Full=UPF0481 protein At3g47200;^Eukaryota; Viridiplantae; Streptophyta; Embryophyta; Tracheophyta; Spermatophyta; Magnoliophyta; eudicotyledons; core eudicotyledons; rosids; malvids; Brassicales; Brassicaceae; Camelineae; Arabidopsis	.	m.1100	109-1521[-]	sp|Q9SD53|Y3720_ARATH^Q9SD53^Q:31-459,H:38-449^28.19%ID^E:1e-40^RecName: Full=UPF0481 protein At3g47200;^Eukaryota; Viridiplantae; Streptophyta; Embryophyta; Tracheophyta; Spermatophyta; Magnoliophyta; eudicotyledons; core eudicotyledons; rosids; malvids; Brassicales; Brassicaceae; Camelineae; Arabidopsis	PF03140.10^DUF247^Plant protein of unknown function^41-456^E:1e-95	.	.	.	GO:0016021^cellular_component^integral to membrane`GO:0005886^cellular_component^plasma membrane
Adur7788_comp0_c0_seq2	0.347658	1.96529	-0.260648	1.92444	-0.138872	-0.511453	-0.454955	-0.827535	-0.521378	-0.751569	sp|Q40392|TMVRN_NICGU^Q40392^Q:1922-6,H:13-652^36.53%ID^E:7e-107^RecName: Full=TMV resistance protein N;^Eukaryota; Viridiplantae; Streptophyta; Embryophyta; Tracheophyta; Spermatophyta; Magnoliophyta; eudicotyledons; core eudicotyledons; asterids; lamiids; Solanales; Solanaceae; Nicotianoideae; Nicotianeae; Nicotiana	.	m.12297	3-1934[-]	sp|Q40392|TMVRN_NICGU^Q40392^Q:5-643,H:13-652^36.68%ID^E:2e-120^RecName: Full=TMV resistance protein N;^Eukaryota; Viridiplantae; Streptophyta; Embryophyta; Tracheophyta; Spermatophyta; Magnoliophyta; eudicotyledons; core eudicotyledons; asterids; lamiids; Solanales; Solanaceae; Nicotianoideae; Nicotianeae; Nicotiana	PF01582.15^TIR^TIR domain^6-134^E:7e-28`PF13676.1^TIR_2^TIR domain^6-98^E:5.5e-13`PF13191.1^AAA_16^AAA ATPase domain^175-264^E:2.5e-07`PF00931.17^NB-ARC^NB-ARC domain^180-445^E:3.1e-44`PF05729.7^NACHT^NACHT domain^202-345^E:8.1e-05	.	.	.	GO:0005737^cellular_component^cytoplasm`GO:0043531^molecular_function^ADP binding`GO:0005524^molecular_function^ATP binding`GO:0009626^biological_process^plant-type hypersensitive response`GO:0007165^biological_process^signal transduction
Adur9023_comp1_c0_seq1	1.36006	1.47496	-0.621898	1.0292	-1.33255	0.412167	-0.855946	0.148332	-0.196357	-0.472959	sp|Q9M0X5|CRK25_ARATH^Q9M0X5^Q:2298-259,H:27-675^50.8%ID^E:0^RecName: Full=Cysteine-rich receptor-like protein kinase 25;^Eukaryota; Viridiplantae; Streptophyta; Embryophyta; Tracheophyta; Spermatophyta; Magnoliophyta; eudicotyledons; core eudicotyledons; rosids; malvids; Brassicales; Brassicaceae; Camelineae; Arabidopsis	.	m.14258	616-2397[-]	sp|Q9M0X5|CRK25_ARATH^Q9M0X5^Q:16-580,H:13-569^54.62%ID^E:0^RecName: Full=Cysteine-rich receptor-like protein kinase 25;^Eukaryota; Viridiplantae; Streptophyta; Embryophyta; Tracheophyta; Spermatophyta; Magnoliophyta; eudicotyledons; core eudicotyledons; rosids; malvids; Brassicales; Brassicaceae; Camelineae; Arabidopsis	PF01657.12^Stress-antifung^Salt stress response/antifungal^39-137^E:2.9e-21`PF01657.12^Stress-antifung^Salt stress response/antifungal^151-254^E:2e-20`PF00069.20^Pkinase^Protein kinase domain^357-562^E:2.1e-49`PF07714.12^Pkinase_Tyr^Protein tyrosine kinase^357-575^E:4.3e-46	.	.	COG0515^Serine/threonine protein kinase	GO:0016021^cellular_component^integral to membrane`GO:0005524^molecular_function^ATP binding`GO:0004674^molecular_function^protein serine/threonine kinase activity
Adur9201_comp0_c0_seq1	-0.0576526	2.63011	-0.0533479	1.11216	-0.620496	-0.81959	-0.243832	-0.226613	-0.548392	-0.31486	sp|Q8VZG8|Y4885_ARATH^Q8VZG8^Q:2398-5,H:25-804^40.15%ID^E:2e-149^RecName: Full=Probable LRR receptor-like serine/threonine-protein kinase At4g08850;^Eukaryota; Viridiplantae; Streptophyta; Embryophyta; Tracheophyta; Spermatophyta; Magnoliophyta; eudicotyledons; core eudicotyledons; rosids; malvids; Brassicales; Brassicaceae; Camelineae; Arabidopsis	.	m.14498	2-2404[-]	sp|Q8VZG8|Y4885_ARATH^Q8VZG8^Q:3-800,H:25-804^40.27%ID^E:1e-177^RecName: Full=Probable LRR receptor-like serine/threonine-protein kinase At4g08850;^Eukaryota; Viridiplantae; Streptophyta; Embryophyta; Tracheophyta; Spermatophyta; Magnoliophyta; eudicotyledons; core eudicotyledons; rosids; malvids; Brassicales; Brassicaceae; Camelineae; Arabidopsis	PF08263.7^LRRNT_2^Leucine rich repeat N-terminal domain^27-66^E:1.5e-10`PF13516.1^LRR_6^Leucine Rich repeat^141-165^E:0.17`PF00560.28^LRR_1^Leucine Rich Repeat^143-166^E:0.44`PF13516.1^LRR_6^Leucine Rich repeat^166-183^E:0.58`PF00560.28^LRR_1^Leucine Rich Repeat^168-190^E:0.015`PF13516.1^LRR_6^Leucine Rich repeat^214-237^E:1.5`PF12799.2^LRR_4^Leucine Rich repeats (2 copies)^216-252^E:2.6e-06`PF00…	.	.	COG0515^Serine/threonine protein kinase	GO:0016021^cellular_component^integral to membrane`GO:0005886^cellular_component^plasma membrane`GO:0009506^cellular_component^plasmodesma`GO:0005524^molecular_function^ATP binding`GO:0004674^molecular_function^protein serine/threonine kinase activity`GO:0004713^molecular_function^protein tyrosine kinase activity
Aipa10628_comp1_c0_seq2	0.361388	1.61426	-0.153185	2.04573	-0.346016	-0.539913	-0.857393	-0.66243	-0.421657	-0.382239	.	.	m.96604	3-1028[-]	.	PF13504.1^LRR_7^Leucine rich repeat^91-104^E:11000`PF13504.1^LRR_7^Leucine rich repeat^116-132^E:33`PF13504.1^LRR_7^Leucine rich repeat^197-211^E:2400`PF13504.1^LRR_7^Leucine rich repeat^273-288^E:39`PF13504.1^LRR_7^Leucine rich repeat^327-333^E:15000	.	.	.	.
Aipa10726_comp1_c0_seq1	-0.526964	1.35486	0.158912	1.77016	-0.531041	-0.288487	-0.933598	-0.425051	-0.821493	0.518666	sp|Q93YQ1|RTOR1_ARATH^Q93YQ1^Q:1536-4,H:1-492^74.9%ID^E:0^RecName: Full=Regulatory-associated protein of TOR 1;^Eukaryota; Viridiplantae; Streptophyta; Embryophyta; Tracheophyta; Spermatophyta; Magnoliophyta; eudicotyledons; core eudicotyledons; rosids; malvids; Brassicales; Brassicaceae; Camelineae; Arabidopsis	.	m.96773	1-1536[-]	sp|Q93YQ1|RTOR1_ARATH^Q93YQ1^Q:1-511,H:1-492^76.46%ID^E:0^RecName: Full=Regulatory-associated protein of TOR 1;^Eukaryota; Viridiplantae; Streptophyta; Embryophyta; Tracheophyta; Spermatophyta; Magnoliophyta; eudicotyledons; core eudicotyledons; rosids; malvids; Brassicales; Brassicaceae; Camelineae; Arabidopsis	.	.	.	.	GO:0080008^cellular_component^Cul4-RING ubiquitin ligase complex`GO:0016049^biological_process^cell growth`GO:0009793^biological_process^embryo development ending in seed dormancy`GO:0040008^biological_process^regulation of growth
Aipa11649_comp0_c0_seq1	-0.427554	2.2821	0.308335	1.0769	-0.296232	-0.635733	-0.698671	0.506226	-0.985522	-0.511673	sp|Q9LRR4|R13L1_ARATH^Q9LRR4^Q:895-2,H:5-300^32.47%ID^E:2e-28^RecName: Full=Putative disease resistance RPP13-like protein 1;^Eukaryota; Viridiplantae; Streptophyta; Embryophyta; Tracheophyta; Spermatophyta; Magnoliophyta; eudicotyledons; core eudicotyledons; rosids; malvids; Brassicales; Brassicaceae; Camelineae; Arabidopsis	.	m.98322	248-913[-]	sp|Q9LRR4|R13L1_ARATH^Q9LRR4^Q:7-221,H:5-214^30%ID^E:3e-21^RecName: Full=Putative disease resistance RPP13-like protein 1;^Eukaryota; Viridiplantae; Streptophyta; Embryophyta; Tracheophyta; Spermatophyta; Magnoliophyta; eudicotyledons; core eudicotyledons; rosids; malvids; Brassicales; Brassicaceae; Camelineae; Arabidopsis	.	.	.	.	GO:0043531^molecular_function^ADP binding`GO:0005524^molecular_function^ATP binding`GO:0006952^biological_process^defense response
Aipa1273_comp0_c0_seq1	-0.281758	0.971075	-0.374272	2.4526	-0.346604	-0.424203	-0.435011	-0.444954	-0.427013	-0.460085	sp|Q94KL7|SILD_FORIN^Q94KL7^Q:729-4,H:12-256^53.66%ID^E:3e-80^.^.	.	m.81034	1-765[-]	sp|Q94KL7|SILD_FORIN^Q94KL7^Q:13-254,H:12-256^54.47%ID^E:5e-88^.^.	PF00106.20^adh_short^short chain dehydrogenase^19-186^E:8.1e-32`PF08659.5^KR^KR domain^20-173^E:1.5e-11`PF01073.14^3Beta_HSD^3-beta hydroxysteroid dehydrogenase/isomerase family^22-141^E:2.6e-05`PF13561.1^adh_short_C2^Enoyl-(Acyl carrier protein) reductase^28-254^E:7e-23	.	.	.	.
Aipa14475_comp0_c0_seq1	0.319601	2.01806	-0.330784	1.50983	-0.452908	-0.586304	-0.458544	-0.0777698	-0.58192	-0.580042	.	.	m.102823	3-563[-]	sp|Q9LRR4|R13L1_ARATH^Q9LRR4^Q:1-187,H:10-212^37.44%ID^E:2e-30^RecName: Full=Putative disease resistance RPP13-like protein 1;^Eukaryota; Viridiplantae; Streptophyta; Embryophyta; Tracheophyta; Spermatophyta; Magnoliophyta; eudicotyledons; core eudicotyledons; rosids; malvids; Brassicales; Brassicaceae; Camelineae; Arabidopsis	.	.	.	.	GO:0043531^molecular_function^ADP binding`GO:0005524^molecular_function^ATP binding`GO:0006952^biological_process^defense response
Aipa1671_comp1_c0_seq8	-0.403173	1.76432	-0.63768	1.15433	-0.737989	-0.914208	0.891358	0.042796	-0.591592	-0.114445	sp|Q5H7P5|EBM_LILLO^Q5H7P5^Q:4373-1527,H:2-949^72.74%ID^E:0^RecName: Full=Mannosylglycoprotein endo-beta-mannosidase;^Eukaryota; Viridiplantae; Streptophyta; Embryophyta; Tracheophyta; Spermatophyta; Magnoliophyta; Liliopsida; Liliales; Liliaceae; Lilium	.	m.81670	3-1139[+]	.	PF09353.5^DUF1995^Domain of unknown function (DUF1995)^129-344^E:9.8e-51	.	.	.	.
Aipa21009_comp0_c0_seq1	-1.07906	1.67688	0.321942	0.94596	-1.2859	-0.0726324	-0.10392	0.417543	-0.357699	-0.263836	.	.	m.113632	589-1590[-]	.	.	.	.	.	.
Aipa21772_comp0_c0_seq1	-0.0893928	2.20133	-0.102151	1.91638	-0.127341	-0.524781	-0.732196	-0.631394	-0.641551	-0.564924	.	.	m.114911	2-1387[-]	.	PF03140.10^DUF247^Plant protein of unknown function^157-361^E:5.6e-31	.	.	.	.
Aipa24940_comp0_c0_seq1	-0.529699	2.48294	-0.683311	0.86726	-0.89708	-0.760746	0.640768	0.176005	0.14255	-0.787604	sp|O04682|PTI6_SOLLC^O04682^Q:891-379,H:80-243^45.09%ID^E:4e-25^RecName: Full=Pathogenesis-related genes transcriptional activator PTI6;^Eukaryota; Viridiplantae; Streptophyta; Embryophyta; Tracheophyta; Spermatophyta; Magnoliophyta; eudicotyledons; core eudicotyledons; asterids; lamiids; Solanales; Solanaceae; Solanoideae; Solaneae; Solanum; Lycopersicon	.	m.120534	361-1209[-]	sp|O04682|PTI6_SOLLC^O04682^Q:94-277,H:73-243^44.62%ID^E:1e-35^RecName: Full=Pathogenesis-related genes transcriptional activator PTI6;^Eukaryota; Viridiplantae; Streptophyta; Embryophyta; Tracheophyta; Spermatophyta; Magnoliophyta; eudicotyledons; core eudicotyledons; asterids; lamiids; Solanales; Solanaceae; Solanoideae; Solaneae; Solanum; Lycopersicon	PF00847.15^AP2^AP2 domain^124-173^E:3.8e-18	.	.	.	GO:0005634^cellular_component^nucleus`GO:0003677^molecular_function^DNA binding`GO:0003700^molecular_function^sequence-specific DNA binding transcription factor activity`GO:0006952^biological_process^defense response`GO:0006351^biological_process^transcription, DNA-dependent
Aipa25275_comp0_c0_seq1	0.489436	1.69046	-0.469778	1.79555	-0.636773	-0.219955	-1.01128	-0.0636486	-0.895057	0.0476808	.	.	m.121102	111-1994[-]	.	PF01764.20^Lipase_3^Lipase (class 3)^49-197^E:2e-16	.	.	.	.
Aipa27848_comp0_c0_seq1	0.336254	1.27245	-0.3686	1.00252	-1.16284	-0.736777	0.018873	0.972197	-0.648966	-0.148874	sp|Q9FH57|GATA5_ARATH^Q9FH57^Q:1295-699,H:100-317^50.91%ID^E:3e-45^RecName: Full=GATA transcription factor 5;^Eukaryota; Viridiplantae; Streptophyta; Embryophyta; Tracheophyta; Spermatophyta; Magnoliophyta; eudicotyledons; core eudicotyledons; rosids; malvids; Brassicales; Brassicaceae; Camelineae; Arabidopsis	.	m.126217	645-1625[-]	sp|Q9FH57|GATA5_ARATH^Q9FH57^Q:8-309,H:5-317^42.9%ID^E:9e-55^RecName: Full=GATA transcription factor 5;^Eukaryota; Viridiplantae; Streptophyta; Embryophyta; Tracheophyta; Spermatophyta; Magnoliophyta; eudicotyledons; core eudicotyledons; rosids; malvids; Brassicales; Brassicaceae; Camelineae; Arabidopsis	PF00320.22^GATA^GATA zinc finger^243-276^E:5.5e-16	.	.	.	GO:0005634^cellular_component^nucleus`GO:0046872^molecular_function^metal ion binding`GO:0043565^molecular_function^sequence-specific DNA binding`GO:0003700^molecular_function^sequence-specific DNA binding transcription factor activity`GO:0008270^molecular_function^zinc ion binding`GO:0045893^biological_process^positive regulation of transcription, DNA-dependent`GO:0006351^biological_process^tran…
Aipa28307_comp0_c1_seq1	-0.315288	1.89747	0.0633272	1.464	-0.965873	0.293456	0.290904	-0.381112	-1.09497	-0.724518	sp|Q9LQR0|LBD1_ARATH^Q9LQR0^Q:843-322,H:31-189^61.02%ID^E:5e-67^RecName: Full=LOB domain-containing protein 1;^Eukaryota; Viridiplantae; Streptophyta; Embryophyta; Tracheophyta; Spermatophyta; Magnoliophyta; eudicotyledons; core eudicotyledons; rosids; malvids; Brassicales; Brassicaceae; Camelineae; Arabidopsis	.	m.127404	319-939[-]	sp|Q9LQR0|LBD1_ARATH^Q9LQR0^Q:31-206,H:29-189^61.45%ID^E:5e-73^RecName: Full=LOB domain-containing protein 1;^Eukaryota; Viridiplantae; Streptophyta; Embryophyta; Tracheophyta; Spermatophyta; Magnoliophyta; eudicotyledons; core eudicotyledons; rosids; malvids; Brassicales; Brassicaceae; Camelineae; Arabidopsis	PF03195.9^DUF260^Protein of unknown function DUF260^35-134^E:2.3e-39	.	.	NOG253680^Fibroblast growth factor 16	GO:0005739^cellular_component^mitochondrion
Aipa28591_comp0_c0_seq1	0.588005	2.20942	-0.431942	1.41156	-0.875843	-0.679996	-0.407866	-0.126539	-0.174689	-0.579638	sp|Q9SKB2|SBIR1_ARATH^Q9SKB2^Q:2113-278,H:35-641^60.93%ID^E:0^RecName: Full=Leucine-rich repeat receptor-like serine/threonine/tyrosine-protein kinase SOBIR1;^Eukaryota; Viridiplantae; Streptophyta; Embryophyta; Tracheophyta; Spermatophyta; Magnoliophyta; eudicotyledons; core eudicotyledons; rosids; malvids; Brassicales; Brassicaceae; Camelineae; Arabidopsis	.	m.128261	257-2209[-]	sp|Q9SKB2|SBIR1_ARATH^Q9SKB2^Q:15-644,H:15-641^61.07%ID^E:0^RecName: Full=Leucine-rich repeat receptor-like serine/threonine/tyrosine-protein kinase SOBIR1;^Eukaryota; Viridiplantae; Streptophyta; Embryophyta; Tracheophyta; Spermatophyta; Magnoliophyta; eudicotyledons; core eudicotyledons; rosids; malvids; Brassicales; Brassicaceae; Camelineae; Arabidopsis	PF12799.2^LRR_4^Leucine Rich repeats (2 copies)^112-149^E:3.1e-07`PF13855.1^LRR_8^Leucine rich repeat^113-172^E:2.9e-07`PF13504.1^LRR_7^Leucine rich repeat^113-126^E:7.1`PF00560.28^LRR_1^Leucine Rich Repeat^114-135^E:0.28`PF12799.2^LRR_4^Leucine Rich repeats (2 copies)^136-179^E:1e-07`PF00560.28^LRR_1^Leucine Rich Repeat^137-159^E:0.05`PF13504.1^LRR_7^Leucine rich repeat^137-149^E:130`PF13504.1^L…	.	.	COG0515^Serine/threonine protein kinase	GO:0016021^cellular_component^integral to membrane`GO:0005886^cellular_component^plasma membrane`GO:0005524^molecular_function^ATP binding`GO:0004674^molecular_function^protein serine/threonine kinase activity`GO:0004713^molecular_function^protein tyrosine kinase activity`GO:0004714^molecular_function^transmembrane receptor protein tyrosine kinase activity`GO:0006952^biological_process^defense re…
Aipa290_comp0_c0_seq1	-0.964626	2.30594	-0.432324	1.12088	-0.926814	-0.747493	0.284054	0.195752	0.117412	-0.505682	.	.	m.79369	154-804[-]	.	PF14364.1^DUF4408^Domain of unknown function (DUF4408)^8-36^E:9e-11`PF05553.6^DUF761^Cotton fibre expressed protein^180-215^E:2.8e-15	.	.	.	.
Aipa30556_comp0_c0_seq1	-0.491182	3.08953	-0.349701	1.03251	-0.468057	-0.513032	-0.180544	-0.489361	-0.282876	-0.481167	sp|Q9SPV4|SAMT_CLABR^Q9SPV4^Q:1250-192,H:24-358^58.03%ID^E:3e-138^RecName: Full=Salicylate O-methyltransferase;^Eukaryota; Viridiplantae; Streptophyta; Embryophyta; Tracheophyta; Spermatophyta; Magnoliophyta; eudicotyledons; core eudicotyledons; rosids; malvids; Myrtales; Onagraceae; Clarkia	.	m.131524	189-1250[-]	sp|Q9SPV4|SAMT_CLABR^Q9SPV4^Q:1-353,H:24-358^58.03%ID^E:2e-145^RecName: Full=Salicylate O-methyltransferase;^Eukaryota; Viridiplantae; Streptophyta; Embryophyta; Tracheophyta; Spermatophyta; Magnoliophyta; eudicotyledons; core eudicotyledons; rosids; malvids; Myrtales; Onagraceae; Clarkia	PF03492.10^Methyltransf_7^SAM dependent carboxyl methyltransferase^15-352^E:2.3e-124	.	.	.	GO:0046872^molecular_function^metal ion binding`GO:0008168^molecular_function^methyltransferase activity
Aipa33737_comp0_c0_seq1	0.102991	2.14243	-0.385023	1.52527	-0.588067	-0.471766	-0.244948	-0.246875	-0.430644	-0.654892	sp|Q9ZT66|E134_MAIZE^Q9ZT66^Q:819-250,H:26-218^38.78%ID^E:9e-39^RecName: Full=Endo-1,3;1,4-beta-D-glucanase;^Eukaryota; Viridiplantae; Streptophyta; Embryophyta; Tracheophyta; Spermatophyta; Magnoliophyta; Liliopsida; Poales; Poaceae; PACMAD clade; Panicoideae; Andropogoneae; Zea	.	m.136003	109-825[-]	sp|Q9ZT66|E134_MAIZE^Q9ZT66^Q:3-192,H:26-218^38.78%ID^E:2e-39^RecName: Full=Endo-1,3;1,4-beta-D-glucanase;^Eukaryota; Viridiplantae; Streptophyta; Embryophyta; Tracheophyta; Spermatophyta; Magnoliophyta; Liliopsida; Poales; Poaceae; PACMAD clade; Panicoideae; Andropogoneae; Zea	PF01738.13^DLH^Dienelactone hydrolase family^31-236^E:4.6e-29`PF12695.2^Abhydrolase_5^Alpha/beta hydrolase family^56-205^E:1.6e-15	.	.	.	GO:0005576^cellular_component^extracellular region`GO:0016787^molecular_function^hydrolase activity
Aipa34462_comp0_c0_seq3	-0.145054	1.8353	-0.0867498	1.86593	-0.691528	-0.77256	0.387586	-0.337752	-0.758726	-0.733032	sp|Q9SX98|LHTL8_ARATH^Q9SX98^Q:1749-538,H:83-483^51.49%ID^E:4e-118^RecName: Full=Lysine histidine transporter-like 8;^Eukaryota; Viridiplantae; Streptophyta; Embryophyta; Tracheophyta; Spermatophyta; Magnoliophyta; eudicotyledons; core eudicotyledons; rosids; malvids; Brassicales; Brassicaceae; Camelineae; Arabidopsis	.	m.137598	433-1998[-]	sp|Q9SX98|LHTL8_ARATH^Q9SX98^Q:84-521,H:83-517^48.86%ID^E:2e-144^RecName: Full=Lysine histidine transporter-like 8;^Eukaryota; Viridiplantae; Streptophyta; Embryophyta; Tracheophyta; Spermatophyta; Magnoliophyta; eudicotyledons; core eudicotyledons; rosids; malvids; Brassicales; Brassicaceae; Camelineae; Arabidopsis	PF01490.13^Aa_trans^Transmembrane amino acid transporter protein^97-503^E:2.6e-56	.	.	.	GO:0016021^cellular_component^integral to membrane`GO:0005886^cellular_component^plasma membrane`GO:0006865^biological_process^amino acid transport
Aipa35528_comp0_c0_seq1	-0.00968806	1.74311	-0.467594	2.15058	-0.607864	-0.378331	-0.484983	-0.705241	-0.221832	-0.440351	.	.	m.139123	304-960[-]	.	.	.	.	.	.
Aipa35561_comp0_c0_seq2	0.486613	1.58145	0.324953	1.81716	-0.314184	-0.600477	-0.757781	-0.616449	-0.686147	-0.545783	sp|O65351|SUBL_ARATH^O65351^Q:2545-266,H:23-757^45.12%ID^E:0^RecName: Full=Subtilisin-like protease;^Eukaryota; Viridiplantae; Streptophyta; Embryophyta; Tracheophyta; Spermatophyta; Magnoliophyta; eudicotyledons; core eudicotyledons; rosids; malvids; Brassicales; Brassicaceae; Camelineae; Arabidopsis	.	m.139183	260-2611[-]	sp|O65351|SUBL_ARATH^O65351^Q:11-782,H:1-757^45.01%ID^E:0^RecName: Full=Subtilisin-like protease;^Eukaryota; Viridiplantae; Streptophyta; Embryophyta; Tracheophyta; Spermatophyta; Magnoliophyta; eudicotyledons; core eudicotyledons; rosids; malvids; Brassicales; Brassicaceae; Camelineae; Arabidopsis	PF05922.11^Inhibitor_I9^Peptidase inhibitor I9^32-114^E:2.4e-15`PF00082.17^Peptidase_S8^Subtilase family^147-633^E:2.8e-38`PF02225.17^PA^PA domain^407-461^E:4.8e-06	.	.	COG1404^Subtilisin-like serine proteases	GO:0048046^cellular_component^apoplast`GO:0009505^cellular_component^plant-type cell wall`GO:0004252^molecular_function^serine-type endopeptidase activity`GO:0080001^biological_process^mucilage extrusion from seed coat`GO:0048359^biological_process^mucilage metabolic process involved seed coat development`GO:0043086^biological_process^negative regulation of catalytic activity`GO:0006508^biologica…
Aipa35572_comp0_c0_seq3	0.0767288	2.00006	-0.6036	1.78693	-0.750237	-0.658163	-0.112536	-0.20802	-0.542217	-0.296685	sp|Q8VZG8|Y4885_ARATH^Q8VZG8^Q:1614-364,H:621-1041^49.18%ID^E:2e-117^RecName: Full=Probable LRR receptor-like serine/threonine-protein kinase At4g08850;^Eukaryota; Viridiplantae; Streptophyta; Embryophyta; Tracheophyta; Spermatophyta; Magnoliophyta; eudicotyledons; core eudicotyledons; rosids; malvids; Brassicales; Brassicaceae; Camelineae; Arabidopsis	.	m.139212	262-1785[-]	sp|Q8VZG8|Y4885_ARATH^Q8VZG8^Q:3-474,H:566-1041^48.65%ID^E:6e-137^RecName: Full=Probable LRR receptor-like serine/threonine-protein kinase At4g08850;^Eukaryota; Viridiplantae; Streptophyta; Embryophyta; Tracheophyta; Spermatophyta; Magnoliophyta; eudicotyledons; core eudicotyledons; rosids; malvids; Brassicales; Brassicaceae; Camelineae; Arabidopsis	PF13504.1^LRR_7^Leucine rich repeat^11-24^E:4.9`PF00560.28^LRR_1^Leucine Rich Repeat^12-34^E:0.0054`PF13855.1^LRR_8^Leucine rich repeat^36-95^E:2.3e-10`PF13504.1^LRR_7^Leucine rich repeat^37-48^E:290`PF13516.1^LRR_6^Leucine Rich repeat^58-79^E:0.012`PF00560.28^LRR_1^Leucine Rich Repeat^60-81^E:0.0023`PF13504.1^LRR_7^Leucine rich repeat^60-72^E:16`PF13504.1^LRR_7^Leucine rich repeat^84-97^E:3300`P…	.	.	COG0515^Serine/threonine protein kinase	GO:0016021^cellular_component^integral to membrane`GO:0005886^cellular_component^plasma membrane`GO:0009506^cellular_component^plasmodesma`GO:0005524^molecular_function^ATP binding`GO:0004674^molecular_function^protein serine/threonine kinase activity`GO:0004713^molecular_function^protein tyrosine kinase activity
Aipa35597_comp0_c0_seq4	-0.0232638	1.3625	-0.397262	2.24999	-0.287589	-0.775696	-0.236141	-0.680441	-0.444273	-0.321415	sp|O65351|SUBL_ARATH^O65351^Q:2493-325,H:65-752^42.8%ID^E:1e-178^RecName: Full=Subtilisin-like protease;^Eukaryota; Viridiplantae; Streptophyta; Embryophyta; Tracheophyta; Spermatophyta; Magnoliophyta; eudicotyledons; core eudicotyledons; rosids; malvids; Brassicales; Brassicaceae; Camelineae; Arabidopsis	.	m.139275	304-2493[-]	sp|O65351|SUBL_ARATH^O65351^Q:1-725,H:65-754^42.68%ID^E:0^RecName: Full=Subtilisin-like protease;^Eukaryota; Viridiplantae; Streptophyta; Embryophyta; Tracheophyta; Spermatophyta; Magnoliophyta; eudicotyledons; core eudicotyledons; rosids; malvids; Brassicales; Brassicaceae; Camelineae; Arabidopsis	PF05922.11^Inhibitor_I9^Peptidase inhibitor I9^1-41^E:7.4e-07`PF00082.17^Peptidase_S8^Subtilase family^72-563^E:2e-38	.	.	COG1404^Subtilisin-like serine proteases	GO:0048046^cellular_component^apoplast`GO:0009505^cellular_component^plant-type cell wall`GO:0004252^molecular_function^serine-type endopeptidase activity`GO:0080001^biological_process^mucilage extrusion from seed coat`GO:0048359^biological_process^mucilage metabolic process involved seed coat development`GO:0043086^biological_process^negative regulation of catalytic activity`GO:0006508^biologica…
Aipa35870_comp0_c0_seq1	0.575184	2.33927	-0.03948	1.64404	-0.341974	-0.784373	-0.720093	-0.56651	-0.594535	-0.540042	sp|Q9LF37|CLPB3_ARATH^Q9LF37^Q:2410-248,H:230-957^62.07%ID^E:0^RecName: Full=Chaperone protein ClpB3, chloroplastic;^Eukaryota; Viridiplantae; Streptophyta; Embryophyta; Tracheophyta; Spermatophyta; Magnoliophyta; eudicotyledons; core eudicotyledons; rosids; malvids; Brassicales; Brassicaceae; Camelineae; Arabidopsis	.	m.139666	245-2956[-]	sp|Q9LF37|CLPB3_ARATH^Q9LF37^Q:183-903,H:230-957^62.07%ID^E:0^RecName: Full=Chaperone protein ClpB3, chloroplastic;^Eukaryota; Viridiplantae; Streptophyta; Embryophyta; Tracheophyta; Spermatophyta; Magnoliophyta; eudicotyledons; core eudicotyledons; rosids; malvids; Brassicales; Brassicaceae; Camelineae; Arabidopsis	PF01419.12^Jacalin^Jacalin-like lectin domain^16-167^E:7.1e-23`PF00004.24^AAA^ATPase family associated with various cellular activities (AAA)^234-365^E:2.6e-14`PF07728.9^AAA_5^AAA domain (dynein-related subfamily)^234-314^E:4.3e-05`PF07724.9^AAA_2^AAA domain (Cdc48 subfamily)^629-793^E:9.6e-48`PF00158.21^Sigma54_activat^Sigma-54 interaction domain^629-753^E:2.2e-09`PF07728.9^AAA_5^AAA domain (dyn…	.	.	COG0542^ATPases with chaperone activity, ATP-binding subunit	GO:0009570^cellular_component^chloroplast stroma`GO:0005524^molecular_function^ATP binding`GO:0017111^molecular_function^nucleoside-triphosphatase activity`GO:0009658^biological_process^chloroplast organization`GO:0016485^biological_process^protein processing`GO:0009408^biological_process^response to heat
Aipa3643_comp1_c0_seq12	-0.367655	1.81368	-0.127221	1.0103	-0.727216	-0.696708	-0.397437	0.16188	-0.439567	0.251952	sp|Q9FIZ3|GSO2_ARATH^Q9FIZ3^Q:4215-1666,H:76-863^29.97%ID^E:4e-63^RecName: Full=LRR receptor-like serine/threonine-protein kinase GSO2;^Eukaryota; Viridiplantae; Streptophyta; Embryophyta; Tracheophyta; Spermatophyta; Magnoliophyta; eudicotyledons; core eudicotyledons; rosids; malvids; Brassicales; Brassicaceae; Camelineae; Arabidopsis`sp|Q9FIZ3|GSO2_ARATH^Q9FIZ3^Q:4242-2179,H:140-792^31.37%ID^E:…	.	m.84829	1396-4242[-]	sp|Q9FIZ3|GSO2_ARATH^Q9FIZ3^Q:10-854,H:76-856^31.43%ID^E:1e-83^RecName: Full=LRR receptor-like serine/threonine-protein kinase GSO2;^Eukaryota; Viridiplantae; Streptophyta; Embryophyta; Tracheophyta; Spermatophyta; Magnoliophyta; eudicotyledons; core eudicotyledons; rosids; malvids; Brassicales; Brassicaceae; Camelineae; Arabidopsis`sp|Q9FIZ3|GSO2_ARATH^Q9FIZ3^Q:2-683,H:165-835^32.22%ID^E:3e-74^R…	PF13504.1^LRR_7^Leucine rich repeat^6-17^E:420`PF13504.1^LRR_7^Leucine rich repeat^31-41^E:59`PF13855.1^LRR_8^Leucine rich repeat^80-138^E:1e-07`PF13504.1^LRR_7^Leucine rich repeat^81-92^E:69`PF13504.1^LRR_7^Leucine rich repeat^104-117^E:100`PF13516.1^LRR_6^Leucine Rich repeat^127-147^E:1.1`PF13855.1^LRR_8^Leucine rich repeat^128-186^E:3e-07`PF00560.28^LRR_1^Leucine Rich Repeat^128-149^E:0.059`PF…	.	.	COG4886^Leucine-rich repeat (LRR) protein	GO:0016021^cellular_component^integral to membrane`GO:0005524^molecular_function^ATP binding`GO:0004674^molecular_function^protein serine/threonine kinase activity`GO:0009790^biological_process^embryo development`GO:0009553^biological_process^embryo sac development`GO:0008544^biological_process^epidermis development
Aipa39429_comp1_c0_seq3	-0.19577	1.4945	-0.582199	2.28119	-0.272102	-0.840772	-0.319809	-0.460068	-0.255881	-0.416178	.	.	m.145018	248-2647[-]	.	PF05659.6^RPW8^Arabidopsis broad-spectrum mildew resistance protein RPW8^39-176^E:2.1e-25`PF00168.25^C2^C2 domain^245-322^E:2.9e-12`PF02893.15^GRAM^GRAM domain^386-449^E:1.5e-14	.	.	.	.
Aipa39920_comp0_c0_seq1	0.506376	1.46162	-0.9295	0.796755	-1.53429	0.672593	-0.625102	0.10385	-0.0123018	0.215996	sp|Q9LM76|PUB44_ARATH^Q9LM76^Q:2538-211,H:24-790^27.49%ID^E:6e-63^RecName: Full=U-box domain-containing protein 44;^Eukaryota; Viridiplantae; Streptophyta; Embryophyta; Tracheophyta; Spermatophyta; Magnoliophyta; eudicotyledons; core eudicotyledons; rosids; malvids; Brassicales; Brassicaceae; Camelineae; Arabidopsis	.	m.145712	163-3285[-]	sp|Q9LM76|PUB44_ARATH^Q9LM76^Q:250-1029,H:24-794^27.48%ID^E:4e-70^RecName: Full=U-box domain-containing protein 44;^Eukaryota; Viridiplantae; Streptophyta; Embryophyta; Tracheophyta; Spermatophyta; Magnoliophyta; eudicotyledons; core eudicotyledons; rosids; malvids; Brassicales; Brassicaceae; Camelineae; Arabidopsis	PF04564.10^U-box^U-box domain^252-322^E:9.4e-12	.	.	.	GO:0005737^cellular_component^cytoplasm`GO:0005634^cellular_component^nucleus`GO:0005886^cellular_component^plasma membrane`GO:0000151^cellular_component^ubiquitin ligase complex`GO:0004842^molecular_function^ubiquitin-protein ligase activity`GO:0010150^biological_process^leaf senescence`GO:0090359^biological_process^negative regulation of abscisic acid biosynthetic process`GO:0010380^biological_…
Aipa40426_comp1_c0_seq1	-0.397046	2.17329	-0.124908	1.27615	0.401138	-0.0311573	-0.786372	-0.419182	-0.705642	-0.794185	.	.	m.146427	2-1396[+]	.	PF01988.14^VIT1^VIT family^329-426^E:7.9e-09	.	.	.	.
Aipa40795_comp2_c0_seq1	0.425585	2.11013	-0.14854	1.74237	0.0430471	-0.639229	-0.827759	-0.594134	-0.587765	-0.678463	sp|Q9SD53|Y3720_ARATH^Q9SD53^Q:1638-463,H:38-406^25.48%ID^E:1e-23^RecName: Full=UPF0481 protein At3g47200;^Eukaryota; Viridiplantae; Streptophyta; Embryophyta; Tracheophyta; Spermatophyta; Magnoliophyta; eudicotyledons; core eudicotyledons; rosids; malvids; Brassicales; Brassicaceae; Camelineae; Arabidopsis	.	m.146889	187-1704[-]	sp|Q9SD53|Y3720_ARATH^Q9SD53^Q:23-484,H:38-451^24.39%ID^E:8e-29^RecName: Full=UPF0481 protein At3g47200;^Eukaryota; Viridiplantae; Streptophyta; Embryophyta; Tracheophyta; Spermatophyta; Magnoliophyta; eudicotyledons; core eudicotyledons; rosids; malvids; Brassicales; Brassicaceae; Camelineae; Arabidopsis	PF03140.10^DUF247^Plant protein of unknown function^33-480^E:2.4e-73	.	.	.	GO:0016021^cellular_component^integral to membrane`GO:0005886^cellular_component^plasma membrane
Aipa4082_comp0_c0_seq1	-0.826537	1.4937	0.0743123	1.43657	-1.19567	0.821358	-0.200337	-0.33876	-0.560677	-0.481578	sp|Q9UI10|EI2BD_HUMAN^Q9UI10^Q:1608-427,H:129-517^46.37%ID^E:7e-99^RecName: Full=Translation initiation factor eIF-2B subunit delta;^Eukaryota; Metazoa; Chordata; Craniata; Vertebrata; Euteleostomi; Mammalia; Eutheria; Euarchontoglires; Primates; Haplorrhini; Catarrhini; Hominidae; Homo	.	m.85866	397-2430[-]	sp|Q9UI10|EI2BD_HUMAN^Q9UI10^Q:223-674,H:101-523^44.2%ID^E:5e-113^RecName: Full=Translation initiation factor eIF-2B subunit delta;^Eukaryota; Metazoa; Chordata; Craniata; Vertebrata; Euteleostomi; Mammalia; Eutheria; Euarchontoglires; Primates; Haplorrhini; Catarrhini; Hominidae; Homo	PF01008.12^IF-2B^Initiation factor 2 subunit family^369-660^E:4.3e-80	.	.	COG1184^Translation initiation factor 2B subunit, eIF-2B alpha/beta/delta family	GO:0005829^cellular_component^cytosol`GO:0005851^cellular_component^eukaryotic translation initiation factor 2B complex`GO:0005085^molecular_function^guanyl-nucleotide exchange factor activity`GO:0003743^molecular_function^translation initiation factor activity`GO:0031369^molecular_function^translation initiation factor binding`GO:0042552^biological_process^myelination`GO:0032057^biological_proce…
Aipa41315_comp1_c0_seq3	-0.546801	2.54604	-0.733624	0.729067	-0.760964	-0.498956	0.0888551	-0.293905	0.672109	-0.535409	sp|Q9P7J5|YJNA_SCHPO^Q9P7J5^Q:531-1,H:68-244^54.75%ID^E:2e-54^RecName: Full=Uncharacterized AAA domain-containing protein C24B10.10c;^Eukaryota; Fungi; Dikarya; Ascomycota; Taphrinomycotina; Schizosaccharomycetes; Schizosaccharomycetales; Schizosaccharomycetaceae; Schizosaccharomyces	.	m.147434	1-1638[-]	sp|Q9P7J5|YJNA_SCHPO^Q9P7J5^Q:370-546,H:68-244^54.75%ID^E:5e-56^RecName: Full=Uncharacterized AAA domain-containing protein C24B10.10c;^Eukaryota; Fungi; Dikarya; Ascomycota; Taphrinomycotina; Schizosaccharomycetes; Schizosaccharomycetales; Schizosaccharomycetaceae; Schizosaccharomyces	PF00004.24^AAA^ATPase family associated with various cellular activities (AAA)^428-546^E:1.2e-34`PF05496.7^RuvB_N^Holliday junction DNA helicase ruvB N-terminus^428-495^E:1.7e-05	.	.	COG0464^ATPases of the AAA+ class	GO:0005741^cellular_component^mitochondrial outer membrane`GO:0005524^molecular_function^ATP binding`GO:0016887^molecular_function^ATPase activity`GO:0006626^biological_process^protein targeting to mitochondrion
Aipa41591_comp1_c0_seq1	-0.325255	2.7341	-0.403369	1.47926	-0.48005	-0.520899	-0.35822	-0.409102	-0.421285	-0.492233	sp|Q8S9L6|CRK29_ARATH^Q8S9L6^Q:698-48,H:38-253^42.01%ID^E:6e-41^RecName: Full=Cysteine-rich receptor-like protein kinase 29;^Eukaryota; Viridiplantae; Streptophyta; Embryophyta; Tracheophyta; Spermatophyta; Magnoliophyta; eudicotyledons; core eudicotyledons; rosids; malvids; Brassicales; Brassicaceae; Camelineae; Arabidopsis	.	m.148196	3-848[-]	sp|Q8S9L6|CRK29_ARATH^Q8S9L6^Q:51-282,H:38-268^40.6%ID^E:4e-46^RecName: Full=Cysteine-rich receptor-like protein kinase 29;^Eukaryota; Viridiplantae; Streptophyta; Embryophyta; Tracheophyta; Spermatophyta; Magnoliophyta; eudicotyledons; core eudicotyledons; rosids; malvids; Brassicales; Brassicaceae; Camelineae; Arabidopsis	PF01657.12^Stress-antifung^Salt stress response/antifungal^44-147^E:2.1e-25`PF01657.12^Stress-antifung^Salt stress response/antifungal^159-263^E:5.5e-21	.	.	COG0515^Serine/threonine protein kinase	GO:0016021^cellular_component^integral to membrane`GO:0005886^cellular_component^plasma membrane`GO:0005773^cellular_component^vacuole`GO:0005524^molecular_function^ATP binding`GO:0004674^molecular_function^protein serine/threonine kinase activity`GO:0009737^biological_process^response to abscisic acid stimulus
Aipa41624_comp0_c0_seq2	-0.00533163	2.18755	-0.383253	1.75651	-0.771934	-0.637442	-0.435705	-0.531194	0.2112	-0.662995	sp|Q54DY9|BCS1B_DICDI^Q54DY9^Q:1390-713,H:163-398^31.71%ID^E:1e-28^RecName: Full=Probable mitochondrial chaperone BCS1-B;^Eukaryota; Amoebozoa; Mycetozoa; Dictyosteliida; Dictyostelium	.	m.148342	446-1615[-]	sp|Q54DY9|BCS1B_DICDI^Q54DY9^Q:76-301,H:163-398^31.71%ID^E:8e-30^RecName: Full=Probable mitochondrial chaperone BCS1-B;^Eukaryota; Amoebozoa; Mycetozoa; Dictyosteliida; Dictyostelium	PF14363.1^AAA_assoc^Domain associated at C-terminal with AAA^4-34^E:0.00011`PF00004.24^AAA^ATPase family associated with various cellular activities (AAA)^163-298^E:1.9e-17	.	.	COG0465^ATP-dependent Zn proteases	GO:0016021^cellular_component^integral to membrane`GO:0005743^cellular_component^mitochondrial inner membrane`GO:0005739^cellular_component^mitochondrion`GO:0005524^molecular_function^ATP binding`GO:0016887^molecular_function^ATPase activity`GO:0051131^biological_process^chaperone-mediated protein complex assembly
Aipa41825_comp0_c0_seq2	-0.65647	1.11081	-0.174701	1.84539	0.353973	-0.895765	-0.500651	0.193384	-0.7471	-0.377426	.	.	m.148892	288-863[-]	.	PF06749.7^DUF1218^Protein of unknown function (DUF1218)^61-158^E:3.9e-27	.	.	.	.
Aipa43529_comp0_c0_seq15	-0.458598	1.42932	-0.762877	1.85441	-0.786471	-0.875151	-0.446394	0.131248	0.0604664	0.177622	sp|Q9SFX2|PUB43_ARATH^Q9SFX2^Q:2611-494,H:29-775^27.23%ID^E:2e-31^RecName: Full=U-box domain-containing protein 43;^Eukaryota; Viridiplantae; Streptophyta; Embryophyta; Tracheophyta; Spermatophyta; Magnoliophyta; eudicotyledons; core eudicotyledons; rosids; malvids; Brassicales; Brassicaceae; Camelineae; Arabidopsis	.	m.151667	362-3403[-]	sp|Q9SFX2|PUB43_ARATH^Q9SFX2^Q:265-970,H:29-775^27.52%ID^E:8e-35^RecName: Full=U-box domain-containing protein 43;^Eukaryota; Viridiplantae; Streptophyta; Embryophyta; Tracheophyta; Spermatophyta; Magnoliophyta; eudicotyledons; core eudicotyledons; rosids; malvids; Brassicales; Brassicaceae; Camelineae; Arabidopsis	PF04564.10^U-box^U-box domain^265-329^E:1.9e-14	.	.	.	GO:0005886^cellular_component^plasma membrane`GO:0000151^cellular_component^ubiquitin ligase complex`GO:0004842^molecular_function^ubiquitin-protein ligase activity
Aipa44498_comp0_c0_seq1	0.140901	1.78222	-0.413497	1.88901	0.0308214	-0.327879	-0.624954	-0.560271	-0.573207	-0.702104	.	.	m.153948	2-523[-]	.	PF03108.10^DBD_Tnp_Mut^MuDR family transposase^100-166^E:9e-16	.	.	.	.
Aipa45242_comp0_c0_seq1	-0.26156	1.73342	-0.941261	1.67828	-0.445387	-0.052916	0.692503	-0.653571	-0.541437	-0.717451	sp|Q03773|E13A_SOYBN^Q03773^Q:1301-252,H:1-347^67.71%ID^E:1e-165^RecName: Full=Glucan endo-1,3-beta-glucosidase;^Eukaryota; Viridiplantae; Streptophyta; Embryophyta; Tracheophyta; Spermatophyta; Magnoliophyta; eudicotyledons; core eudicotyledons; rosids; fabids; Fabales; Fabaceae; Papilionoideae; Phaseoleae; Glycine	.	m.155414	249-1301[-]	sp|Q03773|E13A_SOYBN^Q03773^Q:1-350,H:1-347^67.71%ID^E:3e-167^RecName: Full=Glucan endo-1,3-beta-glucosidase;^Eukaryota; Viridiplantae; Streptophyta; Embryophyta; Tracheophyta; Spermatophyta; Magnoliophyta; eudicotyledons; core eudicotyledons; rosids; fabids; Fabales; Fabaceae; Papilionoideae; Phaseoleae; Glycine	PF00332.13^Glyco_hydro_17^Glycosyl hydrolases family 17^36-348^E:4.6e-126	.	.	.	GO:0005773^cellular_component^vacuole`GO:0043169^molecular_function^cation binding`GO:0042973^molecular_function^glucan endo-1,3-beta-D-glucosidase activity`GO:0005975^biological_process^carbohydrate metabolic process`GO:0006952^biological_process^defense response
Aipa47001_comp1_c0_seq1	0.0172999	2.17395	-0.229888	1.66234	-0.469365	-0.368676	-0.780504	-0.607246	-0.262544	-0.40496	sp|Q43007|PLDA1_ORYSJ^Q43007^Q:772-26,H:1-259^34.69%ID^E:5e-34^RecName: Full=Phospholipase D alpha 1;^Eukaryota; Viridiplantae; Streptophyta; Embryophyta; Tracheophyta; Spermatophyta; Magnoliophyta; Liliopsida; Poales; Poaceae; BEP clade; Ehrhartoideae; Oryzeae; Oryza	.	m.158416	2-808[-]	sp|Q43007|PLDA1_ORYSJ^Q43007^Q:13-261,H:1-259^34.69%ID^E:5e-34^RecName: Full=Phospholipase D alpha 1;^Eukaryota; Viridiplantae; Streptophyta; Embryophyta; Tracheophyta; Spermatophyta; Magnoliophyta; Liliopsida; Poales; Poaceae; BEP clade; Ehrhartoideae; Oryzeae; Oryza	.	.	.	COG1502^Phosphatidylserine/phosphatidylglycerophosphate/cardiolipin synthases and related enzymes	GO:0009941^cellular_component^chloroplast envelope`GO:0030136^cellular_component^clathrin-coated vesicle`GO:0005739^cellular_component^mitochondrion`GO:0005634^cellular_component^nucleus`GO:0005886^cellular_component^plasma membrane`GO:0005509^molecular_function^calcium ion binding`GO:0070290^molecular_function^NAPE-specific phospholipase D activity`GO:0005546^molecular_function^phosphatidylinosi…
Aipa47687_comp0_c0_seq2	-0.144291	2.48501	-0.551778	1.1236	-1.07817	-0.0681373	-0.404815	-0.418176	0.140283	-0.303278	sp|Q9SFX2|PUB43_ARATH^Q9SFX2^Q:2376-211,H:28-785^25.42%ID^E:5e-35^RecName: Full=U-box domain-containing protein 43;^Eukaryota; Viridiplantae; Streptophyta; Embryophyta; Tracheophyta; Spermatophyta; Magnoliophyta; eudicotyledons; core eudicotyledons; rosids; malvids; Brassicales; Brassicaceae; Camelineae; Arabidopsis	.	m.160018	142-3099[-]	sp|Q9SFX2|PUB43_ARATH^Q9SFX2^Q:242-985,H:28-807^25.75%ID^E:5e-47^RecName: Full=U-box domain-containing protein 43;^Eukaryota; Viridiplantae; Streptophyta; Embryophyta; Tracheophyta; Spermatophyta; Magnoliophyta; eudicotyledons; core eudicotyledons; rosids; malvids; Brassicales; Brassicaceae; Camelineae; Arabidopsis	PF04564.10^U-box^U-box domain^243-309^E:1.9e-14	.	.	.	GO:0005886^cellular_component^plasma membrane`GO:0000151^cellular_component^ubiquitin ligase complex`GO:0004842^molecular_function^ubiquitin-protein ligase activity
Aipa51753_comp0_c0_seq3	0.184826	1.98941	-0.361188	0.67947	-1.32893	0.0398295	-0.415873	0.727525	-0.39433	-0.395987	sp|O04425|FCA_ARATH^O04425^Q:2316-610,H:93-629^51.2%ID^E:2e-124^RecName: Full=Flowering time control protein FCA;^Eukaryota; Viridiplantae; Streptophyta; Embryophyta; Tracheophyta; Spermatophyta; Magnoliophyta; eudicotyledons; core eudicotyledons; rosids; malvids; Brassicales; Brassicaceae; Camelineae; Arabidopsis	.	m.167700	322-2511[-]	sp|O04425|FCA_ARATH^O04425^Q:66-635,H:93-630^52.23%ID^E:2e-162^RecName: Full=Flowering time control protein FCA;^Eukaryota; Viridiplantae; Streptophyta; Embryophyta; Tracheophyta; Spermatophyta; Magnoliophyta; eudicotyledons; core eudicotyledons; rosids; malvids; Brassicales; Brassicaceae; Camelineae; Arabidopsis	PF00076.17^RRM_1^RNA recognition motif. (a.k.a. RRM, RBD, or RNP domain)^89-154^E:8.5e-18`PF14259.1^RRM_6^RNA recognition motif (a.k.a. RRM, RBD, or RNP domain)^89-152^E:1.8e-12`PF13893.1^RRM_5^RNA recognition motif. (a.k.a. RRM, RBD, or RNP domain)^103-166^E:8.4e-09`PF00076.17^RRM_1^RNA recognition motif. (a.k.a. RRM, RBD, or RNP domain)^180-245^E:6.1e-17`PF14259.1^RRM_6^RNA recognition motif (a…	.	.	.	GO:0005634^cellular_component^nucleus`GO:0000166^molecular_function^nucleotide binding`GO:0003723^molecular_function^RNA binding`GO:0030154^biological_process^cell differentiation`GO:0009908^biological_process^flower development
Aipa51952_comp0_c0_seq1	-0.537216	3.15717	-0.438964	0.795379	-0.419371	-0.527131	0.129226	-0.366356	-0.387677	-0.531742	.	.	m.167993	1-525[-]	.	PF00168.25^C2^C2 domain^12-87^E:0.029	.	.	.	.
Aipa52307_comp0_c0_seq3	0.580314	2.26129	-0.496659	1.61636	-0.0919208	-0.449383	-0.910146	-0.585989	-0.388559	-0.588106	sp|Q0JL44|SGT1_ORYSJ^Q0JL44^Q:1297-224,H:4-367^66.49%ID^E:6e-157^RecName: Full=Protein SGT1 homolog;^Eukaryota; Viridiplantae; Streptophyta; Embryophyta; Tracheophyta; Spermatophyta; Magnoliophyta; Liliopsida; Poales; Poaceae; BEP clade; Ehrhartoideae; Oryzeae; Oryza	.	m.168563	221-1294[-]	sp|Q0JL44|SGT1_ORYSJ^Q0JL44^Q:2-357,H:6-367^66.58%ID^E:3e-159^RecName: Full=Protein SGT1 homolog;^Eukaryota; Viridiplantae; Streptophyta; Embryophyta; Tracheophyta; Spermatophyta; Magnoliophyta; Liliopsida; Poales; Poaceae; BEP clade; Ehrhartoideae; Oryzeae; Oryza	PF13414.1^TPR_11^TPR repeat^3-67^E:5.8e-12`PF13371.1^TPR_9^Tetratricopeptide repeat^13-74^E:0.00012`PF00515.23^TPR_1^Tetratricopeptide repeat^36-68^E:5.2e-05`PF07719.12^TPR_2^Tetratricopeptide repeat^36-68^E:0.00035`PF13181.1^TPR_8^Tetratricopeptide repeat^37-67^E:0.5`PF00515.23^TPR_1^Tetratricopeptide repeat^71-93^E:0.018`PF07719.12^TPR_2^Tetratricopeptide repeat^71-101^E:0.017`PF04969.11^CS^CS …	.	.	COG5091^Suppressor of G2 allele of skp1 and related proteins	GO:0005737^cellular_component^cytoplasm`GO:0005634^cellular_component^nucleus`GO:0042742^biological_process^defense response to bacterium`GO:0050832^biological_process^defense response to fungus
Aipa5979_comp1_c0_seq1	-1.06919	2.7682	-0.357375	0.426283	-0.866427	-0.446743	-0.583001	-0.203475	0.371269	0.526794	sp|Q40392|TMVRN_NICGU^Q40392^Q:1636-17,H:340-911^33.28%ID^E:6e-75^RecName: Full=TMV resistance protein N;^Eukaryota; Viridiplantae; Streptophyta; Embryophyta; Tracheophyta; Spermatophyta; Magnoliophyta; eudicotyledons; core eudicotyledons; asterids; lamiids; Solanales; Solanaceae; Nicotianoideae; Nicotianeae; Nicotiana	.	m.88982	2-1657[-]	sp|Q40392|TMVRN_NICGU^Q40392^Q:8-547,H:340-911^33.28%ID^E:6e-75^RecName: Full=TMV resistance protein N;^Eukaryota; Viridiplantae; Streptophyta; Embryophyta; Tracheophyta; Spermatophyta; Magnoliophyta; eudicotyledons; core eudicotyledons; asterids; lamiids; Solanales; Solanaceae; Nicotianoideae; Nicotianeae; Nicotiana	PF00931.17^NB-ARC^NB-ARC domain^8-131^E:2.6e-16`PF13504.1^LRR_7^Leucine rich repeat^212-222^E:2700`PF07725.7^LRR_3^Leucine Rich Repeat^280-299^E:4.4e-07`PF13504.1^LRR_7^Leucine rich repeat^325-340^E:12000`PF13306.1^LRR_5^Leucine rich repeats (6 copies)^326-391^E:0.12`PF13504.1^LRR_7^Leucine rich repeat^350-365^E:130`PF13504.1^LRR_7^Leucine rich repeat^383-388^E:15000`PF13504.1^LRR_7^Leucine rich …	.	.	.	GO:0005737^cellular_component^cytoplasm`GO:0043531^molecular_function^ADP binding`GO:0005524^molecular_function^ATP binding`GO:0009626^biological_process^plant-type hypersensitive response`GO:0007165^biological_process^signal transduction
Aipa6243_comp0_c0_seq2	0.149831	2.10134	-0.374122	0.630083	-1.44615	0.714753	-0.648161	0.272739	0.00234111	-0.652258	sp|Q9ASS4|Y5838_ARATH^Q9ASS4^Q:1901-153,H:30-620^64.7%ID^E:0^RecName: Full=Probably inactive leucine-rich repeat receptor-like protein kinase At5g48380;^Eukaryota; Viridiplantae; Streptophyta; Embryophyta; Tracheophyta; Spermatophyta; Magnoliophyta; eudicotyledons; core eudicotyledons; rosids; malvids; Brassicales; Brassicaceae; Camelineae; Arabidopsis	.	m.89367	135-1970[-]	sp|Q9ASS4|Y5838_ARATH^Q9ASS4^Q:24-606,H:30-620^65.15%ID^E:0^RecName: Full=Probably inactive leucine-rich repeat receptor-like protein kinase At5g48380;^Eukaryota; Viridiplantae; Streptophyta; Embryophyta; Tracheophyta; Spermatophyta; Magnoliophyta; eudicotyledons; core eudicotyledons; rosids; malvids; Brassicales; Brassicaceae; Camelineae; Arabidopsis	PF08263.7^LRRNT_2^Leucine rich repeat N-terminal domain^23-65^E:3.1e-05`PF13504.1^LRR_7^Leucine rich repeat^74-83^E:6400`PF13504.1^LRR_7^Leucine rich repeat^95-107^E:420`PF13855.1^LRR_8^Leucine rich repeat^121-179^E:4.6e-07`PF13504.1^LRR_7^Leucine rich repeat^121-132^E:91`PF00560.28^LRR_1^Leucine Rich Repeat^122-142^E:0.22`PF13504.1^LRR_7^Leucine rich repeat^143-160^E:120`PF13504.1^LRR_7^Leucine …	.	.	COG0515^Serine/threonine protein kinase	GO:0016021^cellular_component^integral to membrane`GO:0005886^cellular_component^plasma membrane`GO:0009506^cellular_component^plasmodesma`GO:0005524^molecular_function^ATP binding`GO:0004672^molecular_function^protein kinase activity`GO:0042742^biological_process^defense response to bacterium`GO:0060548^biological_process^negative regulation of cell death`GO:0031348^biological_process^negative r…
Aipa6809_comp1_c1_seq1	0.150386	1.54937	-0.287085	1.35661	-0.448684	-1.01197	0.23234	0.287745	-1.24283	-0.0192929	.	.	m.90166	384-1703[-]	.	.	.	.	.	.
Aipa8018_comp1_c0_seq1	-0.0423363	2.83579	-0.299435	1.31735	-0.0930659	-0.47233	-0.616236	-0.64488	-0.569993	-0.483718	.	.	m.92341	142-1464[-]	sp|Q9SD53|Y3720_ARATH^Q9SD53^Q:36-428,H:46-449^25.71%ID^E:2e-23^RecName: Full=UPF0481 protein At3g47200;^Eukaryota; Viridiplantae; Streptophyta; Embryophyta; Tracheophyta; Spermatophyta; Magnoliophyta; eudicotyledons; core eudicotyledons; rosids; malvids; Brassicales; Brassicaceae; Camelineae; Arabidopsis	PF03140.10^DUF247^Plant protein of unknown function^38-426^E:9.7e-82	.	.	.	GO:0016021^cellular_component^integral to membrane`GO:0005886^cellular_component^plasma membrane
Aipa8109_comp0_c0_seq1	-0.430047	2.01157	0.392378	1.25614	-0.488487	-0.129299	-0.816316	-0.465681	-0.904688	0.101607	sp|Q40392|TMVRN_NICGU^Q40392^Q:3270-1003,H:10-762^40.58%ID^E:5e-144^RecName: Full=TMV resistance protein N;^Eukaryota; Viridiplantae; Streptophyta; Embryophyta; Tracheophyta; Spermatophyta; Magnoliophyta; eudicotyledons; core eudicotyledons; asterids; lamiids; Solanales; Solanaceae; Nicotianoideae; Nicotianeae; Nicotiana	.	m.92508	175-3315[-]	sp|Q40392|TMVRN_NICGU^Q40392^Q:16-771,H:10-762^41.83%ID^E:4e-166^RecName: Full=TMV resistance protein N;^Eukaryota; Viridiplantae; Streptophyta; Embryophyta; Tracheophyta; Spermatophyta; Magnoliophyta; eudicotyledons; core eudicotyledons; asterids; lamiids; Solanales; Solanaceae; Nicotianoideae; Nicotianeae; Nicotiana	PF01582.15^TIR^TIR domain^20-151^E:9.1e-35`PF13676.1^TIR_2^TIR domain^20-113^E:7.9e-13`PF00931.17^NB-ARC^NB-ARC domain^213-459^E:2.6e-45`PF13504.1^LRR_7^Leucine rich repeat^564-576^E:6800`PF13504.1^LRR_7^Leucine rich repeat^651-664^E:400`PF13504.1^LRR_7^Leucine rich repeat^698-715^E:14`PF13504.1^LRR_7^Leucine rich repeat^723-738^E:3500`PF13504.1^LRR_7^Leucine rich repeat^747-759^E:5600	.	.	.	GO:0005737^cellular_component^cytoplasm`GO:0043531^molecular_function^ADP binding`GO:0005524^molecular_function^ATP binding`GO:0009626^biological_process^plant-type hypersensitive response`GO:0007165^biological_process^signal transduction
Aipa8159_comp2_c0_seq1	0.74237	1.7101	-0.170737	1.91827	-0.186595	-0.411379	-0.694058	-0.848613	-0.649	-0.592867	.	.	m.92609	3-599[-]	.	PF04434.12^SWIM^SWIM zinc finger^180-198^E:0.05	.	.	.	.
Aipa9932_comp3_c1_seq1	-0.421998	1.74456	0.667351	1.2803	-0.151937	-0.597994	-0.949984	0.348739	-1.08653	-0.391654	sp|O65717|CNGC1_ARATH^O65717^Q:3169-1505,H:91-636^61.11%ID^E:0^RecName: Full=Cyclic nucleotide-gated ion channel 1;^Eukaryota; Viridiplantae; Streptophyta; Embryophyta; Tracheophyta; Spermatophyta; Magnoliophyta; eudicotyledons; core eudicotyledons; rosids; malvids; Brassicales; Brassicaceae; Camelineae; Arabidopsis`sp|O65717|CNGC1_ARATH^O65717^Q:991-2,H:83-403^54.76%ID^E:1e-104^RecName: Full=Cyc…	.	m.95442	2-3172[-]	sp|O65717|CNGC1_ARATH^O65717^Q:2-556,H:91-636^61.11%ID^E:0^RecName: Full=Cyclic nucleotide-gated ion channel 1;^Eukaryota; Viridiplantae; Streptophyta; Embryophyta; Tracheophyta; Spermatophyta; Magnoliophyta; eudicotyledons; core eudicotyledons; rosids; malvids; Brassicales; Brassicaceae; Camelineae; Arabidopsis`sp|O65717|CNGC1_ARATH^O65717^Q:728-1057,H:83-403^54.76%ID^E:1e-112^RecName: Full=Cycl…	PF00520.26^Ion_trans^Ion transport protein^50-319^E:2.9e-14`PF00027.24^cNMP_binding^Cyclic nucleotide-binding domain^428-515^E:4.7e-08`PF00612.22^IQ^IQ calmodulin-binding motif^631-648^E:0.0037`PF00520.26^Ion_trans^Ion transport protein^784-1057^E:2.3e-13	.	.	.	GO:0016021^cellular_component^integral to membrane`GO:0005886^cellular_component^plasma membrane`GO:0030552^molecular_function^cAMP binding`GO:0030553^molecular_function^cGMP binding`GO:0005221^molecular_function^intracellular cyclic nucleotide activated cation channel activity`GO:0006816^biological_process^calcium ion transport`GO:0006813^biological_process^potassium ion transport
Aipa9932_comp3_c1_seq3	-0.62146	1.23145	-0.398564	1.7258	-0.303926	-0.423468	-0.692438	-0.0200127	-0.32385	0.0297966	sp|Q9LD40|CNG13_ARATH^Q9LD40^Q:1229-381,H:400-683^55.59%ID^E:1e-93^RecName: Full=Putative cyclic nucleotide-gated ion channel 13;^Eukaryota; Viridiplantae; Streptophyta; Embryophyta; Tracheophyta; Spermatophyta; Magnoliophyta; eudicotyledons; core eudicotyledons; rosids; malvids; Brassicales; Brassicaceae; Camelineae; Arabidopsis	.	m.95445	378-1232[-]	sp|O65717|CNGC1_ARATH^O65717^Q:3-284,H:413-696^58.74%ID^E:1e-103^RecName: Full=Cyclic nucleotide-gated ion channel 1;^Eukaryota; Viridiplantae; Streptophyta; Embryophyta; Tracheophyta; Spermatophyta; Magnoliophyta; eudicotyledons; core eudicotyledons; rosids; malvids; Brassicales; Brassicaceae; Camelineae; Arabidopsis	PF00027.24^cNMP_binding^Cyclic nucleotide-binding domain^98-192^E:2e-07	.	.	.	GO:0016021^cellular_component^integral to membrane`GO:0005886^cellular_component^plasma membrane`GO:0030552^molecular_function^cAMP binding`GO:0030553^molecular_function^cGMP binding`GO:0005221^molecular_function^intracellular cyclic nucleotide activated cation channel activity`GO:0006816^biological_process^calcium ion transport`GO:0006813^biological_process^potassium ion transport
Gyn_Adur_c44301_g1_i1	0.509387	2.16735	0.0798224	0.938234	-0.20153	-0.422592	-0.541018	-0.101047	-1.00109	-0.535277	sp|Q9ZT66|E134_MAIZE^Q9ZT66^Q:720-151,H:26-218^38.27%ID^E:4e-39^RecName: Full=Endo-1,3;1,4-beta-D-glucanase;^Eukaryota; Viridiplantae; Streptophyta; Embryophyta; Tracheophyta; Spermatophyta; Magnoliophyta; Liliopsida; Poales; Poaceae; PACMAD clade; Panicoideae; Andropogoneae; Zea	.	m.9688	10-726[-]	sp|Q9ZT66|E134_MAIZE^Q9ZT66^Q:3-192,H:26-218^38.27%ID^E:3e-39^RecName: Full=Endo-1,3;1,4-beta-D-glucanase;^Eukaryota; Viridiplantae; Streptophyta; Embryophyta; Tracheophyta; Spermatophyta; Magnoliophyta; Liliopsida; Poales; Poaceae; PACMAD clade; Panicoideae; Andropogoneae; Zea	PF01738.13^DLH^Dienelactone hydrolase family^30-236^E:2.2e-29`PF12695.2^Abhydrolase_5^Alpha/beta hydrolase family^55-205^E:1.7e-15	.	.	.	GO:0005576^cellular_component^extracellular region`GO:0016787^molecular_function^hydrolase activity
Gyn_Adur_c55447_g1_i1	-0.173663	2.86467	-0.241357	1.20931	-0.128223	-0.679971	-0.206397	-0.533092	-0.610942	-0.603335	sp|Q9LY00|WRK70_ARATH^Q9LY00^Q:621-22,H:8-218^39.07%ID^E:3e-35^RecName: Full=Probable WRKY transcription factor 70;^Eukaryota; Viridiplantae; Streptophyta; Embryophyta; Tracheophyta; Spermatophyta; Magnoliophyta; eudicotyledons; core eudicotyledons; rosids; malvids; Brassicales; Brassicaceae; Camelineae; Arabidopsis	.	m.11924	1-666[-]	sp|Q9LY00|WRK70_ARATH^Q9LY00^Q:12-215,H:4-218^38.81%ID^E:4e-36^RecName: Full=Probable WRKY transcription factor 70;^Eukaryota; Viridiplantae; Streptophyta; Embryophyta; Tracheophyta; Spermatophyta; Magnoliophyta; eudicotyledons; core eudicotyledons; rosids; malvids; Brassicales; Brassicaceae; Camelineae; Arabidopsis	PF03106.10^WRKY^WRKY DNA -binding domain^128-188^E:6e-22	.	.	.	GO:0005634^cellular_component^nucleus`GO:0043565^molecular_function^sequence-specific DNA binding`GO:0003700^molecular_function^sequence-specific DNA binding transcription factor activity`GO:0050832^biological_process^defense response to fungus`GO:0009864^biological_process^induced systemic resistance, jasmonic acid mediated signaling pathway`GO:1900056^biological_process^negative regulation of l…
Gyn_Adur_c7547_g1_i2	-0.317594	0.665537	-0.362881	2.66885	-0.469922	-0.44522	-0.404051	-0.451807	-0.320064	-0.446867	sp|Q9SWG3|FAR1_ARATH^Q9SWG3^Q:2163-577,H:124-647^32.77%ID^E:1e-87^RecName: Full=Protein FAR-RED IMPAIRED RESPONSE 1;^Eukaryota; Viridiplantae; Streptophyta; Embryophyta; Tracheophyta; Spermatophyta; Magnoliophyta; eudicotyledons; core eudicotyledons; rosids; malvids; Brassicales; Brassicaceae; Camelineae; Arabidopsis	.	m.4136	220-1602[-]	sp|Q9SWG3|FAR1_ARATH^Q9SWG3^Q:3-342,H:313-647^32.84%ID^E:3e-56^RecName: Full=Protein FAR-RED IMPAIRED RESPONSE 1;^Eukaryota; Viridiplantae; Streptophyta; Embryophyta; Tracheophyta; Spermatophyta; Magnoliophyta; eudicotyledons; core eudicotyledons; rosids; malvids; Brassicales; Brassicaceae; Camelineae; Arabidopsis	PF10551.4^MULE^MULE transposase domain^2-60^E:2e-15`PF04434.12^SWIM^SWIM zinc finger^256-280^E:0.0002	.	.	.	GO:0005634^cellular_component^nucleus`GO:0046872^molecular_function^metal ion binding`GO:0003700^molecular_function^sequence-specific DNA binding transcription factor activity`GO:0008270^molecular_function^zinc ion binding`GO:0010018^biological_process^far-red light signaling pathway`GO:0042753^biological_process^positive regulation of circadian rhythm`GO:0045893^biological_process^positive regul…
Gyn_Aipa_c17415_g1_i3	-0.0349375	1.72073	-0.050054	1.38817	-0.0478945	-0.857705	-0.522983	0.306263	-0.877141	-0.462518	sp|Q9C9H7|RLP12_ARATH^Q9C9H7^Q:1340-294,H:463-801^40.62%ID^E:2e-52^RecName: Full=Receptor-like protein 12;^Eukaryota; Viridiplantae; Streptophyta; Embryophyta; Tracheophyta; Spermatophyta; Magnoliophyta; eudicotyledons; core eudicotyledons; rosids; malvids; Brassicales; Brassicaceae; Camelineae; Arabidopsis`sp|Q9C9H7|RLP12_ARATH^Q9C9H7^Q:1343-465,H:225-534^30.19%ID^E:4e-20^RecName: Full=Receptor-…	.	m.21412	198-1343[-]	sp|Q9C9H7|RLP12_ARATH^Q9C9H7^Q:2-370,H:463-821^40.43%ID^E:3e-65^RecName: Full=Receptor-like protein 12;^Eukaryota; Viridiplantae; Streptophyta; Embryophyta; Tracheophyta; Spermatophyta; Magnoliophyta; eudicotyledons; core eudicotyledons; rosids; malvids; Brassicales; Brassicaceae; Camelineae; Arabidopsis`sp|Q9C9H7|RLP12_ARATH^Q9C9H7^Q:1-293,H:225-534^30.19%ID^E:3e-25^RecName: Full=Receptor-like p…	PF13504.1^LRR_7^Leucine rich repeat^7-19^E:84`PF13855.1^LRR_8^Leucine rich repeat^32-91^E:1e-06`PF13504.1^LRR_7^Leucine rich repeat^32-48^E:190`PF00560.28^LRR_1^Leucine Rich Repeat^57-78^E:1.2`PF13504.1^LRR_7^Leucine rich repeat^59-72^E:5200`PF00560.28^LRR_1^Leucine Rich Repeat^81-102^E:1.3`PF13504.1^LRR_7^Leucine rich repeat^81-93^E:89`PF13504.1^LRR_7^Leucine rich repeat^103-116^E:4300`PF13504.1…	.	.	COG4886^Leucine-rich repeat (LRR) protein	GO:0016021^cellular_component^integral to membrane`GO:0005886^cellular_component^plasma membrane
Gyn_Aipa_c20186_g1_i1	-0.59848	1.05306	-0.610345	1.97137	-0.406275	0.372037	-0.306613	-0.0788143	-1.1134	-0.131018	sp|Q9LDQ3|CRK35_ARATH^Q9LDQ3^Q:1161-175,H:333-669^52.96%ID^E:2e-110^RecName: Full=Putative cysteine-rich receptor-like protein kinase 35;^Eukaryota; Viridiplantae; Streptophyta; Embryophyta; Tracheophyta; Spermatophyta; Magnoliophyta; eudicotyledons; core eudicotyledons; rosids; malvids; Brassicales; Brassicaceae; Camelineae; Arabidopsis	.	m.23262	2098-2496[-]	.	.	.	.	.	.
Gyn_Aipa_c20229_g1_i2	0.489283	1.68124	0.107425	1.77539	-0.0706844	-0.717749	-0.269932	-0.643765	-1.02856	-0.59914	sp|Q9SSN0|RHD31_ARATH^Q9SSN0^Q:2486-792,H:9-581^54.42%ID^E:0^RecName: Full=Protein ROOT HAIR DEFECTIVE 3 homolog 1;^Eukaryota; Viridiplantae; Streptophyta; Embryophyta; Tracheophyta; Spermatophyta; Magnoliophyta; eudicotyledons; core eudicotyledons; rosids; malvids; Brassicales; Brassicaceae; Camelineae; Arabidopsis	.	m.23301	335-823[-]	.	PF05879.7^RHD3^Root hair defective 3 GTP-binding protein (RHD3)^14-104^E:5.9e-08	.	.	.	.
Gyn_Aipa_c20318_g1_i5	-0.23628	1.38338	-0.375948	2.43211	-0.506086	-0.424409	-0.567072	-0.330208	-0.575784	-0.417331	sp|Q9SWG3|FAR1_ARATH^Q9SWG3^Q:2038-773,H:231-647^35.93%ID^E:6e-84^RecName: Full=Protein FAR-RED IMPAIRED RESPONSE 1;^Eukaryota; Viridiplantae; Streptophyta; Embryophyta; Tracheophyta; Spermatophyta; Magnoliophyta; eudicotyledons; core eudicotyledons; rosids; malvids; Brassicales; Brassicaceae; Camelineae; Arabidopsis	.	m.23407	479-2053[-]	sp|Q9SWG3|FAR1_ARATH^Q9SWG3^Q:6-427,H:231-647^35.93%ID^E:8e-86^RecName: Full=Protein FAR-RED IMPAIRED RESPONSE 1;^Eukaryota; Viridiplantae; Streptophyta; Embryophyta; Tracheophyta; Spermatophyta; Magnoliophyta; eudicotyledons; core eudicotyledons; rosids; malvids; Brassicales; Brassicaceae; Camelineae; Arabidopsis	PF10551.4^MULE^MULE transposase domain^56-145^E:2.4e-24`PF00872.13^Transposase_mut^Transposase, Mutator family^69-235^E:5.2e-08	.	.	.	GO:0005634^cellular_component^nucleus`GO:0046872^molecular_function^metal ion binding`GO:0003700^molecular_function^sequence-specific DNA binding transcription factor activity`GO:0008270^molecular_function^zinc ion binding`GO:0010018^biological_process^far-red light signaling pathway`GO:0042753^biological_process^positive regulation of circadian rhythm`GO:0045893^biological_process^positive regul…
Gyn_Aipa_c20873_g1_i13	0.228945	2.27155	-0.178153	0.671599	0.0280626	-0.107044	-0.686583	0.28761	-1.1879	-0.494588
Gyn_Aipa_c57457_g1_i1	-0.464758	2.90812	-0.404213	1.18726	-0.450265	-0.501693	-0.22211	-0.46733	-0.274474	-0.496083	sp|Q9SPV4|SAMT_CLABR^Q9SPV4^Q:1219-161,H:24-358^57.75%ID^E:2e-137^RecName: Full=Salicylate O-methyltransferase;^Eukaryota; Viridiplantae; Streptophyta; Embryophyta; Tracheophyta; Spermatophyta; Magnoliophyta; eudicotyledons; core eudicotyledons; rosids; malvids; Myrtales; Onagraceae; Clarkia	.	m.27036	158-1219[-]	sp|Q9SPV4|SAMT_CLABR^Q9SPV4^Q:1-353,H:24-358^57.75%ID^E:1e-144^RecName: Full=Salicylate O-methyltransferase;^Eukaryota; Viridiplantae; Streptophyta; Embryophyta; Tracheophyta; Spermatophyta; Magnoliophyta; eudicotyledons; core eudicotyledons; rosids; malvids; Myrtales; Onagraceae; Clarkia	PF03492.10^Methyltransf_7^SAM dependent carboxyl methyltransferase^15-352^E:4.6e-123	.	.	.	GO:0046872^molecular_function^metal ion binding`GO:0008168^molecular_function^methyltransferase activity

## Sheet: Group 2 GO
sample	population	p value	adj p	GO
51	12194	4.19658e-14	4.90795e-14	ATP binding	namespace: molecular_function
34	1379	3.02523e-33	3.53825e-33	ADP binding	namespace: molecular_function
32	1852	1.38055e-26	1.61462e-26	defense response	namespace: biological_process
13	3872	0.000674759	0.000788481	protein serine/threonine kinase activity	namespace: molecular_function
4	144	1.59241e-06	1.86213e-06	cAMP binding	namespace: molecular_function
4	144	1.59241e-06	1.86213e-06	cGMP binding	namespace: molecular_function
4	545	0.000842269	0.000984165	nucleoside-triphosphatase activity	namespace: molecular_function
3	159	6.44211e-05	7.53044e-05	1,3-beta-D-glucan synthase complex	namespace: cellular_component
3	22	2.12299e-08	2.48279e-08	galactolipase activity	namespace: molecular_function
3	45	4.22057e-07	4.93573e-07	phosphatidylcholine 1-acylhydrolase activity	namespace: molecular_function
3	92	7.53289e-06	8.80828e-06	triglyceride lipase activity	namespace: molecular_function
3	159	6.44211e-05	7.53044e-05	1,3-beta-D-glucan synthase activity	namespace: molecular_function
3	159	6.44211e-05	7.53044e-05	(1->3)-beta-D-glucan biosynthetic process	namespace: biological_process
3	188	0.000122869	0.000143614	regulation of cell shape	namespace: biological_process
2	43	2.68512e-05	3.13929e-05	intracellular cyclic nucleotide activated cation channel activity	namespace: molecular_function
2	43	2.68512e-05	3.13929e-05	clathrin coat	namespace: cellular_component
2	43	2.68512e-05	3.13929e-05	clathrin coat assembly	namespace: biological_process
2	51	4.49541e-05	5.25562e-05	1-phosphatidylinositol binding	namespace: molecular_function
2	59	6.96243e-05	8.13843e-05	calcium ion transport	namespace: biological_process
2	68	0.000106385	0.000124351	clathrin-coated vesicle	namespace: cellular_component
2	73	0.000131379	0.000153557	coated pit	namespace: cellular_component
2	75	0.000142355	0.000166381	auxin metabolic process	namespace: biological_process
2	124	0.000623044	0.00072807	mucilage metabolic process involved in seed coat development	namespace: biological_process
2	124	0.000623044	0.00072807	mucilage extrusion from seed coat	namespace: biological_process
1	3	5.17958e-06	6.0567e-06	cyclin-dependent protein kinase activating kinase holoenzyme complex	namespace: cellular_component
1	4	1.035e-05	1.21021e-05	S-adenosylmethionine metabolic process	namespace: biological_process
1	5	1.72349e-05	2.01518e-05	methionine S-methyltransferase activity	namespace: molecular_function
1	9	6.18278e-05	7.22792e-05	carbohydrate catabolic process	namespace: biological_process
1	9	6.18278e-05	7.22792e-05	vicianin beta-glucosidase activity	namespace: molecular_function
1	14	0.000155602	0.000181857	fatty-acyl-CoA synthase activity	namespace: molecular_function
1	19	0.000291113	0.000340225	UTP:glucose-1-phosphate uridylyltransferase activity	namespace: molecular_function
1	21	0.000356879	0.000417074	5'-3' exonuclease activity	namespace: molecular_function
1	26	0.000549894	0.000642627	selenium compound metabolic process	namespace: biological_process
1	30	0.000733434	0.00085702	S-adenosylmethionine-dependent methyltransferase activity	namespace: molecular_function

## Sheet: Group 3 FPKM
gene	TG_0d	TG_0d	TG_3di	TG_3di	TG_3du	TG_3du	TG_3du	TG_7di	TG_7di	TG_7di	TG_7du	TG_7du	TG_7du	GRG_0d	GRG_0d	GRG_0d	GRG_3di	GRG_3di	GRG_3di	GRG_3du	GRG_3du	GRG_3du	GRG_7di	GRG_7di	GRG_7di	GRG_7du	GRG_7du	GRG_7du
Aipa14154_comp1_c0_seq1	68.61	67.27	65.97	84.35	69.59	65.67	60.23	73.86	59.94	79.15	66.39	69.58	65.11	55.16	52.42	53.63	136.76	170.98	123.61	70.28	76	73.46	99.76	118.04	101.42	61.26	63.73	49.49
Gyn_Adur_c17854_g1_i1	129.95	144.05	132.57	139.48	114.43	124.93	139.93	147.72	144.63	122.59	133.67	152.24	147.51	115.7	116.51	129.62	212.84	183.55	177.72	123.53	127.86	124.91	177.56	183.96	191.64	134.54	131.62	133.24
Adur12368_comp2_c0_seq8	29.31	34.48	24.83	30.77	25.81	26.21	24.84	23.24	26.28	26.62	29.69	32.77	31.07	24.11	23.1	29.22	38	38.18	42.99	27.05	29.55	24.29	34.83	47.61	35.5	26.8	21.65	28.63
Gyn_Adur_c47257_g1_i1	25.99	30.01	40.59	46	26.42	26.63	19.67	30.91	31.14	36.95	23.25	21.92	24.52	25.29	26.33	22.29	74.21	83.83	73.96	28.7	38.06	28.38	51.21	91.16	76.21	19.4	20.87	19.16
Aipa32884_comp0_c0_seq2	375.25	432.44	515.63	544.45	385.11	516.49	437.81	583.6	485.15	497.91	482.75	470.61	470.97	389.45	370.89	381.08	948.54	1307.32	796.9	457.52	624.09	402.65	709.66	985.62	748.63	363.72	372.65	441.8
Adur31745_comp1_c0_seq2	72.15	67.39	69.6	79.07	69.77	64.87	68.76	67.24	71.1	69.39	66.4	72.73	69.29	73.52	75.83	75.29	135.5	125.34	114.85	64.7	76.37	79.74	93.04	102.28	100.23	71.49	78.86	78.59
Adur5235_comp0_c0_seq1	99.73	111.09	104.46	105.54	98.78	110.22	107.75	108.2	114.88	96.75	109.02	106.18	121.94	99.85	105.7	103.96	170.69	171.77	143.32	109.86	124.81	104.37	131.1	134.68	145.81	111.34	112.61	104.05
Aipa33612_comp0_c0_seq4	24.51	35.2	25.79	32.24	24.17	26.72	22.6	22.79	21.09	25.68	24.86	24.19	20.75	19.91	23.5	21.95	45.33	53.94	35.88	27.58	19.89	25.29	29.27	34.58	31.99	15.36	21.52	21.62
Adur29296_comp1_c0_seq1	39.26	40.64	61.24	81.09	41.57	41.42	32.23	39.56	45.34	54.3	32.28	35.05	36.25	34.2	36.97	35.98	125.54	159.86	124.57	43.66	66.79	41.49	71.22	158.33	105.95	25.5	28.07	29.62
Aipa46301_comp0_c0_seq2	45.41	48.12	40.48	45.43	40.23	46.89	42.95	48.71	48.29	47.1	44.89	46.22	49.11	49.12	49.95	47.55	91.72	89.91	67.56	37.24	56.37	38.87	60.74	66.63	67.31	40.32	40.13	46.96
Aipa26631_comp0_c0_seq1	3.14	2.05	3.38	4.12	5.83	7.09	4.39	2.83	3.65	2.54	4.94	7.08	4.69	2.95	2.86	2.67	6.33	13.28	6.14	3.85	5.87	4.71	7.88	9.02	5.77	2.64	5.23	3.72
Adur12368_comp2_c0_seq3	35.33	42.34	32.77	39.02	31.84	29.76	32.71	27.76	33.07	31.29	33.31	38.48	39.68	31.8	34.17	35.44	49.22	49.73	54.45	30.48	38.51	34.79	43.9	57.82	42.51	34.16	21.92	34.38
Adur12373_comp1_c0_seq1	142.02	168.97	234.98	251.94	143.61	196.94	144.32	177.17	218.34	214.89	154.15	159.29	184.35	143.26	156.46	156.1	371.76	404.65	314.83	146.02	182.6	177.47	285.68	350.18	318.16	171.39	182.05	138.1
Adur30960_comp3_c0_seq2	3.88	5.7	5.48	4.32	5.31	5.61	4.93	5.82	5.23	4.63	7.92	7.98	6.01	4.35	2.76	4.9	9.85	12.05	9.46	3.58	6.22	3.74	7.63	6.81	6.72	4.47	5.3	3.93
Adur23229_comp2_c0_seq2	2.35	0.44	0.92	2.25	3.52	1.67	2.65	1.55	1.02	0.64	3.11	2.1	4.28	1.47	4.52	2.1	15.06	18.64	19.54	8.7	6.91	14.08	13.15	13.38	11.6	6.23	8.68	7.4
Aipa48013_comp1_c0_seq3	103.1	103.19	73.34	86.89	104.4	74.68	100.86	87.42	77.18	80.09	107.14	94.65	74.51	123.55	116.02	103.39	195.36	214.83	154.88	149.24	173.87	120.85	158.17	184.16	176.4	95.05	115.29	131.37
Aipa32590_comp0_c0_seq2	40.7	38.07	43.49	33.18	42.96	40.45	39.86	35.12	32.34	28.33	36.91	36.3	50.74	38.27	33.8	33.72	54.2	53.48	52.87	32.32	27.47	41.12	45.36	44.84	56.39	35.91	45.79	39.6
Gyn_Aipa_c17411_g1_i2	125.84	147.08	132.35	135.84	109.77	117.52	133.82	145.77	141.32	137.7	136.59	134.65	153.53	121.24	126.39	142.35	213.14	194.79	190.44	110.52	162.55	111.34	165.65	213.48	187.56	128.59	123.64	130.17
Aipa31883_comp2_c0_seq29	4.83	3.68	3.86	4.53	4.6	3.93	4.7	2.66	2.47	3.52	4.15	3.23	3.33	4.42	3.79	4.56	8.52	6.46	9.13	6.97	6.27	4.68	6.75	8.82	8.04	5.95	3.96	5.48
Gyn_Aipa_c59176_g1_i1	736.59	683.69	802.46	854.7	757.24	741.79	803.27	756.24	751.8	749.33	755.88	780.41	730.38	612.66	648.99	738.46	1077.06	981.2	876.64	724.03	796.83	582.51	982.79	993.48	938.4	737.17	652.92	720.57
Adur35318_comp3_c0_seq1	12.94	13.48	12.02	12.64	17.15	14.24	14.39	15.31	14.26	14.07	13.91	14.93	16.09	13.03	11.77	10.09	19.29	19.76	18.52	12.96	15.16	12.9	14.59	17.78	18.89	9.59	12.83	12.07
Gyn_Adur_c4688_g1_i1	232.51	206.77	213.19	264.62	228.61	213.61	231.78	226.25	222.03	229.61	226.61	234.41	215.1	185.56	197.67	207.11	354.65	349.16	351.55	254.55	301.67	192.75	274.4	301.55	323.69	218.65	205.9	219.34
Aipa9170_comp1_c0_seq1	16.82	20.33	20.05	13.01	21.42	27.76	19.31	11.45	17.11	10.36	14.25	31.08	32.91	14.22	15.65	17.07	38.11	54.81	29.01	23	33.36	24.25	28.56	23.49	19.66	19.27	15	12.5
Aipa4213_comp3_c0_seq1	16.35	15.54	15.87	16.9	13.47	15.46	14.84	13.19	12.79	13.34	15.5	17.23	13.65	12.17	12.15	12.07	28.29	30.61	31.84	18.5	28.74	14.92	19.76	23.44	20.81	12.24	13.44	12.35
Gyn_Adur_c7292_g1_i1	46.53	34.33	67.64	119.78	79.19	45.26	69.08	54.42	46.44	69.45	52.93	47.01	32.67	39.06	58.67	37.95	310.02	485.79	311.57	115.37	236.18	59.01	205.76	357.21	259.95	55.07	71.51	55.57
Aipa8632_comp0_c0_seq1	26.16	24.74	25.44	47.85	30.8	23.27	26.22	24.22	21.58	29.22	24.32	22.28	19.75	14.34	20.71	19.56	116.89	118.19	89.64	38.48	80.81	28.58	46.53	61.52	55.73	20.44	17.92	19.57
Aipa2966_comp1_c0_seq2	13.9	13.37	8.45	11.49	13.7	11.84	11.17	10.75	11.88	12.86	12.51	12.1	14.4	13.02	10.47	10.95	19.51	17.06	16.12	11.08	11.6	12.64	14.72	15.3	12.24	13.29	9.73	14.29
Gyn_Aipa_c13480_g1_i2	6.66	6.96	8.37	6.45	4.73	4.33	4.87	5.97	4.25	6.96	4.93	3.28	3.42	4.21	4.64	4.19	28.1	35.36	16.88	4.89	10.36	5.53	8.73	8.48	9.88	3.61	3.87	2.81
Aipa41622_comp0_c0_seq1	0.74	0.4	0.98	2.05	0.97	0.73	1.25	0.89	0.75	0.93	1.25	1.47	0.98	0.33	0.27	0.4	8.36	9.5	7.88	1.73	4.76	0.98	2.12	5.46	2.07	0.6	0.76	0.75
Aipa18953_comp0_c0_seq11	23.63	28.29	24.52	22.23	25.15	16.8	19.22	23.33	19.97	25.05	25.35	22.9	16.28	12.18	14.83	12.24	49.69	42.17	51.59	32.86	28.44	27.52	43.02	29.24	25.81	17.62	9.53	20.43
Aipa1946_comp0_c0_seq1	0.31	0.69	0	0.5	0.87	1.06	0.28	0.34	0.79	1.12	1.22	1.81	0.96	0.33	0.13	0.16	3.13	4.76	2.1	1.35	1.2	0.48	1.17	1.51	1.56	0.44	1.58	0.55
Aipa29675_comp3_c0_seq1	19.58	18.07	19.57	20.11	18.87	17.14	22.09	20.33	20.61	19.71	19.16	16.5	17.39	14.63	16.89	19.27	27.46	27.87	26.44	15.16	17.04	17.48	20.25	24.86	22.13	16.9	16.25	17.13
Adur19864_comp0_c0_seq2	2.55	2.56	2.45	3.33	2.38	3.34	2.54	1.11	1.71	2.13	3.68	2.71	1.98	3.81	3.31	4.4	26.7	28.79	23.93	6.97	25.18	4.2	7.8	15.53	11.04	2.61	3.92	3.57
Adur18748_comp1_c0_seq1	18.7	17.71	21.49	24.32	17.34	21.8	16.88	18.72	19.28	19.56	18.27	16.49	20.64	15.29	15.73	17.65	30.14	30	23.85	15.46	16.94	17.69	19.38	25.1	23.59	14.56	17.57	13.87
Aipa13004_comp1_c0_seq1	22.67	34.33	31.47	27.3	23.51	23.06	21.5	27.58	28.53	37.82	21.22	19.27	17.86	21.14	21.52	20.32	69.83	93.87	68.29	21.11	39.48	22.64	42.79	48.16	46.38	22.54	21.05	23.79
Gyn_Aipa_c18291_g1_i4	252.81	217.4	240.41	328.42	246.03	234.78	223.56	228.86	216.19	211.78	200.61	204.94	190.27	221.53	217.99	193	431.57	523.29	412.05	244.27	331.77	225.06	294.2	328.02	341.57	205.48	237.31	217.34
Adur44191_comp1_c0_seq1	7.23	5.64	5.62	6.75	11.4	8.54	8.94	5.01	5.89	7.47	10.09	11.51	6.29	6.33	7.32	6.48	17.73	18.12	16.95	10.71	11.35	10.57	6.89	13.6	8.87	10.74	10.54	10.79
Adur36045_comp0_c0_seq1	84.21	96.07	81.3	93.06	86.43	83.79	88.94	91.01	93.14	92.3	103.41	81.54	93.15	87.62	90.83	84.47	132.89	127.35	116.13	82.67	104.61	74.1	121.06	111.92	108.98	92.79	95.63	92.8
Aipa47862_comp0_c0_seq4	28.85	40.32	24.82	21.45	32.47	27.56	27.31	27.93	27.39	27.15	30.24	30.1	32.1	32.79	29.22	31.49	65.03	56.7	70.66	27.1	70.48	18.99	38.36	74.21	57.95	25.07	19.43	30.5
Gyn_Adur_c11864_g1_i1	34.75	29.08	37.05	49.28	39.86	36.89	34.65	29.19	30.33	29.93	31.75	31.09	33.53	35.79	33.83	37.53	65.37	65.16	68.75	41.28	51.26	40.1	53.6	47.12	53.31	36.15	32.68	36.54
Aipa52474_comp1_c0_seq1	22.68	13.7	29.57	51.6	41.65	17.91	23.72	24.82	23.13	31.87	22.07	18.86	17.36	17.61	25.44	18.91	121.94	168.55	117.33	47.78	88.89	23.07	83.61	151.75	101.98	21.69	25.82	21.55
Aipa25785_comp0_c0_seq4	83.28	84.21	70.78	81.85	65.85	69.73	87.48	88.54	78.49	73.16	78.23	71.27	83.03	81.67	76.24	87.74	119.11	126.04	95.87	67.99	84.05	65.61	94.05	102.25	99.05	70.93	80.3	73.94
Adur27987_comp0_c0_seq1	124.36	100.49	101.59	141.98	174.79	109.06	150.91	131.09	120.7	130.08	118.55	121.17	121	120.57	114.05	128.83	329.8	329.11	317.04	178.82	313.97	126.44	225.63	335.94	272.18	175.76	157.17	173.94
Adur16735_comp1_c0_seq2	19.2	25.19	17.41	18.63	15.75	19.83	23.38	21.62	20.16	20.41	26.67	23.54	23.93	20.27	25	21.49	37.26	40.36	36.61	18.49	29.98	17.5	28.07	32.3	27.49	20.42	22.32	28.87
Aipa1437_comp1_c0_seq10	9.33	10.97	11.24	16.45	10.73	8.03	9.21	10.27	11.72	10.52	8.8	7.96	7.77	7.92	8.76	6.77	20.85	26.05	22.99	8.09	13.52	8.83	14.11	21.26	17.92	7.17	9.13	9.98
Adur10419_comp1_c0_seq1	33.96	42	36.62	45.19	37.96	39.84	38.08	42.83	42.39	41.39	40.52	38.48	43.47	33.94	37.57	36.4	55.19	62.97	54.9	42.11	44.34	33.64	43.76	55.8	49.96	35.71	35.65	40.36
Adur42028_comp0_c0_seq1	34.11	32.53	26.1	32.61	29.47	28.52	30.23	27.86	25.28	24.97	29.12	30.48	34.34	33.86	30.76	36.03	43.39	53.67	44.5	25.63	26.9	29.64	25.33	41.47	33.77	29.08	27.31	29.52
Adur49493_comp0_c0_seq1	7.51	4.94	6.37	8.82	8.17	7.08	6.69	6.23	6.19	6.38	5.44	6.79	5.36	6.52	7.04	6.4	13.54	20.2	14.69	6.76	10.6	6.98	9.67	13.11	11.15	8.52	6.45	7.64
Aipa4533_comp0_c0_seq3	5.14	6.17	11.3	15.34	5.64	5.93	5.78	5.73	5.36	7.26	7.98	4.75	3.79	3.93	5.92	5.18	54.45	58.63	44.37	12.47	31.14	6.1	20.51	36.48	32.02	4.16	7.44	5.71
Adur18150_comp2_c0_seq1	21.65	25.2	24.07	25.43	18.48	24.65	18.48	18.97	19.78	12.72	18.59	18.69	30.28	15.31	18.85	17.55	37.93	35.96	22.93	18.67	17.11	16.47	24.88	27.56	28.4	19.98	19.22	18.83
Adur10641_comp0_c0_seq3	17.57	34.43	21.72	20.12	27.74	21.75	20.22	23.2	21.72	17.8	18.53	26.87	21.08	15.36	20.54	17.26	45.3	38.01	36.36	18.21	35.59	18.21	24.8	36.47	38.14	24.07	20.65	12.47
Gyn_Adur_c8072_g6_i1	9.52	6.75	11.95	15.68	8.71	7.81	7.64	11.89	10.42	12.03	7.83	9.56	12.17	6.98	9.3	7.07	23.03	29.23	35.62	7.08	14.69	6.08	15.42	20.83	16.47	6.13	6.74	4.83
Aipa4921_comp0_c0_seq1	13.31	11.65	10.77	11.6	12.28	13.71	12.69	10.9	10.19	10.28	12.41	10.59	10.75	10.2	12.59	12.34	16.91	18.31	16.98	12.02	14.54	10.13	13.34	12.81	13.05	13.49	11.4	11.63
Gyn_Aipa_c25720_g1_i1	27.14	30.83	34.07	39.63	30.41	31.38	28.32	31.36	35.69	36.12	31.33	30.73	31.66	29.09	33.99	30.85	49.05	53.73	39.78	30.7	31.52	32.15	38.19	46.17	45.11	29.66	25.94	26.12
Adur37520_comp1_c0_seq1	41.5	56.89	41.23	53.58	38.7	46.61	48.64	49.82	43.1	37.75	49.72	55.16	44.78	30.57	33.46	36.72	90.37	98.58	62.14	48.26	52.54	44.37	43.67	57.51	54.78	35.44	50.71	42.62
Gyn_Aipa_c53838_g1_i1	5.19	6.23	16.84	2.63	15.87	9.28	9.87	12.79	11.73	12.58	2.49	2.73	16.1	9.17	17.07	13.33	106.3	175.86	149.45	15.67	58.51	8.82	70.24	210.4	72.16	3.46	17.61	12.39
Adur45952_comp2_c0_seq1	50.22	48.09	44.83	45.69	35.4	50.54	54.31	52.59	52.96	38.19	54.67	60.25	62.7	50.48	43.19	43.77	65.49	74.05	65.11	40.62	60.26	39.63	55.75	60.08	59.99	45.02	41.16	45.65
Adur39255_comp0_c0_seq1	60.57	44.35	46.25	45.65	74.08	42.57	81.07	45.48	44.67	55.78	62.06	60.53	52.41	68.86	67.99	67.61	117.22	132.32	124.37	82.24	126.65	63	81.94	117.64	104.17	65.89	50.8	96.67
Aipa4643_comp0_c0_seq1	4.89	2.53	3.23	3.41	4.56	5.27	3.41	4.37	2.91	2.88	4.11	5.08	3.6	4.56	3.8	4.03	8.16	13.79	4.13	5.62	4.74	4.3	5.44	9.36	8.38	4.24	3.19	5.03
Gyn_Aipa_c1542_g1_i1	16.52	17.63	19.15	31.87	27.26	17.48	15.28	16.76	18.15	19.59	15.96	13.98	15.19	12.3	16.42	11.51	72.2	72.99	59.28	29.76	53.46	16.8	32.79	40.3	41.54	17.54	12.93	12.04
Aipa47862_comp0_c0_seq8	22.71	32.66	25.53	19.88	27.85	21.95	22.37	21.69	21.92	26.37	23.77	25.48	22.04	28.31	26.48	25.71	59.87	41.99	51.94	21.96	52.9	16.09	36.4	56.57	44.74	22.46	17.38	24.06
Gyn_Aipa_c18087_g1_i2	6.03	6.77	5.33	5.32	6.41	5.71	6.98	8.37	6	6.97	10.43	6.86	7.48	7.08	6.24	6.91	10.99	12.35	10.05	6.13	9.92	5.4	8.78	10.01	9.93	5.3	4.68	7.25
Gyn_Aipa_c20336_g2_i4	66.97	60.47	65.29	67.08	66.91	67.32	74.24	65.2	66.94	69.12	69.46	74.71	71.04	58.92	60.25	57.63	103.9	121.93	90.92	76.96	101.06	72.39	74.04	91.7	94.7	72.52	77.95	70.7
Aipa49646_comp0_c0_seq1	6.61	6.55	2.68	3.28	5.7	1.32	2.96	2.27	3.42	3.42	4.41	2.33	3.61	6.19	4.6	7.56	14.28	17.46	10.82	5.61	9.81	2.88	14.01	7.08	6.14	3.98	3.87	3.44
Aipa47419_comp0_c0_seq1	32.53	33.74	32.74	37.54	29.72	34.16	33.14	33.61	36.14	36.02	36.24	31.45	36.62	28.92	29.16	31.86	55.36	49.75	44.82	36.08	41.41	33.47	39.5	37.76	40.24	27.88	33.05	30.58
Aipa51647_comp1_c0_seq1	6.84	9.05	10.77	6.02	9.54	9.06	7.43	9.04	7.58	9.02	8.94	8.75	7.94	10.47	12.39	8.1	16.59	18.13	20.42	9.26	10.24	9.91	15.06	17.45	17.64	14.02	14.31	9.89
Aipa14981_comp0_c0_seq8	36.68	30.87	34.67	41.72	31.34	28.03	32.4	35.5	33.88	31.23	32.22	30	28.62	34.23	36.55	33.51	100.28	114.34	81.06	42.91	69.96	37.36	51.24	63.68	56.95	32.22	40.7	36.54
Adur47252_comp0_c0_seq3	3.16	2.77	3.28	3.79	5.31	1.83	0.68	2.14	1.87	1.72	1.41	2.32	1.66	1.4	0.56	1.91	8.17	15.51	8.15	2.49	4.54	1.4	6.18	9.51	5.92	0.99	0.65	3.74
Aipa27032_comp0_c0_seq1	10.99	11.86	11.51	12.45	11.84	15.2	13.15	13.66	14.19	10.55	14.36	12.8	15.74	9	10.9	11.27	18.94	18.06	18.28	12.3	13.2	11.99	11.61	13.71	12.16	9.61	11.63	8.56
Aipa4518_comp2_c0_seq3	12.83	23.15	9.39	10.65	7.91	11.63	9.49	10	10.63	12.67	12.56	10.29	9.54	12.23	14.24	12.69	20.74	26.79	19.51	10.37	12.91	10.19	11.92	12.55	12.42	8.86	11.46	8.44
Adur23370_comp0_c0_seq1	17.86	18.52	12.32	15.9	15.26	15.16	19.47	12.16	13.33	12.78	18.85	17.14	19.22	15.97	14.26	16.5	21.14	20.81	19.09	12.69	16.03	17	11.19	15.18	13.48	15.96	12.57	13.5
Aipa4533_comp0_c0_seq1	7.54	7.56	13.85	21.07	7.3	5.4	7.74	7.94	5.29	7.92	9.82	7.42	3.52	6.13	7.31	5.09	66.88	69.2	57.33	13.97	35.67	7.71	25.71	43.08	35.72	6.98	10.43	7.43
Adur30513_comp2_c0_seq1	126.86	124.74	134.09	158.07	120.55	136.85	121.99	166.97	126.95	136.92	130.86	113.45	135.27	110.82	121.56	106.29	294.45	293.11	195.72	137.87	180.86	110.97	174.64	177.4	182.59	118.92	137.12	120.59
Aipa26209_comp0_c0_seq1	572.05	569.71	636.28	900.28	593.99	666.66	565.07	554.31	615.23	588.69	526.99	567.46	594.85	581.06	607.56	587.87	1156.11	1481.96	805.97	610.9	673.07	596.46	721.53	806.87	735.9	465.52	511.37	511.56
Gyn_Adur_c753_g1_i1	10.27	11.39	17.94	12.97	10.43	13.78	13.62	9.63	11.02	10.17	14.51	9.54	9.67	8.09	9.51	8.38	21.48	17.99	24.41	8.1	16.85	12.11	13.58	27.01	18.31	12.39	5.11	10.15
Aipa25785_comp0_c0_seq3	75.59	74.08	66	71.52	61.04	67.52	73.37	71.24	79.74	70.86	80.76	67.44	76.57	75.76	78.7	74.83	113.97	121.01	104.27	68.11	89.99	70.13	87.23	87.41	85.4	75.41	74.39	73.65
Adur22789_comp0_c0_seq1	30.61	20.33	35.52	29.91	31.74	40.23	29.23	29.85	38.66	22.24	20.49	28.39	33.76	35.48	33.7	43.91	77.18	123.57	54.62	15.54	18.91	35.82	38.38	41.74	49.82	18.99	19.83	14.96
Adur5992_comp0_c0_seq1	205.1	217.92	194.24	249.61	234.58	200.56	210.13	229.55	231.78	243.07	204.17	203.04	203.45	182.43	188.53	196.95	281.32	297.47	284.57	202.38	255.58	183.79	245.62	259.89	271.35	179.12	187.93	198.42
Adur24590_comp0_c0_seq2	60.97	76.63	65.61	57.22	62.5	65.83	67.28	72.34	64.22	71.19	85.79	74.21	68.83	58.42	57.46	62.11	84.03	98.89	67.59	74.99	64.1	69.82	73.07	71.02	79.26	68.54	63.58	64.09
Aipa35730_comp1_c0_seq1	13.82	45.17	76.73	78.25	86.52	30.12	9.43	51.49	88.06	69.54	23.29	18.29	26.9	20.61	27.21	25.48	277.81	731.12	595.75	37.77	208.8	25.56	296.78	570.59	310.52	39.25	37.88	23.23
Gyn_Adur_c1753_g1_i2	26.92	18.86	16.61	19.85	21.66	17.28	20.42	32.57	22.31	27.83	21.54	18.02	19.8	17.46	27.43	24.46	40.9	37.3	40.56	13.91	24.33	15.7	24.98	42.56	37.34	21.72	13.79	17.09
Adur30579_comp4_c0_seq2	16.67	22.51	10.34	12.6	9.94	13.21	9.67	14.23	9.74	12.02	14.73	12.16	12.77	15.2	13.64	13.34	20.84	24.74	19.65	8.59	13.95	13.22	12.62	14.29	12	11.03	12.2	10.14
Aipa4849_comp0_c0_seq1	16.5	19.01	17.38	20.36	18.12	18.09	22.28	18.58	19.33	17.19	14.22	16.65	18.57	15.39	17.81	15.1	33.33	28.79	23.59	20.13	23.19	18.68	28.57	29.34	23.58	18.59	13.24	21.49
Gyn_Aipa_c7969_g1_i1	30.62	25.73	33.43	34.37	24.99	26.36	31.1	33.33	29.32	27.29	31.98	25.81	30.59	22.89	21.66	27.62	66.92	58.4	57.8	30.19	37.4	32.38	36.44	37.72	39.15	26.19	30.89	32.14
Adur2230_comp0_c0_seq1	4.53	16.68	5.1	8.23	20.71	7.28	4.61	9.76	17.39	10.32	6.96	10.07	17.23	14.87	7.62	7.68	26.4	68.77	35.36	8.63	21.66	8.62	15.46	50.02	26.5	8.06	10.97	10.23
Adur800_comp1_c0_seq1	22.43	21.97	23.25	21.39	22.72	21.33	24.45	22.4	22.17	25.04	22.25	19.97	22.13	19.18	21.56	22.52	32.11	28.37	26.63	19.56	21.11	18.2	22.49	27.05	25.36	23.71	19.58	21.05
Aipa11981_comp0_c0_seq2	36.79	32.46	35.97	27.05	30.21	33.25	27.07	22.51	36.11	22.27	26.9	37.8	39.17	38.9	27.43	32.88	50.77	58.2	56.79	29.85	43.16	40.5	44.85	50.38	51.57	29.67	43.24	26.67
Aipa4467_comp4_c0_seq1	190.07	214.06	259.03	332.57	191.66	214.96	185.93	242.17	204.96	236.7	201.05	215.94	212.67	190.01	188.81	198.39	630.33	615.83	462.01	259.95	342.52	237.57	310.11	345.91	345.11	230.21	243.76	204.16
Adur23302_comp0_c0_seq2	49.95	54.13	52.65	47.1	56.58	50.88	60.84	51.6	50.3	31.17	60.2	53.87	72.47	48.48	51.18	50	86.8	85.68	78.1	65.51	97.09	56.35	67.05	74.84	67.02	54.3	57.14	60.41
Adur42911_comp5_c1_seq1	5.75	9.33	5.83	6.84	7.35	4.81	5.06	5.53	7.13	4.03	6.14	4.61	3.79	4.28	3.21	4.48	14.78	13.78	12.75	6.37	11.42	6.88	9.89	11.25	8.81	5.27	3.46	6.24
Gyn_Aipa_c33253_g1_i1	34.43	28.82	27.85	25.54	23.63	26.15	29.52	27.99	30.05	26.47	26.62	26.24	31.09	29.55	22.94	31.58	45.25	39.05	39.55	23.49	33.07	25.64	41.16	39.28	30.64	22.68	29.96	27.03
Aipa3914_comp2_c0_seq1	0.17	0.95	0.55	1.21	4.31	1.27	1.18	0.43	0.82	1.13	0.99	1.1	1.41	0.92	0.52	0.63	4.32	7.54	3.52	2.04	5.21	1.69	2.9	3.74	3.39	2.47	1.02	1.35
Aipa13863_comp0_c0_seq1	21.98	23.49	21.68	25	19.58	18.92	20.36	22.34	22.35	23.32	22.8	21.31	25.86	24.63	21.16	22.05	29.01	33.59	29.03	21.45	24.42	21	26.47	31.08	25.96	20.27	20.05	19.98
Adur20911_comp2_c0_seq3	0.72	0.68	0.48	0	0.55	0.5	0.39	0.84	0.55	0.29	0.53	3.06	0.44	1.25	0.91	3.37	12.93	9.17	2.07	3.06	3.93	1.33	5.39	3.51	3.36	0.41	0.74	1.55
Aipa38374_comp0_c0_seq1	176.18	247.16	242.84	268.61	175.96	253.43	217.78	236.52	253.05	208.98	223.2	201.82	268.28	175.39	184.49	203.58	344.44	426.62	281.33	168.71	236.85	196.27	236.68	299.38	235.29	163	172.73	166.11
Aipa32776_comp4_c0_seq4	8.31	10.52	11.07	12.07	8.92	10.46	8.8	9.08	10.34	13.2	9.77	11.31	10.09	8.64	8.14	8.65	13.93	17.68	13.17	9.06	9.01	10.47	12.57	13.95	13.04	7.93	9.91	8.57
Aipa27360_comp1_c0_seq2	19.96	17.26	26.93	29.07	26.82	26.99	21.01	19.23	19.96	21.69	16.49	20.58	24.12	20.39	27.44	23.2	35.59	43.72	30.68	27.6	22.48	27.4	32.47	41.24	33.38	21.17	27.32	22.99
Adur26104_comp0_c0_seq1	97.68	80.91	70.53	114.86	103.48	98.56	85.32	89.46	90.82	108	72.14	80.97	77.52	92.34	91.72	85.59	141.43	143.45	121.46	101.14	90.14	78.93	118.6	133.23	125.81	79.17	99.79	76.16
Adur29794_comp0_c0_seq3	41.9	44.15	46.95	58.43	41.85	48.75	45.2	55.67	52.45	54.5	50.53	46.1	44.54	45.13	36.09	40.84	65.87	62.91	60.73	46.63	48.54	47.32	58.23	62.53	60.53	43.8	41.74	38.15
Gyn_Adur_c4020_g1_i1	37.2	33.49	33.63	34.54	32.44	33.87	37.15	35.19	35.56	33.84	35.84	32.77	37.1	32.31	31.91	32.79	47.57	57.98	39.68	33.59	40.28	28.57	36.7	41.43	38.39	33.89	32.66	32.45
Adur50673_comp0_c0_seq2	37.58	41.92	44.32	45.65	35.29	39.71	42.87	41.2	44.48	44.01	41.04	36.4	36.95	33.64	32.89	36.51	54.99	51.39	49.11	36.36	43.1	33.22	46.69	47.92	47.96	37.57	37.56	34.36
Adur4258_comp3_c0_seq1	219.13	309.77	298.89	418.35	188.12	229.72	182.44	357.79	229.75	356.56	196.06	199.15	217.04	341.73	403.48	380.89	2252.99	2249.92	1227.74	397.84	1199.91	346.46	930.69	1173.42	862.94	271.22	276.19	423.18
Aipa12900_comp6_c0_seq1	47.39	72.99	56.05	63.09	54.7	61	56.61	65.39	57.93	70.65	55.59	52.38	50.44	48.86	53.07	50.5	80.49	88.75	74.94	52.2	66.52	50.11	61.25	81.32	74.02	51.42	50.08	47.99
Gyn_Adur_c2859_g1_i1	26.19	30.33	19.42	22.29	24.52	20.5	27.89	30.04	21.57	19.03	29.34	29.08	26.95	22.01	19.2	18.72	45.36	39.17	57.9	21.3	33.29	17.69	24.69	27.76	22	17.54	3.63	28.73
Adur42000_comp0_c0_seq1	27.78	18.18	28.95	47.03	24.81	24.23	17.8	14.74	20.59	23.29	15.05	18.12	20.84	20.48	22.72	19.09	70.29	83.26	70.25	38.16	61.51	20.86	49.29	51.5	53.31	12.68	16.35	16.68
Adur33817_comp1_c0_seq1	192.11	203.17	181.45	199.43	193.04	187.88	216.55	206.45	191.59	202.22	219.54	196.75	197.31	188.08	191.46	190.2	253.7	238.68	256.8	218.65	255.62	185.84	211.11	252.05	257.35	219	201.99	209.88
Adur7732_comp0_c0_seq1	23.68	20.73	15.13	21.62	23.5	21.49	24.88	23.19	19.7	22.15	22.11	22.16	20.8	18.87	24.12	23.01	33.1	36.56	35.32	26.91	29.72	16.33	21.94	31.63	24.54	20.67	20.67	21.02
Gyn_Aipa_c26144_g1_i1	92.94	112.24	130.94	166.66	100.62	89.62	100.91	122.62	119.91	129.94	105.91	93.09	103.81	90.45	94.49	104.16	273.02	284.44	287.45	130.96	185.68	119.7	148.49	201.44	176.48	107.48	113.86	83.35
Gyn_Adur_c50155_g1_i1	35.62	30.31	21.46	38.47	26.9	19.79	22.44	32.55	29.05	36.71	24.59	25.86	22.55	27.78	26.58	28.18	57.97	49.77	49.15	29.67	32.92	20.45	34.22	43.45	39.15	20.47	16.59	23.94
Gyn_Adur_c16391_g1_i1	2.73	2.6	1.81	1.42	2.23	2.58	4.05	2.81	3.1	2.66	3.91	3.02	3.62	0.77	1.11	1.18	7.42	5.93	9.58	7.66	14.77	2.16	7.33	12.23	5.6	2.9	1.2	1.59
Gyn_Adur_c75158_g1_i1	127.49	107.38	139.11	224.81	195.76	145.12	132.53	160.17	169.96	170.97	126.86	121.25	173.26	181.9	156.78	144.94	470.04	403.27	438.55	265.36	290.38	162.82	348.22	354.67	348.04	179.1	150.46	207.08
Adur18047_comp0_c0_seq2	9.87	9.05	10.32	9.73	11.09	10.54	10.43	10.21	9.46	6.74	10.96	11.77	13.86	9.8	9.15	8.15	12.22	11.01	12.53	9.03	11.03	12.52	13.76	12.35	10.59	11.63	8.2	9.76
Aipa3281_comp0_c0_seq1	187.91	217.01	975.01	634.58	681.89	265.62	198.37	976.22	892.85	855.43	230.49	198.24	555.31	202.01	341.23	251.39	3504.71	5413.47	4716.77	412.41	1550.08	233.64	3162.61	5550.68	3060.79	283.19	216.31	438.88
Gyn_Aipa_c11646_g1_i2	17.66	29.2	22.14	32.31	20.02	24.41	18.37	20.71	24.93	27.7	14.23	15.32	25.19	19.26	24.22	23.13	50.31	35.52	47.33	24.63	27.25	22.31	43.24	57.39	35.43	22.56	21.18	18.25
Adur16547_comp3_c0_seq1	26.83	30.5	31.63	27.79	27.94	30.96	23.59	26.52	25.13	23.61	29.09	30.02	26.52	26.65	30.63	28.07	33.93	53.1	36.68	24.9	41.54	25.13	33.33	48.89	41.83	30.04	22.51	28.9
Adur44124_comp1_c1_seq1	22.76	25.34	25.04	26.65	25.93	22.38	24.88	23.23	25.68	27.75	22.9	23.15	25.38	22.18	24.78	20.85	34.82	36.63	29.55	24.15	28.18	21.58	27.37	27.4	27.58	23.16	19.26	18.71
Aipa28145_comp0_c0_seq2	40.91	40.82	41.62	50.24	37.33	30.18	36.38	40.83	38.25	43.04	38.97	34.69	26.96	36.56	40.39	38.99	71.06	84.04	66.83	54.44	45.23	42.86	61.81	55	56.16	36.02	36.62	40.68
Adur32297_comp1_c0_seq1	5.14	1.93	3.32	4.49	4.21	2.93	1.46	1.36	1.38	2.08	2.26	4.96	1.55	2.01	2.96	5.34	13.51	19.81	5.53	5.35	7.58	10.21	12.55	20.14	6.89	2.5	1.58	2.86
Aipa24481_comp2_c0_seq6	425.64	449.1	449.23	487.05	442.71	400.56	402.11	403.8	428.85	465.23	446.54	443.41	385.31	395.38	367.79	411.24	615.93	486.66	510.79	470.03	446.37	383.44	538.66	501.54	578.1	395.96	391.14	394.19
Aipa8432_comp1_c0_seq2	46.04	43.93	44.7	44.52	36.86	34.89	38.48	45.73	45.41	49.05	42.86	46.55	42.66	40.27	40.97	40.28	61.91	68.91	61.23	40.2	53.49	36.87	55	65.47	49.44	41.06	41.33	42.81
Gyn_Adur_c16889_g1_i1	52.93	59.29	56.24	60.01	62.18	57.4	70.12	58.37	56.91	38.42	60.9	62.7	77.2	52.83	55.38	54.96	101.01	95.5	82.43	72.6	101.2	62.29	65.96	79.8	74.64	64.6	62.42	68.25
Adur22513_comp0_c0_seq1	9.39	9.45	10.05	10.98	10.36	9.4	9.87	9.97	12.02	11.91	12.12	9.86	9.77	11.7	9.17	8.54	16.65	15.52	14.84	9.59	12.7	10.26	11.63	15.85	13.67	9.24	10.04	7.49
Adur36736_comp0_c0_seq2	10.12	9.6	14.82	16.11	15.55	17.23	13.15	8.41	9.43	9.4	13.51	13.29	12.91	12.46	12.68	10.23	21.37	24.32	19.34	17.09	19.76	12.94	15.95	20.29	16.17	13.41	19.47	11.64
Aipa11681_comp0_c0_seq1	28.82	27.55	15.31	40.96	29.08	33.24	21.38	16.05	23.46	19.18	13.97	24.73	27	23.85	22.56	23.84	76.6	56.6	55.03	36.89	43.85	23.76	33.81	43.03	30.86	17.62	31.02	24.64
Aipa23471_comp2_c0_seq1	2.07	1.45	3.68	8.62	4.24	5.53	3.22	4.78	3.62	3.14	3.03	3.07	1.56	1.21	1.99	2.68	32.68	24.3	21.82	7.04	19.49	5.14	17.14	31.91	21.57	4.67	3.18	3.84
Aipa41737_comp0_c0_seq12	15.18	14.3	14.93	21.15	19.36	17.25	16.91	13.1	12.81	14.7	17.35	16.54	13.75	12.85	15.06	14.6	28.59	32.11	18.8	15.18	13.21	18.13	10.88	17.23	15.95	12.06	13.22	12.02
Gyn_Aipa_c14626_g2_i2	14.96	15.77	14.3	14.01	16.76	16.3	12.23	10.73	11.31	10.9	13.59	16.36	16.2	14.37	17.16	15.3	18.71	19.74	13.68	16.32	14.45	16.82	13.83	18.62	14.94	13.71	14.14	15.54
Adur7716_comp0_c0_seq1	4.72	5.13	5.94	7.78	4.63	6.67	6.06	4.41	6.56	4.02	3.75	4.6	6.13	4.14	4.05	3.7	17.21	36.73	16.15	5.8	10.73	7.64	10.46	14.86	10.32	6.33	11.93	6.53
Adur26366_comp0_c0_seq2	41.47	50.22	53.64	60.44	44.72	51.42	44.04	48.47	52.19	54.71	48.03	48.91	55.74	43.16	42.23	43.3	72.49	80.48	59.34	46.98	53.93	48.23	56.03	58.98	54.11	42.3	42.63	37.99
Adur25056_comp0_c0_seq1	10.32	10.86	9.25	9.23	14.98	8.64	11.4	7.15	9.06	8.38	8.89	11.65	14.52	10.62	10.57	9.05	15.39	12.84	11.81	14.92	10.28	6.31	13.02	12.35	12.94	8.68	7.35	14.09
Aipa22820_comp0_c0_seq3	2.35	6.07	3.01	4.48	2.31	3.96	4.39	5.27	4.69	3.89	2.37	5.94	8.83	2.79	2.02	3.56	10.54	14.66	3.7	2.2	3.3	3.42	4.25	7.23	5.71	1.43	2.58	4.08
Aipa50364_comp0_c0_seq2	620.14	538.32	491.68	585.33	495.48	582.08	564.32	566.92	581.3	555.73	564.81	526.3	564.11	586.81	635.29	598.08	825.03	953.86	745.71	470.02	668.61	464.83	696.59	630.89	609.87	531.64	525.78	659.48
Adur17029_comp0_c0_seq1	221.65	228.11	271.78	240.86	203.78	218.17	245.86	295.69	261.26	251.36	244.13	229.01	273.96	224.42	231.13	242.05	399.23	337.1	336.6	243.17	302.71	208.62	314.94	350.4	368.78	256.12	261.38	242.69
Adur19582_comp0_c0_seq1	12.51	8.25	11.82	23.2	11.54	11.61	8.24	9.63	9.78	17.01	7.84	8.23	8.35	10.51	13.64	8.59	54.28	82.54	36.85	6.64	6.27	11.99	11.88	16.24	16.58	5.75	9.48	3.21
Aipa42249_comp0_c0_seq2	7.77	11.41	10.03	12.46	9.25	12.14	11.99	8.82	10.84	7.96	9.96	14.51	11.12	10.86	11.61	12.19	23.26	21.29	13.05	12.95	12.59	13.87	15.01	13.3	15.57	8.29	13.2	11.54
Aipa27331_comp1_c0_seq1	12.75	7.45	6.29	9.12	5.27	4.99	5.19	6.95	7.37	10.41	8.39	8.48	5.01	11.03	8.71	7.87	20.43	11.05	18.66	6.02	8.57	6.79	11.51	21.11	11.83	8.29	4.51	5.27
Adur22400_comp0_c0_seq4	11.15	22.95	12.65	15.31	12.06	12.09	12.05	13.82	10.82	8.54	11.24	14.02	14	10.74	9.66	10.52	36.21	36.28	24.21	23.39	25.17	13.16	13.75	13.96	11.44	7.26	7.37	10.45
Adur24127_comp3_c0_seq1	51.18	58.36	61.27	61.73	49.84	64.05	57.51	55.53	55.81	57.82	59.87	63.72	72.72	53.52	49.38	51.5	91.35	97.26	60.05	39.6	60.83	51.65	55.07	59.49	57.26	43.59	43.3	46.74
Gyn_Adur_c8029_g1_i1	1.79	3.19	1.73	3.94	1.34	2.42	1.69	2.08	1.68	1.54	2.7	2.1	4.03	2.95	2.37	3.79	18.58	4.65	11.12	1.63	3.35	1.71	3.29	3.22	3.96	2.75	0.87	1.8
Aipa7158_comp1_c1_seq1	28.43	34.05	27.36	28.36	24.51	26.57	27.52	32.85	26.3	30.65	34.93	23.46	27.25	29.66	28.11	31.96	46.3	44.07	33.92	28.67	33.21	26.39	35.14	40.8	34.67	24.65	31.85	22.71
Adur13257_comp1_c0_seq1	1.75	6.3	10.65	13.31	13.59	10.75	3.33	7.06	16.44	16.21	5.05	8.29	10.02	6.63	14.98	6.13	76.69	111.76	117.12	17.18	41.22	4.46	31.76	95.39	46.58	1.17	8.91	3.59
Adur628_comp1_c0_seq2	20.2	21.1	15.15	25.63	6.73	10.91	12.19	9.37	11.03	6.33	17.3	25.1	26.91	17.02	10.78	13.01	47.79	62.44	80.04	11.29	74.11	5.64	38.45	93.72	69.09	12.34	11.62	9.65
Adur7091_comp1_c0_seq5	21.52	20.14	18.43	15.16	20.52	24.94	21.37	20.21	15.58	14.9	19.44	19.18	23.07	16.74	21.62	20.74	22.11	22.84	23.22	18.75	20.05	22.94	20.16	20.21	21.1	24.96	21.16	19.86
Aipa46937_comp0_c0_seq1	59.38	66.83	72.14	63.71	52.32	74.17	66.22	65.1	71.93	64.29	68.83	71.19	78.03	61.85	61.45	68.92	97.05	105.75	76.5	52.3	77.76	57.51	72.26	82.98	71.06	58.5	53.78	52.34
Aipa34487_comp0_c0_seq1	20.09	18.51	15.81	18.53	19.2	20.22	20.76	20.98	19.63	17.96	17.9	19.76	19.52	16.7	17.99	17.47	29.6	30.29	29.08	19.64	34	16.69	24.93	28.2	28.38	19.47	16.11	23.28
Adur49055_comp0_c0_seq1	49.91	52.53	36.02	52.19	37.79	54.41	51.57	48.61	48.37	48.3	53.34	53.76	58.85	46.44	50.86	52.23	71.53	94.42	58.27	45.7	55.36	45	53.64	50.33	48.43	48.3	43.35	42.98
Adur50693_comp1_c0_seq4	48	55.76	51.77	50.6	50.21	62.33	52.45	48.31	59.86	39.74	43.13	59.31	56.54	70.04	60.75	54.51	89.42	90.04	77.96	45.21	77.58	57.69	64.12	84.31	63.36	45.08	53	43.74
Aipa32098_comp0_c0_seq1	39.44	42.78	50.17	38.69	40.23	49.06	42.26	41.91	40.82	41.09	37.16	40.35	37.52	38.6	40.1	34.86	64.52	54.94	52.86	43.46	49.78	45.43	43.58	45.73	47.94	38.66	29.59	37.65
Adur46084_comp0_c0_seq2	1.95	4.57	5.58	4.13	4.58	2.49	3.26	2.74	3.12	2.35	3.23	3.97	2.67	5.1	5.02	7.04	26.72	42.33	22.38	11.18	21.38	6.11	13.49	14.96	11.67	2.02	6.45	6.61
Adur27144_comp0_c0_seq1	152.02	196.43	174.83	180.3	170.35	209.53	205.67	218.24	279.97	190.68	191.11	153.24	199.76	146.21	132.76	160.63	297.98	332.73	305.43	150.28	276.08	142.69	240.04	302.71	249.77	144.72	91.23	170.8
Aipa18398_comp2_c0_seq10	11.17	11.56	10.08	8.28	11.4	11.71	10.34	12.24	10.22	9.67	9.55	10.34	10.25	11.61	10.46	8.93	12.96	13.36	12.25	11.25	11.82	9.81	12.7	13.04	12.27	10.75	9.11	8.62
Adur19540_comp0_c0_seq2	8.02	5.36	5.1	3.59	17.96	3.43	5.11	2.9	3.74	8.14	14.93	6.16	2.64	5.8	2.91	3.23	30.71	28.81	20.67	7.26	5.63	23.98	9.69	7.35	13.28	11.97	4.02	7.38
Gyn_Adur_c47099_g1_i1	0.64	0.3	0.64	0.65	0.61	0.22	0.78	0.63	1.05	0.44	2.38	2.71	0.25	0.38	0.91	0.85	7.71	10.98	3.93	1.97	4.77	0.44	2.1	5.17	2.54	0.57	1.31	0.58
Gyn_Adur_c13099_g1_i1	7.82	4.65	10.71	8.05	4.48	5.31	4.88	5.33	6.87	4.78	5.08	4.2	4.66	4.38	6.08	4.81	10.23	16.3	12.43	5.47	6.9	4.82	8.68	17.7	13.17	5.08	5.01	6.16
Aipa34630_comp0_c0_seq1	20.19	22	18.8	20.53	20.11	22.17	22.06	19.38	21.6	19.66	22.02	22.64	19.95	21.93	18.46	20.99	23.05	24.4	26.71	18.5	21.13	19.22	22.26	23.29	24.21	20.94	19.68	25.39
Adur28023_comp0_c0_seq4	13.15	14.94	13.01	20.02	13.69	15.82	12.45	15.9	11.74	13.62	12.63	14.19	10.12	11.47	13.55	12.23	23.67	24.23	22.19	12.34	15.55	9.06	16.28	15.87	15.27	9.04	11.46	12.08
Adur38449_comp0_c0_seq5	107.24	123.23	121	123.32	116.84	106.04	103.51	113.69	129.31	115.33	126.21	119.13	131.37	97.51	96.99	114.82	149.85	139.64	149.15	125.24	133.69	114.82	136.35	136.49	128.7	113.92	88.71	107.97
Aipa29524_comp0_c0_seq1	8.07	6.99	12.01	15.08	8.07	9.09	10.56	9.51	11.78	13.57	10.9	10.7	10.81	7.66	6.35	6.51	16.59	18.39	16.09	10.13	9.02	7.79	12.38	16.5	12.32	8.63	8.45	7.92
Adur24127_comp1_c0_seq1	49.31	58.54	52.05	50.09	47.21	60.12	50.05	50.29	59.36	50.33	56.27	50.86	66.37	49.86	49.56	61.6	82.49	91.56	68.8	48.7	67.2	46.06	59.48	64.64	53.65	51.49	46.7	47.33
Adur28920_comp0_c0_seq7	45.94	41.57	41.23	50.91	47.77	45.85	43.43	32.11	32.54	37.67	32.94	36.32	41.33	39.04	41.51	39.06	53.92	57.14	46.69	41.87	37.86	42.5	39.5	41.04	36.56	37.75	39.34	36.49
Aipa13778_comp1_c0_seq8	11.19	14.66	19.31	27.13	15.18	17.59	14.2	13.63	14.72	18.31	12.47	13.57	16.17	10.48	10.84	11.86	33.5	35.98	25.72	14.1	22.95	12.27	16.33	24.01	19.53	10.3	11.34	9.13
Aipa41808_comp0_c0_seq1	22.84	23.28	17.71	20.01	26.14	20.31	22.96	12.68	18.97	10.54	13.62	16	15.26	14.99	14.51	18.48	44.71	29.68	24.11	21.88	23.81	13.16	28.63	19.49	14.75	13.39	6.9	24.52
Gyn_Aipa_c18405_g1_i1	1.93	1.57	1.81	1.11	2.09	0.58	1.37	1.63	1.65	2.25	2.24	1.42	0.21	0.87	1.22	1.24	14.27	16.54	12.98	2.47	8.99	1.01	3.61	5.13	6.01	0.58	1.13	2
Aipa42388_comp1_c0_seq1	20.66	21.17	17.97	17.31	18.7	18.62	19.96	20.06	17.96	21.04	20.94	20.15	21.95	19.79	22.23	19.62	21.96	23.4	25.84	19.34	23.69	18.26	23.55	21.4	22.25	21.2	16.87	20.2
Aipa23527_comp0_c0_seq2	36.32	39.07	37.4	38.11	33.12	36.97	40.53	42.83	39.56	39.58	41.38	40.19	36.82	39.76	39.39	40.31	48.74	53.53	52.64	35.15	48.07	32.58	45.53	49.46	48.56	37.74	35.91	37.24
Aipa29081_comp1_c0_seq1	26.65	36.22	22.03	35.05	25.63	29.75	24.32	17.32	17.66	20.14	23.06	28.67	12.61	29.66	38.03	28.21	40.02	37.68	46.55	28.62	26.66	31.06	28.71	38.64	34.35	31.65	24.51	27.91
Adur8557_comp2_c0_seq1	17.52	16.12	20.66	18	17.85	15.06	14.26	14.56	12.87	14.41	12.87	16.08	13.01	41.25	40.5	39.23	57.93	66.73	59.1	41.36	39.87	39.08	49.17	43.33	49.01	34.7	32.49	29.95
Adur43829_comp2_c0_seq3	5.2	5.82	5.94	7.94	5.45	5.62	6.27	5.59	4.82	6.67	4.45	5.86	5.67	3.71	4.54	4.55	8.2	8.92	7.22	6.15	6.28	5.07	6.31	6.59	6.78	4.51	3.88	4.91
Adur8610_comp0_c1_seq10	7.65	7.66	6.56	8.94	10.12	10.23	9.07	5.77	6.33	8.5	8.67	7.83	9.05	9.25	11.3	9.84	19.26	27.38	13.22	10.44	10.95	15.16	8.5	12.82	8.54	8.2	9.83	9.32
Aipa49518_comp1_c0_seq2	78.82	77.56	88.18	99.91	108.15	86.61	105.83	82.97	89.51	93.87	76.2	84.46	88.38	80	96.21	83.18	124.35	128.65	93.62	87.35	103.89	93.24	104.15	115.31	105.51	85.61	78.06	79.59
Gyn_Aipa_c25806_g1_i1	21.47	32.48	33.31	30.83	18.61	26.54	25.63	28.76	32.94	19.77	29.01	22.71	37.26	25.6	23.65	26.12	58.26	32.96	54.95	25.18	45.74	19.63	42.36	56.99	46.64	20.95	21.38	17.77
Gyn_Adur_c19717_g1_i1	13.38	16.42	12.65	17.18	16.12	16.89	13.71	13.59	11.93	11.12	12.43	16.06	16.72	12.48	12.54	16.81	15.47	24.82	18.75	12.78	12.23	11.16	15.27	19.17	16.5	15.03	16.35	8.6
Gyn_Aipa_c31502_g1_i1	9.73	7.17	13.71	20.01	9.42	14.93	5.51	6.38	7.95	6.25	6.79	9.78	7.47	9.59	10.29	8.13	48.47	70.56	36.84	21.55	32.45	13.16	19.35	27.25	22.57	8	14.68	10.07
Gyn_Aipa_c5371_g1_i1	8.2	6.65	4.43	6.35	5.32	6.77	4.53	5.19	5.58	3.98	6.92	5.84	5.61	5.54	6.88	3.3	10.16	9.32	8.61	5.71	6.3	5.64	4.09	9.46	6.16	3.91	6.3	4.53
Adur16047_comp0_c0_seq4	0.25	0.72	0.67	0.62	1.74	1.14	0.75	0.66	0.42	0.26	0.19	0.37	0.78	0.5	0.32	1.44	8.92	14.96	8.17	1.97	8.21	2	1.33	3.96	1.82	0.54	1.17	1.14
Aipa13778_comp1_c0_seq5	13.61	17.74	25.9	32.16	18.9	21.1	19.1	17.07	21.27	23.21	16.41	17.06	20.25	14.53	14.12	17.17	41.77	45.41	30.76	16.69	24.62	17.7	21.53	29.75	23.12	12.22	15.95	10.9
Gyn_Adur_c50879_g1_i1	8.55	10.34	6.26	8.94	9.1	6.93	6.61	5.01	5.27	6.07	5.42	8.8	8.26	6.34	6.99	7.95	14.11	17.03	9.51	13.71	18.07	7.74	14.94	16.22	10.09	5.17	8.03	7.87
Aipa21871_comp0_c0_seq1	22.05	16.3	23.76	49.68	36.39	14.57	28.1	18.48	25.28	32.92	13.87	7.43	17.95	18.93	16.27	19.59	113.77	206.48	120.83	56.96	81.28	9.5	62.14	129.27	105.88	20.35	25.34	19.25
Aipa24587_comp0_c0_seq1	29.17	26.52	26.96	29.63	22.79	26.09	23.17	24.22	25.04	25.22	28.25	25.25	25.91	28.11	29.29	25.36	36.61	42.5	27.93	25.5	30.69	23.92	26.91	35.32	32.35	24.14	21.48	23.34
Aipa37663_comp0_c0_seq1	21.57	26.43	26.5	30.78	22.39	27	24.8	25.37	28.57	28.88	19.81	26.27	25.21	22.71	24.71	27.02	37.48	37.88	30.92	22	22.75	25.42	31.45	31.43	31.78	26.51	20.19	19.82
Gyn_Adur_c6780_g1_i1	1.52	1.13	0.34	2.33	1.16	0.82	1.2	1	1.48	0.46	1.76	1.25	1.44	0.67	0.86	0.38	13.62	11.43	20.65	1.66	7.05	0.78	1.63	1.82	1.79	1.56	0	0.91
Aipa13070_comp0_c0_seq1	27.79	26.26	33.42	41.59	31	25.44	20.44	31.25	31	35.51	25.63	26.74	21.34	28.29	24.82	23.65	59.43	59.47	49.42	32.27	25.93	26.01	38.08	39.26	37.52	23.25	25.62	25.04
Aipa37535_comp0_c0_seq1	14.96	17.33	4.43	14.22	5.34	10.15	4.25	11.38	12.74	10.09	9.89	15.09	13.08	18.4	14.7	15.02	47.42	41.06	27.71	10.12	21.44	12.04	21.88	32.14	12.17	9.68	12.33	11.13
Aipa7449_comp1_c0_seq1	12.22	13.78	16.57	18.93	12.52	17.7	12.56	14.05	18.64	13.21	15.8	12.48	13.36	12.01	11.15	12.81	30.1	33.36	23.07	13.58	19.9	12.59	18.76	24.44	18.2	10.39	16.64	11.8
Gyn_Aipa_c23437_g1_i1	113.13	114.9	184.72	255.48	138.06	115.05	132.78	133.42	132.5	129.75	103.24	96.66	111.01	130.47	136.7	114	704.51	881.55	586.47	271.73	509.57	166.92	292.93	454.88	341.36	137.14	207.16	169.42
Gyn_Adur_c15888_g1_i1	12.92	14.96	11.02	17.89	17.56	18.38	15.22	12.52	14.58	10.96	15	14.09	21.25	11.19	16.65	13.81	17.71	15.66	20.58	13.36	16.29	15.37	14.95	19.93	17.22	15.66	13.57	15.33
Aipa26755_comp2_c0_seq1	1.61	3.24	1.99	3.4	2.29	2.93	1.97	1.05	2.19	0.96	1.93	2.81	2.32	1.59	1.78	1.67	3.56	3.52	3.56	2.13	1.74	1.11	1.58	3.34	1.82	1.7	2.06	0.91
Adur24169_comp1_c0_seq2	5.57	4.91	6.88	5.99	6.09	6.22	6.53	5.49	5.42	6.35	6.82	5.55	3.9	3.93	4.32	5.84	8.9	8.06	13.15	4.85	10.22	5.94	7.68	13.56	9.95	6.88	5.2	6.02
Aipa21813_comp0_c0_seq1	7.29	10.07	10.6	10.11	6.75	10.6	9.83	9.2	11.5	10.41	9.4	9.2	10.6	8.92	9.99	7.88	12.21	16.37	13.52	8.1	10.36	8.18	11.37	11.72	12.98	7.01	4.98	6.26
Adur36150_comp0_c0_seq1	4.77	3.81	3.15	5.47	4.19	4.04	4.83	2.31	1.92	3.08	5.76	5.19	3.86	8.13	4.78	5.3	16.19	11.5	9.1	12.28	10.36	7.86	9.22	7.87	6.43	5.32	6.69	8.2
Aipa47324_comp0_c0_seq1	84.19	93.37	86	96.04	71.88	82.12	91.47	90.69	83.28	87.91	76.42	81.14	81.9	90.64	85.65	89.22	107.13	138.71	96.48	76.06	83.86	82.01	100.04	92.37	95.12	73.27	66.57	79.88
Aipa35824_comp0_c0_seq2	5.43	9.96	6.04	7.06	6.8	7.56	6.99	4.95	6.58	5.95	6.18	6.58	7.49	5.37	6.39	4.69	9.71	9.96	7.22	6.35	8.56	5.91	7.29	7.03	8.93	6.45	6.36	7.18
Adur38322_comp0_c0_seq2	34.78	32.68	40.44	34.77	30.19	32.4	34.17	38.32	27.75	35.73	34.28	32.57	35.28	34.32	34.4	34.98	55.38	53.82	44.7	32.52	47.41	30.7	41.37	49.67	48.33	32.86	33.96	34.99
Gyn_Adur_c53823_g1_i1	18.06	29.33	13.27	22.16	13.34	20.76	21.61	21.27	23.64	17.55	26.79	26.45	30.04	16.66	22	18.22	29.17	43.42	27.97	16.46	30.19	18.55	24.5	32.8	24.29	24.45	21.93	27.06
Adur40040_comp1_c0_seq3	27.44	27.83	33.69	33.76	26	30.54	25.42	30.29	30.24	33.74	27.6	28.25	27.5	31.09	33.62	30.55	49.54	51.74	42.22	32.57	37.82	33.73	38.11	45.91	40.91	27.65	30.26	27.64
Adur18787_comp0_c0_seq1	7.46	5.41	3.65	9.06	5.83	2.34	6.1	6.51	5.45	5.69	6.32	4.71	3.02	3.79	5.28	2.96	15.54	17.6	21.37	5.38	10.48	2.79	6.05	8.52	7.78	2.77	1.09	4.16
Adur13897_comp0_c0_seq3	60.24	62.18	62.29	79.91	52.63	53.72	51.47	66.01	70.25	67.4	47.84	48.62	59.57	58.29	58.42	54.05	86.48	100.21	84.71	47.2	51.4	57.34	62.76	82.54	72.5	42.25	55.21	39.83

## Sheet: Group 3 Norm
gene	TG_0d	TG_3di	TG_3du	TG_7di	TG_7du	GRG_0d	GRG_3di	GRG_3du	GRG_7di	GRG_7du	Annotation
Adur10419_comp1_c0_seq1	-0.589307	-0.192365	-0.50155	-0.0161717	-0.203447	-0.862078	2.08502	-0.311108	1.02018	-0.689731	sp|Q94AU2|SEC22_ARATH^Q94AU2^Q:1190-537,H:1-218^89.45%ID^E:6e-135^RecName: Full=25.3 kDa vesicle transport protein;^Eukaryota; Viridiplantae; Streptophyta; Embryophyta; Tracheophyta; Spermatophyta; Magnoliophyta; eudicotyledons; core eudicotyledons; rosids; malvids; Brassicales; Brassicaceae; Camelineae; Arabidopsis	.	m.16454	534-1190[-]	sp|Q94AU2|SEC22_ARATH^Q94AU2^Q:1-218,H:1-218^89.45%ID^E:4e-149^RecName: Full=25.3 kDa vesicle transport protein;^Eukaryota; Viridiplantae; Streptophyta; Embryophyta; Tracheophyta; Spermatophyta; Magnoliophyta; eudicotyledons; core eudicotyledons; rosids; malvids; Brassicales; Brassicaceae; Camelineae; Arabidopsis	PF13774.1^Longin^Regulated-SNARE-like domain^35-119^E:2.6e-27`PF00957.16^Synaptobrevin^Synaptobrevin^133-213^E:1.3e-18	.	.	COG5143^Synaptobrevin/VAMP-like protein	GO:0005783^cellular_component^endoplasmic reticulum`GO:0005789^cellular_component^endoplasmic reticulum membrane`GO:0005794^cellular_component^Golgi apparatus`GO:0000139^cellular_component^Golgi membrane`GO:0016021^cellular_component^integral to membrane`GO:0005886^cellular_component^plasma membrane`GO:0015031^biological_process^protein transport`GO:0016192^biological_process^vesicle-mediated tra…
Adur10641_comp0_c0_seq3	0.143434	-0.46	-0.184812	-0.461584	-0.312705	-0.840116	1.79338	-0.0937422	0.991173	-0.680546	sp|P51850|PDC1_PEA^P51850^Q:683-42,H:380-593^95.33%ID^E:1e-148^RecName: Full=Pyruvate decarboxylase isozyme 1;^Eukaryota; Viridiplantae; Streptophyta; Embryophyta; Tracheophyta; Spermatophyta; Magnoliophyta; eudicotyledons; core eudicotyledons; rosids; fabids; Fabales; Fabaceae; Papilionoideae; Fabeae; Pisum	.	m.16802	39-683[-]	sp|P51850|PDC1_PEA^P51850^Q:1-214,H:380-593^95.33%ID^E:6e-149^RecName: Full=Pyruvate decarboxylase isozyme 1;^Eukaryota; Viridiplantae; Streptophyta; Embryophyta; Tracheophyta; Spermatophyta; Magnoliophyta; eudicotyledons; core eudicotyledons; rosids; fabids; Fabales; Fabaceae; Papilionoideae; Fabeae; Pisum	PF02775.16^TPP_enzyme_C^Thiamine pyrophosphate enzyme, C-terminal TPP binding domain^60-185^E:2.7e-17	.	.	.	GO:0000287^molecular_function^magnesium ion binding`GO:0004737^molecular_function^pyruvate decarboxylase activity`GO:0030976^molecular_function^thiamine pyrophosphate binding`GO:0008152^biological_process^metabolic process
Adur12368_comp2_c0_seq3	0.206568	-0.157246	-0.708948	-0.799283	-0.00111961	-0.416082	1.72844	-0.318323	1.35019	-0.867756	sp|Q9FHM0|YLS7_ARATH^Q9FHM0^Q:1358-417,H:137-484^29.58%ID^E:2e-33^.^.	.	m.19226	396-1484[-]	sp|Q9FHM0|YLS7_ARATH^Q9FHM0^Q:43-356,H:137-484^29.58%ID^E:2e-34^.^.	PF14416.1^PMR5N^PMR5 N terminal Domain^43-95^E:3.9e-23`PF13839.1^PC-Esterase^GDSL/SGNH-like Acyl-Esterase family found in Pmr5 and Cas1p^96-360^E:1.5e-71	.	.	.	.
Adur12368_comp2_c0_seq8	0.31774	-0.33716	-0.6858	-0.724182	0.202859	-0.708723	1.5697	-0.470965	1.50413	-0.674072	sp|Q9FHM0|YLS7_ARATH^Q9FHM0^Q:1358-417,H:137-484^29.58%ID^E:1e-33^.^.	.	m.19228	396-1463[-]	sp|Q9FHM0|YLS7_ARATH^Q9FHM0^Q:36-349,H:137-484^29.58%ID^E:1e-34^.^.	PF14416.1^PMR5N^PMR5 N terminal Domain^36-88^E:3.8e-23`PF13839.1^PC-Esterase^GDSL/SGNH-like Acyl-Esterase family found in Pmr5 and Cas1p^89-353^E:1.5e-71	.	.	.	.
Adur12373_comp1_c0_seq1	-0.710786	0.429113	-0.631371	-0.0891425	-0.575563	-0.756853	1.98785	-0.539711	1.39513	-0.60256	sp|O82043|ILV5_PEA^O82043^Q:1797-202,H:45-578^87.45%ID^E:0^RecName: Full=Ketol-acid reductoisomerase, chloroplastic;^Eukaryota; Viridiplantae; Streptophyta; Embryophyta; Tracheophyta; Spermatophyta; Magnoliophyta; eudicotyledons; core eudicotyledons; rosids; fabids; Fabales; Fabaceae; Papilionoideae; Fabeae; Pisum	.	m.19240	193-1974[-]	sp|O82043|ILV5_PEA^O82043^Q:1-591,H:1-578^82.46%ID^E:0^RecName: Full=Ketol-acid reductoisomerase, chloroplastic;^Eukaryota; Viridiplantae; Streptophyta; Embryophyta; Tracheophyta; Spermatophyta; Magnoliophyta; eudicotyledons; core eudicotyledons; rosids; fabids; Fabales; Fabaceae; Papilionoideae; Fabeae; Pisum	PF07991.7^IlvN^Acetohydroxy acid isomeroreductase, catalytic domain^123-297^E:1e-31`PF01450.14^IlvC^Acetohydroxy acid isomeroreductase, catalytic domain^305-450^E:5.2e-18`PF01450.14^IlvC^Acetohydroxy acid isomeroreductase, catalytic domain^463-589^E:1.7e-30	.	.	.	GO:0009507^cellular_component^chloroplast`GO:0050662^molecular_function^coenzyme binding`GO:0004455^molecular_function^ketol-acid reductoisomerase activity`GO:0046872^molecular_function^metal ion binding`GO:0000166^molecular_function^nucleotide binding`GO:0009097^biological_process^isoleucine biosynthetic process`GO:0009099^biological_process^valine biosynthetic process
Adur13257_comp1_c0_seq1	-0.631981	-0.394847	-0.477021	-0.357386	-0.519848	-0.476326	2.28432	-0.127357	0.974299	-0.616132	.	.	m.20468	2-331[+]	.	.	.	.	.	.
Adur13897_comp0_c0_seq3	-0.0533199	0.635362	-0.652406	0.411604	-0.693954	-0.352051	1.98394	-0.696043	0.739813	-1.12894	.	.	m.21328	489-1349[-]	.	PF02466.14^Tim17^Tim17/Tim22/Tim23/Pmp24 family^76-197^E:6e-15`PF00536.25^SAM_1^SAM domain (Sterile alpha motif)^225-274^E:1.1e-05	.	.	.	.
Adur16047_comp0_c0_seq4	-0.526829	-0.480946	-0.318924	-0.537821	-0.537821	-0.44988	2.3977	0.498357	0.0137238	-0.393483	sp|Q9C942|CSE_ARATH^Q9C942^Q:1208-411,H:51-324^33.21%ID^E:6e-36^.^.	.	m.23880	408-1646[-]	sp|Q9C942|CSE_ARATH^Q9C942^Q:147-412,H:51-324^33.21%ID^E:4e-37^.^.	PF12146.3^Hydrolase_4^Putative lysophospholipase^144-223^E:4.4e-26`PF12695.2^Abhydrolase_5^Alpha/beta hydrolase family^162-389^E:1.6e-17`PF12697.2^Abhydrolase_6^Alpha/beta hydrolase family^163-399^E:3.9e-23	.	.	.	.
Adur16547_comp3_c0_seq1	-0.306352	-0.165499	-0.463828	-0.788665	-0.322751	-0.335331	1.38815	-0.0558725	1.40342	-0.510554	.	.	m.24478	3-1289[-]	.	PF13915.1^DUF4210^Domain of unknown function (DUF4210)^214-273^E:3e-18	.	.	.	.
Adur16735_comp1_c0_seq2	-0.341358	-0.998875	-0.741643	-0.57208	0.0552525	-0.332171	2.15983	-0.373643	0.775503	-0.0775634	sp|Q5U3N0|PKHA8_DANRE^Q5U3N0^Q:1027-566,H:352-506^37.18%ID^E:7e-22^RecName: Full=Pleckstrin homology domain-containing family A member 8;^Eukaryota; Metazoa; Chordata; Craniata; Vertebrata; Euteleostomi; Actinopterygii; Neopterygii; Teleostei; Ostariophysi; Cypriniformes; Cyprinidae; Danio	.	m.24712	461-1129[-]	sp|Q5U3N0|PKHA8_DANRE^Q5U3N0^Q:35-188,H:352-506^37.18%ID^E:3e-23^RecName: Full=Pleckstrin homology domain-containing family A member 8;^Eukaryota; Metazoa; Chordata; Craniata; Vertebrata; Euteleostomi; Actinopterygii; Neopterygii; Teleostei; Ostariophysi; Cypriniformes; Cyprinidae; Danio	PF08718.6^GLTP^Glycolipid transfer protein (GLTP)^42-185^E:1.9e-50	.	.	NOG148917^Pleckstrin homology domain containing, family A (phosphoinositide binding specific) member protein	GO:0005794^cellular_component^Golgi apparatus`GO:0016020^cellular_component^membrane`GO:0051861^molecular_function^glycolipid binding`GO:0017089^molecular_function^glycolipid transporter activity`GO:0005543^molecular_function^phospholipid binding`GO:0046836^biological_process^glycolipid transport`GO:0015031^biological_process^protein transport
Adur17029_comp0_c0_seq1	-0.842975	-0.228827	-0.887448	0.0273941	-0.371164	-0.693475	1.75042	-0.322981	1.49772	-0.285931	sp|Q42962|PGKY_TOBAC^Q42962^Q:874-2,H:63-353^90.38%ID^E:0^RecName: Full=Phosphoglycerate kinase, cytosolic;^Eukaryota; Viridiplantae; Streptophyta; Embryophyta; Tracheophyta; Spermatophyta; Magnoliophyta; eudicotyledons; core eudicotyledons; asterids; lamiids; Solanales; Solanaceae; Nicotianoideae; Nicotianeae; Nicotiana	.	m.25229	2-874[-]	sp|Q42962|PGKY_TOBAC^Q42962^Q:1-291,H:63-353^90.38%ID^E:0^RecName: Full=Phosphoglycerate kinase, cytosolic;^Eukaryota; Viridiplantae; Streptophyta; Embryophyta; Tracheophyta; Spermatophyta; Magnoliophyta; eudicotyledons; core eudicotyledons; asterids; lamiids; Solanales; Solanaceae; Nicotianoideae; Nicotianeae; Nicotiana	PF00162.14^PGK^Phosphoglycerate kinase^1-284^E:1.1e-117	.	.	.	GO:0005737^cellular_component^cytoplasm`GO:0005524^molecular_function^ATP binding`GO:0004618^molecular_function^phosphoglycerate kinase activity`GO:0006096^biological_process^glycolysis
Adur18047_comp0_c0_seq2	-0.66324	-0.323458	0.074457	-1.05815	0.982546	-0.91983	0.816163	0.178697	1.0046	-0.420682	sp|Q7XJ53|P2C35_ARATH^Q7XJ53^Q:1619-570,H:1-347^73.94%ID^E:1e-180^RecName: Full=Probable protein phosphatase 2C 35;^Eukaryota; Viridiplantae; Streptophyta; Embryophyta; Tracheophyta; Spermatophyta; Magnoliophyta; eudicotyledons; core eudicotyledons; rosids; malvids; Brassicales; Brassicaceae; Camelineae; Arabidopsis	.	m.26768	351-1619[-]	sp|Q7XJ53|P2C35_ARATH^Q7XJ53^Q:1-350,H:1-347^73.94%ID^E:0^RecName: Full=Probable protein phosphatase 2C 35;^Eukaryota; Viridiplantae; Streptophyta; Embryophyta; Tracheophyta; Spermatophyta; Magnoliophyta; eudicotyledons; core eudicotyledons; rosids; malvids; Brassicales; Brassicaceae; Camelineae; Arabidopsis	PF00481.16^PP2C^Protein phosphatase 2C^73-320^E:9.2e-40	.	.	COG0631^Serine/threonine protein phosphatase	GO:0005886^cellular_component^plasma membrane`GO:0046872^molecular_function^metal ion binding`GO:0004722^molecular_function^protein serine/threonine phosphatase activity`GO:0006470^biological_process^protein dephosphorylation
Adur18150_comp2_c0_seq1	0.237487	0.461908	-0.251722	-0.824208	0.0842032	-0.810658	1.73617	-0.78017	0.833967	-0.453842	sp|P43291|SRK2A_ARATH^P43291^Q:403-2,H:1-134^91.79%ID^E:1e-83^RecName: Full=Serine/threonine-protein kinase SRK2A;^Eukaryota; Viridiplantae; Streptophyta; Embryophyta; Tracheophyta; Spermatophyta; Magnoliophyta; eudicotyledons; core eudicotyledons; rosids; malvids; Brassicales; Brassicaceae; Camelineae; Arabidopsis	.	m.27011	2-403[-]	sp|P43291|SRK2A_ARATH^P43291^Q:1-134,H:1-134^91.79%ID^E:2e-86^RecName: Full=Serine/threonine-protein kinase SRK2A;^Eukaryota; Viridiplantae; Streptophyta; Embryophyta; Tracheophyta; Spermatophyta; Magnoliophyta; eudicotyledons; core eudicotyledons; rosids; malvids; Brassicales; Brassicaceae; Camelineae; Arabidopsis	PF00069.20^Pkinase^Protein kinase domain^4-132^E:4e-37`PF07714.12^Pkinase_Tyr^Protein tyrosine kinase^5-132^E:2.3e-18	.	.	COG0515^Serine/threonine protein kinase	GO:0005524^molecular_function^ATP binding`GO:0004674^molecular_function^protein serine/threonine kinase activity
Adur18748_comp1_c0_seq1	-0.32696	0.797073	-0.214956	-0.0921889	-0.264381	-0.800888	2.01477	-0.687687	0.745654	-1.01374	sp|Q5ZLK1|DCA13_CHICK^Q5ZLK1^Q:1671-316,H:1-445^48.67%ID^E:1e-151^RecName: Full=DDB1- and CUL4-associated factor 13;^Eukaryota; Metazoa; Chordata; Craniata; Vertebrata; Euteleostomi; Archosauria; Dinosauria; Saurischia; Theropoda; Coelurosauria; Aves; Neognathae; Galliformes; Phasianidae; Phasianinae; Gallus	.	m.28015	313-1671[-]	sp|Q6PAC3|DCA13_MOUSE^Q6PAC3^Q:1-452,H:1-445^48.01%ID^E:6e-162^RecName: Full=DDB1- and CUL4-associated factor 13;^Eukaryota; Metazoa; Chordata; Craniata; Vertebrata; Euteleostomi; Mammalia; Eutheria; Euarchontoglires; Glires; Rodentia; Sciurognathi; Muroidea; Muridae; Murinae; Mus; Mus	PF00400.27^WD40^WD domain, G-beta repeat^62-95^E:4.2e-05`PF00400.27^WD40^WD domain, G-beta repeat^103-137^E:4.8e-09`PF00400.27^WD40^WD domain, G-beta repeat^194-232^E:0.0051`PF08662.6^eIF2A^Eukaryotic translation initiation factor eIF2A^195-309^E:0.00012`PF00400.27^WD40^WD domain, G-beta repeat^281-316^E:7.9e-07`PF00400.27^WD40^WD domain, G-beta repeat^335-360^E:2.2e-06`PF04158.9^Sof1^Sof1-like d…	.	.	COG2319^FOG: WD40 repeat	GO:0080008^cellular_component^Cul4-RING ubiquitin ligase complex`GO:0005730^cellular_component^nucleolus`GO:0030529^cellular_component^ribonucleoprotein complex`GO:0016567^biological_process^protein ubiquitination`GO:0006364^biological_process^rRNA processing
Adur18787_comp0_c0_seq1	-0.0532297	-0.0704352	-0.414188	-0.171876	-0.42996	-0.574773	2.47061	-0.100186	0.165066	-0.862249	sp|Q9CAY3|GPAT5_ARATH^Q9CAY3^Q:1551-115,H:12-496^71.66%ID^E:0^RecName: Full=Glycerol-3-phosphate acyltransferase 5;^Eukaryota; Viridiplantae; Streptophyta; Embryophyta; Tracheophyta; Spermatophyta; Magnoliophyta; eudicotyledons; core eudicotyledons; rosids; malvids; Brassicales; Brassicaceae; Camelineae; Arabidopsis	.	m.28103	94-1620[-]	sp|Q9CAY3|GPAT5_ARATH^Q9CAY3^Q:24-508,H:12-502^71.6%ID^E:0^RecName: Full=Glycerol-3-phosphate acyltransferase 5;^Eukaryota; Viridiplantae; Streptophyta; Embryophyta; Tracheophyta; Spermatophyta; Magnoliophyta; eudicotyledons; core eudicotyledons; rosids; malvids; Brassicales; Brassicaceae; Camelineae; Arabidopsis	PF01553.16^Acyltransferase^Acyltransferase^293-395^E:5.7e-05	.	.	.	GO:0016021^cellular_component^integral to membrane`GO:0090447^molecular_function^glycerol-3-phosphate 2-O-acyltransferase activity`GO:0004366^molecular_function^glycerol-3-phosphate O-acyltransferase activity`GO:0016024^biological_process^CDP-diacylglycerol biosynthetic process`GO:0010345^biological_process^suberin biosynthetic process
Adur19540_comp0_c0_seq2	-0.37107	-0.666577	-0.100977	-0.593278	-0.217332	-0.712572	2.15428	0.334616	0.0594823	-0.232453	sp|Q949P1|ABAH1_ARATH^Q949P1^Q:1562-306,H:34-449^76.9%ID^E:0^RecName: Full=Abscisic acid 8'-hydroxylase 1;^Eukaryota; Viridiplantae; Streptophyta; Embryophyta; Tracheophyta; Spermatophyta; Magnoliophyta; eudicotyledons; core eudicotyledons; rosids; malvids; Brassicales; Brassicaceae; Camelineae; Arabidopsis	.	m.29270	258-1679[-]	sp|Q949P1|ABAH1_ARATH^Q949P1^Q:8-471,H:1-462^72.32%ID^E:0^RecName: Full=Abscisic acid 8'-hydroxylase 1;^Eukaryota; Viridiplantae; Streptophyta; Embryophyta; Tracheophyta; Spermatophyta; Magnoliophyta; eudicotyledons; core eudicotyledons; rosids; malvids; Brassicales; Brassicaceae; Camelineae; Arabidopsis	PF00067.17^p450^Cytochrome P450^43-447^E:4.7e-76	.	.	COG2124^Cytochrome P450	GO:0016021^cellular_component^integral to membrane`GO:0010295^molecular_function^(+)-abscisic acid 8'-hydroxylase activity`GO:0009055^molecular_function^electron carrier activity`GO:0020037^molecular_function^heme binding`GO:0005506^molecular_function^iron ion binding`GO:0046345^biological_process^abscisic acid catabolic process`GO:0006950^biological_process^response to stress
Adur19582_comp0_c0_seq1	-0.326402	0.102809	-0.321385	-0.220453	-0.461245	-0.294296	2.5336	-0.451613	-0.0543071	-0.58124	sp|Q8LC69|ATL8_ARATH^Q8LC69^Q:894-523,H:44-157^59.06%ID^E:2e-40^RecName: Full=RING-H2 finger protein ATL8;^Eukaryota; Viridiplantae; Streptophyta; Embryophyta; Tracheophyta; Spermatophyta; Magnoliophyta; eudicotyledons; core eudicotyledons; rosids; malvids; Brassicales; Brassicaceae; Camelineae; Arabidopsis	.	.	.	.	.	.	.	COG5540^RING-finger-containing ubiquitin ligase	GO:0016021^cellular_component^integral to membrane`GO:0046872^molecular_function^metal ion binding`GO:0008270^molecular_function^zinc ion binding`GO:0016567^biological_process^protein ubiquitination
Adur19864_comp0_c0_seq2	-0.562614	-0.522842	-0.539068	-0.670057	-0.534715	-0.410057	2.27701	0.572564	0.494208	-0.466252	sp|P49299|CYSZ_CUCMA^P49299^Q:1915-389,H:6-516^79.06%ID^E:0^RecName: Full=Citrate synthase, glyoxysomal;^Eukaryota; Viridiplantae; Streptophyta; Embryophyta; Tracheophyta; Spermatophyta; Magnoliophyta; eudicotyledons; core eudicotyledons; rosids; fabids; Cucurbitales; Cucurbitaceae; Cucurbiteae; Cucurbita	.	m.29982	386-1981[-]	sp|P49299|CYSZ_CUCMA^P49299^Q:23-531,H:6-516^79.06%ID^E:0^RecName: Full=Citrate synthase, glyoxysomal;^Eukaryota; Viridiplantae; Streptophyta; Embryophyta; Tracheophyta; Spermatophyta; Magnoliophyta; eudicotyledons; core eudicotyledons; rosids; fabids; Cucurbitales; Cucurbitaceae; Cucurbiteae; Cucurbita	PF00285.16^Citrate_synt^Citrate synthase^118-486^E:1.6e-126	.	.	.	GO:0009514^cellular_component^glyoxysome`GO:0004108^molecular_function^citrate (Si)-synthase activity`GO:0006097^biological_process^glyoxylate cycle`GO:0006099^biological_process^tricarboxylic acid cycle
Adur20911_comp2_c0_seq3	-0.522165	-0.680747	-0.598008	-0.570429	-0.300379	-0.128007	2.014	0.192605	0.64537	-0.453216	sp|Q9FN30|TAT2_ARATH^Q9FN30^Q:1559-351,H:8-408^77.17%ID^E:0^RecName: Full=Probable aminotransferase TAT2;^Eukaryota; Viridiplantae; Streptophyta; Embryophyta; Tracheophyta; Spermatophyta; Magnoliophyta; eudicotyledons; core eudicotyledons; rosids; malvids; Brassicales; Brassicaceae; Camelineae; Arabidopsis	.	m.31302	330-1616[-]	sp|Q9FN30|TAT2_ARATH^Q9FN30^Q:1-422,H:1-408^74.64%ID^E:0^RecName: Full=Probable aminotransferase TAT2;^Eukaryota; Viridiplantae; Streptophyta; Embryophyta; Tracheophyta; Spermatophyta; Magnoliophyta; eudicotyledons; core eudicotyledons; rosids; malvids; Brassicales; Brassicaceae; Camelineae; Arabidopsis	PF00155.16^Aminotran_1_2^Aminotransferase class I and II^48-408^E:2.4e-52`PF01212.16^Beta_elim_lyase^Beta-eliminating lyase^114-224^E:2.5e-06	.	.	COG0436^Aspartate/tyrosine/aromatic aminotransferase	GO:0009536^cellular_component^plastid`GO:0004838^molecular_function^L-tyrosine:2-oxoglutarate aminotransferase activity`GO:0033855^molecular_function^nicotianamine aminotransferase activity`GO:0030170^molecular_function^pyridoxal phosphate binding`GO:0006520^biological_process^cellular amino acid metabolic process`GO:0006826^biological_process^iron ion transport`GO:0010189^biological_process^vita…
Adur2230_comp0_c0_seq1	-0.401369	-0.673387	-0.383303	-0.271229	-0.345101	-0.439226	1.87039	-0.238089	0.983228	-0.460168	sp|Q9FVL0|HBL1_MEDSA^Q9FVL0^Q:641-162,H:1-160^85%ID^E:3e-94^RecName: Full=Non-symbiotic hemoglobin 1;^Eukaryota; Viridiplantae; Streptophyta; Embryophyta; Tracheophyta; Spermatophyta; Magnoliophyta; eudicotyledons; core eudicotyledons; rosids; fabids; Fabales; Fabaceae; Papilionoideae; Trifolieae; Medicago	.	m.3324	159-641[-]	sp|Q9FVL0|HBL1_MEDSA^Q9FVL0^Q:1-160,H:1-160^85%ID^E:4e-96^RecName: Full=Non-symbiotic hemoglobin 1;^Eukaryota; Viridiplantae; Streptophyta; Embryophyta; Tracheophyta; Spermatophyta; Magnoliophyta; eudicotyledons; core eudicotyledons; rosids; fabids; Fabales; Fabaceae; Papilionoideae; Trifolieae; Medicago	PF00042.17^Globin^Globin^13-121^E:1.5e-18	.	.	.	GO:0005737^cellular_component^cytoplasm`GO:0016363^cellular_component^nuclear matrix`GO:0020037^molecular_function^heme binding`GO:0005506^molecular_function^iron ion binding`GO:0019825^molecular_function^oxygen binding`GO:0015671^biological_process^oxygen transport`GO:0006950^biological_process^response to stress
Adur22400_comp0_c0_seq4	0.248748	-0.153706	-0.40453	-0.536497	-0.270815	-0.635253	2.23917	0.710631	-0.275622	-0.890447	sp|Q93XK2|STSYN_PEA^Q93XK2^Q:2525-9,H:1-828^72.21%ID^E:0^RecName: Full=Stachyose synthase;^Eukaryota; Viridiplantae; Streptophyta; Embryophyta; Tracheophyta; Spermatophyta; Magnoliophyta; eudicotyledons; core eudicotyledons; rosids; fabids; Fabales; Fabaceae; Papilionoideae; Fabeae; Pisum	.	m.33695	3-2624[-]	sp|Q93XK2|STSYN_PEA^Q93XK2^Q:34-872,H:1-828^72.21%ID^E:0^RecName: Full=Stachyose synthase;^Eukaryota; Viridiplantae; Streptophyta; Embryophyta; Tracheophyta; Spermatophyta; Magnoliophyta; eudicotyledons; core eudicotyledons; rosids; fabids; Fabales; Fabaceae; Papilionoideae; Fabeae; Pisum	PF05691.7^Raffinose_syn^Raffinose synthase or seed imbibition protein Sip1^55-872^E:0	.	.	.	GO:0005737^cellular_component^cytoplasm`GO:0047268^molecular_function^galactinol-raffinose galactosyltransferase activity`GO:0009312^biological_process^oligosaccharide biosynthetic process`GO:0033532^biological_process^stachyose biosynthetic process
Adur22513_comp0_c0_seq1	-0.740594	-0.270283	-0.544452	0.0668805	-0.240933	-0.57595	1.94383	-0.126398	1.10486	-0.953917	sp|Q5FQM3|IF2_GLUOX^Q5FQM3^Q:2107-389,H:335-911^46.08%ID^E:3e-120^RecName: Full=Translation initiation factor IF-2;^Bacteria; Proteobacteria; Alphaproteobacteria; Rhodospirillales; Acetobacteraceae; Gluconobacter	.	m.33870	326-2488[-]	sp|Q2RMS0|IF2_RHORT^Q2RMS0^Q:136-700,H:291-858^46.55%ID^E:4e-159^RecName: Full=Translation initiation factor IF-2;^Bacteria; Proteobacteria; Alphaproteobacteria; Rhodospirillales; Rhodospirillaceae; Rhodospirillum	PF00009.22^GTP_EFTU^Elongation factor Tu GTP binding domain^203-362^E:4.2e-39`PF08477.8^Miro^Miro-like protein^204-312^E:4.8e-07`PF01926.18^MMR_HSR1^50S ribosome-binding GTPase^204-310^E:1.2e-05`PF10662.4^PduV-EutP^Ethanolamine utilisation - propanediol utilisation^204-358^E:1.7e-05`PF11987.3^IF-2^Translation-initiation factor 2^497-591^E:2e-27	.	.	COG0532^Translation initiation factor 2 (IF-2; GTPase)	GO:0005737^cellular_component^cytoplasm`GO:0005525^molecular_function^GTP binding`GO:0003924^molecular_function^GTPase activity`GO:0003743^molecular_function^translation initiation factor activity`GO:0006184^biological_process^GTP catabolic process
Adur22789_comp0_c0_seq1	-0.495535	-0.160733	-0.113675	-0.274645	-0.39957	0.0694767	2.26113	-0.590115	0.329031	-0.844124	sp|Q9FL41|WTR38_ARATH^Q9FL41^Q:1061-27,H:1-344^73.33%ID^E:5e-163^.^.	.	m.34297	3-1061[-]	sp|Q9FL41|WTR38_ARATH^Q9FL41^Q:1-345,H:1-344^73.33%ID^E:0^.^.	PF00892.15^EamA^EamA-like transporter family^29-158^E:1.7e-11`PF00892.15^EamA^EamA-like transporter family^209-338^E:1.4e-10	.	.	.	.
Adur23229_comp2_c0_seq2	-0.859608	-0.826684	-0.648491	-0.915925	-0.553186	-0.634051	1.97386	0.613587	1.10109	0.187311	.	.	m.34880	277-732[-]	.	PF03151.11^TPT^Triose-phosphate Transporter family^7-145^E:9.7e-11	.	.	.	.
Adur23302_comp0_c0_seq2	-0.5907	-0.743355	-0.304428	-1.13245	0.124274	-0.742532	1.62943	0.886021	0.650046	-0.220991	sp|P13548|VATA_VIGRR^P13548^Q:2192-324,H:1-623^96.95%ID^E:0^RecName: Full=V-type proton ATPase catalytic subunit A;^Eukaryota; Viridiplantae; Streptophyta; Embryophyta; Tracheophyta; Spermatophyta; Magnoliophyta; eudicotyledons; core eudicotyledons; rosids; fabids; Fabales; Fabaceae; Papilionoideae; Phaseoleae; Vigna	.	m.35012	321-2192[-]	sp|P13548|VATA_VIGRR^P13548^Q:1-623,H:1-623^96.95%ID^E:0^RecName: Full=V-type proton ATPase catalytic subunit A;^Eukaryota; Viridiplantae; Streptophyta; Embryophyta; Tracheophyta; Spermatophyta; Magnoliophyta; eudicotyledons; core eudicotyledons; rosids; fabids; Fabales; Fabaceae; Papilionoideae; Phaseoleae; Vigna	PF02874.18^ATP-synt_ab_N^ATP synthase alpha/beta family, beta-barrel domain^25-85^E:1.6e-13`PF00006.20^ATP-synt_ab^ATP synthase alpha/beta family, nucleotide-binding domain^231-458^E:8.9e-111`PF00306.22^ATP-synt_ab_C^ATP synthase alpha/beta chain, C terminal domain^478-619^E:8.5e-27	.	.	.	GO:0033180^cellular_component^proton-transporting V-type ATPase, V1 domain`GO:0005524^molecular_function^ATP binding`GO:0046933^molecular_function^hydrogen ion transporting ATP synthase activity, rotational mechanism`GO:0046961^molecular_function^proton-transporting ATPase activity, rotational mechanism`GO:0015991^biological_process^ATP hydrolysis coupled proton transport
Adur23370_comp0_c0_seq1	0.844079	-0.617388	0.285283	-1.10216	0.920496	-0.092024	1.6166	-0.212619	-0.913503	-0.653208	.	.	m.35155	790-1599[-]	.	PF04398.7^DUF538^Protein of unknown function, DUF538^96-206^E:1.6e-30	.	.	.	.
Adur24127_comp1_c0_seq1	-0.261995	-0.523564	-0.396215	-0.316813	0.096079	-0.285052	2.21398	-0.256345	0.226482	-0.758412	sp|P08927|RUBB_PEA^P08927^Q:1554-436,H:221-593^94.1%ID^E:0^RecName: Full=RuBisCO large subunit-binding protein subunit beta, chloroplastic;^Eukaryota; Viridiplantae; Streptophyta; Embryophyta; Tracheophyta; Spermatophyta; Magnoliophyta; eudicotyledons; core eudicotyledons; rosids; fabids; Fabales; Fabaceae; Papilionoideae; Fabeae; Pisum	.	m.36255	430-1554[-]	sp|P08927|RUBB_PEA^P08927^Q:1-373,H:221-593^94.1%ID^E:0^RecName: Full=RuBisCO large subunit-binding protein subunit beta, chloroplastic;^Eukaryota; Viridiplantae; Streptophyta; Embryophyta; Tracheophyta; Spermatophyta; Magnoliophyta; eudicotyledons; core eudicotyledons; rosids; fabids; Fabales; Fabaceae; Papilionoideae; Fabeae; Pisum	PF00118.19^Cpn60_TCP1^TCP-1/cpn60 chaperonin family^1-355^E:2e-76	.	.	.	GO:0009507^cellular_component^chloroplast`GO:0005524^molecular_function^ATP binding`GO:0042026^biological_process^protein refolding
Adur24127_comp3_c0_seq1	-0.276805	0.264061	-0.0868721	-0.146879	0.580436	-0.542281	1.98283	-0.604431	-0.0756209	-1.09868	sp|P08927|RUBB_PEA^P08927^Q:650-3,H:2-210^84.72%ID^E:3e-114^RecName: Full=RuBisCO large subunit-binding protein subunit beta, chloroplastic;^Eukaryota; Viridiplantae; Streptophyta; Embryophyta; Tracheophyta; Spermatophyta; Magnoliophyta; eudicotyledons; core eudicotyledons; rosids; fabids; Fabales; Fabaceae; Papilionoideae; Fabeae; Pisum	.	m.36256	3-656[-]	sp|P08927|RUBB_PEA^P08927^Q:3-218,H:2-210^84.72%ID^E:4e-116^RecName: Full=RuBisCO large subunit-binding protein subunit beta, chloroplastic;^Eukaryota; Viridiplantae; Streptophyta; Embryophyta; Tracheophyta; Spermatophyta; Magnoliophyta; eudicotyledons; core eudicotyledons; rosids; fabids; Fabales; Fabaceae; Papilionoideae; Fabeae; Pisum	PF00118.19^Cpn60_TCP1^TCP-1/cpn60 chaperonin family^80-217^E:2.7e-42	.	.	.	GO:0009507^cellular_component^chloroplast`GO:0005524^molecular_function^ATP binding`GO:0042026^biological_process^protein refolding
Adur24169_comp1_c0_seq2	-0.64244	-0.148278	-0.212374	-0.430164	-0.566627	-0.867121	1.3411	0.0867417	1.48997	-0.314377	sp|Q9LUD7|CALS8_ARATH^Q9LUD7^Q:4286-3,H:322-1762^69.49%ID^E:0^RecName: Full=Putative callose synthase 8;^Eukaryota; Viridiplantae; Streptophyta; Embryophyta; Tracheophyta; Spermatophyta; Magnoliophyta; eudicotyledons; core eudicotyledons; rosids; malvids; Brassicales; Brassicaceae; Camelineae; Arabidopsis	.	m.36311	3-4286[-]	sp|Q9LUD7|CALS8_ARATH^Q9LUD7^Q:1-1428,H:322-1762^69.9%ID^E:0^RecName: Full=Putative callose synthase 8;^Eukaryota; Viridiplantae; Streptophyta; Embryophyta; Tracheophyta; Spermatophyta; Magnoliophyta; eudicotyledons; core eudicotyledons; rosids; malvids; Brassicales; Brassicaceae; Camelineae; Arabidopsis	PF14288.1^FKS1_dom1^1,3-beta-glucan synthase subunit FKS1, domain-1^17-131^E:4.9e-42`PF02364.10^Glucan_synthase^1,3-beta-glucan synthase component^778-864^E:8.9e-22`PF02364.10^Glucan_synthase^1,3-beta-glucan synthase component^870-1425^E:4e-168	.	.	.	GO:0000148^cellular_component^1,3-beta-D-glucan synthase complex`GO:0016021^cellular_component^integral to membrane`GO:0003843^molecular_function^1,3-beta-D-glucan synthase activity`GO:0006075^biological_process^(1->3)-beta-D-glucan biosynthetic process`GO:0008360^biological_process^regulation of cell shape
Adur24590_comp0_c0_seq2	-0.0893646	-0.886208	-0.477446	-0.0408094	0.71737	-1.11118	1.49713	0.000912014	0.520272	-0.455866	.	.	m.37082	252-695[-]	.	PF01217.15^Clat_adaptor_s^Clathrin adaptor complex small chain^1-137^E:0.0002	.	.	.	.
Adur25056_comp0_c0_seq1	-0.113041	-0.645162	0.313971	-1.05641	0.319226	-0.314064	0.973539	-0.147202	0.746237	-0.329831	sp|Q50EX6|ODO1_PETHY^Q50EX6^Q:1010-624,H:1-129^90.7%ID^E:8e-81^RecName: Full=Protein ODORANT1;^Eukaryota; Viridiplantae; Streptophyta; Embryophyta; Tracheophyta; Spermatophyta; Magnoliophyta; eudicotyledons; core eudicotyledons; asterids; lamiids; Solanales; Solanaceae; Petunioideae; Petunia	.	m.37846	3-1010[-]	sp|Q50EX6|ODO1_PETHY^Q50EX6^Q:1-138,H:1-138^85.51%ID^E:7e-84^RecName: Full=Protein ODORANT1;^Eukaryota; Viridiplantae; Streptophyta; Embryophyta; Tracheophyta; Spermatophyta; Magnoliophyta; eudicotyledons; core eudicotyledons; asterids; lamiids; Solanales; Solanaceae; Petunioideae; Petunia	PF00249.26^Myb_DNA-binding^Myb-like DNA-binding domain^14-61^E:2.6e-12`PF13921.1^Myb_DNA-bind_6^Myb-like DNA-binding domain^17-76^E:2.5e-07`PF00249.26^Myb_DNA-binding^Myb-like DNA-binding domain^73-111^E:1.5e-13`PF13921.1^Myb_DNA-bind_6^Myb-like DNA-binding domain^73-118^E:1.3e-06	.	.	.	GO:0005634^cellular_component^nucleus`GO:0003682^molecular_function^chromatin binding`GO:0003677^molecular_function^DNA binding`GO:0006355^biological_process^regulation of transcription, DNA-dependent`GO:0006351^biological_process^transcription, DNA-dependent
Adur26104_comp0_c0_seq1	-0.429681	-0.265369	-0.115957	-0.101136	-1.02983	-0.401249	1.8007	-0.392228	1.33837	-0.635314	sp|Q9SP35|TI172_ARATH^Q9SP35^Q:997-338,H:1-242^59.35%ID^E:1e-70^RecName: Full=Mitochondrial import inner membrane translocase subunit TIM17-2;^Eukaryota; Viridiplantae; Streptophyta; Embryophyta; Tracheophyta; Spermatophyta; Magnoliophyta; eudicotyledons; core eudicotyledons; rosids; malvids; Brassicales; Brassicaceae; Camelineae; Arabidopsis	.	m.39249	332-1105[-]	sp|Q9SP35|TI172_ARATH^Q9SP35^Q:37-257,H:1-243^59.18%ID^E:1e-89^RecName: Full=Mitochondrial import inner membrane translocase subunit TIM17-2;^Eukaryota; Viridiplantae; Streptophyta; Embryophyta; Tracheophyta; Spermatophyta; Magnoliophyta; eudicotyledons; core eudicotyledons; rosids; malvids; Brassicales; Brassicaceae; Camelineae; Arabidopsis	PF02466.14^Tim17^Tim17/Tim22/Tim23/Pmp24 family^46-168^E:9.1e-32	.	.	COG5596^Mitochondrial import inner membrane translocase, subunit TIM22	GO:0016021^cellular_component^integral to membrane`GO:0005744^cellular_component^mitochondrial inner membrane presequence translocase complex`GO:0005741^cellular_component^mitochondrial outer membrane`GO:0015031^biological_process^protein transport
Adur26366_comp0_c0_seq2	-0.580837	0.612903	-0.486824	0.0530873	-0.0425257	-0.895223	2.07695	-0.168351	0.541815	-1.10031	sp|Q3T0K2|TCPG_BOVIN^Q3T0K2^Q:1998-400,H:6-544^63.4%ID^E:0^RecName: Full=T-complex protein 1 subunit gamma;^Eukaryota; Metazoa; Chordata; Craniata; Vertebrata; Euteleostomi; Mammalia; Eutheria; Laurasiatheria; Cetartiodactyla; Ruminantia; Pecora; Bovidae; Bovinae; Bos	.	m.39570	334-2037[-]	sp|Q3T0K2|TCPG_BOVIN^Q3T0K2^Q:14-546,H:6-544^63.4%ID^E:0^RecName: Full=T-complex protein 1 subunit gamma;^Eukaryota; Metazoa; Chordata; Craniata; Vertebrata; Euteleostomi; Mammalia; Eutheria; Laurasiatheria; Cetartiodactyla; Ruminantia; Pecora; Bovidae; Bovinae; Bos	PF00118.19^Cpn60_TCP1^TCP-1/cpn60 chaperonin family^41-534^E:3.8e-153	.	.	COG0459^Chaperonin GroEL (HSP60 family)	GO:0005832^cellular_component^chaperonin-containing T-complex`GO:0005874^cellular_component^microtubule`GO:0005886^cellular_component^plasma membrane`GO:0005524^molecular_function^ATP binding`GO:0006457^biological_process^protein folding
Adur27144_comp0_c0_seq1	-0.456755	-0.40254	-0.116556	0.442587	-0.340777	-0.906251	1.78039	-0.205833	1.0033	-1.08399	.	.	m.40564	271-903[-]	.	PF06232.6^ATS3^Embryo-specific protein 3, (ATS3)^48-166^E:1.3e-45	.	.	.	.
Adur27987_comp0_c0_seq1	-0.804248	-0.686962	-0.397067	-0.617981	-0.706322	-0.694919	1.86341	0.373438	1.26946	-0.0958738	.	.	.	.	.	.	.	.	.	.
Adur28023_comp0_c0_seq4	-0.112346	0.518836	-0.127252	-0.186878	-0.554855	-0.528449	2.26885	-0.554003	0.337829	-0.926239	sp|C0LGT1|Y5129_ARATH^C0LGT1^Q:2188-368,H:8-613^73.44%ID^E:0^RecName: Full=Probable LRR receptor-like serine/threonine-protein kinase At5g10290;^Eukaryota; Viridiplantae; Streptophyta; Embryophyta; Tracheophyta; Spermatophyta; Magnoliophyta; eudicotyledons; core eudicotyledons; rosids; malvids; Brassicales; Brassicaceae; Camelineae; Arabidopsis	.	m.41848	365-2194[-]	sp|C0LGT1|Y5129_ARATH^C0LGT1^Q:3-609,H:8-613^73.65%ID^E:0^RecName: Full=Probable LRR receptor-like serine/threonine-protein kinase At5g10290;^Eukaryota; Viridiplantae; Streptophyta; Embryophyta; Tracheophyta; Spermatophyta; Magnoliophyta; eudicotyledons; core eudicotyledons; rosids; malvids; Brassicales; Brassicaceae; Camelineae; Arabidopsis	PF08263.7^LRRNT_2^Leucine rich repeat N-terminal domain^25-65^E:1.1e-07`PF13504.1^LRR_7^Leucine rich repeat^39-47^E:8200`PF12799.2^LRR_4^Leucine Rich repeats (2 copies)^93-129^E:2e-08`PF13504.1^LRR_7^Leucine rich repeat^93-106^E:27`PF00560.28^LRR_1^Leucine Rich Repeat^94-115^E:1.3`PF13516.1^LRR_6^Leucine Rich repeat^115-138^E:0.17`PF13504.1^LRR_7^Leucine rich repeat^116-130^E:11`PF13855.1^LRR_8^L…	.	.	COG0515^Serine/threonine protein kinase	GO:0016021^cellular_component^integral to membrane`GO:0005886^cellular_component^plasma membrane`GO:0005524^molecular_function^ATP binding`GO:0004674^molecular_function^protein serine/threonine kinase activity
Adur28920_comp0_c0_seq7	0.387252	0.771894	0.707648	-1.21584	-0.75781	-0.258247	1.8541	-0.113141	-0.397261	-0.592212	.	.	m.43279	303-833[-]	.	.	.	.	.	.
Adur29296_comp1_c0_seq1	-0.50212	0.296713	-0.541616	-0.337056	-0.640911	-0.610457	1.97273	-0.228378	1.33747	-0.814846	sp|Q75NZ0|SIR_PEA^Q75NZ0^Q:2538-475,H:1-685^83.91%ID^E:0^RecName: Full=Sulfite reductase [ferredoxin], chloroplastic;^Eukaryota; Viridiplantae; Streptophyta; Embryophyta; Tracheophyta; Spermatophyta; Magnoliophyta; eudicotyledons; core eudicotyledons; rosids; fabids; Fabales; Fabaceae; Papilionoideae; Fabeae; Pisum	.	m.43775	472-2538[-]	sp|Q75NZ0|SIR_PEA^Q75NZ0^Q:1-688,H:1-685^83.91%ID^E:0^RecName: Full=Sulfite reductase [ferredoxin], chloroplastic;^Eukaryota; Viridiplantae; Streptophyta; Embryophyta; Tracheophyta; Spermatophyta; Magnoliophyta; eudicotyledons; core eudicotyledons; rosids; fabids; Fabales; Fabaceae; Papilionoideae; Fabeae; Pisum	PF03460.12^NIR_SIR_ferr^Nitrite/Sulfite reductase ferredoxin-like half domain^125-181^E:6.8e-15`PF01077.17^NIR_SIR^Nitrite and sulphite reductase 4Fe-4S domain^219-397^E:6e-48`PF03460.12^NIR_SIR_ferr^Nitrite/Sulfite reductase ferredoxin-like half domain^415-468^E:2e-12`PF01077.17^NIR_SIR^Nitrite and sulphite reductase 4Fe-4S domain^493-631^E:6e-12	.	.	.	GO:0042644^cellular_component^chloroplast nucleoid`GO:0051539^molecular_function^4 iron, 4 sulfur cluster binding`GO:0003677^molecular_function^DNA binding`GO:0020037^molecular_function^heme binding`GO:0046872^molecular_function^metal ion binding`GO:0050311^molecular_function^sulfite reductase (ferredoxin) activity`GO:0006323^biological_process^DNA packaging`GO:0045892^biological_process^negative…
Adur29794_comp0_c0_seq3	-0.80864	0.37195	-0.534818	0.557212	-0.316168	-1.09427	1.65209	-0.262421	1.3174	-1.0279	sp|Q9SEE9|SR45_ARATH^Q9SEE9^Q:1287-961,H:102-210^75.23%ID^E:6e-49^RecName: Full=Arginine/serine-rich protein 45;^Eukaryota; Viridiplantae; Streptophyta; Embryophyta; Tracheophyta; Spermatophyta; Magnoliophyta; eudicotyledons; core eudicotyledons; rosids; malvids; Brassicales; Brassicaceae; Camelineae; Arabidopsis	.	m.44449	361-1287[-]	sp|Q9SEE9|SR45_ARATH^Q9SEE9^Q:1-172,H:102-270^71.59%ID^E:4e-61^RecName: Full=Arginine/serine-rich protein 45;^Eukaryota; Viridiplantae; Streptophyta; Embryophyta; Tracheophyta; Spermatophyta; Magnoliophyta; eudicotyledons; core eudicotyledons; rosids; malvids; Brassicales; Brassicaceae; Camelineae; Arabidopsis	PF00076.17^RRM_1^RNA recognition motif. (a.k.a. RRM, RBD, or RNP domain)^1-69^E:5.1e-16`PF14259.1^RRM_6^RNA recognition motif (a.k.a. RRM, RBD, or RNP domain)^1-69^E:6.6e-12`PF13893.1^RRM_5^RNA recognition motif. (a.k.a. RRM, RBD, or RNP domain)^13-72^E:6.8e-10	.	.	.	GO:0016607^cellular_component^nuclear speck`GO:0000166^molecular_function^nucleotide binding`GO:0003723^molecular_function^RNA binding`GO:0006397^biological_process^mRNA processing`GO:0008380^biological_process^RNA splicing
Adur30513_comp2_c0_seq1	-0.506671	-0.079855	-0.49271	-0.131769	-0.491377	-0.778376	2.34073	-0.139766	0.596357	-0.512072	sp|Q9FKA5|Y5957_ARATH^Q9FKA5^Q:396-4,H:19-137^53.03%ID^E:5e-20^RecName: Full=Uncharacterized protein At5g39570;^Eukaryota; Viridiplantae; Streptophyta; Embryophyta; Tracheophyta; Spermatophyta; Magnoliophyta; eudicotyledons; core eudicotyledons; rosids; malvids; Brassicales; Brassicaceae; Camelineae; Arabidopsis	.	.	.	.	.	.	.	.	.
Adur30579_comp4_c0_seq2	1.47847	-0.590368	-0.725403	-0.456182	-0.144498	0.0695193	2.0271	-0.475716	-0.208194	-0.678692	.	.	m.45655	566-1423[-]	sp|Q96SZ5|AEDO_HUMAN^Q96SZ5^Q:66-282,H:48-268^32.03%ID^E:4e-22^RecName: Full=2-aminoethanethiol dioxygenase;^Eukaryota; Metazoa; Chordata; Craniata; Vertebrata; Euteleostomi; Mammalia; Eutheria; Euarchontoglires; Primates; Haplorrhini; Catarrhini; Hominidae; Homo	PF07847.7^DUF1637^Protein of unknown function (DUF1637)^75-282^E:3.4e-68	.	.	.	GO:0005739^cellular_component^mitochondrion`GO:0047800^molecular_function^cysteamine dioxygenase activity`GO:0046872^molecular_function^metal ion binding
Adur30960_comp3_c0_seq2	-0.518501	-0.46609	-0.283443	-0.310443	0.679026	-0.893324	2.17991	-0.650325	0.559909	-0.624913	sp|P46643|AAT1_ARATH^P46643^Q:1610-336,H:5-430^81.22%ID^E:0^RecName: Full=Aspartate aminotransferase, mitochondrial;^Eukaryota; Viridiplantae; Streptophyta; Embryophyta; Tracheophyta; Spermatophyta; Magnoliophyta; eudicotyledons; core eudicotyledons; rosids; malvids; Brassicales; Brassicaceae; Camelineae; Arabidopsis	.	m.46408	333-1610[-]	sp|P46643|AAT1_ARATH^P46643^Q:1-425,H:5-430^81.22%ID^E:0^RecName: Full=Aspartate aminotransferase, mitochondrial;^Eukaryota; Viridiplantae; Streptophyta; Embryophyta; Tracheophyta; Spermatophyta; Magnoliophyta; eudicotyledons; core eudicotyledons; rosids; malvids; Brassicales; Brassicaceae; Camelineae; Arabidopsis	PF00155.16^Aminotran_1_2^Aminotransferase class I and II^53-418^E:5.3e-89	.	.	COG1448^Aspartate/tyrosine/aromatic aminotransferase	GO:0005759^cellular_component^mitochondrial matrix`GO:0005739^cellular_component^mitochondrion`GO:0005507^molecular_function^copper ion binding`GO:0004069^molecular_function^L-aspartate:2-oxoglutarate aminotransferase activity`GO:0080130^molecular_function^L-phenylalanine:2-oxoglutarate aminotransferase activity`GO:0030170^molecular_function^pyridoxal phosphate binding`GO:0006103^biological_proce…
Adur31745_comp1_c0_seq2	-0.576323	-0.330632	-0.68235	-0.604669	-0.59229	-0.3013	2.40857	-0.370011	0.970842	-0.224157	sp|Q53FA7|QORX_HUMAN^Q53FA7^Q:1352-384,H:1-328^41.46%ID^E:3e-78^RecName: Full=Quinone oxidoreductase PIG3;^Eukaryota; Metazoa; Chordata; Craniata; Vertebrata; Euteleostomi; Mammalia; Eutheria; Euarchontoglires; Primates; Haplorrhini; Catarrhini; Hominidae; Homo	.	m.47581	375-1352[-]	sp|Q53FA7|QORX_HUMAN^Q53FA7^Q:1-323,H:1-328^41.46%ID^E:4e-80^RecName: Full=Quinone oxidoreductase PIG3;^Eukaryota; Metazoa; Chordata; Craniata; Vertebrata; Euteleostomi; Mammalia; Eutheria; Euarchontoglires; Primates; Haplorrhini; Catarrhini; Hominidae; Homo	PF08240.7^ADH_N^Alcohol dehydrogenase GroES-like domain^27-87^E:3.4e-10`PF00107.21^ADH_zinc_N^Zinc-binding dehydrogenase^151-266^E:9.9e-34`PF13602.1^ADH_zinc_N_2^Zinc-binding dehydrogenase^183-323^E:8e-24	.	.	COG0604^NADPH:quinone reductase and related Zn-dependent oxidoreductases	GO:0070402^molecular_function^NADPH binding`GO:0003960^molecular_function^NADPH:quinone reductase activity`GO:0048038^molecular_function^quinone binding`GO:0008270^molecular_function^zinc ion binding`GO:0008631^biological_process^intrinsic apoptotic signaling pathway in response to oxidative stress`GO:0006739^biological_process^NADP metabolic process
Adur32297_comp1_c0_seq1	-0.391763	-0.320445	-0.520583	-0.763447	-0.509661	-0.410716	1.42297	0.413608	1.46987	-0.627238	sp|P58822|PGIP2_PHAVU^P58822^Q:686-258,H:196-342^51.35%ID^E:6e-37^RecName: Full=Polygalacturonase inhibitor 2;^Eukaryota; Viridiplantae; Streptophyta; Embryophyta; Tracheophyta; Spermatophyta; Magnoliophyta; eudicotyledons; core eudicotyledons; rosids; fabids; Fabales; Fabaceae; Papilionoideae; Phaseoleae; Phaseolus	.	.	.	.	.	.	.	.	GO:0005618^cellular_component^cell wall`GO:0005576^cellular_component^extracellular region`GO:0016020^cellular_component^membrane`GO:0006952^biological_process^defense response
Adur33817_comp1_c0_seq1	-0.564458	-0.860814	-0.502031	-0.463752	-0.280725	-0.882492	1.57946	0.357401	1.1861	-0.0437772	sp|P59229|VATL4_ARATH^P59229^Q:934-446,H:4-166^99.39%ID^E:5e-69^RecName: Full=V-type proton ATPase 16 kDa proteolipid subunit c4;^Eukaryota; Viridiplantae; Streptophyta; Embryophyta; Tracheophyta; Spermatophyta; Magnoliophyta; eudicotyledons; core eudicotyledons; rosids; malvids; Brassicales; Brassicaceae; Camelineae; Arabidopsis	.	m.51196	443-937[-]	sp|P59229|VATL4_ARATH^P59229^Q:2-164,H:4-166^99.39%ID^E:5e-108^RecName: Full=V-type proton ATPase 16 kDa proteolipid subunit c4;^Eukaryota; Viridiplantae; Streptophyta; Embryophyta; Tracheophyta; Spermatophyta; Magnoliophyta; eudicotyledons; core eudicotyledons; rosids; malvids; Brassicales; Brassicaceae; Camelineae; Arabidopsis	PF00137.16^ATP-synt_C^ATP synthase subunit C^13-77^E:5.8e-13`PF00137.16^ATP-synt_C^ATP synthase subunit C^92-156^E:1.7e-18	.	.	COG0636^F0F1-type ATP synthase, subunit c/Archaeal/vacuolar-type H+-ATPase, subunit K	GO:0016021^cellular_component^integral to membrane`GO:0033179^cellular_component^proton-transporting V-type ATPase, V0 domain`GO:0005774^cellular_component^vacuolar membrane`GO:0015078^molecular_function^hydrogen ion transmembrane transporter activity`GO:0015991^biological_process^ATP hydrolysis coupled proton transport
Adur35318_comp3_c0_seq1	-0.470578	-0.803961	0.306052	0.0358098	0.198713	-1.06915	1.79491	-0.295047	0.998073	-1.11966	sp|O48722|HMOX2_ARATH^O48722^Q:1188-451,H:43-299^58.75%ID^E:2e-96^RecName: Full=Probable inactive heme oxygenase 2, chloroplastic;^Eukaryota; Viridiplantae; Streptophyta; Embryophyta; Tracheophyta; Spermatophyta; Magnoliophyta; eudicotyledons; core eudicotyledons; rosids; malvids; Brassicales; Brassicaceae; Camelineae; Arabidopsis	.	m.53646	448-1320[-]	sp|O48722|HMOX2_ARATH^O48722^Q:5-290,H:2-299^56.19%ID^E:7e-105^RecName: Full=Probable inactive heme oxygenase 2, chloroplastic;^Eukaryota; Viridiplantae; Streptophyta; Embryophyta; Tracheophyta; Spermatophyta; Magnoliophyta; eudicotyledons; core eudicotyledons; rosids; malvids; Brassicales; Brassicaceae; Camelineae; Arabidopsis	PF01126.15^Heme_oxygenase^Heme oxygenase^123-286^E:1.4e-08	.	.	.	GO:0009507^cellular_component^chloroplast`GO:0004392^molecular_function^heme oxygenase (decyclizing) activity`GO:0006788^biological_process^heme oxidation`GO:0015979^biological_process^photosynthesis
Adur36045_comp0_c0_seq1	-0.411714	-0.614488	-0.668835	-0.274019	-0.236342	-0.582976	2.00765	-0.618142	1.2219	-0.165097	sp|O64847|U136_ARATH^O64847^Q:614-303,H:5-108^68.27%ID^E:2e-20^RecName: Full=UPF0136 membrane protein At2g26240;^Eukaryota; Viridiplantae; Streptophyta; Embryophyta; Tracheophyta; Spermatophyta; Magnoliophyta; eudicotyledons; core eudicotyledons; rosids; malvids; Brassicales; Brassicaceae; Camelineae; Arabidopsis	.	m.54962	297-1028[-]	sp|O64847|U136_ARATH^O64847^Q:139-242,H:5-108^68.27%ID^E:8e-39^RecName: Full=UPF0136 membrane protein At2g26240;^Eukaryota; Viridiplantae; Streptophyta; Embryophyta; Tracheophyta; Spermatophyta; Magnoliophyta; eudicotyledons; core eudicotyledons; rosids; malvids; Brassicales; Brassicaceae; Camelineae; Arabidopsis	PF03647.8^Tmemb_14^Transmembrane proteins 14C^142-235^E:1e-22	.	.	NOG240787^Solute carrier family 4, anion exchanger, member 1 protein	GO:0016021^cellular_component^integral to membrane`GO:0005739^cellular_component^mitochondrion
Adur36150_comp0_c0_seq1	-0.667085	-0.66101	-0.647847	-1.23006	-0.470652	-0.126387	1.75492	1.11803	0.411273	0.0761215	sp|Q9SDW0|TGT3A_ARATH^Q9SDW0^Q:884-126,H:47-317^52.92%ID^E:8e-53^RecName: Full=Trihelix transcription factor GT-3a;^Eukaryota; Viridiplantae; Streptophyta; Embryophyta; Tracheophyta; Spermatophyta; Magnoliophyta; eudicotyledons; core eudicotyledons; rosids; malvids; Brassicales; Brassicaceae; Camelineae; Arabidopsis	.	m.55149	120-1004[-]	sp|Q9SDW0|TGT3A_ARATH^Q9SDW0^Q:41-293,H:47-317^54.01%ID^E:1e-66^RecName: Full=Trihelix transcription factor GT-3a;^Eukaryota; Viridiplantae; Streptophyta; Embryophyta; Tracheophyta; Spermatophyta; Magnoliophyta; eudicotyledons; core eudicotyledons; rosids; malvids; Brassicales; Brassicaceae; Camelineae; Arabidopsis	PF13837.1^Myb_DNA-bind_4^Myb/SANT-like DNA-binding domain^45-129^E:1.1e-20	.	.	.	GO:0005634^cellular_component^nucleus`GO:0003682^molecular_function^chromatin binding`GO:0043565^molecular_function^sequence-specific DNA binding`GO:0003700^molecular_function^sequence-specific DNA binding transcription factor activity`GO:0006351^biological_process^transcription, DNA-dependent
Adur36736_comp0_c0_seq2	-1.17551	0.195409	0.157498	-1.36629	-0.349617	-0.703456	1.71472	0.472203	0.68581	0.042541	.	.	m.55853	315-1031[-]	.	.	.	.	.	.
Adur37520_comp1_c0_seq1	-0.0281979	-0.148375	-0.333339	-0.406743	0.0182391	-1.07633	2.28817	-0.0822438	0.159229	-0.449264	sp|P46519|LEA14_SOYBN^P46519^Q:845-393,H:1-151^80.13%ID^E:2e-81^RecName: Full=Desiccation protectant protein Lea14 homolog;^Eukaryota; Viridiplantae; Streptophyta; Embryophyta; Tracheophyta; Spermatophyta; Magnoliophyta; eudicotyledons; core eudicotyledons; rosids; fabids; Fabales; Fabaceae; Papilionoideae; Phaseoleae; Glycine	.	m.56953	342-926[-]	sp|P46519|LEA14_SOYBN^P46519^Q:28-178,H:1-151^80.13%ID^E:8e-85^RecName: Full=Desiccation protectant protein Lea14 homolog;^Eukaryota; Viridiplantae; Streptophyta; Embryophyta; Tracheophyta; Spermatophyta; Magnoliophyta; eudicotyledons; core eudicotyledons; rosids; fabids; Fabales; Fabaceae; Papilionoideae; Phaseoleae; Glycine	PF03168.8^LEA_2^Late embryogenesis abundant protein^71-167^E:1.9e-21	.	.	.	GO:0009269^biological_process^response to desiccation
Adur38322_comp0_c0_seq2	-0.531737	0.000834444	-0.734687	-0.503791	-0.488673	-0.416747	1.88305	-0.0992661	1.21739	-0.503333	sp|P28011|AAT1_MEDSA^P28011^Q:1558-314,H:3-416^86.27%ID^E:0^RecName: Full=Aspartate aminotransferase 1;^Eukaryota; Viridiplantae; Streptophyta; Embryophyta; Tracheophyta; Spermatophyta; Magnoliophyta; eudicotyledons; core eudicotyledons; rosids; fabids; Fabales; Fabaceae; Papilionoideae; Trifolieae; Medicago	.	m.57821	305-1666[-]	sp|P28011|AAT1_MEDSA^P28011^Q:37-451,H:3-416^86.27%ID^E:0^RecName: Full=Aspartate aminotransferase 1;^Eukaryota; Viridiplantae; Streptophyta; Embryophyta; Tracheophyta; Spermatophyta; Magnoliophyta; eudicotyledons; core eudicotyledons; rosids; fabids; Fabales; Fabaceae; Papilionoideae; Trifolieae; Medicago	PF00155.16^Aminotran_1_2^Aminotransferase class I and II^79-445^E:1.8e-95	.	.	.	GO:0005737^cellular_component^cytoplasm`GO:0004069^molecular_function^L-aspartate:2-oxoglutarate aminotransferase activity`GO:0080130^molecular_function^L-phenylalanine:2-oxoglutarate aminotransferase activity`GO:0030170^molecular_function^pyridoxal phosphate binding`GO:0009058^biological_process^biosynthetic process`GO:0006520^biological_process^cellular amino acid metabolic process
Adur38449_comp0_c0_seq5	-0.338693	0.118987	-0.764208	-0.0605598	0.344358	-1.14027	1.7087	0.279148	0.891371	-1.11207	sp|Q9XI36|MBD10_ARATH^Q9XI36^Q:1162-935,H:6-81^73.68%ID^E:1e-32^RecName: Full=Methyl-CpG-binding domain-containing protein 10;^Eukaryota; Viridiplantae; Streptophyta; Embryophyta; Tracheophyta; Spermatophyta; Magnoliophyta; eudicotyledons; core eudicotyledons; rosids; malvids; Brassicales; Brassicaceae; Camelineae; Arabidopsis	.	m.57969	479-1198[-]	sp|Q9LW00|MBD11_ARATH^Q9LW00^Q:9-116,H:2-110^70.64%ID^E:7e-46^RecName: Full=Methyl-CpG-binding domain-containing protein 11;^Eukaryota; Viridiplantae; Streptophyta; Embryophyta; Tracheophyta; Spermatophyta; Magnoliophyta; eudicotyledons; core eudicotyledons; rosids; malvids; Brassicales; Brassicaceae; Camelineae; Arabidopsis	PF01429.14^MBD^Methyl-CpG binding domain^18-80^E:3.5e-10	.	.	.	GO:0005634^cellular_component^nucleus`GO:0008327^molecular_function^methyl-CpG binding`GO:0006355^biological_process^regulation of transcription, DNA-dependent`GO:0006351^biological_process^transcription, DNA-dependent
Adur39255_comp0_c0_seq1	-0.780152	-1.01177	-0.301729	-0.915947	-0.571183	-0.221795	1.78784	0.577909	0.955761	-0.116243	sp|Q56YU0|AL2C4_ARATH^Q56YU0^Q:956-252,H:267-500^69.79%ID^E:3e-98^RecName: Full=Aldehyde dehydrogenase family 2 member C4;^Eukaryota; Viridiplantae; Streptophyta; Embryophyta; Tracheophyta; Spermatophyta; Magnoliophyta; eudicotyledons; core eudicotyledons; rosids; malvids; Brassicales; Brassicaceae; Camelineae; Arabidopsis	.	m.59154	246-956[-]	sp|Q56YU0|AL2C4_ARATH^Q56YU0^Q:1-235,H:267-500^69.79%ID^E:2e-115^RecName: Full=Aldehyde dehydrogenase family 2 member C4;^Eukaryota; Viridiplantae; Streptophyta; Embryophyta; Tracheophyta; Spermatophyta; Magnoliophyta; eudicotyledons; core eudicotyledons; rosids; malvids; Brassicales; Brassicaceae; Camelineae; Arabidopsis	PF00171.17^Aldedh^Aldehyde dehydrogenase family^1-226^E:5.2e-89	.	.	COG1012^NAD-dependent aldehyde dehydrogenases	GO:0005829^cellular_component^cytosol`GO:0004029^molecular_function^aldehyde dehydrogenase (NAD) activity`GO:0050269^molecular_function^coniferyl-aldehyde dehydrogenase activity`GO:0009699^biological_process^phenylpropanoid biosynthetic process
Adur40040_comp1_c0_seq3	-0.824427	0.044002	-0.869346	-0.284214	-0.803275	-0.237156	2.05584	0.183987	1.17315	-0.698702	.	.	m.60318	300-1778[-]	sp|O19048|PCBP1_RABIT^O19048^Q:91-427,H:16-343^28.73%ID^E:3e-21^RecName: Full=Poly(rC)-binding protein 1;^Eukaryota; Metazoa; Chordata; Craniata; Vertebrata; Euteleostomi; Mammalia; Eutheria; Euarchontoglires; Glires; Lagomorpha; Leporidae; Oryctolagus	PF00013.24^KH_1^KH domain^91-142^E:1.3e-13`PF13014.1^KH_3^KH domain^99-140^E:4e-10`PF00013.24^KH_1^KH domain^183-249^E:1.1e-13`PF13014.1^KH_3^KH domain^191-237^E:2.3e-07`PF00013.24^KH_1^KH domain^365-427^E:4.3e-13`PF13014.1^KH_3^KH domain^376-415^E:0.00011	.	.	.	GO:0005634^cellular_component^nucleus`GO:0030529^cellular_component^ribonucleoprotein complex`GO:0003723^molecular_function^RNA binding`GO:0003697^molecular_function^single-stranded DNA binding
Adur42000_comp0_c0_seq1	-0.471651	0.278067	-0.506615	-0.643472	-0.720226	-0.582369	2.10666	0.387287	0.946204	-0.858415	sp|P32110|GSTX6_SOYBN^P32110^Q:822-154,H:1-224^44.64%ID^E:6e-67^RecName: Full=Probable glutathione S-transferase;^Eukaryota; Viridiplantae; Streptophyta; Embryophyta; Tracheophyta; Spermatophyta; Magnoliophyta; eudicotyledons; core eudicotyledons; rosids; fabids; Fabales; Fabaceae; Papilionoideae; Phaseoleae; Glycine	.	m.64533	142-822[-]	sp|P32110|GSTX6_SOYBN^P32110^Q:1-223,H:1-224^44.64%ID^E:1e-68^RecName: Full=Probable glutathione S-transferase;^Eukaryota; Viridiplantae; Streptophyta; Embryophyta; Tracheophyta; Spermatophyta; Magnoliophyta; eudicotyledons; core eudicotyledons; rosids; fabids; Fabales; Fabaceae; Papilionoideae; Phaseoleae; Glycine	PF13417.1^GST_N_3^Glutathione S-transferase, N-terminal domain^10-80^E:4.5e-17`PF13409.1^GST_N_2^Glutathione S-transferase, N-terminal domain^16-79^E:8.3e-12`PF02798.15^GST_N^Glutathione S-transferase, N-terminal domain^19-79^E:6.5e-11`PF00043.20^GST_C^Glutathione S-transferase, C-terminal domain^112-197^E:1.4e-07	.	.	.	GO:0004364^molecular_function^glutathione transferase activity`GO:0006950^biological_process^response to stress
Adur42028_comp0_c0_seq1	0.194435	-0.397292	-0.389581	-0.892512	-0.105035	0.22876	2.26386	-0.690544	0.22478	-0.504494	sp|Q84P17|AEE18_ARATH^Q84P17^Q:840-214,H:517-727^74.41%ID^E:1e-104^RecName: Full=Probable acyl-activating enzyme 18, peroxisomal;^Eukaryota; Viridiplantae; Streptophyta; Embryophyta; Tracheophyta; Spermatophyta; Magnoliophyta; eudicotyledons; core eudicotyledons; rosids; malvids; Brassicales; Brassicaceae; Camelineae; Arabidopsis	.	m.64592	211-840[-]	sp|Q84P17|AEE18_ARATH^Q84P17^Q:1-209,H:517-727^74.41%ID^E:8e-106^RecName: Full=Probable acyl-activating enzyme 18, peroxisomal;^Eukaryota; Viridiplantae; Streptophyta; Embryophyta; Tracheophyta; Spermatophyta; Magnoliophyta; eudicotyledons; core eudicotyledons; rosids; malvids; Brassicales; Brassicaceae; Camelineae; Arabidopsis	PF13193.1^AMP-binding_C^AMP-binding enzyme C-terminal domain^108-189^E:0.00033	.	.	COG0365^Acyl-coenzyme A synthetases/AMP-(fatty) acid ligases	GO:0005777^cellular_component^peroxisome`GO:0016874^molecular_function^ligase activity`GO:0009850^biological_process^auxin metabolic process`GO:0006631^biological_process^fatty acid metabolic process
Adur4258_comp3_c0_seq1	-0.547718	-0.382416	-0.660686	-0.459511	-0.653682	-0.35302	2.34118	0.12567	0.724151	-0.444012	.	.	m.6947	2-400[+]	.	.	.	.	.	.
Adur42911_comp5_c1_seq1	0.134143	-0.241457	-0.426919	-0.481987	-0.705373	-0.972397	2.07604	0.347139	0.895733	-0.660695	sp|O04086|Y1105_ARATH^O04086^Q:1686-394,H:160-601^56.31%ID^E:1e-162^RecName: Full=Probable receptor-like protein kinase At1g11050;^Eukaryota; Viridiplantae; Streptophyta; Embryophyta; Tracheophyta; Spermatophyta; Magnoliophyta; eudicotyledons; core eudicotyledons; rosids; malvids; Brassicales; Brassicaceae; Camelineae; Arabidopsis	.	m.65800	304-1692[-]	sp|O04086|Y1105_ARATH^O04086^Q:3-433,H:160-601^56.31%ID^E:1e-164^RecName: Full=Probable receptor-like protein kinase At1g11050;^Eukaryota; Viridiplantae; Streptophyta; Embryophyta; Tracheophyta; Spermatophyta; Magnoliophyta; eudicotyledons; core eudicotyledons; rosids; malvids; Brassicales; Brassicaceae; Camelineae; Arabidopsis	PF00069.20^Pkinase^Protein kinase domain^139-354^E:1.4e-43`PF07714.12^Pkinase_Tyr^Protein tyrosine kinase^139-349^E:9.3e-41	.	.	COG0515^Serine/threonine protein kinase	GO:0016021^cellular_component^integral to membrane`GO:0005524^molecular_function^ATP binding`GO:0004674^molecular_function^protein serine/threonine kinase activity
Adur43829_comp2_c0_seq3	-0.244992	0.890366	-0.0306241	-0.0994337	-0.390551	-1.23215	1.82194	0.0117203	0.588662	-1.09982	sp|Q64M78|OML4_ORYSJ^Q64M78^Q:3231-805,H:137-996^48.17%ID^E:0^RecName: Full=Protein MEI2-like 4;^Eukaryota; Viridiplantae; Streptophyta; Embryophyta; Tracheophyta; Spermatophyta; Magnoliophyta; Liliopsida; Poales; Poaceae; BEP clade; Ehrhartoideae; Oryzeae; Oryza	.	m.67278	802-3627[-]	sp|Q64M78|OML4_ORYSJ^Q64M78^Q:132-941,H:136-996^49.26%ID^E:0^RecName: Full=Protein MEI2-like 4;^Eukaryota; Viridiplantae; Streptophyta; Embryophyta; Tracheophyta; Spermatophyta; Magnoliophyta; Liliopsida; Poales; Poaceae; BEP clade; Ehrhartoideae; Oryzeae; Oryza	PF00076.17^RRM_1^RNA recognition motif. (a.k.a. RRM, RBD, or RNP domain)^272-335^E:5.1e-10`PF14259.1^RRM_6^RNA recognition motif (a.k.a. RRM, RBD, or RNP domain)^272-327^E:4.3e-05`PF13893.1^RRM_5^RNA recognition motif. (a.k.a. RRM, RBD, or RNP domain)^286-341^E:5.7e-06`PF00076.17^RRM_1^RNA recognition motif. (a.k.a. RRM, RBD, or RNP domain)^357-422^E:2.6e-09`PF14259.1^RRM_6^RNA recognition motif …	.	.	NOG262869^Chr18 scaffold_24, whole genome shotgun sequence protein	GO:0000166^molecular_function^nucleotide binding`GO:0003723^molecular_function^RNA binding
Adur44124_comp1_c1_seq1	-0.304203	0.147206	-0.217023	0.0738577	-0.364558	-0.668013	2.11421	-0.156667	0.550834	-1.22798	.	.	m.67715	2-1963[-]	.	.	.	.	.	.
Adur44191_comp1_c0_seq1	-0.858469	-0.927391	0.0214314	-0.944391	-0.0695453	-0.782655	2.21957	0.36604	0.0655412	0.314578	sp|P81406|GAPN_PEA^P81406^Q:2117-630,H:1-496^94.96%ID^E:0^RecName: Full=NADP-dependent glyceraldehyde-3-phosphate dehydrogenase;^Eukaryota; Viridiplantae; Streptophyta; Embryophyta; Tracheophyta; Spermatophyta; Magnoliophyta; eudicotyledons; core eudicotyledons; rosids; fabids; Fabales; Fabaceae; Papilionoideae; Fabeae; Pisum	.	m.67810	627-2117[-]	sp|P93338|GAPN_NICPL^P93338^Q:1-496,H:1-496^92.54%ID^E:0^RecName: Full=NADP-dependent glyceraldehyde-3-phosphate dehydrogenase;^Eukaryota; Viridiplantae; Streptophyta; Embryophyta; Tracheophyta; Spermatophyta; Magnoliophyta; eudicotyledons; core eudicotyledons; asterids; lamiids; Solanales; Solanaceae; Nicotianoideae; Nicotianeae; Nicotiana	PF00171.17^Aldedh^Aldehyde dehydrogenase family^24-483^E:5.7e-140	.	.	.	GO:0005737^cellular_component^cytoplasm`GO:0008886^molecular_function^glyceraldehyde-3-phosphate dehydrogenase (NADP+) (non-phosphorylating) activity
Adur45952_comp2_c0_seq1	-0.241055	-0.649595	-0.493311	-0.371292	0.813245	-0.591557	1.75829	-0.484221	0.750312	-0.787697	sp|Q9S7M9|P24B2_ARATH^Q9S7M9^Q:842-234,H:6-208^74.38%ID^E:5e-111^RecName: Full=Transmembrane emp24 domain-containing protein p24beta2;^Eukaryota; Viridiplantae; Streptophyta; Embryophyta; Tracheophyta; Spermatophyta; Magnoliophyta; eudicotyledons; core eudicotyledons; rosids; malvids; Brassicales; Brassicaceae; Camelineae; Arabidopsis	.	m.70684	231-899[-]	sp|Q9S7M9|P24B2_ARATH^Q9S7M9^Q:20-222,H:6-208^74.38%ID^E:2e-112^RecName: Full=Transmembrane emp24 domain-containing protein p24beta2;^Eukaryota; Viridiplantae; Streptophyta; Embryophyta; Tracheophyta; Spermatophyta; Magnoliophyta; eudicotyledons; core eudicotyledons; rosids; malvids; Brassicales; Brassicaceae; Camelineae; Arabidopsis	PF01105.19^EMP24_GP25L^emp24/gp25L/p24 family/GOLD^42-214^E:9.9e-34	.	.	.	GO:0005789^cellular_component^endoplasmic reticulum membrane`GO:0030134^cellular_component^ER to Golgi transport vesicle`GO:0005794^cellular_component^Golgi apparatus`GO:0032580^cellular_component^Golgi cisterna membrane`GO:0016021^cellular_component^integral to membrane`GO:0015031^biological_process^protein transport`GO:0016192^biological_process^vesicle-mediated transport
Adur46084_comp0_c0_seq2	-0.597227	-0.426054	-0.577552	-0.65339	-0.594007	-0.333224	2.32362	0.436249	0.48812	-0.407631	sp|Q43089|INV1_PEA^Q43089^Q:1867-260,H:6-549^75.55%ID^E:0^RecName: Full=Beta-fructofuranosidase, cell wall isozyme;^Eukaryota; Viridiplantae; Streptophyta; Embryophyta; Tracheophyta; Spermatophyta; Magnoliophyta; eudicotyledons; core eudicotyledons; rosids; fabids; Fabales; Fabaceae; Papilionoideae; Fabeae; Pisum	.	m.70999	173-1882[-]	sp|Q43089|INV1_PEA^Q43089^Q:6-541,H:6-549^75.55%ID^E:0^RecName: Full=Beta-fructofuranosidase, cell wall isozyme;^Eukaryota; Viridiplantae; Streptophyta; Embryophyta; Tracheophyta; Spermatophyta; Magnoliophyta; eudicotyledons; core eudicotyledons; rosids; fabids; Fabales; Fabaceae; Papilionoideae; Fabeae; Pisum	PF00251.15^Glyco_hydro_32N^Glycosyl hydrolases family 32 N-terminal domain^48-365^E:5.8e-117`PF08244.7^Glyco_hydro_32C^Glycosyl hydrolases family 32 C terminal^439-521^E:1.2e-20	.	.	.	GO:0004575^molecular_function^sucrose alpha-glucosidase activity`GO:0005975^biological_process^carbohydrate metabolic process
Adur47252_comp0_c0_seq3	-0.213259	-0.043418	-0.32003	-0.527613	-0.561383	-0.712352	2.06469	-0.259444	1.04962	-0.562376	sp|Q8L868|E1311_ARATH^Q8L868^Q:1748-786,H:28-350^51.08%ID^E:4e-108^RecName: Full=Glucan endo-1,3-beta-glucosidase 11;^Eukaryota; Viridiplantae; Streptophyta; Embryophyta; Tracheophyta; Spermatophyta; Magnoliophyta; eudicotyledons; core eudicotyledons; rosids; malvids; Brassicales; Brassicaceae; Camelineae; Arabidopsis	.	m.72670	636-1838[-]	sp|Q8L868|E1311_ARATH^Q8L868^Q:31-351,H:28-350^51.08%ID^E:4e-120^RecName: Full=Glucan endo-1,3-beta-glucosidase 11;^Eukaryota; Viridiplantae; Streptophyta; Embryophyta; Tracheophyta; Spermatophyta; Magnoliophyta; eudicotyledons; core eudicotyledons; rosids; malvids; Brassicales; Brassicaceae; Camelineae; Arabidopsis	PF00332.13^Glyco_hydro_17^Glycosyl hydrolases family 17^33-348^E:5.8e-93	.	.	.	GO:0046658^cellular_component^anchored to plasma membrane`GO:0005618^cellular_component^cell wall`GO:0005576^cellular_component^extracellular region`GO:0043169^molecular_function^cation binding`GO:0042973^molecular_function^glucan endo-1,3-beta-D-glucosidase activity`GO:0005975^biological_process^carbohydrate metabolic process`GO:0006952^biological_process^defense response
Adur49055_comp0_c0_seq1	-0.0611124	-0.725314	-0.368864	-0.321877	0.321321	-0.189627	2.13453	-0.297605	-0.10032	-0.653277	sp|Q20065|P4HA2_CAEEL^Q20065^Q:1079-441,H:313-508^31.34%ID^E:9e-28^RecName: Full=Prolyl 4-hydroxylase subunit alpha-2;^Eukaryota; Metazoa; Ecdysozoa; Nematoda; Chromadorea; Rhabditida; Rhabditoidea; Rhabditidae; Peloderinae; Caenorhabditis	.	m.75688	276-1175[-]	sp|Q20065|P4HA2_CAEEL^Q20065^Q:33-245,H:313-508^31.34%ID^E:7e-29^RecName: Full=Prolyl 4-hydroxylase subunit alpha-2;^Eukaryota; Metazoa; Ecdysozoa; Nematoda; Chromadorea; Rhabditida; Rhabditoidea; Rhabditidae; Peloderinae; Caenorhabditis	PF03171.15^2OG-FeII_Oxy^2OG-Fe(II) oxygenase superfamily^122-245^E:5e-13`PF13640.1^2OG-FeII_Oxy_3^2OG-Fe(II) oxygenase superfamily^125-245^E:2.6e-13`PF01549.19^ShK^ShK domain-like^259-299^E:0.00024	.	.	NOG78926^Prolyl 4-hydroxylase, alpha	GO:0005783^cellular_component^endoplasmic reticulum`GO:0005788^cellular_component^endoplasmic reticulum lumen`GO:0005506^molecular_function^iron ion binding`GO:0031418^molecular_function^L-ascorbic acid binding`GO:0016702^molecular_function^oxidoreductase activity, acting on single donors with incorporation of molecular oxygen, incorporation of two atoms of oxygen`GO:0031545^molecular_function^pe…
Adur49493_comp0_c0_seq1	-0.636228	-0.23574	-0.318079	-0.624047	-0.741952	-0.511014	2.26316	-0.0842178	0.850252	-0.252793	sp|Q9LYG9|MSL10_ARATH^Q9LYG9^Q:2316-130,H:18-731^59.35%ID^E:0^RecName: Full=Mechanosensitive ion channel protein 10;^Eukaryota; Viridiplantae; Streptophyta; Embryophyta; Tracheophyta; Spermatophyta; Magnoliophyta; eudicotyledons; core eudicotyledons; rosids; malvids; Brassicales; Brassicaceae; Camelineae; Arabidopsis	.	m.76474	58-2496[-]	sp|Q9LYG9|MSL10_ARATH^Q9LYG9^Q:61-789,H:18-731^59.62%ID^E:0^RecName: Full=Mechanosensitive ion channel protein 10;^Eukaryota; Viridiplantae; Streptophyta; Embryophyta; Tracheophyta; Spermatophyta; Magnoliophyta; eudicotyledons; core eudicotyledons; rosids; malvids; Brassicales; Brassicaceae; Camelineae; Arabidopsis	PF00924.13^MS_channel^Mechanosensitive ion channel^573-778^E:9.6e-23	.	.	COG0668^Small-conductance mechanosensitive channel	GO:0016021^cellular_component^integral to membrane`GO:0005886^cellular_component^plasma membrane`GO:0008381^molecular_function^mechanically-gated ion channel activity`GO:0050982^biological_process^detection of mechanical stimulus
Adur50673_comp0_c0_seq2	-0.253351	0.637419	-0.331623	0.338794	-0.529005	-1.17277	1.80214	-0.625995	1.06933	-0.806928	sp|Q93ZG7|RH38_ARATH^Q93ZG7^Q:1668-331,H:54-494^67.63%ID^E:0^RecName: Full=DEAD-box ATP-dependent RNA helicase 38;^Eukaryota; Viridiplantae; Streptophyta; Embryophyta; Tracheophyta; Spermatophyta; Magnoliophyta; eudicotyledons; core eudicotyledons; rosids; malvids; Brassicales; Brassicaceae; Camelineae; Arabidopsis	.	m.78418	325-1839[-]	sp|Q93ZG7|RH38_ARATH^Q93ZG7^Q:58-503,H:54-494^67.63%ID^E:0^RecName: Full=DEAD-box ATP-dependent RNA helicase 38;^Eukaryota; Viridiplantae; Streptophyta; Embryophyta; Tracheophyta; Spermatophyta; Magnoliophyta; eudicotyledons; core eudicotyledons; rosids; malvids; Brassicales; Brassicaceae; Camelineae; Arabidopsis	PF00270.24^DEAD^DEAD/DEAH box helicase^121-292^E:1.5e-32`PF00271.26^Helicase_C^Helicase conserved C-terminal domain^366-453^E:1.9e-22	.	.	COG0513^Superfamily II DNA and RNA helicases	GO:0005737^cellular_component^cytoplasm`GO:0005635^cellular_component^nuclear envelope`GO:0005886^cellular_component^plasma membrane`GO:0005524^molecular_function^ATP binding`GO:0008026^molecular_function^ATP-dependent helicase activity`GO:0003723^molecular_function^RNA binding`GO:0003724^molecular_function^RNA helicase activity`GO:0008186^molecular_function^RNA-dependent ATPase activity`GO:00169…
Adur50693_comp1_c0_seq4	-0.519895	-0.569935	-0.295493	-0.705416	-0.439734	0.19195	1.92284	0.0762691	0.827714	-0.851577	sp|P38094|FLUG_EMENI^P38094^Q:1818-277,H:337-845^32.9%ID^E:6e-67^RecName: Full=Protein fluG;^Eukaryota; Fungi; Dikarya; Ascomycota; Pezizomycotina; Eurotiomycetes; Eurotiomycetidae; Eurotiales; Trichocomaceae; Emericella	.	m.78474	220-1818[-]	sp|P38094|FLUG_EMENI^P38094^Q:1-514,H:337-845^32.9%ID^E:3e-78^RecName: Full=Protein fluG;^Eukaryota; Fungi; Dikarya; Ascomycota; Pezizomycotina; Eurotiomycetes; Eurotiomycetidae; Eurotiales; Trichocomaceae; Emericella	PF04909.9^Amidohydro_2^Amidohydrolase^2-73^E:2.9e-08`PF00120.19^Gln-synt_C^Glutamine synthetase, catalytic domain^196-452^E:3.9e-73	.	.	COG0174^Glutamine synthetase	GO:0005737^cellular_component^cytoplasm`GO:0004356^molecular_function^glutamate-ammonia ligase activity`GO:0048315^biological_process^conidium formation`GO:0006807^biological_process^nitrogen compound metabolic process`GO:0030435^biological_process^sporulation resulting in formation of a cellular spore
Adur5235_comp0_c0_seq1	-0.56658	-0.5871	-0.557905	-0.506522	-0.217745	-0.678688	2.26197	-0.186048	1.02428	-0.370225	sp|Q9SM64|SODM_PRUPE^Q9SM64^Q:1108-434,H:1-216^79.11%ID^E:4e-125^RecName: Full=Superoxide dismutase [Mn], mitochondrial;^Eukaryota; Viridiplantae; Streptophyta; Embryophyta; Tracheophyta; Spermatophyta; Magnoliophyta; eudicotyledons; core eudicotyledons; rosids; fabids; Rosales; Rosaceae; Amygdaloideae; Amygdaleae; Prunus	.	m.8507	395-1108[-]	sp|Q9SM64|SODM_PRUPE^Q9SM64^Q:1-236,H:1-227^80.08%ID^E:4e-136^RecName: Full=Superoxide dismutase [Mn], mitochondrial;^Eukaryota; Viridiplantae; Streptophyta; Embryophyta; Tracheophyta; Spermatophyta; Magnoliophyta; eudicotyledons; core eudicotyledons; rosids; fabids; Rosales; Rosaceae; Amygdaloideae; Amygdaleae; Prunus	PF00081.17^Sod_Fe_N^Iron/manganese superoxide dismutases, alpha-hairpin domain^36-117^E:1.2e-33`PF02777.13^Sod_Fe_C^Iron/manganese superoxide dismutases, C-terminal domain^127-232^E:5.6e-40	.	.	.	GO:0005759^cellular_component^mitochondrial matrix`GO:0046872^molecular_function^metal ion binding`GO:0004784^molecular_function^superoxide dismutase activity`GO:0019430^biological_process^removal of superoxide radicals
Adur5992_comp0_c0_seq1	-0.334415	-0.0299153	-0.229748	0.346506	-0.567041	-0.983663	1.89566	-0.264052	1.05267	-1.00744	sp|Q9FJ98|RPD6A_ARATH^Q9FJ98^Q:767-342,H:1-143^83.22%ID^E:2e-66^.^.	.	m.9559	333-824[-]	sp|Q9FJ98|RPD6A_ARATH^Q9FJ98^Q:20-161,H:1-143^83.22%ID^E:2e-73^.^.	PF01192.17^RNA_pol_Rpb6^RNA polymerase Rpb6^77-132^E:1.6e-23	.	.	.	.
Adur628_comp1_c0_seq2	-0.263555	-0.27383	-0.686658	-0.727493	-0.166605	-0.542023	1.42675	0.119635	1.57152	-0.636866	sp|Q9SSA7|GLIP5_ARATH^Q9SSA7^Q:1002-1,H:47-382^50%ID^E:7e-103^RecName: Full=GDSL esterase/lipase 5;^Eukaryota; Viridiplantae; Streptophyta; Embryophyta; Tracheophyta; Spermatophyta; Magnoliophyta; eudicotyledons; core eudicotyledons; rosids; malvids; Brassicales; Brassicaceae; Camelineae; Arabidopsis	.	m.1131	1-1095[-]	sp|Q9SSA7|GLIP5_ARATH^Q9SSA7^Q:32-365,H:47-382^50%ID^E:2e-118^RecName: Full=GDSL esterase/lipase 5;^Eukaryota; Viridiplantae; Streptophyta; Embryophyta; Tracheophyta; Spermatophyta; Magnoliophyta; eudicotyledons; core eudicotyledons; rosids; malvids; Brassicales; Brassicaceae; Camelineae; Arabidopsis	PF00657.17^Lipase_GDSL^GDSL-like Lipase/Acylhydrolase^34-348^E:9.5e-25	.	.	COG3240^Phospholipase/lecithinase/hemolysin	GO:0005576^cellular_component^extracellular region`GO:0016298^molecular_function^lipase activity`GO:0016042^biological_process^lipid catabolic process
Adur7091_comp1_c0_seq5	0.170102	-1.38981	0.729377	-1.35051	0.0670099	-0.266751	0.902057	0.0734532	0.0386596	0.619842	sp|F4J7S8|SFH9_ARATH^F4J7S8^Q:1596-805,H:57-310^28.78%ID^E:6e-21^.^.	.	m.11199	517-1527[-]	sp|F4J7S8|SFH9_ARATH^F4J7S8^Q:38-255,H:103-329^32.03%ID^E:7e-22^.^.	PF03765.10^CRAL_TRIO_N^CRAL/TRIO, N-terminal domain^37-60^E:7.5e-08`PF00650.15^CRAL_TRIO^CRAL/TRIO domain^86-241^E:9.8e-20	.	.	.	.
Adur7716_comp0_c0_seq1	-0.52749	-0.239042	-0.399042	-0.516806	-0.542148	-0.670844	2.22109	-0.0606567	0.509282	-0.0298492	sp|Q8LAW2|AFR_ARATH^Q8LAW2^Q:1143-121,H:26-371^37.4%ID^E:1e-62^RecName: Full=F-box protein AFR;^Eukaryota; Viridiplantae; Streptophyta; Embryophyta; Tracheophyta; Spermatophyta; Magnoliophyta; eudicotyledons; core eudicotyledons; rosids; malvids; Brassicales; Brassicaceae; Camelineae; Arabidopsis	.	m.12150	115-1212[-]	sp|Q8LAW2|AFR_ARATH^Q8LAW2^Q:6-364,H:9-371^36.69%ID^E:3e-68^RecName: Full=F-box protein AFR;^Eukaryota; Viridiplantae; Streptophyta; Embryophyta; Tracheophyta; Spermatophyta; Magnoliophyta; eudicotyledons; core eudicotyledons; rosids; malvids; Brassicales; Brassicaceae; Camelineae; Arabidopsis	PF00646.28^F-box^F-box domain^27-65^E:0.0036	.	.	.	GO:0016567^biological_process^protein ubiquitination`GO:0009585^biological_process^red, far-red light phototransduction
Adur7732_comp0_c0_seq1	-0.300789	-1.03707	-0.0922071	-0.401716	-0.399793	-0.340198	2.15766	0.105801	0.435816	-0.573451	sp|Q03194|PMA4_NICPL^Q03194^Q:1425-316,H:583-952^88.92%ID^E:0^RecName: Full=Plasma membrane ATPase 4;^Eukaryota; Viridiplantae; Streptophyta; Embryophyta; Tracheophyta; Spermatophyta; Magnoliophyta; eudicotyledons; core eudicotyledons; asterids; lamiids; Solanales; Solanaceae; Nicotianoideae; Nicotianeae; Nicotiana	.	m.12173	313-1425[-]	sp|Q03194|PMA4_NICPL^Q03194^Q:1-370,H:583-952^88.92%ID^E:0^RecName: Full=Plasma membrane ATPase 4;^Eukaryota; Viridiplantae; Streptophyta; Embryophyta; Tracheophyta; Spermatophyta; Magnoliophyta; eudicotyledons; core eudicotyledons; asterids; lamiids; Solanales; Solanaceae; Nicotianoideae; Nicotianeae; Nicotiana	.	.	.	.	GO:0016021^cellular_component^integral to membrane`GO:0005886^cellular_component^plasma membrane`GO:0005524^molecular_function^ATP binding`GO:0008553^molecular_function^hydrogen-exporting ATPase activity, phosphorylative mechanism`GO:0046872^molecular_function^metal ion binding`GO:0006754^biological_process^ATP biosynthetic process
Adur800_comp1_c0_seq1	-0.218933	-0.17891	-0.00770274	0.1157	-0.469073	-0.590252	2.06124	-1.0783	0.703808	-0.470185	sp|P42744|ULA1_ARATH^P42744^Q:2060-489,H:16-540^77.9%ID^E:0^RecName: Full=NEDD8-activating enzyme E1 regulatory subunit;^Eukaryota; Viridiplantae; Streptophyta; Embryophyta; Tracheophyta; Spermatophyta; Magnoliophyta; eudicotyledons; core eudicotyledons; rosids; malvids; Brassicales; Brassicaceae; Camelineae; Arabidopsis	.	m.1397	486-2057[-]	sp|P42744|ULA1_ARATH^P42744^Q:1-523,H:17-540^77.86%ID^E:0^RecName: Full=NEDD8-activating enzyme E1 regulatory subunit;^Eukaryota; Viridiplantae; Streptophyta; Embryophyta; Tracheophyta; Spermatophyta; Magnoliophyta; eudicotyledons; core eudicotyledons; rosids; malvids; Brassicales; Brassicaceae; Camelineae; Arabidopsis	PF00899.16^ThiF^ThiF family^25-157^E:1.8e-15	.	.	COG0476^Dinucleotide-utilizing enzymes involved in molybdopterin and thiamine biosynthesis family 2	GO:0005829^cellular_component^cytosol`GO:0005634^cellular_component^nucleus`GO:0005524^molecular_function^ATP binding`GO:0003824^molecular_function^catalytic activity`GO:0010252^biological_process^auxin homeostasis`GO:0009734^biological_process^auxin mediated signaling pathway`GO:0006281^biological_process^DNA repair`GO:0009965^biological_process^leaf morphogenesis`GO:0045116^biological_process^p…
Adur8557_comp2_c0_seq1	-0.862224	-0.709205	-0.929081	-1.03739	-1.03495	0.570832	1.8466	0.557216	0.988027	0.0863726	.	.	m.13311	1-801[-]	.	PF04199.8^Cyclase^Putative cyclase^90-249^E:2.5e-22	.	.	.	.
Adur8610_comp0_c1_seq10	-0.627238	-0.605299	-0.130341	-0.809292	-0.428248	-0.055672	2.21289	0.418516	-0.0964706	-0.289687	sp|Q08D11|PTSS2_XENTR^Q08D11^Q:1910-1191,H:25-257^38.27%ID^E:4e-46^RecName: Full=Phosphatidylserine synthase 2;^Eukaryota; Metazoa; Chordata; Craniata; Vertebrata; Euteleostomi; Amphibia; Batrachia; Anura; Pipoidea; Pipidae; Xenopodinae; Xenopus; Silurana`sp|Q08D11|PTSS2_XENTR^Q08D11^Q:849-370,H:257-416^38.75%ID^E:1e-24^RecName: Full=Phosphatidylserine synthase 2;^Eukaryota; Metazoa; Chordata; Cr…	.	m.13456	1134-1910[-]	sp|Q08D11|PTSS2_XENTR^Q08D11^Q:1-240,H:25-257^38.27%ID^E:2e-49^RecName: Full=Phosphatidylserine synthase 2;^Eukaryota; Metazoa; Chordata; Craniata; Vertebrata; Euteleostomi; Amphibia; Batrachia; Anura; Pipoidea; Pipidae; Xenopodinae; Xenopus; Silurana	PF03034.10^PSS^Phosphatidyl serine synthase^102-240^E:1.7e-64	.	.	.	GO:0005789^cellular_component^endoplasmic reticulum membrane`GO:0016021^cellular_component^integral to membrane`GO:0016740^molecular_function^transferase activity`GO:0006659^biological_process^phosphatidylserine biosynthetic process
Aipa11681_comp0_c0_seq1	-0.191788	-0.195344	-0.212057	-0.804939	-0.638761	-0.5309	2.26591	0.281024	0.356882	-0.459071	.	.	m.98423	26-613[-]	.	.	.	.	.	.
Aipa11981_comp0_c0_seq2	-0.224274	-0.535164	-0.668236	-0.98894	-0.22444	-0.37947	1.83452	0.0962635	1.20376	-0.36716	sp|Q86B00|GLNA1_DICDI^Q86B00^Q:663-31,H:269-479^36.62%ID^E:2e-28^RecName: Full=Type-1 glutamine synthetase 1;^Eukaryota; Amoebozoa; Mycetozoa; Dictyosteliida; Dictyostelium	.	m.98677	1-663[-]	sp|Q86B00|GLNA1_DICDI^Q86B00^Q:1-211,H:269-479^36.62%ID^E:2e-36^RecName: Full=Type-1 glutamine synthetase 1;^Eukaryota; Amoebozoa; Mycetozoa; Dictyosteliida; Dictyostelium	PF00120.19^Gln-synt_C^Glutamine synthetase, catalytic domain^2-149^E:1.8e-45	.	.	COG0174^Glutamine synthetase	GO:0005524^molecular_function^ATP binding`GO:0004356^molecular_function^glutamate-ammonia ligase activity`GO:0006807^biological_process^nitrogen compound metabolic process
Aipa12900_comp6_c0_seq1	-0.0321869	-0.0858627	-0.270554	0.35451	-0.671679	-0.84425	1.80347	-0.370979	1.00728	-0.929092	sp|Q56Y85|MAP22_ARATH^Q56Y85^Q:1512-424,H:77-439^93.66%ID^E:0^RecName: Full=Methionine aminopeptidase 2B;^Eukaryota; Viridiplantae; Streptophyta; Embryophyta; Tracheophyta; Spermatophyta; Magnoliophyta; eudicotyledons; core eudicotyledons; rosids; malvids; Brassicales; Brassicaceae; Camelineae; Arabidopsis	.	m.99950	421-1695[-]	sp|Q56Y85|MAP22_ARATH^Q56Y85^Q:36-424,H:51-439^91.26%ID^E:0^RecName: Full=Methionine aminopeptidase 2B;^Eukaryota; Viridiplantae; Streptophyta; Embryophyta; Tracheophyta; Spermatophyta; Magnoliophyta; eudicotyledons; core eudicotyledons; rosids; malvids; Brassicales; Brassicaceae; Camelineae; Arabidopsis	PF00557.19^Peptidase_M24^Metallopeptidase family M24^114-411^E:4.1e-45	.	.	COG0024^Methionine aminopeptidase	GO:0005737^cellular_component^cytoplasm`GO:0004177^molecular_function^aminopeptidase activity`GO:0046872^molecular_function^metal ion binding`GO:0008235^molecular_function^metalloexopeptidase activity`GO:0009987^biological_process^cellular process`GO:0016485^biological_process^protein processing`GO:0006508^biological_process^proteolysis
Aipa13004_comp1_c0_seq1	-0.237211	-0.188644	-0.556054	-0.0830033	-0.733859	-0.649164	2.44249	-0.278736	0.710902	-0.568676	.	.	m.100212	277-2541[+]	.	PF05762.9^VWA_CoxE^VWA domain containing CoxE-like protein^319-440^E:2.7e-07`PF00092.23^VWA^von Willebrand factor type A domain^327-489^E:1.8e-21`PF13768.1^VWA_3^von Willebrand factor type A domain^327-485^E:1.9e-21`PF13519.1^VWA_2^von Willebrand factor type A domain^327-483^E:1.1e-19`PF10138.4^vWA-TerF-like^vWA found in TerF C terminus^327-455^E:1.5e-05	.	.	.	.
Aipa13070_comp0_c0_seq1	-0.484756	0.540299	-0.621528	0.0592336	-0.724881	-0.62544	2.35974	-0.382544	0.616754	-0.71836	sp|Q9ZVR5|PP2B2_ARATH^Q9ZVR5^Q:1157-288,H:47-307^46.05%ID^E:2e-76^RecName: Full=Putative F-box protein PP2-B2;^Eukaryota; Viridiplantae; Streptophyta; Embryophyta; Tracheophyta; Spermatophyta; Magnoliophyta; eudicotyledons; core eudicotyledons; rosids; malvids; Brassicales; Brassicaceae; Camelineae; Arabidopsis	.	m.100325	267-1193[-]	sp|Q9ZVR5|PP2B2_ARATH^Q9ZVR5^Q:13-302,H:47-307^46.39%ID^E:2e-81^RecName: Full=Putative F-box protein PP2-B2;^Eukaryota; Viridiplantae; Streptophyta; Embryophyta; Tracheophyta; Spermatophyta; Magnoliophyta; eudicotyledons; core eudicotyledons; rosids; malvids; Brassicales; Brassicaceae; Camelineae; Arabidopsis	PF00646.28^F-box^F-box domain^13-56^E:6.4e-05`PF14299.1^PP2^Phloem protein 2^104-299^E:4.6e-61	.	.	.	GO:0030246^molecular_function^carbohydrate binding
Aipa13778_comp1_c0_seq5	-0.699126	0.923461	-0.210102	-0.11088	-0.427986	-0.747927	2.17285	-0.213747	0.40953	-1.02129	sp|P27323|HS901_ARATH^P27323^Q:2544-508,H:4-684^46.61%ID^E:0^RecName: Full=Heat shock protein 90-1;^Eukaryota; Viridiplantae; Streptophyta; Embryophyta; Tracheophyta; Spermatophyta; Magnoliophyta; eudicotyledons; core eudicotyledons; rosids; malvids; Brassicales; Brassicaceae; Camelineae; Arabidopsis	.	m.101310	394-2796[-]	sp|P54651|HSC90_DICDI^P54651^Q:86-751,H:7-663^47.55%ID^E:0^RecName: Full=Heat shock cognate 90 kDa protein;^Eukaryota; Amoebozoa; Mycetozoa; Dictyosteliida; Dictyostelium	PF13589.1^HATPase_c_3^Histidine kinase-, DNA gyrase B-, and HSP90-like ATPase^110-248^E:8.1e-13`PF02518.21^HATPase_c^Histidine kinase-, DNA gyrase B-, and HSP90-like ATPase^113-267^E:2e-11`PF00183.13^HSP90^Hsp90 protein^274-781^E:7.8e-175	.	.	COG0326^Molecular chaperone, HSP90 family	GO:0005829^cellular_component^cytosol`GO:0045335^cellular_component^phagocytic vesicle`GO:0005524^molecular_function^ATP binding`GO:0031152^biological_process^aggregation involved in sorocarp development`GO:0006457^biological_process^protein folding
Aipa13778_comp1_c0_seq8	-0.592806	0.898704	-0.19705	-0.212021	-0.426922	-0.863002	2.13209	-0.083563	0.425921	-0.979386	sp|P30946|HS90A_RABIT^P30946^Q:1685-102,H:18-533^47.36%ID^E:7e-137^RecName: Full=Heat shock protein HSP 90-alpha;^Eukaryota; Metazoa; Chordata; Craniata; Vertebrata; Euteleostomi; Mammalia; Eutheria; Euarchontoglires; Glires; Lagomorpha; Leporidae; Oryctolagus	.	m.101311	36-1940[-]	sp|P51819|HSP83_IPONI^P51819^Q:85-607,H:9-527^48.78%ID^E:4e-159^RecName: Full=Heat shock protein 83;^Eukaryota; Viridiplantae; Streptophyta; Embryophyta; Tracheophyta; Spermatophyta; Magnoliophyta; eudicotyledons; core eudicotyledons; asterids; lamiids; Solanales; Convolvulaceae; Ipomoeeae; Ipomoea	PF13589.1^HATPase_c_3^Histidine kinase-, DNA gyrase B-, and HSP90-like ATPase^110-248^E:5.5e-13`PF02518.21^HATPase_c^Histidine kinase-, DNA gyrase B-, and HSP90-like ATPase^113-267^E:1.3e-11`PF00183.13^HSP90^Hsp90 protein^274-608^E:1e-118	.	.	.	GO:0005737^cellular_component^cytoplasm`GO:0005524^molecular_function^ATP binding`GO:0006457^biological_process^protein folding`GO:0006950^biological_process^response to stress
Aipa13863_comp0_c0_seq1	-0.221411	-0.0551564	-1.07742	-0.239273	-0.0597364	-0.254845	1.92432	-0.343697	1.18053	-0.945511	.	.	m.101402	641-1603[-]	.	.	.	.	.	.
Aipa14154_comp1_c0_seq1	-0.378169	-0.122823	-0.47637	-0.270537	-0.41047	-0.88049	2.30414	-0.190491	0.982262	-0.724053	sp|Q84MB3|ACCH1_ARATH^Q84MB3^Q:1374-307,H:12-365^55.56%ID^E:1e-123^RecName: Full=1-aminocyclopropane-1-carboxylate oxidase homolog 1;^Eukaryota; Viridiplantae; Streptophyta; Embryophyta; Tracheophyta; Spermatophyta; Magnoliophyta; eudicotyledons; core eudicotyledons; rosids; malvids; Brassicales; Brassicaceae; Camelineae; Arabidopsis`sp|Q84MB3|ACCH1_ARATH^Q84MB3^Q:1894-2757,H:3-292^48.97%ID^E:5e-…	.	m.81339	298-1410[-]	sp|Q84MB3|ACCH1_ARATH^Q84MB3^Q:13-368,H:12-365^55.56%ID^E:4e-138^RecName: Full=1-aminocyclopropane-1-carboxylate oxidase homolog 1;^Eukaryota; Viridiplantae; Streptophyta; Embryophyta; Tracheophyta; Spermatophyta; Magnoliophyta; eudicotyledons; core eudicotyledons; rosids; malvids; Brassicales; Brassicaceae; Camelineae; Arabidopsis	PF14226.1^DIOX_N^non-haem dioxygenase in morphine synthesis N-terminal^67-164^E:2.3e-22`PF03171.15^2OG-FeII_Oxy^2OG-Fe(II) oxygenase superfamily^218-313^E:1.1e-26	.	.	COG3491^Isopenicillin N synthase and related dioxygenases	GO:0046872^molecular_function^metal ion binding`GO:0016706^molecular_function^oxidoreductase activity, acting on paired donors, with incorporation or reduction of molecular oxygen, 2-oxoglutarate as one donor, and incorporation of one atom each of oxygen into both donors
Aipa1437_comp1_c0_seq10	-0.35505	0.349331	-0.512638	-0.22415	-0.731228	-0.799855	2.15111	-0.355685	1.09629	-0.620026	sp|Q38909|XTH28_ARATH^Q38909^Q:1291-380,H:2-308^69.38%ID^E:2e-160^RecName: Full=Probable xyloglucan endotransglucosylase/hydrolase protein 28;^Eukaryota; Viridiplantae; Streptophyta; Embryophyta; Tracheophyta; Spermatophyta; Magnoliophyta; eudicotyledons; core eudicotyledons; rosids; malvids; Brassicales; Brassicaceae; Camelineae; Arabidopsis	.	m.102118	302-1306[-]	sp|Q38909|XTH28_ARATH^Q38909^Q:6-329,H:2-330^67.88%ID^E:3e-167^RecName: Full=Probable xyloglucan endotransglucosylase/hydrolase protein 28;^Eukaryota; Viridiplantae; Streptophyta; Embryophyta; Tracheophyta; Spermatophyta; Magnoliophyta; eudicotyledons; core eudicotyledons; rosids; malvids; Brassicales; Brassicaceae; Camelineae; Arabidopsis	PF00722.16^Glyco_hydro_16^Glycosyl hydrolases family 16^35-217^E:5.7e-56`PF06955.7^XET_C^Xyloglucan endo-transglycosylase (XET) C-terminus^250-291^E:1.9e-13	.	.	COG2273^Beta-glucanase/Beta-glucan synthetase	GO:0048046^cellular_component^apoplast`GO:0005618^cellular_component^cell wall`GO:0004553^molecular_function^hydrolase activity, hydrolyzing O-glycosyl compounds`GO:0016762^molecular_function^xyloglucan:xyloglucosyl transferase activity`GO:0006073^biological_process^cellular glucan metabolic process`GO:0010154^biological_process^fruit development`GO:0080086^biological_process^stamen filament deve…
Aipa14981_comp0_c0_seq8	-0.508778	-0.307601	-0.653743	-0.519626	-0.667853	-0.463794	2.43992	0.233195	0.56151	-0.385356	sp|Q9MAH3|DJ1B_ARATH^Q9MAH3^Q:1595-330,H:11-434^65.26%ID^E:1e-179^.^.`sp|Q9MAH3|DJ1B_ARATH^Q9MAH3^Q:854-318,H:54-234^44.75%ID^E:1e-40^.^.	.	m.103759	306-1601[-]	sp|Q9MAH3|DJ1B_ARATH^Q9MAH3^Q:3-424,H:11-434^65.26%ID^E:0^.^.`sp|Q9MAH3|DJ1B_ARATH^Q9MAH3^Q:250-428,H:54-234^44.75%ID^E:3e-41^.^.	PF13278.1^DUF4066^Putative amidotransferase^50-205^E:6.3e-13`PF01965.19^DJ-1_PfpI^DJ-1/PfpI family^73-210^E:6.5e-29`PF13278.1^DUF4066^Putative amidotransferase^256-411^E:2.5e-14`PF01965.19^DJ-1_PfpI^DJ-1/PfpI family^278-413^E:1.8e-27	.	.	.	.
Aipa18398_comp2_c0_seq10	0.319204	-1.24687	0.165106	-0.150259	-0.625695	-0.42023	1.38834	0.0289255	1.25455	-1.02229	sp|P22200|KPYC_SOLTU^P22200^Q:1948-473,H:22-506^43.64%ID^E:2e-122^RecName: Full=Pyruvate kinase, cytosolic isozyme;^Eukaryota; Viridiplantae; Streptophyta; Embryophyta; Tracheophyta; Spermatophyta; Magnoliophyta; eudicotyledons; core eudicotyledons; asterids; lamiids; Solanales; Solanaceae; Solanoideae; Solaneae; Solanum	.	m.109673	455-2035[-]	sp|P22200|KPYC_SOLTU^P22200^Q:30-521,H:22-506^44.04%ID^E:7e-130^RecName: Full=Pyruvate kinase, cytosolic isozyme;^Eukaryota; Viridiplantae; Streptophyta; Embryophyta; Tracheophyta; Spermatophyta; Magnoliophyta; eudicotyledons; core eudicotyledons; asterids; lamiids; Solanales; Solanaceae; Solanoideae; Solaneae; Solanum	PF00224.16^PK^Pyruvate kinase, barrel domain^30-374^E:1.3e-90`PF02887.11^PK_C^Pyruvate kinase, alpha/beta domain^394-522^E:3.8e-21	.	.	.	GO:0005737^cellular_component^cytoplasm`GO:0005524^molecular_function^ATP binding`GO:0000287^molecular_function^magnesium ion binding`GO:0030955^molecular_function^potassium ion binding`GO:0004743^molecular_function^pyruvate kinase activity`GO:0006096^biological_process^glycolysis
Aipa18953_comp0_c0_seq11	0.0575028	-0.187468	-0.470345	-0.243538	-0.364207	-1.16277	2.12878	0.403084	0.69528	-0.899637	sp|Q9SEE4|PIRL_SOLLC^Q9SEE4^Q:1572-718,H:10-290^70.88%ID^E:5e-143^RecName: Full=Pirin-like protein;^Eukaryota; Viridiplantae; Streptophyta; Embryophyta; Tracheophyta; Spermatophyta; Magnoliophyta; eudicotyledons; core eudicotyledons; asterids; lamiids; Solanales; Solanaceae; Solanoideae; Solaneae; Solanum; Lycopersicon	.	m.110933	712-1680[-]	sp|Q9ZW82|PRNL2_ARATH^Q9ZW82^Q:14-321,H:15-320^69.55%ID^E:2e-153^RecName: Full=Pirin-like protein At2g43120;^Eukaryota; Viridiplantae; Streptophyta; Embryophyta; Tracheophyta; Spermatophyta; Magnoliophyta; eudicotyledons; core eudicotyledons; rosids; malvids; Brassicales; Brassicaceae; Camelineae; Arabidopsis	PF02678.11^Pirin^Pirin^56-150^E:4.7e-35`PF05726.8^Pirin_C^Pirin C-terminal cupin domain^203-311^E:6.4e-32	.	.	COG1741^Pirin-related protein	GO:0005634^cellular_component^nucleus`GO:0005886^cellular_component^plasma membrane
Aipa1946_comp0_c0_seq1	-0.585286	-0.835104	-0.348793	-0.335469	0.244107	-0.878406	2.24265	-0.075659	0.32738	-0.22888	sp|Q6LA43|APRR2_ARATH^Q6LA43^Q:2286-658,H:1-525^49.66%ID^E:1e-132^RecName: Full=Two-component response regulator-like APRR2;^Eukaryota; Viridiplantae; Streptophyta; Embryophyta; Tracheophyta; Spermatophyta; Magnoliophyta; eudicotyledons; core eudicotyledons; rosids; malvids; Brassicales; Brassicaceae; Camelineae; Arabidopsis	.	m.81930	646-2286[-]	sp|Q6LA43|APRR2_ARATH^Q6LA43^Q:1-543,H:1-525^50.78%ID^E:2e-145^RecName: Full=Two-component response regulator-like APRR2;^Eukaryota; Viridiplantae; Streptophyta; Embryophyta; Tracheophyta; Spermatophyta; Magnoliophyta; eudicotyledons; core eudicotyledons; rosids; malvids; Brassicales; Brassicaceae; Camelineae; Arabidopsis	PF00072.19^Response_reg^Response regulator receiver domain^21-126^E:8.5e-06`PF00249.26^Myb_DNA-binding^Myb-like DNA-binding domain^304-353^E:1.3e-11	.	.	.	GO:0005634^cellular_component^nucleus`GO:0003682^molecular_function^chromatin binding`GO:0003677^molecular_function^DNA binding`GO:0000156^molecular_function^phosphorelay response regulator activity`GO:0003700^molecular_function^sequence-specific DNA binding transcription factor activity`GO:0035556^biological_process^intracellular signal transduction`GO:0006351^biological_process^transcription, D…
Aipa21813_comp0_c0_seq1	-0.482899	0.21676	-0.32417	0.223026	-0.0429144	-0.378472	1.75323	-0.399358	0.913635	-1.56755	.	.	m.114973	501-1652[-]	.	PF13174.1^TPR_6^Tetratricopeptide repeat^290-318^E:0.037`PF13181.1^TPR_8^Tetratricopeptide repeat^322-345^E:0.64`PF07719.12^TPR_2^Tetratricopeptide repeat^323-353^E:0.071	.	.	.	.
Aipa21871_comp0_c0_seq1	-0.580273	-0.212789	-0.429921	-0.446538	-0.707865	-0.599368	2.09761	0.0495854	1.09371	-0.528503	sp|Q9SZ83|Y4967_ARATH^Q9SZ83^Q:346-8,H:217-329^59.29%ID^E:7e-43^RecName: Full=Uncharacterized oxidoreductase At4g09670;^Eukaryota; Viridiplantae; Streptophyta; Embryophyta; Tracheophyta; Spermatophyta; Magnoliophyta; eudicotyledons; core eudicotyledons; rosids; malvids; Brassicales; Brassicaceae; Camelineae; Arabidopsis	.	m.114996	2-370[-]	sp|Q9SZ83|Y4967_ARATH^Q9SZ83^Q:9-121,H:217-329^59.29%ID^E:6e-43^RecName: Full=Uncharacterized oxidoreductase At4g09670;^Eukaryota; Viridiplantae; Streptophyta; Embryophyta; Tracheophyta; Spermatophyta; Magnoliophyta; eudicotyledons; core eudicotyledons; rosids; malvids; Brassicales; Brassicaceae; Camelineae; Arabidopsis	.	.	.	COG0673^Predicted dehydrogenases and related proteins	GO:0005829^cellular_component^cytosol`GO:0000166^molecular_function^nucleotide binding`GO:0016491^molecular_function^oxidoreductase activity
Aipa22820_comp0_c0_seq3	-0.139217	-0.301782	-0.368789	0.00295498	0.386353	-0.635653	1.7568	-0.571559	0.392179	-0.668283	.	.	m.116633	287-1534[-]	.	PF00249.26^Myb_DNA-binding^Myb-like DNA-binding domain^237-288^E:6.6e-11	.	.	.	.
Aipa23471_comp2_c0_seq1	-0.73647	-0.277851	-0.467985	-0.518478	-0.653591	-0.715576	1.82372	0.18251	1.53887	-0.513255	sp|Q9M9E1|AB40G_ARATH^Q9M9E1^Q:683-57,H:1012-1220^75.6%ID^E:6e-113^RecName: Full=ABC transporter G family member 40;^Eukaryota; Viridiplantae; Streptophyta; Embryophyta; Tracheophyta; Spermatophyta; Magnoliophyta; eudicotyledons; core eudicotyledons; rosids; malvids; Brassicales; Brassicaceae; Camelineae; Arabidopsis	.	m.117756	3-683[-]	sp|Q9M9E1|AB40G_ARATH^Q9M9E1^Q:1-209,H:1012-1220^75.6%ID^E:6e-113^RecName: Full=ABC transporter G family member 40;^Eukaryota; Viridiplantae; Streptophyta; Embryophyta; Tracheophyta; Spermatophyta; Magnoliophyta; eudicotyledons; core eudicotyledons; rosids; malvids; Brassicales; Brassicaceae; Camelineae; Arabidopsis	PF01061.19^ABC2_membrane^ABC-2 type transporter^139-206^E:3e-10	.	.	COG1131^ABC-type multidrug transport system, ATPase component	GO:0016021^cellular_component^integral to membrane`GO:0005886^cellular_component^plasma membrane`GO:0005524^molecular_function^ATP binding`GO:0016887^molecular_function^ATPase activity`GO:0080168^biological_process^abscisic acid transport`GO:0006200^biological_process^ATP catabolic process`GO:0006952^biological_process^defense response`GO:0006855^biological_process^drug transmembrane transport`GO…
Aipa23527_comp0_c0_seq2	-0.574996	-0.564384	-0.720318	-0.0511851	-0.262242	-0.199161	1.89078	-0.414934	1.22105	-0.704401
Aipa24481_comp2_c0_seq6	-0.159764	0.349282	-0.527748	-0.238235	-0.362974	-0.919113	1.5016	-0.227427	1.52873	-0.881173	sp|Q7M1R5|SODC_SOYBN^Q7M1R5^Q:430-191,H:1-80^91.25%ID^E:1e-44^RecName: Full=Superoxide dismutase [Cu-Zn];^Eukaryota; Viridiplantae; Streptophyta; Embryophyta; Tracheophyta; Spermatophyta; Magnoliophyta; eudicotyledons; core eudicotyledons; rosids; fabids; Fabales; Fabaceae; Papilionoideae; Phaseoleae; Glycine	.	m.119416	137-511[-]	sp|Q7M1R5|SODC_SOYBN^Q7M1R5^Q:28-123,H:1-96^89.58%ID^E:1e-54^RecName: Full=Superoxide dismutase [Cu-Zn];^Eukaryota; Viridiplantae; Streptophyta; Embryophyta; Tracheophyta; Spermatophyta; Magnoliophyta; eudicotyledons; core eudicotyledons; rosids; fabids; Fabales; Fabaceae; Papilionoideae; Phaseoleae; Glycine	PF00080.15^Sod_Cu^Copper/zinc superoxide dismutase (SODC)^32-120^E:2.4e-29	.	.	.	GO:0005737^cellular_component^cytoplasm`GO:0046872^molecular_function^metal ion binding`GO:0004784^molecular_function^superoxide dismutase activity`GO:0006801^biological_process^superoxide metabolic process
Aipa24587_comp0_c0_seq1	0.0618491	0.159383	-0.767914	-0.592353	-0.236172	0.00585721	1.76003	-0.185599	0.859823	-0.991159	sp|Q8L770|CLPR3_ARATH^Q8L770^Q:1324-521,H:62-329^83.58%ID^E:8e-155^RecName: Full=ATP-dependent Clp protease proteolytic subunit-related protein 3, chloroplastic;^Eukaryota; Viridiplantae; Streptophyta; Embryophyta; Tracheophyta; Spermatophyta; Magnoliophyta; eudicotyledons; core eudicotyledons; rosids; malvids; Brassicales; Brassicaceae; Camelineae; Arabidopsis	.	m.119625	509-1504[-]	sp|Q8L770|CLPR3_ARATH^Q8L770^Q:2-328,H:1-329^75.99%ID^E:0^RecName: Full=ATP-dependent Clp protease proteolytic subunit-related protein 3, chloroplastic;^Eukaryota; Viridiplantae; Streptophyta; Embryophyta; Tracheophyta; Spermatophyta; Magnoliophyta; eudicotyledons; core eudicotyledons; rosids; malvids; Brassicales; Brassicaceae; Camelineae; Arabidopsis	PF00574.18^CLP_protease^Clp protease^123-302^E:1.3e-42	.	.	COG0740^Protease subunit of ATP-dependent Clp proteases	GO:0009507^cellular_component^chloroplast`GO:0004252^molecular_function^serine-type endopeptidase activity`GO:0006508^biological_process^proteolysis
Aipa25785_comp0_c0_seq3	-0.309484	-0.745958	-0.850137	-0.373308	-0.303137	-0.194887	2.43857	-0.220273	0.541551	-0.33475	sp|Q9SM64|SODM_PRUPE^Q9SM64^Q:1381-707,H:1-216^79.11%ID^E:7e-124^RecName: Full=Superoxide dismutase [Mn], mitochondrial;^Eukaryota; Viridiplantae; Streptophyta; Embryophyta; Tracheophyta; Spermatophyta; Magnoliophyta; eudicotyledons; core eudicotyledons; rosids; fabids; Rosales; Rosaceae; Amygdaloideae; Amygdaleae; Prunus	.	m.121941	668-1381[-]	sp|Q9SM64|SODM_PRUPE^Q9SM64^Q:1-236,H:1-227^80.08%ID^E:3e-136^RecName: Full=Superoxide dismutase [Mn], mitochondrial;^Eukaryota; Viridiplantae; Streptophyta; Embryophyta; Tracheophyta; Spermatophyta; Magnoliophyta; eudicotyledons; core eudicotyledons; rosids; fabids; Rosales; Rosaceae; Amygdaloideae; Amygdaleae; Prunus	PF00081.17^Sod_Fe_N^Iron/manganese superoxide dismutases, alpha-hairpin domain^36-117^E:1.2e-33`PF02777.13^Sod_Fe_C^Iron/manganese superoxide dismutases, C-terminal domain^127-232^E:5.6e-40	.	.	.	GO:0005759^cellular_component^mitochondrial matrix`GO:0046872^molecular_function^metal ion binding`GO:0004784^molecular_function^superoxide dismutase activity`GO:0019430^biological_process^removal of superoxide radicals
Aipa25785_comp0_c0_seq4	0.00999916	-0.49491	-0.628216	-0.24019	-0.413703	-0.116511	2.04379	-0.750762	1.00928	-0.58042	sp|P27084|SODM_PEA^P27084^Q:625-74,H:1-182^73.26%ID^E:4e-94^RecName: Full=Superoxide dismutase [Mn], mitochondrial;^Eukaryota; Viridiplantae; Streptophyta; Embryophyta; Tracheophyta; Spermatophyta; Magnoliophyta; eudicotyledons; core eudicotyledons; rosids; fabids; Fabales; Fabaceae; Papilionoideae; Fabeae; Pisum	.	.	.	.	.	.	.	.	GO:0005759^cellular_component^mitochondrial matrix`GO:0046872^molecular_function^metal ion binding`GO:0004784^molecular_function^superoxide dismutase activity`GO:0006801^biological_process^superoxide metabolic process
Aipa26209_comp0_c0_seq1	-0.475958	0.456708	-0.297867	-0.404158	-0.512717	-0.3754	2.25086	-0.211703	0.392861	-0.829039	sp|P24922|IF5A2_NICPL^P24922^Q:681-205,H:1-159^96.86%ID^E:4e-109^RecName: Full=Eukaryotic translation initiation factor 5A-2;^Eukaryota; Viridiplantae; Streptophyta; Embryophyta; Tracheophyta; Spermatophyta; Magnoliophyta; eudicotyledons; core eudicotyledons; asterids; lamiids; Solanales; Solanaceae; Nicotianoideae; Nicotianeae; Nicotiana	.	m.122679	199-681[-]	sp|P24922|IF5A2_NICPL^P24922^Q:1-159,H:1-159^96.86%ID^E:8e-111^RecName: Full=Eukaryotic translation initiation factor 5A-2;^Eukaryota; Viridiplantae; Streptophyta; Embryophyta; Tracheophyta; Spermatophyta; Magnoliophyta; eudicotyledons; core eudicotyledons; asterids; lamiids; Solanales; Solanaceae; Nicotianoideae; Nicotianeae; Nicotiana	PF01287.15^eIF-5a^Eukaryotic elongation factor 5A hypusine, DNA-binding OB fold^85-154^E:1.1e-30	.	.	.	GO:0043022^molecular_function^ribosome binding`GO:0003746^molecular_function^translation elongation factor activity`GO:0003743^molecular_function^translation initiation factor activity`GO:0008612^biological_process^peptidyl-lysine modification to hypusine`GO:0045901^biological_process^positive regulation of translational elongation`GO:0045905^biological_process^positive regulation of translationa…
Aipa26631_comp0_c0_seq1	-0.973505	-0.496415	0.337976	-0.80346	0.255363	-0.877812	1.50006	-0.0585667	1.07598	-0.449601	sp|Q8GY42|NAC25_ARATH^Q8GY42^Q:1381-344,H:7-322^48.18%ID^E:3e-89^RecName: Full=NAC transcription factor 25;^Eukaryota; Viridiplantae; Streptophyta; Embryophyta; Tracheophyta; Spermatophyta; Magnoliophyta; eudicotyledons; core eudicotyledons; rosids; malvids; Brassicales; Brassicaceae; Camelineae; Arabidopsis	.	m.123760	338-1375[-]	sp|Q8GY42|NAC25_ARATH^Q8GY42^Q:5-344,H:13-322^50.14%ID^E:1e-95^RecName: Full=NAC transcription factor 25;^Eukaryota; Viridiplantae; Streptophyta; Embryophyta; Tracheophyta; Spermatophyta; Magnoliophyta; eudicotyledons; core eudicotyledons; rosids; malvids; Brassicales; Brassicaceae; Camelineae; Arabidopsis	PF02365.10^NAM^No apical meristem (NAM) protein^8-135^E:8e-51	.	.	.	GO:0005634^cellular_component^nucleus`GO:0003677^molecular_function^DNA binding`GO:0003700^molecular_function^sequence-specific DNA binding transcription factor activity`GO:0006351^biological_process^transcription, DNA-dependent
Aipa26755_comp2_c0_seq1	0.31025	0.63875	0.275778	-0.936834	0.223056	-0.596167	1.67495	-0.6205	0.0932778	-0.746223	sp|Q9LG23|PPR82_ARATH^Q9LG23^Q:1180-131,H:48-394^49.43%ID^E:2e-120^RecName: Full=Pentatricopeptide repeat-containing protein At1g55890, mitochondrial;^Eukaryota; Viridiplantae; Streptophyta; Embryophyta; Tracheophyta; Spermatophyta; Magnoliophyta; eudicotyledons; core eudicotyledons; rosids; malvids; Brassicales; Brassicaceae; Camelineae; Arabidopsis	.	m.124072	119-1303[-]	sp|Q9LG23|PPR82_ARATH^Q9LG23^Q:12-391,H:18-394^47.11%ID^E:1e-124^RecName: Full=Pentatricopeptide repeat-containing protein At1g55890, mitochondrial;^Eukaryota; Viridiplantae; Streptophyta; Embryophyta; Tracheophyta; Spermatophyta; Magnoliophyta; eudicotyledons; core eudicotyledons; rosids; malvids; Brassicales; Brassicaceae; Camelineae; Arabidopsis	PF13812.1^PPR_3^Pentatricopeptide repeat domain^108-134^E:0.0057`PF01535.15^PPR^PPR repeat^109-134^E:0.00032`PF13812.1^PPR_3^Pentatricopeptide repeat domain^139-172^E:0.33`PF12854.2^PPR_1^PPR repeat^170-201^E:4.4e-10`PF13041.1^PPR_2^PPR repeat family^172-220^E:5.3e-18`PF01535.15^PPR^PPR repeat^175-205^E:7.1e-07`PF13812.1^PPR_3^Pentatricopeptide repeat domain^175-207^E:5.1e-08`PF12854.2^PPR_1^PPR …	.	.	.	GO:0005739^cellular_component^mitochondrion
Aipa27032_comp0_c0_seq1	-0.547195	-0.332571	0.215269	-0.0154684	0.564597	-0.94744	2.16042	-0.13277	-0.13406	-1.12404	sp|Q94B59|PP372_ARATH^Q94B59^Q:2267-1068,H:1-397^59.6%ID^E:8e-165^RecName: Full=Pentatricopeptide repeat-containing protein At5g09450, mitochondrial;^Eukaryota; Viridiplantae; Streptophyta; Embryophyta; Tracheophyta; Spermatophyta; Magnoliophyta; eudicotyledons; core eudicotyledons; rosids; malvids; Brassicales; Brassicaceae; Camelineae; Arabidopsis	.	m.124570	1038-2267[-]	sp|Q94B59|PP372_ARATH^Q94B59^Q:1-400,H:1-397^59.6%ID^E:6e-170^RecName: Full=Pentatricopeptide repeat-containing protein At5g09450, mitochondrial;^Eukaryota; Viridiplantae; Streptophyta; Embryophyta; Tracheophyta; Spermatophyta; Magnoliophyta; eudicotyledons; core eudicotyledons; rosids; malvids; Brassicales; Brassicaceae; Camelineae; Arabidopsis	PF13812.1^PPR_3^Pentatricopeptide repeat domain^160-191^E:0.49`PF01535.15^PPR^PPR repeat^162-190^E:0.00023`PF13812.1^PPR_3^Pentatricopeptide repeat domain^196-228^E:0.003`PF01535.15^PPR^PPR repeat^197-224^E:1.1`PF01535.15^PPR^PPR repeat^231-256^E:0.051	.	.	.	GO:0005739^cellular_component^mitochondrion
Aipa27331_comp1_c0_seq1	0.188391	-0.349663	-0.923663	-0.228723	-0.442147	-0.0130515	1.67413	-0.47959	1.24802	-0.727462	.	.	m.125238	209-769[-]	.	PF02458.10^Transferase^Transferase family^16-178^E:3.6e-29	.	.	.	.
Aipa27360_comp1_c0_seq2	-1.09376	0.301541	-0.153158	-0.843627	-0.828273	-0.340883	1.58886	-0.0214047	1.44522	-0.318594	sp|Q9FXD6|ARR11_ARATH^Q9FXD6^Q:2046-358,H:8-521^45.24%ID^E:3e-108^RecName: Full=Two-component response regulator ARR11;^Eukaryota; Viridiplantae; Streptophyta; Embryophyta; Tracheophyta; Spermatophyta; Magnoliophyta; eudicotyledons; core eudicotyledons; rosids; malvids; Brassicales; Brassicaceae; Camelineae; Arabidopsis	.	m.125293	355-2121[-]	sp|Q9FXD6|ARR11_ARATH^Q9FXD6^Q:26-588,H:8-521^44.82%ID^E:1e-121^RecName: Full=Two-component response regulator ARR11;^Eukaryota; Viridiplantae; Streptophyta; Embryophyta; Tracheophyta; Spermatophyta; Magnoliophyta; eudicotyledons; core eudicotyledons; rosids; malvids; Brassicales; Brassicaceae; Camelineae; Arabidopsis	PF00072.19^Response_reg^Response regulator receiver domain^31-139^E:6.2e-23`PF00249.26^Myb_DNA-binding^Myb-like DNA-binding domain^213-263^E:8.7e-10	.	.	COG0745^Response regulators consisting of a CheY-like receiver domain and a winged-helix DNA-binding domain	GO:0005634^cellular_component^nucleus`GO:0003682^molecular_function^chromatin binding`GO:0003677^molecular_function^DNA binding`GO:0000156^molecular_function^phosphorelay response regulator activity`GO:0003700^molecular_function^sequence-specific DNA binding transcription factor activity`GO:0009736^biological_process^cytokinin mediated signaling pathway`GO:0006351^biological_process^transcription…
Aipa28145_comp0_c0_seq2	-0.337994	0.0527005	-0.818938	-0.350207	-0.903016	-0.509108	2.21611	0.174576	0.95725	-0.576473	.	.	m.126945	422-916[-]	.	PF00582.21^Usp^Universal stress protein family^5-157^E:1.3e-30	.	.	.	.
Aipa29081_comp1_c0_seq1	0.322126	-0.057347	-0.316009	-1.38998	-0.987134	0.391817	1.63051	-0.0258881	0.645236	-0.125071	sp|Q9SW00|ORP4B_ARATH^Q9SW00^Q:1289-153,H:4-381^53.4%ID^E:2e-136^RecName: Full=Oxysterol-binding protein-related protein 4B;^Eukaryota; Viridiplantae; Streptophyta; Embryophyta; Tracheophyta; Spermatophyta; Magnoliophyta; eudicotyledons; core eudicotyledons; rosids; malvids; Brassicales; Brassicaceae; Camelineae; Arabidopsis	.	m.129212	144-1496[-]	sp|Q9SW00|ORP4B_ARATH^Q9SW00^Q:70-448,H:4-381^53.4%ID^E:2e-144^RecName: Full=Oxysterol-binding protein-related protein 4B;^Eukaryota; Viridiplantae; Streptophyta; Embryophyta; Tracheophyta; Spermatophyta; Magnoliophyta; eudicotyledons; core eudicotyledons; rosids; malvids; Brassicales; Brassicaceae; Camelineae; Arabidopsis	PF01237.13^Oxysterol_BP^Oxysterol-binding protein^104-428^E:7.5e-65	.	.	.	GO:0008289^molecular_function^lipid binding`GO:0006869^biological_process^lipid transport
Aipa29524_comp0_c0_seq1	-0.9783	0.831711	-0.463733	0.252447	0.00669897	-1.18593	1.8784	-0.541971	0.888383	-0.736564	.	.	m.129861	320-1318[-]	.	.	.	.	.	.
Aipa2966_comp1_c0_seq2	0.329728	-1.25587	-0.275237	-0.451174	0.0564483	-0.602596	2.02925	-0.47569	0.525134	-0.18871	sp|Q8VXY9|UAH_ARATH^Q8VXY9^Q:1463-186,H:35-467^80.14%ID^E:0^.^.	.	m.83819	156-1664[-]	sp|Q8VXY9|UAH_ARATH^Q8VXY9^Q:57-502,H:28-476^79.03%ID^E:0^.^.	PF04389.12^Peptidase_M28^Peptidase family M28^161-243^E:3.7e-07`PF01546.23^Peptidase_M20^Peptidase family M20/M25/M40^163-497^E:6.9e-29	.	.	.	.
Aipa29675_comp3_c0_seq1	-0.222392	0.0676666	-0.0675986	0.175307	-0.548647	-0.763929	2.18714	-0.869664	0.803052	-0.81251	sp|P42744|ULA1_ARATH^P42744^Q:2033-462,H:16-540^77.52%ID^E:0^RecName: Full=NEDD8-activating enzyme E1 regulatory subunit;^Eukaryota; Viridiplantae; Streptophyta; Embryophyta; Tracheophyta; Spermatophyta; Magnoliophyta; eudicotyledons; core eudicotyledons; rosids; malvids; Brassicales; Brassicaceae; Camelineae; Arabidopsis	.	m.130086	459-2030[-]	sp|P42744|ULA1_ARATH^P42744^Q:1-523,H:17-540^77.48%ID^E:0^RecName: Full=NEDD8-activating enzyme E1 regulatory subunit;^Eukaryota; Viridiplantae; Streptophyta; Embryophyta; Tracheophyta; Spermatophyta; Magnoliophyta; eudicotyledons; core eudicotyledons; rosids; malvids; Brassicales; Brassicaceae; Camelineae; Arabidopsis	PF00899.16^ThiF^ThiF family^25-157^E:1.8e-15	.	.	COG0476^Dinucleotide-utilizing enzymes involved in molybdopterin and thiamine biosynthesis family 2	GO:0005829^cellular_component^cytosol`GO:0005634^cellular_component^nucleus`GO:0005524^molecular_function^ATP binding`GO:0003824^molecular_function^catalytic activity`GO:0010252^biological_process^auxin homeostasis`GO:0009734^biological_process^auxin mediated signaling pathway`GO:0006281^biological_process^DNA repair`GO:0009965^biological_process^leaf morphogenesis`GO:0045116^biological_process^p…
Aipa31883_comp2_c0_seq29	-0.464002	-0.49628	-0.380616	-1.20192	-0.832514	-0.463105	1.57043	0.460416	1.48077	0.00672467	.	.	m.132742	464-1939[-]	.	PF01842.20^ACT^ACT domain^36-89^E:5.8e-07`PF01842.20^ACT^ACT domain^136-184^E:5.9e-07`PF01842.20^ACT^ACT domain^368-430^E:1.9e-08	.	.	.	.
Aipa32098_comp0_c0_seq1	-0.297224	0.178334	0.095255	-0.273828	-0.693523	-0.763711	2.04189	0.435213	0.367412	-1.12945	sp|Q9FY49|LKHA4_ARATH^Q9FY49^Q:2102-276,H:1-616^69.64%ID^E:0^.^.	.	m.132991	273-2102[-]	sp|Q9FY49|LKHA4_ARATH^Q9FY49^Q:1-609,H:1-616^69.64%ID^E:0^.^.	PF01433.15^Peptidase_M1^Peptidase family M1^11-394^E:1.8e-49`PF13485.1^Peptidase_MA_2^Peptidase MA superfamily^275-417^E:8.2e-17`PF09127.6^Leuk-A4-hydro_C^Leukotriene A4 hydrolase, C-terminal^472-603^E:1.6e-36	.	.	.	.
Aipa32590_comp0_c0_seq2	-0.14115	-0.27584	0.0775614	-1.09745	0.106637	-0.669862	1.67161	-0.878525	1.0747	-0.00667343	.	.	m.133690	176-742[-]	.	.	.	.	.	.
Aipa32776_comp4_c0_seq4	-0.543022	0.392079	-0.552424	0.0897805	-0.119948	-0.950185	1.84861	-0.500353	1.09359	-0.808438	sp|Q9SUK9|P2C55_ARATH^Q9SUK9^Q:1570-476,H:92-450^60.05%ID^E:1e-120^RecName: Full=Probable protein phosphatase 2C 55;^Eukaryota; Viridiplantae; Streptophyta; Embryophyta; Tracheophyta; Spermatophyta; Magnoliophyta; eudicotyledons; core eudicotyledons; rosids; malvids; Brassicales; Brassicaceae; Camelineae; Arabidopsis	.	m.134187	431-1717[-]	sp|Q9SUK9|P2C55_ARATH^Q9SUK9^Q:50-428,H:92-464^60.21%ID^E:5e-151^RecName: Full=Probable protein phosphatase 2C 55;^Eukaryota; Viridiplantae; Streptophyta; Embryophyta; Tracheophyta; Spermatophyta; Magnoliophyta; eudicotyledons; core eudicotyledons; rosids; malvids; Brassicales; Brassicaceae; Camelineae; Arabidopsis	PF13672.1^PP2C_2^Protein phosphatase 2C^199-380^E:2.4e-10`PF07228.7^SpoIIE^Stage II sporulation protein E (SpoIIE)^211-420^E:3.4e-11	.	.	COG0631^Serine/threonine protein phosphatase	GO:0046872^molecular_function^metal ion binding`GO:0004721^molecular_function^phosphoprotein phosphatase activity`GO:0008152^biological_process^metabolic process
Aipa3281_comp0_c0_seq1	-0.653267	-0.292486	-0.545752	-0.23057	-0.578064	-0.615881	1.94777	-0.336062	1.57624	-0.587181	.	.	m.84144	303-782[-]	.	.	.	.	.	.
Aipa32884_comp0_c0_seq2	-0.667098	-0.104667	-0.477126	-0.13952	-0.350967	-0.771262	2.06825	-0.261934	1.16373	-0.716666	sp|Q43636|TRXH_RICCO^Q43636^Q:664-317,H:2-117^76.72%ID^E:6e-61^RecName: Full=Thioredoxin H-type;^Eukaryota; Viridiplantae; Streptophyta; Embryophyta; Tracheophyta; Spermatophyta; Magnoliophyta; eudicotyledons; core eudicotyledons; rosids; fabids; Malpighiales; Euphorbiaceae; Acalyphoideae; Acalypheae; Ricinus	.	m.134367	311-673[-]	sp|Q43636|TRXH_RICCO^Q43636^Q:4-119,H:2-117^76.72%ID^E:4e-63^RecName: Full=Thioredoxin H-type;^Eukaryota; Viridiplantae; Streptophyta; Embryophyta; Tracheophyta; Spermatophyta; Magnoliophyta; eudicotyledons; core eudicotyledons; rosids; fabids; Malpighiales; Euphorbiaceae; Acalyphoideae; Acalypheae; Ricinus	PF00085.15^Thioredoxin^Thioredoxin^14-114^E:6.7e-32`PF13899.1^Thioredoxin_7^Thioredoxin-like^19-90^E:1.1e-06`PF13098.1^Thioredoxin_2^Thioredoxin-like domain^28-106^E:2.8e-07`PF13905.1^Thioredoxin_8^Thioredoxin-like^30-90^E:5.4e-07	.	.	.	GO:0005737^cellular_component^cytoplasm`GO:0009055^molecular_function^electron carrier activity`GO:0015035^molecular_function^protein disulfide oxidoreductase activity`GO:0045454^biological_process^cell redox homeostasis`GO:0022900^biological_process^electron transport chain`GO:0006662^biological_process^glycerol ether metabolic process
Aipa33612_comp0_c0_seq4	0.340043	0.237164	-0.316219	-0.476661	-0.466863	-0.648126	2.20105	-0.346021	0.59622	-0.928186	sp|Q9C958|SRK2B_ARATH^Q9C958^Q:1251-304,H:1-316^87.97%ID^E:0^RecName: Full=Serine/threonine-protein kinase SRK2B;^Eukaryota; Viridiplantae; Streptophyta; Embryophyta; Tracheophyta; Spermatophyta; Magnoliophyta; eudicotyledons; core eudicotyledons; rosids; malvids; Brassicales; Brassicaceae; Camelineae; Arabidopsis	.	m.135647	199-1251[-]	sp|Q9C958|SRK2B_ARATH^Q9C958^Q:1-350,H:1-361^82.55%ID^E:0^RecName: Full=Serine/threonine-protein kinase SRK2B;^Eukaryota; Viridiplantae; Streptophyta; Embryophyta; Tracheophyta; Spermatophyta; Magnoliophyta; eudicotyledons; core eudicotyledons; rosids; malvids; Brassicales; Brassicaceae; Camelineae; Arabidopsis	PF00069.20^Pkinase^Protein kinase domain^4-260^E:4.8e-71`PF07714.12^Pkinase_Tyr^Protein tyrosine kinase^5-256^E:9.9e-34	.	.	COG0515^Serine/threonine protein kinase	GO:0005829^cellular_component^cytosol`GO:0005524^molecular_function^ATP binding`GO:0070300^molecular_function^phosphatidic acid binding`GO:0004672^molecular_function^protein kinase activity`GO:0004674^molecular_function^protein serine/threonine kinase activity`GO:0048527^biological_process^lateral root development`GO:0009651^biological_process^response to salt stress
Aipa34487_comp0_c0_seq1	-0.432043	-0.859356	-0.279574	-0.387238	-0.480191	-0.81589	1.64568	0.39918	1.14681	-0.367845	sp|P08894|CHSA_PETHY^P08894^Q:117-1247,H:11-387^42.93%ID^E:5e-97^RecName: Full=Chalcone synthase A;^Eukaryota; Viridiplantae; Streptophyta; Embryophyta; Tracheophyta; Spermatophyta; Magnoliophyta; eudicotyledons; core eudicotyledons; asterids; lamiids; Solanales; Solanaceae; Petunioideae; Petunia	.	m.137656	81-1256[+]	sp|P08894|CHSA_PETHY^P08894^Q:13-391,H:11-389^42.71%ID^E:9e-103^RecName: Full=Chalcone synthase A;^Eukaryota; Viridiplantae; Streptophyta; Embryophyta; Tracheophyta; Spermatophyta; Magnoliophyta; eudicotyledons; core eudicotyledons; asterids; lamiids; Solanales; Solanaceae; Petunioideae; Petunia	PF00195.14^Chal_sti_synt_N^Chalcone and stilbene synthases, N-terminal domain^12-229^E:1.2e-94`PF08545.5^ACP_syn_III^3-Oxoacyl-[acyl-carrier-protein (ACP)] synthase III^164-231^E:5.9e-08`PF02797.10^Chal_sti_synt_C^Chalcone and stilbene synthases, C-terminal domain^239-388^E:8.3e-55	.	.	.	GO:0016210^molecular_function^naringenin-chalcone synthase activity`GO:0009813^biological_process^flavonoid biosynthetic process
[truncated: 78 more rows]

## Sheet: Group 3 GO
sample	population	p value	adj p	GO
23	5281	0.000695064	0.000810436	cytoplasm	namespace: cellular_component
7	510	2.14514e-05	2.5066e-05	pyridoxal phosphate binding	namespace: molecular_function
5	20	4.21075e-12	4.92481e-12	superoxide dismutase activity	namespace: molecular_function
4	111	5.38421e-06	6.29346e-06	ATP hydrolysis coupled proton transport	namespace: biological_process
4	193	7.66176e-05	8.94995e-05	protein disulfide oxidoreductase activity	namespace: molecular_function
4	229	0.000170174	0.000198688	biosynthetic process	namespace: biological_process
4	259	0.000299782	0.000349843	mitochondrial matrix	namespace: cellular_component
4	301	0.000592231	0.000690692	ribonucleoprotein complex	namespace: cellular_component
3	14	2.29202e-08	2.68054e-08	cysteamine dioxygenase activity	namespace: molecular_function
3	20	1.09769e-07	1.28365e-07	superoxide metabolic process	namespace: biological_process
3	30	6.10045e-07	7.13352e-07	proton-transporting V-type ATPase, V1 domain	namespace: cellular_component
[truncated: 102 more rows]

[truncated: 12 more sheets: Group 4 FPKM, Group 4 Norm, Group 4 GO, Group 5 FPKM, Group 5 Norm, Group 5 GO, Group 6 FPKM, Group 6 Norm, Group 6 GO, Group 7 FPKM, Group 7 Norm, Group 7 GO]
