# Supplementary material for: Gene expression profiling describes the genetic regulation of Meloidogyne arenaria resistance in Arachis hypogaea and reveals a candidate gene for resistance
Source: Sci Rep. 2017 May 2;7:1317. doi: 10.1038/s41598-017-00971-6 (PMC5430994; doi:10.1038/s41598-017-00971-6)
Supplement: Supplementary file 10 — Table S6 [file 41598_2017_971_MOESM10_ESM.xls]

## Sheet: Information
Table S6: Clusters of differentially expressed genes between RIL 48 (MR) and Gregory (S) affected by the interaction of treatment (nematode) and genotype.
Each group of two sheets contains in the first sheet (Group I, II) the gene ID, Z-score normalized relative expression for each sample, transdecoder annotation, and Go terms associated with that annotation
The second sheet for each group (Group I GO, II GO) contains the top enriched GO terms by hypergeometric test and adjusted p-value by Benjamini-Hochberg multiple testing correction

## Sheet: Group I 
gene_id	48_0	48_3i	48_3u	48_7i	48_7u	GRG_0	GRG_3i	GRG_3u	GRG_7i	GRG_u	Annotation
Adur10447_comp2_c0_seq1	-0.748888	-0.275613	-0.103007	0.639385	1.94971	-1.01058	0.117855	-0.191166	-0.318301	-0.0593914	sp|Q42429|AGL8_SOLTU^Q42429^Q:981-250,H:1-249^58.4%ID^E:6e-93^RecName: Full=Agamous-like MADS-box protein AGL8 homolog;^Eukaryota; Viridiplantae; Streptophyta; Embryophyta; Tracheophyta; Spermatophyta; Magnoliophyta; eudicotyledons; core eudicotyledons; asterids; lamiids; Solanales; Solanaceae; Solanoideae; Solaneae; Solanum	.	m.16500	244-981[-]	sp|Q42429|AGL8_SOLTU^Q42429^Q:1-244,H:1-249^59.6%ID^E:7e-98^RecName: Full=Agamous-like MADS-box protein AGL8 homolog;^Eukaryota; Viridiplantae; Streptophyta; Embryophyta; Tracheophyta; Spermatophyta; Magnoliophyta; eudicotyledons; core eudicotyledons; asterids; lamiids; Solanales; Solanaceae; Solanoideae; Solaneae; Solanum	PF00319.13^SRF-TF^SRF-type transcription factor (DNA-binding and dimerisation domain)^9-59^E:4.3e-27`PF01486.12^K-box^K-box region^83-174^E:1.6e-30	.	.	.	GO:0005634^cellular_component^nucleus`GO:0003677^molecular_function^DNA binding`GO:0003700^molecular_function^sequence-specific DNA binding transcription factor activity`GO:0006351^biological_process^transcription, DNA-dependent
Adur1165_comp0_c0_seq1	0.91695	-1.06819	-0.51206	1.53433	1.17073	0.234979	-1.1718	-0.665189	-0.845604	0.405853	sp|Q9SL95|MOT1_ARATH^Q9SL95^Q:1766-450,H:20-447^67.12%ID^E:2e-178^RecName: Full=Molybdate transporter 1;^Eukaryota; Viridiplantae; Streptophyta; Embryophyta; Tracheophyta; Spermatophyta; Magnoliophyta; eudicotyledons; core eudicotyledons; rosids; malvids; Brassicales; Brassicaceae; Camelineae; Arabidopsis	.	m.1798	414-1889[-]	sp|Q9SL95|MOT1_ARATH^Q9SL95^Q:42-480,H:20-447^67.12%ID^E:0^RecName: Full=Molybdate transporter 1;^Eukaryota; Viridiplantae; Streptophyta; Embryophyta; Tracheophyta; Spermatophyta; Magnoliophyta; eudicotyledons; core eudicotyledons; rosids; malvids; Brassicales; Brassicaceae; Camelineae; Arabidopsis	.	.	.	NOG75856^Transporter protein	GO:0016021^cellular_component^integral to membrane`GO:0031966^cellular_component^mitochondrial membrane`GO:0005739^cellular_component^mitochondrion`GO:0005773^cellular_component^vacuole`GO:0015098^molecular_function^molybdate ion transmembrane transporter activity
Adur1172_comp0_c0_seq1	0.966637	1.03508	0.82561	1.17956	0.85188	-0.928938	-1.01213	-1.00014	-0.923407	-0.994151	.	.	m.1809	158-1159[-]	.	.	.	.	.	.
Adur12460_comp1_c0_seq1	1.76285	-0.689737	0.556451	0.486113	0.513111	-0.497907	-1.05848	-0.745866	-0.372862	0.0463235	sp|Q53UH4|DUSKY_IPONI^Q53UH4^Q:788-9,H:94-354^50.19%ID^E:9e-89^.^.	.	m.19344	3-788[-]	sp|Q53UH4|DUSKY_IPONI^Q53UH4^Q:1-260,H:94-354^50.19%ID^E:8e-89^.^.	PF00201.13^UDPGT^UDP-glucoronosyl and UDP-glucosyl transferase^235-261^E:0.00013	.	.	.	.
Adur13896_comp0_c0_seq1	1.01546	-0.611053	0.0303675	1.64503	0.682157	0.182945	-1.40801	-0.63031	-0.723634	-0.182945	sp|Q8LG53|UN932_ARATH^Q8LG53^Q:1912-614,H:7-443^67.58%ID^E:0^RecName: Full=UNC93-like protein 2;^Eukaryota; Viridiplantae; Streptophyta; Embryophyta; Tracheophyta; Spermatophyta; Magnoliophyta; eudicotyledons; core eudicotyledons; rosids; malvids; Brassicales; Brassicaceae; Camelineae; Arabidopsis	.	m.21324	506-1915[-]	sp|Q8LG53|UN932_ARATH^Q8LG53^Q:2-439,H:7-448^67.27%ID^E:0^RecName: Full=UNC93-like protein 2;^Eukaryota; Viridiplantae; Streptophyta; Embryophyta; Tracheophyta; Spermatophyta; Magnoliophyta; eudicotyledons; core eudicotyledons; rosids; malvids; Brassicales; Brassicaceae; Camelineae; Arabidopsis	PF05978.11^UNC-93^Ion channel regulatory protein UNC-93^55-177^E:8.8e-14`PF07690.11^MFS_1^Major Facilitator Superfamily^63-402^E:7.4e-10	.	.	.	GO:0016021^cellular_component^integral to membrane`GO:0055085^biological_process^transmembrane transport
Adur1414_comp1_c0_seq2	0.137227	0.165232	-0.220621	2.08516	0.398611	-0.121046	-0.186392	-0.892751	-0.136604	-1.22882	sp|Q9CL21|RECQ_PASMU^Q9CL21^Q:2906-1062,H:26-616^35.19%ID^E:2e-115^RecName: Full=ATP-dependent DNA helicase RecQ;^Bacteria; Proteobacteria; Gammaproteobacteria; Pasteurellales; Pasteurellaceae; Pasteurella	.	m.2149	252-2975[-]	sp|Q9CL21|RECQ_PASMU^Q9CL21^Q:24-638,H:26-616^35.19%ID^E:4e-116^RecName: Full=ATP-dependent DNA helicase RecQ;^Bacteria; Proteobacteria; Gammaproteobacteria; Pasteurellales; Pasteurellaceae; Pasteurella	PF04851.10^ResIII^Type III restriction enzyme, res subunit^40-197^E:3.4e-08`PF00270.24^DEAD^DEAD/DEAH box helicase^43-202^E:6.9e-21`PF00271.26^Helicase_C^Helicase conserved C-terminal domain^273-349^E:1.2e-17`PF09382.5^RQC^RQC domain^430-524^E:6.4e-21`PF00570.18^HRDC^HRDC domain^570-636^E:7.4e-15	.	.	COG0514^Superfamily II DNA helicase	GO:0005622^cellular_component^intracellular`GO:0005524^molecular_function^ATP binding`GO:0043140^molecular_function^ATP-dependent 3'-5' DNA helicase activity`GO:0003677^molecular_function^DNA binding`GO:0006310^biological_process^DNA recombination`GO:0006281^biological_process^DNA repair`GO:0006260^biological_process^DNA replication`GO:0009432^biological_process^SOS response
Adur14656_comp2_c0_seq1	0.988804	0.0267138	0.0743938	1.74058	-0.679342	-0.737472	0.19392	-0.192091	-0.856998	-0.558509	.	.	.	.	.	.	.	.	.	.	.
Adur14853_comp0_c0_seq1	1.12702	0.729403	0.335575	1.57197	0.724985	-0.664775	-0.814354	-1.17347	-0.94563	-0.890721	.	.	.	.	.	.	.	.	.	.	.
Adur15164_comp0_c0_seq2	1.03901	1.06493	0.902925	-0.272894	0.714996	-0.851083	-0.438502	-0.78844	-0.892125	-0.478824	sp|Q94F40|GDL9_ARATH^Q94F40^Q:1239-133,H:29-388^49.2%ID^E:3e-109^RecName: Full=GDSL esterase/lipase At1g28600;^Eukaryota; Viridiplantae; Streptophyta; Embryophyta; Tracheophyta; Spermatophyta; Magnoliophyta; eudicotyledons; core eudicotyledons; rosids; malvids; Brassicales; Brassicaceae; Camelineae; Arabidopsis	.	m.22692	169-1335[-]	sp|Q94F40|GDL9_ARATH^Q94F40^Q:1-388,H:1-375^48.61%ID^E:4e-117^RecName: Full=GDSL esterase/lipase At1g28600;^Eukaryota; Viridiplantae; Streptophyta; Embryophyta; Tracheophyta; Spermatophyta; Magnoliophyta; eudicotyledons; core eudicotyledons; rosids; malvids; Brassicales; Brassicaceae; Camelineae; Arabidopsis	PF00657.17^Lipase_GDSL^GDSL-like Lipase/Acylhydrolase^37-366^E:6.1e-23	.	.	COG3240^Phospholipase/lecithinase/hemolysin	GO:0005618^cellular_component^cell wall`GO:0005576^cellular_component^extracellular region`GO:0016788^molecular_function^hydrolase activity, acting on ester bonds`GO:0016042^biological_process^lipid catabolic process
Adur15251_comp0_c0_seq2	0.5382	-0.639312	-0.0748744	0.0159988	2.19056	-0.391011	-0.693068	-0.493403	-0.634192	0.181106	sp|Q7XJM2|CCD7_ARATH^Q7XJM2^Q:1648-92,H:50-584^63.55%ID^E:0^RecName: Full=Carotenoid cleavage dioxygenase 7, chloroplastic;^Eukaryota; Viridiplantae; Streptophyta; Embryophyta; Tracheophyta; Spermatophyta; Magnoliophyta; eudicotyledons; core eudicotyledons; rosids; malvids; Brassicales; Brassicaceae; Camelineae; Arabidopsis	.	m.22832	89-1834[-]	sp|Q7XJM2|CCD7_ARATH^Q7XJM2^Q:23-581,H:3-584^60.37%ID^E:0^RecName: Full=Carotenoid cleavage dioxygenase 7, chloroplastic;^Eukaryota; Viridiplantae; Streptophyta; Embryophyta; Tracheophyta; Spermatophyta; Magnoliophyta; eudicotyledons; core eudicotyledons; rosids; malvids; Brassicales; Brassicaceae; Camelineae; Arabidopsis	PF03055.10^RPE65^Retinal pigment epithelial membrane protein^77-578^E:1e-91	.	.	COG3670^Lignostilbene-alpha,beta-dioxygenase and related enzymes	GO:0009507^cellular_component^chloroplast`GO:0046872^molecular_function^metal ion binding`GO:0016702^molecular_function^oxidoreductase activity, acting on single donors with incorporation of molecular oxygen, incorporation of two atoms of oxygen`GO:0009733^biological_process^response to auxin stimulus
Adur15328_comp0_c0_seq1	-0.227369	1.94039	0.0828901	1.08776	0.170874	-0.998965	-0.576989	-0.620981	-0.0896047	-0.768007	.	.	.	.	.	.	.	.	.	.	.
Adur15423_comp0_c0_seq1	1.67458	-0.230545	-0.102732	0.999349	0.495334	-0.551282	-1.08665	-0.536813	-0.413823	-0.247426	.	.	m.23124	229-903[-]	.	PF05097.7^DUF688^Protein of unknown function (DUF688)^27-93^E:1.2e-05	.	.	.	.
Adur1673_comp0_c0_seq1	0.408816	-0.781619	-0.411927	1.41261	1.68898	-0.292285	-1.29608	-0.720602	-0.110429	0.102533	sp|Q9FLX5|AB8G_ARATH^Q9FLX5^Q:1065-328,H:322-569^81.85%ID^E:5e-104^RecName: Full=ABC transporter G family member 8;^Eukaryota; Viridiplantae; Streptophyta; Embryophyta; Tracheophyta; Spermatophyta; Magnoliophyta; eudicotyledons; core eudicotyledons; rosids; malvids; Brassicales; Brassicaceae; Camelineae; Arabidopsis	.	m.2330	265-1065[-]	sp|Q9FLX5|AB8G_ARATH^Q9FLX5^Q:1-265,H:322-588^81.65%ID^E:1e-154^RecName: Full=ABC transporter G family member 8;^Eukaryota; Viridiplantae; Streptophyta; Embryophyta; Tracheophyta; Spermatophyta; Magnoliophyta; eudicotyledons; core eudicotyledons; rosids; malvids; Brassicales; Brassicaceae; Camelineae; Arabidopsis	PF01061.19^ABC2_membrane^ABC-2 type transporter^3-200^E:2.5e-42	.	.	COG1131^ABC-type multidrug transport system, ATPase component	GO:0016021^cellular_component^integral to membrane`GO:0005524^molecular_function^ATP binding`GO:0016887^molecular_function^ATPase activity`GO:0006200^biological_process^ATP catabolic process`GO:0006810^biological_process^transport
Adur1673_comp0_c1_seq1	0.74594	-1.08353	-0.51175	0.475457	1.9808	0.230082	-1.26043	-0.759407	-0.164801	0.347634	sp|Q9FLX5|AB8G_ARATH^Q9FLX5^Q:880-8,H:32-313^62.33%ID^E:6e-114^RecName: Full=ABC transporter G family member 8;^Eukaryota; Viridiplantae; Streptophyta; Embryophyta; Tracheophyta; Spermatophyta; Magnoliophyta; eudicotyledons; core eudicotyledons; rosids; malvids; Brassicales; Brassicaceae; Camelineae; Arabidopsis	.	m.2331	2-1009[-]	sp|Q9FLX5|AB8G_ARATH^Q9FLX5^Q:6-334,H:4-313^58.97%ID^E:7e-122^RecName: Full=ABC transporter G family member 8;^Eukaryota; Viridiplantae; Streptophyta; Embryophyta; Tracheophyta; Spermatophyta; Magnoliophyta; eudicotyledons; core eudicotyledons; rosids; malvids; Brassicales; Brassicaceae; Camelineae; Arabidopsis	PF00005.22^ABC_tran^ABC transporter^57-200^E:1.4e-27	.	.	COG1131^ABC-type multidrug transport system, ATPase component	GO:0016021^cellular_component^integral to membrane`GO:0005524^molecular_function^ATP binding`GO:0016887^molecular_function^ATPase activity`GO:0006200^biological_process^ATP catabolic process`GO:0006810^biological_process^transport
Adur18186_comp0_c0_seq1	-0.0533081	0.134411	-0.85293	1.97427	-0.233767	-0.619577	1.06678	-0.658988	0.0265503	-0.783442	sp|Q94CD8|E134_ARATH^Q94CD8^Q:1121-414,H:210-446^70.04%ID^E:1e-117^RecName: Full=Glucan endo-1,3-beta-glucosidase 4;^Eukaryota; Viridiplantae; Streptophyta; Embryophyta; Tracheophyta; Spermatophyta; Magnoliophyta; eudicotyledons; core eudicotyledons; rosids; malvids; Brassicales; Brassicaceae; Camelineae; Arabidopsis	.	m.27108	252-1121[-]	sp|Q94CD8|E134_ARATH^Q94CD8^Q:1-270,H:210-478^64.21%ID^E:2e-123^RecName: Full=Glucan endo-1,3-beta-glucosidase 4;^Eukaryota; Viridiplantae; Streptophyta; Embryophyta; Tracheophyta; Spermatophyta; Magnoliophyta; eudicotyledons; core eudicotyledons; rosids; malvids; Brassicales; Brassicaceae; Camelineae; Arabidopsis	PF00332.13^Glyco_hydro_17^Glycosyl hydrolases family 17^4-138^E:2.9e-34`PF07983.8^X8^X8 domain^152-223^E:1.3e-17	.	.	.	GO:0046658^cellular_component^anchored to plasma membrane`GO:0043169^molecular_function^cation binding`GO:0042973^molecular_function^glucan endo-1,3-beta-D-glucosidase activity`GO:0005975^biological_process^carbohydrate metabolic process`GO:0006952^biological_process^defense response
Adur18560_comp0_c0_seq1	1.00563	0.00431187	0.310934	0.715771	1.26194	0.133668	-0.541859	-0.831713	-1.1024	-0.956278	sp|Q9SND9|Y3028_ARATH^Q9SND9^Q:1398-100,H:1-440^38.96%ID^E:1e-82^RecName: Full=Uncharacterized acetyltransferase At3g50280;^Eukaryota; Viridiplantae; Streptophyta; Embryophyta; Tracheophyta; Spermatophyta; Magnoliophyta; eudicotyledons; core eudicotyledons; rosids; malvids; Brassicales; Brassicaceae; Camelineae; Arabidopsis	.	m.27775	1163-1471[-]	.	.	.	.	.	.
Adur18994_comp1_c0_seq4	1.01324	0.648304	0.792452	1.21121	0.787891	-1.09608	-0.852484	-0.467479	-0.971999	-1.06506	sp|Q29RF7|PDS5A_HUMAN^Q29RF7^Q:4067-882,H:78-1154^25.4%ID^E:6e-72^RecName: Full=Sister chromatid cohesion protein PDS5 homolog A;^Eukaryota; Metazoa; Chordata; Craniata; Vertebrata; Euteleostomi; Mammalia; Eutheria; Euarchontoglires; Primates; Haplorrhini; Catarrhini; Hominidae; Homo	.	m.28359	216-4286[-]	sp|Q29RF7|PDS5A_HUMAN^Q29RF7^Q:74-1135,H:78-1154^25.34%ID^E:3e-75^RecName: Full=Sister chromatid cohesion protein PDS5 homolog A;^Eukaryota; Metazoa; Chordata; Craniata; Vertebrata; Euteleostomi; Mammalia; Eutheria; Euarchontoglires; Primates; Haplorrhini; Catarrhini; Hominidae; Homo	.	.	.	.	GO:0000785^cellular_component^chromatin`GO:0005634^cellular_component^nucleus`GO:0005886^cellular_component^plasma membrane`GO:0051301^biological_process^cell division`GO:0007067^biological_process^mitosis`GO:0008156^biological_process^negative regulation of DNA replication
Adur19155_comp1_c0_seq2	0.87444	0.201506	1.16604	0.623959	-0.329364	0.0332728	-0.863972	0.437033	-1.13688	-1.00604	.	.	m.28540	1073-2026[-]	.	PF07837.7^FTCD_N^Formiminotransferase domain, N-terminal subdomain^19-212^E:6.3e-47	.	.	.	.
Adur19335_comp0_c0_seq3	0.53795	0.296866	1.30659	1.19967	1.04332	-0.871231	-1.25354	-0.955964	-0.689662	-0.614008	sp|O60100|IMB4_SCHPO^O60100^Q:3624-466,H:6-1058^26.48%ID^E:5e-90^RecName: Full=Probable importin subunit beta-4;^Eukaryota; Fungi; Dikarya; Ascomycota; Taphrinomycotina; Schizosaccharomycetes; Schizosaccharomycetales; Schizosaccharomycetaceae; Schizosaccharomyces	.	m.28833	415-1071[-]	sp|O60100|IMB4_SCHPO^O60100^Q:5-202,H:864-1058^33%ID^E:2e-21^RecName: Full=Probable importin subunit beta-4;^Eukaryota; Fungi; Dikarya; Ascomycota; Taphrinomycotina; Schizosaccharomycetes; Schizosaccharomycetales; Schizosaccharomycetaceae; Schizosaccharomyces	PF13513.1^HEAT_EZ^HEAT-like repeat^51-105^E:1.3e-05	.	.	.	GO:0005829^cellular_component^cytosol`GO:0005643^cellular_component^nuclear pore`GO:0008565^molecular_function^protein transporter activity`GO:0006913^biological_process^nucleocytoplasmic transport`GO:0006605^biological_process^protein targeting
Adur19335_comp0_c0_seq5	1.33046	0.134333	0.601639	0.958906	1.19756	-0.888882	-0.663089	-0.771698	-0.810283	-1.08895	sp|O60100|IMB4_SCHPO^O60100^Q:1638-466,H:677-1058^26.99%ID^E:1e-25^RecName: Full=Probable importin subunit beta-4;^Eukaryota; Fungi; Dikarya; Ascomycota; Taphrinomycotina; Schizosaccharomycetes; Schizosaccharomycetales; Schizosaccharomycetaceae; Schizosaccharomyces	.	m.28836	1087-1470[-]	.	.	.	.	.	.
Adur19440_comp1_c0_seq1	0.260266	1.05106	0.546654	1.23876	0.418295	-0.89174	-0.590516	-0.791117	-0.696299	-0.545364	sp|Q3ECH2|Y1670_ARATH^Q3ECH2^Q:2124-349,H:243-854^40.62%ID^E:1e-131^RecName: Full=Probable receptor-like protein kinase At1g67000;^Eukaryota; Viridiplantae; Streptophyta; Embryophyta; Tracheophyta; Spermatophyta; Magnoliophyta; eudicotyledons; core eudicotyledons; rosids; malvids; Brassicales; Brassicaceae; Camelineae; Arabidopsis	.	m.29076	286-2184[-]	sp|Q3ECH2|Y1670_ARATH^Q3ECH2^Q:21-612,H:243-854^40.25%ID^E:2e-138^RecName: Full=Probable receptor-like protein kinase At1g67000;^Eukaryota; Viridiplantae; Streptophyta; Embryophyta; Tracheophyta; Spermatophyta; Magnoliophyta; eudicotyledons; core eudicotyledons; rosids; malvids; Brassicales; Brassicaceae; Camelineae; Arabidopsis`sp|Q3ECH2|Y1670_ARATH^Q3ECH2^Q:9-224,H:11-227^31.56%ID^E:2e-21^RecNa…	PF14380.1^WAK_assoc^Wall-associated receptor kinase C-terminal^146-234^E:1.8e-11`PF07714.12^Pkinase_Tyr^Protein tyrosine kinase^324-597^E:1.8e-48`PF00069.20^Pkinase^Protein kinase domain^326-593^E:8.8e-47	.	.	COG0515^Serine/threonine protein kinase	GO:0016021^cellular_component^integral to membrane`GO:0005886^cellular_component^plasma membrane`GO:0005524^molecular_function^ATP binding`GO:0004674^molecular_function^protein serine/threonine kinase activity
Adur19622_comp1_c0_seq1	0.484186	0.261111	-0.9888	1.81917	-0.478349	0.396638	0.956551	-0.808263	-0.750886	-0.891359	sp|Q05538|CHIC_SOLLC^Q05538^Q:460-71,H:184-313^83.08%ID^E:3e-75^RecName: Full=Basic 30 kDa endochitinase;^Eukaryota; Viridiplantae; Streptophyta; Embryophyta; Tracheophyta; Spermatophyta; Magnoliophyta; eudicotyledons; core eudicotyledons; asterids; lamiids; Solanales; Solanaceae; Solanoideae; Solaneae; Solanum; Lycopersicon	.	m.29473	65-460[-]	sp|Q05538|CHIC_SOLLC^Q05538^Q:1-130,H:184-313^83.08%ID^E:1e-75^RecName: Full=Basic 30 kDa endochitinase;^Eukaryota; Viridiplantae; Streptophyta; Embryophyta; Tracheophyta; Spermatophyta; Magnoliophyta; eudicotyledons; core eudicotyledons; asterids; lamiids; Solanales; Solanaceae; Solanoideae; Solaneae; Solanum; Lycopersicon	PF00182.14^Glyco_hydro_19^Chitinase class I^1-124^E:2.1e-67	.	.	.	GO:0005618^cellular_component^cell wall`GO:0005576^cellular_component^extracellular region`GO:0005773^cellular_component^vacuole`GO:0008061^molecular_function^chitin binding`GO:0004568^molecular_function^chitinase activity`GO:0016998^biological_process^cell wall macromolecule catabolic process`GO:0006032^biological_process^chitin catabolic process`GO:0006952^biological_process^defense response`GO…
Adur1982_comp1_c0_seq5	0.701755	0.0618252	0.998931	1.11046	1.45025	-0.631462	-1.299	-0.630351	-1.15041	-0.612009	.	.	m.2838	428-1264[-]	.	PF12579.3^DUF3755^Protein of unknown function (DUF3755)^223-257^E:1.8e-19	.	.	.	.
Adur1984_comp0_c0_seq1	1.15351	-0.168239	1.02323	0.470726	1.54435	-0.611191	-1.25904	-0.731404	-0.71127	-0.710678	sp|Q84MA9|Y1063_ARATH^Q84MA9^Q:367-5,H:317-440^71.77%ID^E:2e-52^RecName: Full=Inactive leucine-rich repeat receptor-like serine/threonine-protein kinase At1g60630;^Eukaryota; Viridiplantae; Streptophyta; Embryophyta; Tracheophyta; Spermatophyta; Magnoliophyta; eudicotyledons; core eudicotyledons; rosids; malvids; Brassicales; Brassicaceae; Camelineae; Arabidopsis	.	m.2854	2-643[-]	sp|Q84MA9|Y1063_ARATH^Q84MA9^Q:8-212,H:245-439^54.46%ID^E:5e-58^RecName: Full=Inactive leucine-rich repeat receptor-like serine/threonine-protein kinase At1g60630;^Eukaryota; Viridiplantae; Streptophyta; Embryophyta; Tracheophyta; Spermatophyta; Magnoliophyta; eudicotyledons; core eudicotyledons; rosids; malvids; Brassicales; Brassicaceae; Camelineae; Arabidopsis	PF07714.12^Pkinase_Tyr^Protein tyrosine kinase^126-210^E:2.5e-08`PF00069.20^Pkinase^Protein kinase domain^127-209^E:2.8e-09	.	.	COG0515^Serine/threonine protein kinase	GO:0016021^cellular_component^integral to membrane`GO:0005886^cellular_component^plasma membrane`GO:0005524^molecular_function^ATP binding`GO:0004672^molecular_function^protein kinase activity
Adur1984_comp1_c1_seq1	1.08658	-0.298654	1.43047	0.6221	1.1213	-0.731298	-1.26426	-0.786765	-0.562485	-0.616987	sp|Q84MA9|Y1063_ARATH^Q84MA9^Q:650-48,H:25-224^65.67%ID^E:3e-76^RecName: Full=Inactive leucine-rich repeat receptor-like serine/threonine-protein kinase At1g60630;^Eukaryota; Viridiplantae; Streptophyta; Embryophyta; Tracheophyta; Spermatophyta; Magnoliophyta; eudicotyledons; core eudicotyledons; rosids; malvids; Brassicales; Brassicaceae; Camelineae; Arabidopsis	.	m.2855	3-743[-]	sp|Q84MA9|Y1063_ARATH^Q84MA9^Q:13-245,H:6-239^59.57%ID^E:2e-85^RecName: Full=Inactive leucine-rich repeat receptor-like serine/threonine-protein kinase At1g60630;^Eukaryota; Viridiplantae; Streptophyta; Embryophyta; Tracheophyta; Spermatophyta; Magnoliophyta; eudicotyledons; core eudicotyledons; rosids; malvids; Brassicales; Brassicaceae; Camelineae; Arabidopsis	PF08263.7^LRRNT_2^Leucine rich repeat N-terminal domain^30-63^E:1.2e-06`PF13504.1^LRR_7^Leucine rich repeat^70-82^E:3600`PF00560.28^LRR_1^Leucine Rich Repeat^95-116^E:1.2`PF13504.1^LRR_7^Leucine rich repeat^95-111^E:140`PF08263.7^LRRNT_2^Leucine rich repeat N-terminal domain^112-127^E:570`PF13504.1^LRR_7^Leucine rich repeat^118-130^E:1500`PF13504.1^LRR_7^Leucine rich repeat^142-154^E:330`PF00560.…	.	.	COG0515^Serine/threonine protein kinase	GO:0016021^cellular_component^integral to membrane`GO:0005886^cellular_component^plasma membrane`GO:0005524^molecular_function^ATP binding`GO:0004672^molecular_function^protein kinase activity
Adur20069_comp1_c0_seq1	1.27471	-0.140858	0.034606	0.767576	1.38646	-0.208377	-1.52341	-1.09353	-0.478029	-0.019155	sp|Q9FHM0|YLS7_ARATH^Q9FHM0^Q:1244-195,H:137-498^36.07%ID^E:4e-75^.^.	.	m.30144	162-1568[-]	sp|Q9FHM0|YLS7_ARATH^Q9FHM0^Q:109-458,H:137-498^36.07%ID^E:3e-76^.^.	PF14416.1^PMR5N^PMR5 N terminal Domain^108-161^E:2.8e-22`PF13839.1^PC-Esterase^GDSL/SGNH-like Acyl-Esterase family found in Pmr5 and Cas1p^162-450^E:1.6e-58	.	.	.	.
Adur20093_comp0_c0_seq1	0.645418	1.18615	0.233704	1.25136	-0.131833	-1.07194	-0.0895337	-0.853038	0.1484	-1.31868	sp|Q8UVY2|BRX1_XENLA^Q8UVY2^Q:1053-373,H:49-261^52.86%ID^E:1e-78^RecName: Full=Ribosome biogenesis protein BRX1 homolog;^Eukaryota; Metazoa; Chordata; Craniata; Vertebrata; Euteleostomi; Amphibia; Batrachia; Anura; Pipoidea; Pipidae; Xenopodinae; Xenopus; Xenopus	.	m.30168	253-1221[-]	sp|Q8UVY2|BRX1_XENLA^Q8UVY2^Q:57-315,H:49-297^48.29%ID^E:2e-82^RecName: Full=Ribosome biogenesis protein BRX1 homolog;^Eukaryota; Metazoa; Chordata; Craniata; Vertebrata; Euteleostomi; Amphibia; Batrachia; Anura; Pipoidea; Pipidae; Xenopodinae; Xenopus; Xenopus	PF04427.13^Brix^Brix domain^65-258^E:4.3e-40	.	.	.	GO:0005730^cellular_component^nucleolus`GO:0042254^biological_process^ribosome biogenesis
Adur20138_comp0_c0_seq1	-0.53691	1.04018	2.02901	0.0966736	0.0119691	-1.00194	-0.441158	-0.0813758	-0.465662	-0.650794	sp|Q9SI52|P4KG7_ARATH^Q9SI52^Q:2298-394,H:4-650^60.67%ID^E:0^.^.	.	m.30230	391-2271[-]	sp|Q9SI52|P4KG7_ARATH^Q9SI52^Q:1-626,H:13-650^61.2%ID^E:0^.^.	PF00454.22^PI3_PI4_kinase^Phosphatidylinositol 3- and 4-kinase^173-414^E:2.3e-40	.	.	.	.
Adur20330_comp0_c0_seq2	1.20897	0.424665	0.609139	1.23557	1.09085	-0.832531	-0.937345	-0.978837	-0.687092	-1.13338	sp|P55217|METB_ARATH^P55217^Q:1350-172,H:171-563^84.73%ID^E:0^RecName: Full=Cystathionine gamma-synthase, chloroplastic;^Eukaryota; Viridiplantae; Streptophyta; Embryophyta; Tracheophyta; Spermatophyta; Magnoliophyta; eudicotyledons; core eudicotyledons; rosids; malvids; Brassicales; Brassicaceae; Camelineae; Arabidopsis	.	m.30454	169-1458[-]	sp|P55217|METB_ARATH^P55217^Q:33-429,H:167-563^84.38%ID^E:0^RecName: Full=Cystathionine gamma-synthase, chloroplastic;^Eukaryota; Viridiplantae; Streptophyta; Embryophyta; Tracheophyta; Spermatophyta; Magnoliophyta; eudicotyledons; core eudicotyledons; rosids; malvids; Brassicales; Brassicaceae; Camelineae; Arabidopsis	PF01053.15^Cys_Met_Meta_PP^Cys/Met metabolism PLP-dependent enzyme^44-427^E:4.3e-140`PF01212.16^Beta_elim_lyase^Beta-eliminating lyase^96-316^E:1.2e-08	.	.	COG0626^Cystathionine beta-lyases/cystathionine gamma-synthases	GO:0009570^cellular_component^chloroplast stroma`GO:0003962^molecular_function^cystathionine gamma-synthase activity`GO:0030170^molecular_function^pyridoxal phosphate binding`GO:0009086^biological_process^methionine biosynthetic process`GO:0001887^biological_process^selenium compound metabolic process
Adur20363_comp0_c0_seq1	-0.234533	2.07793	0.449019	0.310994	-0.517155	-0.731861	0.760123	-0.483197	-0.726384	-0.90494	sp|Q9FLJ2|NC100_ARATH^Q9FLJ2^Q:1189-209,H:1-336^44.54%ID^E:3e-80^RecName: Full=NAC domain-containing protein 100;^Eukaryota; Viridiplantae; Streptophyta; Embryophyta; Tracheophyta; Spermatophyta; Magnoliophyta; eudicotyledons; core eudicotyledons; rosids; malvids; Brassicales; Brassicaceae; Camelineae; Arabidopsis	.	m.30502	206-1198[-]	sp|Q9FLJ2|NC100_ARATH^Q9FLJ2^Q:4-330,H:1-336^45.85%ID^E:7e-87^RecName: Full=NAC domain-containing protein 100;^Eukaryota; Viridiplantae; Streptophyta; Embryophyta; Tracheophyta; Spermatophyta; Magnoliophyta; eudicotyledons; core eudicotyledons; rosids; malvids; Brassicales; Brassicaceae; Camelineae; Arabidopsis	PF02365.10^NAM^No apical meristem (NAM) protein^19-146^E:5.8e-52	.	.	.	GO:0005634^cellular_component^nucleus`GO:0003677^molecular_function^DNA binding`GO:0003700^molecular_function^sequence-specific DNA binding transcription factor activity`GO:0006351^biological_process^transcription, DNA-dependent
Adur20380_comp1_c0_seq11	0.83455	0.26333	0.24866	1.51763	1.28749	-0.73516	-0.643471	-0.936875	-1.06524	-0.770918	sp|Q9SZL8|FRS5_ARATH^Q9SZL8^Q:968-6,H:281-605^30.98%ID^E:2e-72^RecName: Full=Protein FAR1-RELATED SEQUENCE 5;^Eukaryota; Viridiplantae; Streptophyta; Embryophyta; Tracheophyta; Spermatophyta; Magnoliophyta; eudicotyledons; core eudicotyledons; rosids; malvids; Brassicales; Brassicaceae; Camelineae; Arabidopsis`sp|Q9SZL8|FRS5_ARATH^Q9SZL8^Q:1617-1036,H:64-257^34%ID^E:2e-72^RecName: Full=Protein FA…	.	m.30557	1000-1794[-]	sp|Q9SZL8|FRS5_ARATH^Q9SZL8^Q:60-253,H:64-257^34%ID^E:3e-22^RecName: Full=Protein FAR1-RELATED SEQUENCE 5;^Eukaryota; Viridiplantae; Streptophyta; Embryophyta; Tracheophyta; Spermatophyta; Magnoliophyta; eudicotyledons; core eudicotyledons; rosids; malvids; Brassicales; Brassicaceae; Camelineae; Arabidopsis	PF03101.10^FAR1^FAR1 DNA-binding domain^86-176^E:2e-20	.	.	.	GO:0005634^cellular_component^nucleus`GO:0046872^molecular_function^metal ion binding`GO:0008270^molecular_function^zinc ion binding
Adur20382_comp0_c0_seq1	-0.0751566	0.124635	1.05856	0.538298	1.92813	-0.826052	-0.769735	-0.370151	-1.08685	-0.521671	sp|Q9M156|U72B1_ARATH^Q9M156^Q:1284-1,H:2-431^53.36%ID^E:1e-149^RecName: Full=UDP-glycosyltransferase 72B1;^Eukaryota; Viridiplantae; Streptophyta; Embryophyta; Tracheophyta; Spermatophyta; Magnoliophyta; eudicotyledons; core eudicotyledons; rosids; malvids; Brassicales; Brassicaceae; Camelineae; Arabidopsis	.	m.30564	1-1290[-]	sp|Q9M156|U72B1_ARATH^Q9M156^Q:3-430,H:2-431^53.36%ID^E:6e-163^RecName: Full=UDP-glycosyltransferase 72B1;^Eukaryota; Viridiplantae; Streptophyta; Embryophyta; Tracheophyta; Spermatophyta; Magnoliophyta; eudicotyledons; core eudicotyledons; rosids; malvids; Brassicales; Brassicaceae; Camelineae; Arabidopsis	PF00201.13^UDPGT^UDP-glucoronosyl and UDP-glucosyl transferase^259-395^E:1.7e-21	.	.	.	GO:0050505^molecular_function^hydroquinone glucosyltransferase activity`GO:0035251^molecular_function^UDP-glucosyltransferase activity`GO:0009651^biological_process^response to salt stress`GO:0009636^biological_process^response to toxin`GO:0042178^biological_process^xenobiotic catabolic process
Adur20584_comp0_c0_seq1	0.730314	1.02923	1.60248	0.00722322	0.561259	-0.931795	-0.994038	-0.444612	-0.545276	-1.01479	.	.	m.30762	147-809[-]	.	PF03959.8^FSH1^Serine hydrolase (FSH1)^12-203^E:6.4e-57	.	.	.	.
Adur20852_comp1_c0_seq1	0.209999	0.252103	1.85672	0.46574	0.873783	-0.666902	-1.14252	-0.222994	-1.02348	-0.602447	.	.	m.31230	1-1257[-]	.	.	.	.	.	.
Adur2102_comp4_c0_seq1	0.648249	0.752516	0.938038	1.24365	1.20482	-0.981902	-0.979745	-1.01282	-0.930847	-0.88195	sp|Q8VZ80|PLT5_ARATH^Q8VZ80^Q:67-942,H:239-530^59.18%ID^E:2e-87^RecName: Full=Polyol transporter 5;^Eukaryota; Viridiplantae; Streptophyta; Embryophyta; Tracheophyta; Spermatophyta; Magnoliophyta; eudicotyledons; core eudicotyledons; rosids; malvids; Brassicales; Brassicaceae; Camelineae; Arabidopsis	.	m.3040	1445-2137[-]	sp|P73467|Y1223_SYNY3^P73467^Q:2-229,H:79-305^54.15%ID^E:4e-80^RecName: Full=Epimerase family protein slr1223;^Bacteria; Cyanobacteria; Chroococcales; Synechocystis	PF08338.6^DUF1731^Domain of unknown function (DUF1731)^182-229^E:6.1e-17	.	.	COG1090^Predicted nucleoside-diphosphate sugar epimerase	GO:0000166^molecular_function^nucleotide binding
Adur2141_comp1_c0_seq1	1.05727	0.0928803	0.826095	1.25939	1.18072	-0.933959	-1.35418	-0.879252	-0.764755	-0.484202	sp|F4IHJ0|SFH8_ARATH^F4IHJ0^Q:3420-1558,H:1-620^73.84%ID^E:0^.^.	.	m.3135	1537-3420[-]	sp|F4IHJ0|SFH8_ARATH^F4IHJ0^Q:1-621,H:1-620^73.84%ID^E:0^.^.	PF03765.10^CRAL_TRIO_N^CRAL/TRIO, N-terminal domain^87-131^E:4.1e-10`PF00650.15^CRAL_TRIO^CRAL/TRIO domain^157-321^E:8e-34`PF13716.1^CRAL_TRIO_2^Divergent CRAL/TRIO domain^165-324^E:1.5e-08	.	.	.	.
Adur2141_comp1_c0_seq2	1.29344	-0.119951	0.773645	1.22083	1.01147	-0.761401	-1.36714	-0.803784	-0.822622	-0.424487	sp|F4IHJ0|SFH8_ARATH^F4IHJ0^Q:1531-275,H:1-419^81.62%ID^E:0^.^.	.	m.3138	200-1531[-]	sp|F4IHJ0|SFH8_ARATH^F4IHJ0^Q:1-419,H:1-419^81.62%ID^E:0^.^.	PF03765.10^CRAL_TRIO_N^CRAL/TRIO, N-terminal domain^87-131^E:2.6e-10`PF00650.15^CRAL_TRIO^CRAL/TRIO domain^157-321^E:4e-34`PF13716.1^CRAL_TRIO_2^Divergent CRAL/TRIO domain^165-324^E:7.5e-09	.	.	.	.
Adur2141_comp1_c0_seq3	0.93591	-0.0793685	0.745804	1.36178	1.21556	-0.931305	-1.3804	-0.756352	-0.75399	-0.35764	sp|F4JVA6|SFH6_ARATH^F4JVA6^Q:1307-171,H:1-377^79.68%ID^E:0^.^.	.	m.3140	126-1307[-]	sp|F4IHJ0|SFH8_ARATH^F4IHJ0^Q:1-379,H:1-379^82.32%ID^E:0^.^.	PF03765.10^CRAL_TRIO_N^CRAL/TRIO, N-terminal domain^87-131^E:2.2e-10`PF00650.15^CRAL_TRIO^CRAL/TRIO domain^157-321^E:3.1e-34`PF13716.1^CRAL_TRIO_2^Divergent CRAL/TRIO domain^165-324^E:5.8e-09	.	.	.	.
Adur21555_comp3_c0_seq2	0.0784262	2.07956	0.102142	1.21843	0.18801	-1.10655	-0.175907	-0.684573	-0.916008	-0.783526	sp|Q9LQV2|RDR1_ARATH^Q9LQV2^Q:3150-31,H:1-1031^63.23%ID^E:0^RecName: Full=RNA-dependent RNA polymerase 1;^Eukaryota; Viridiplantae; Streptophyta; Embryophyta; Tracheophyta; Spermatophyta; Magnoliophyta; eudicotyledons; core eudicotyledons; rosids; malvids; Brassicales; Brassicaceae; Camelineae; Arabidopsis	.	m.32252	1-3150[-]	sp|Q9LQV2|RDR1_ARATH^Q9LQV2^Q:1-1040,H:1-1031^63.23%ID^E:0^RecName: Full=RNA-dependent RNA polymerase 1;^Eukaryota; Viridiplantae; Streptophyta; Embryophyta; Tracheophyta; Spermatophyta; Magnoliophyta; eudicotyledons; core eudicotyledons; rosids; malvids; Brassicales; Brassicaceae; Camelineae; Arabidopsis	PF14259.1^RRM_6^RNA recognition motif (a.k.a. RRM, RBD, or RNP domain)^5-78^E:0.00041`PF05183.7^RdRP^RNA dependent RNA polymerase^378-946^E:6.8e-208	.	.	.	GO:0000166^molecular_function^nucleotide binding`GO:0003723^molecular_function^RNA binding`GO:0003968^molecular_function^RNA-directed RNA polymerase activity`GO:0006952^biological_process^defense response`GO:0031047^biological_process^gene silencing by RNA`GO:0060148^biological_process^positive regulation of posttranscriptional gene silencing`GO:0009751^biological_process^response to salicylic ac…
Adur21570_comp1_c0_seq2	1.68416	0.730042	0.194277	0.482386	0.703402	-0.316822	-0.79536	-0.83384	-0.499357	-1.34889	.	.	.	.	.	.	.	.	.	.	.
Adur21624_comp0_c0_seq1	0.198225	-0.469647	-0.360183	1.94501	0.712888	-0.371674	-0.314019	-0.663377	-0.648661	-0.0285655	.	.	m.32307	42-1400[-]	.	PF03547.13^Mem_trans^Membrane transport protein^25-442^E:5e-84	.	.	.	.
Adur2228_comp0_c0_seq1	0.830416	-1.01451	-0.353309	1.33486	1.52377	0.116966	-1.24763	-0.889903	-0.286988	-0.0136661	.	.	m.3319	396-2306[-]	.	PF14389.1^Lzipper-MIP1^Leucine-zipper of ternary complex factor MIP1^87-169^E:1.1e-23`PF04784.9^DUF547^Protein of unknown function, DUF547^420-558^E:1.1e-29	.	.	.	.
Adur22653_comp1_c0_seq1	2.3188	-0.555078	-0.781495	0.780581	-0.1789	0.681587	-0.567769	-0.679962	-0.565738	-0.452022	sp|Q9FLB1|PYL5_ARATH^Q9FLB1^Q:494-6,H:35-198^67.47%ID^E:3e-68^RecName: Full=Abscisic acid receptor PYL5;^Eukaryota; Viridiplantae; Streptophyta; Embryophyta; Tracheophyta; Spermatophyta; Magnoliophyta; eudicotyledons; core eudicotyledons; rosids; malvids; Brassicales; Brassicaceae; Camelineae; Arabidopsis	.	.	.	.	.	.	.	NOG239171^Domain present in ubiquitin-regulatory proteins	GO:0005737^cellular_component^cytoplasm`GO:0005634^cellular_component^nucleus`GO:0010427^molecular_function^abscisic acid binding`GO:0004872^molecular_function^receptor activity`GO:0009738^biological_process^abscisic acid mediated signaling pathway	.
Adur23160_comp1_c0_seq1	0.265202	1.40565	0.909948	0.790716	0.90816	-1.00879	-0.739327	-0.587605	-1.03145	-0.912512	sp|Q9FYG2|CMTA4_ARATH^Q9FYG2^Q:370-2,H:812-926^60.98%ID^E:6e-39^RecName: Full=Calmodulin-binding transcription activator 4;^Eukaryota; Viridiplantae; Streptophyta; Embryophyta; Tracheophyta; Spermatophyta; Magnoliophyta; eudicotyledons; core eudicotyledons; rosids; malvids; Brassicales; Brassicaceae; Camelineae; Arabidopsis	.	m.34688	2-484[-]	sp|Q9FYG2|CMTA4_ARATH^Q9FYG2^Q:39-161,H:812-926^60.98%ID^E:2e-41^RecName: Full=Calmodulin-binding transcription activator 4;^Eukaryota; Viridiplantae; Streptophyta; Embryophyta; Tracheophyta; Spermatophyta; Magnoliophyta; eudicotyledons; core eudicotyledons; rosids; malvids; Brassicales; Brassicaceae; Camelineae; Arabidopsis	PF00612.22^IQ^IQ calmodulin-binding motif^92-110^E:0.0012`PF00612.22^IQ^IQ calmodulin-binding motif^115-134^E:6.8e-06	.	.	.	GO:0005829^cellular_component^cytosol`GO:0005634^cellular_component^nucleus`GO:0003677^molecular_function^DNA binding`GO:0006355^biological_process^regulation of transcription, DNA-dependent`GO:0006950^biological_process^response to stress`GO:0006351^biological_process^transcription, DNA-dependent
Adur23160_comp1_c1_seq1	0.622988	1.33145	1.26874	0.775019	0.622988	-1.09915	-0.881745	-0.923174	-1.00109	-0.716031	sp|Q9FYG2|CMTA4_ARATH^Q9FYG2^Q:1026-1,H:426-770^59.83%ID^E:6e-107^RecName: Full=Calmodulin-binding transcription activator 4;^Eukaryota; Viridiplantae; Streptophyta; Embryophyta; Tracheophyta; Spermatophyta; Magnoliophyta; eudicotyledons; core eudicotyledons; rosids; malvids; Brassicales; Brassicaceae; Camelineae; Arabidopsis	.	m.34691	1-1056[-]	sp|Q9FYG2|CMTA4_ARATH^Q9FYG2^Q:11-352,H:426-770^59.83%ID^E:2e-133^RecName: Full=Calmodulin-binding transcription activator 4;^Eukaryota; Viridiplantae; Streptophyta; Embryophyta; Tracheophyta; Spermatophyta; Magnoliophyta; eudicotyledons; core eudicotyledons; rosids; malvids; Brassicales; Brassicaceae; Camelineae; Arabidopsis	PF01833.19^TIG^IPT/TIG domain^32-108^E:2.3e-07`PF12796.2^Ank_2^Ankyrin repeats (3 copies)^232-287^E:1.8e-07`PF00023.25^Ank^Ankyrin repeat^263-294^E:7.5e-06`PF13606.1^Ank_3^Ankyrin repeat^263-287^E:0.00051`PF13637.1^Ank_4^Ankyrin repeats (many copies)^263-321^E:1.1e-05	.	.	.	GO:0005829^cellular_component^cytosol`GO:0005634^cellular_component^nucleus`GO:0003677^molecular_function^DNA binding`GO:0006355^biological_process^regulation of transcription, DNA-dependent`GO:0006950^biological_process^response to stress`GO:0006351^biological_process^transcription, DNA-dependent
Adur23160_comp2_c0_seq2	0.39403	1.13556	1.37118	0.80984	0.666286	-0.702917	-0.952403	-0.902902	-0.943493	-0.875181	.	.	m.34693	3-791[-]	.	.	.	.	.	.
Adur23160_comp2_c0_seq4	0.57181	0.985751	0.980041	1.07996	0.97909	-1.00212	-1.03733	-0.820365	-0.780398	-0.956442	sp|Q9FYG2|CMTA4_ARATH^Q9FYG2^Q:1075-380,H:34-255^48.07%ID^E:2e-60^RecName: Full=Calmodulin-binding transcription activator 4;^Eukaryota; Viridiplantae; Streptophyta; Embryophyta; Tracheophyta; Spermatophyta; Magnoliophyta; eudicotyledons; core eudicotyledons; rosids; malvids; Brassicales; Brassicaceae; Camelineae; Arabidopsis	.	m.34697	92-1087[-]	sp|Q9FYG2|CMTA4_ARATH^Q9FYG2^Q:5-236,H:34-255^48.71%ID^E:1e-63^RecName: Full=Calmodulin-binding transcription activator 4;^Eukaryota; Viridiplantae; Streptophyta; Embryophyta; Tracheophyta; Spermatophyta; Magnoliophyta; eudicotyledons; core eudicotyledons; rosids; malvids; Brassicales; Brassicaceae; Camelineae; Arabidopsis	PF03859.11^CG-1^CG-1 domain^13-130^E:1.2e-50	.	.	.	GO:0005829^cellular_component^cytosol`GO:0005634^cellular_component^nucleus`GO:0003677^molecular_function^DNA binding`GO:0006355^biological_process^regulation of transcription, DNA-dependent`GO:0006950^biological_process^response to stress`GO:0006351^biological_process^transcription, DNA-dependent
Adur23160_comp2_c0_seq5	0.776111	1.22711	1.20322	0.710581	0.767631	-0.937702	-1.11194	-0.899154	-0.893758	-0.842104	sp|Q9FYG2|CMTA4_ARATH^Q9FYG2^Q:1058-27,H:34-387^37.07%ID^E:5e-62^RecName: Full=Calmodulin-binding transcription activator 4;^Eukaryota; Viridiplantae; Streptophyta; Embryophyta; Tracheophyta; Spermatophyta; Magnoliophyta; eudicotyledons; core eudicotyledons; rosids; malvids; Brassicales; Brassicaceae; Camelineae; Arabidopsis	.	m.34699	3-1070[-]	sp|Q9FYG2|CMTA4_ARATH^Q9FYG2^Q:5-348,H:34-387^37.43%ID^E:1e-64^RecName: Full=Calmodulin-binding transcription activator 4;^Eukaryota; Viridiplantae; Streptophyta; Embryophyta; Tracheophyta; Spermatophyta; Magnoliophyta; eudicotyledons; core eudicotyledons; rosids; malvids; Brassicales; Brassicaceae; Camelineae; Arabidopsis	PF03859.11^CG-1^CG-1 domain^13-130^E:1.4e-50	.	.	.	GO:0005829^cellular_component^cytosol`GO:0005634^cellular_component^nucleus`GO:0003677^molecular_function^DNA binding`GO:0006355^biological_process^regulation of transcription, DNA-dependent`GO:0006950^biological_process^response to stress`GO:0006351^biological_process^transcription, DNA-dependent
Adur24830_comp0_c0_seq2	1.64098	-0.976126	-0.988214	1.11514	0.649743	0.299184	-0.407978	-0.516772	-0.474464	-0.341493	sp|Q339N5|CSLH1_ORYSJ^Q339N5^Q:364-2439,H:53-748^47.45%ID^E:0^RecName: Full=Cellulose synthase-like protein H1;^Eukaryota; Viridiplantae; Streptophyta; Embryophyta; Tracheophyta; Spermatophyta; Magnoliophyta; Liliopsida; Poales; Poaceae; BEP clade; Ehrhartoideae; Oryzeae; Oryza	.	m.37506	202-2454[+]	sp|Q339N5|CSLH1_ORYSJ^Q339N5^Q:55-746,H:53-748^47.45%ID^E:0^RecName: Full=Cellulose synthase-like protein H1;^Eukaryota; Viridiplantae; Streptophyta; Embryophyta; Tracheophyta; Spermatophyta; Magnoliophyta; Liliopsida; Poales; Poaceae; BEP clade; Ehrhartoideae; Oryzeae; Oryza	PF03552.9^Cellulose_synt^Cellulose synthase^96-382^E:3.1e-83`PF03552.9^Cellulose_synt^Cellulose synthase^396-742^E:6.5e-66	.	.	COG1215^Glycosyltransferases, probably involved in cell wall biogenesis	GO:0000139^cellular_component^Golgi membrane`GO:0016021^cellular_component^integral to membrane`GO:0016760^molecular_function^cellulose synthase (UDP-forming) activity`GO:0030244^biological_process^cellulose biosynthetic process
Adur25251_comp0_c0_seq1	1.03822	0.843391	0.492496	1.00552	1.37511	-0.899064	-0.975145	-1.08414	-0.893318	-0.903072	sp|Q9FSF0|MDH_TOBAC^Q9FSF0^Q:1538-567,H:1-324^95.37%ID^E:0^.^.	.	m.38057	540-1586[-]	sp|Q9FSF0|MDH_TOBAC^Q9FSF0^Q:17-348,H:1-332^95.18%ID^E:0^.^.	PF00056.18^Ldh_1_N^lactate/malate dehydrogenase, NAD binding domain^22-169^E:8e-33`PF02866.13^Ldh_1_C^lactate/malate dehydrogenase, alpha/beta C-terminal domain^173-341^E:8.4e-42	.	.	.	.
Adur26368_comp1_c0_seq1	-0.188263	1.44897	0.98692	1.12533	0.387794	-1.33737	-0.652653	-0.816476	0.103276	-1.05753	sp|Q9M060|IF62_ARATH^Q9M060^Q:911-177,H:1-245^92.24%ID^E:1e-168^RecName: Full=Eukaryotic translation initiation factor 6-2;^Eukaryota; Viridiplantae; Streptophyta; Embryophyta; Tracheophyta; Spermatophyta; Magnoliophyta; eudicotyledons; core eudicotyledons; rosids; malvids; Brassicales; Brassicaceae; Camelineae; Arabidopsis	.	m.39572	174-911[-]	sp|Q9M060|IF62_ARATH^Q9M060^Q:1-245,H:1-245^92.24%ID^E:3e-171^RecName: Full=Eukaryotic translation initiation factor 6-2;^Eukaryota; Viridiplantae; Streptophyta; Embryophyta; Tracheophyta; Spermatophyta; Magnoliophyta; eudicotyledons; core eudicotyledons; rosids; malvids; Brassicales; Brassicaceae; Camelineae; Arabidopsis	PF01912.13^eIF-6^eIF-6 family^4-204^E:8.7e-85	.	.	COG1976^Translation initiation factor 6 (eIF-6)	GO:0005829^cellular_component^cytosol`GO:0005730^cellular_component^nucleolus`GO:0043022^molecular_function^ribosome binding`GO:0003743^molecular_function^translation initiation factor activity`GO:0071215^biological_process^cellular response to abscisic acid stimulus`GO:0009793^biological_process^embryo development ending in seed dormancy`GO:0042256^biological_process^mature ribosome assembly
Adur26865_comp0_c0_seq2	1.22141	0.540806	-0.322075	0.875256	0.85268	-0.371407	-1.30787	-0.848834	0.149499	-0.789469	.	.	m.40139	1210-1551[-]	.	.	.	.	.	.
Adur27948_comp0_c0_seq1	0.569738	-0.546676	0.496359	0.960221	1.4005	-0.4864	-1.0184	0.0272552	-0.981711	-0.420883	.	.	m.41791	582-2678[-]	.	.	.	.	.	.
Adur28915_comp0_c0_seq1	0.385395	0.931371	1.63793	0.79373	0.616326	-0.877844	-0.877844	-0.853374	-0.877844	-0.877844	.	.	m.43275	458-991[-]	.	.	.	.	.	.
Adur28959_comp0_c0_seq5	1.87483	-0.89077	0.387395	-0.332717	1.05678	0.324685	-1.1705	-0.206592	-1.00351	-0.0395992	sp|O04408|KSA_PEA^O04408^Q:1729-38,H:244-801^70.74%ID^E:0^RecName: Full=Ent-copalyl diphosphate synthase, chloroplastic;^Eukaryota; Viridiplantae; Streptophyta; Embryophyta; Tracheophyta; Spermatophyta; Magnoliophyta; eudicotyledons; core eudicotyledons; rosids; fabids; Fabales; Fabaceae; Papilionoideae; Fabeae; Pisum`sp|O04408|KSA_PEA^O04408^Q:2757-2014,H:5-244^57.36%ID^E:6e-75^RecName: Full=Ent…	.	m.43338	2011-2901[-]	sp|O04408|KSA_PEA^O04408^Q:49-296,H:5-244^57.36%ID^E:4e-81^RecName: Full=Ent-copalyl diphosphate synthase, chloroplastic;^Eukaryota; Viridiplantae; Streptophyta; Embryophyta; Tracheophyta; Spermatophyta; Magnoliophyta; eudicotyledons; core eudicotyledons; rosids; fabids; Fabales; Fabaceae; Papilionoideae; Fabeae; Pisum	.	.	.	.	GO:0009507^cellular_component^chloroplast`GO:0009905^molecular_function^ent-copalyl diphosphate synthase activity`GO:0000287^molecular_function^magnesium ion binding`GO:0010333^molecular_function^terpene synthase activity`GO:0009686^biological_process^gibberellin biosynthetic process
Adur28985_comp0_c0_seq2	1.3294	-0.433744	-0.281652	1.27448	0.633717	-0.612593	-0.381639	-0.340799	-0.395721	-0.791442	sp|Q9LTX2|TIR1L_ARATH^Q9LTX2^Q:2628-907,H:51-619^70.09%ID^E:0^RecName: Full=Transport inhibitor response 1-like protein;^Eukaryota; Viridiplantae; Streptophyta; Embryophyta; Tracheophyta; Spermatophyta; Magnoliophyta; eudicotyledons; core eudicotyledons; rosids; malvids; Brassicales; Brassicaceae; Camelineae; Arabidopsis	.	m.43362	901-2712[-]	sp|Q9LTX2|TIR1L_ARATH^Q9LTX2^Q:29-602,H:51-619^70.43%ID^E:0^RecName: Full=Transport inhibitor response 1-like protein;^Eukaryota; Viridiplantae; Streptophyta; Embryophyta; Tracheophyta; Spermatophyta; Magnoliophyta; eudicotyledons; core eudicotyledons; rosids; malvids; Brassicales; Brassicaceae; Camelineae; Arabidopsis	.	.	.	.	GO:0005634^cellular_component^nucleus`GO:0019005^cellular_component^SCF ubiquitin ligase complex`GO:0010011^molecular_function^auxin binding`GO:0000822^molecular_function^inositol hexakisphosphate binding`GO:0009734^biological_process^auxin mediated signaling pathway`GO:0016567^biological_process^protein ubiquitination
Adur29269_comp0_c0_seq3	1.1863	-0.581044	-0.740534	1.59955	0.261974	-0.131613	-0.904491	-0.274126	-0.852221	0.436207	sp|Q93X17|SNAK2_SOLTU^Q93X17^Q:475-281,H:41-104^69.23%ID^E:4e-23^RecName: Full=Snakin-2;^Eukaryota; Viridiplantae; Streptophyta; Embryophyta; Tracheophyta; Spermatophyta; Magnoliophyta; eudicotyledons; core eudicotyledons; asterids; lamiids; Solanales; Solanaceae; Solanoideae; Solaneae; Solanum	.	m.43707	278-631[-]	sp|Q93X17|SNAK2_SOLTU^Q93X17^Q:53-117,H:41-104^69.23%ID^E:3e-25^RecName: Full=Snakin-2;^Eukaryota; Viridiplantae; Streptophyta; Embryophyta; Tracheophyta; Spermatophyta; Magnoliophyta; eudicotyledons; core eudicotyledons; asterids; lamiids; Solanales; Solanaceae; Solanoideae; Solaneae; Solanum	PF02704.9^GASA^Gibberellin regulated protein^57-117^E:2.7e-21	.	.	.	GO:0005618^cellular_component^cell wall`GO:0005576^cellular_component^extracellular region`GO:0006952^biological_process^defense response
Adur29548_comp0_c1_seq2	1.1799	0.459864	-0.277566	1.48464	0.597549	-0.856342	-0.21761	-1.33901	0.0624799	-1.09391	sp|O64937|EF1A_ORYSJ^O64937^Q:581-3,H:1-193^99.48%ID^E:4e-138^RecName: Full=Elongation factor 1-alpha;^Eukaryota; Viridiplantae; Streptophyta; Embryophyta; Tracheophyta; Spermatophyta; Magnoliophyta; Liliopsida; Poales; Poaceae; BEP clade; Ehrhartoideae; Oryzeae; Oryza	.	m.44138	3-659[-]	sp|O64937|EF1A_ORYSJ^O64937^Q:27-219,H:1-193^99.48%ID^E:4e-138^RecName: Full=Elongation factor 1-alpha;^Eukaryota; Viridiplantae; Streptophyta; Embryophyta; Tracheophyta; Spermatophyta; Magnoliophyta; Liliopsida; Poales; Poaceae; BEP clade; Ehrhartoideae; Oryzeae; Oryza	PF00009.22^GTP_EFTU^Elongation factor Tu GTP binding domain^31-218^E:8.6e-52`PF01926.18^MMR_HSR1^50S ribosome-binding GTPase^36-152^E:5.4e-05	.	.	COG5256^Translation elongation factor EF-1alpha (GTPase)	GO:0009507^cellular_component^chloroplast`GO:0005739^cellular_component^mitochondrion`GO:0005730^cellular_component^nucleolus`GO:0005886^cellular_component^plasma membrane`GO:0005773^cellular_component^vacuole`GO:0005525^molecular_function^GTP binding`GO:0003924^molecular_function^GTPase activity`GO:0003746^molecular_function^translation elongation factor activity`GO:0006184^biological_process^GT…
Adur29569_comp0_c0_seq1	0.88158	1.18992	0.410822	0.930223	1.03658	-0.605721	-0.970126	-0.814306	-1.07071	-0.988264	sp|Q9C7C1|TET6_ARATH^Q9C7C1^Q:1284-412,H:1-282^65.75%ID^E:1e-117^RecName: Full=Tetraspanin-6;^Eukaryota; Viridiplantae; Streptophyta; Embryophyta; Tracheophyta; Spermatophyta; Magnoliophyta; eudicotyledons; core eudicotyledons; rosids; malvids; Brassicales; Brassicaceae; Camelineae; Arabidopsis	.	m.44175	409-1287[-]	sp|Q9C7C1|TET6_ARATH^Q9C7C1^Q:2-292,H:1-282^65.75%ID^E:3e-126^RecName: Full=Tetraspanin-6;^Eukaryota; Viridiplantae; Streptophyta; Embryophyta; Tracheophyta; Spermatophyta; Magnoliophyta; eudicotyledons; core eudicotyledons; rosids; malvids; Brassicales; Brassicaceae; Camelineae; Arabidopsis	PF00335.15^Tetraspannin^Tetraspanin family^6-254^E:1.3e-34	.	.	NOG252108^Reverse transcriptase-like protein	GO:0016021^cellular_component^integral to membrane
Adur31207_comp0_c0_seq2	0.991519	0.546093	0.252111	1.05566	0.227167	0.0489969	-0.0400884	-0.718918	-1.2178	-1.14475	sp|Q9S9U1|LRK71_ARATH^Q9S9U1^Q:2233-326,H:19-666^59.91%ID^E:0^RecName: Full=L-type lectin-domain containing receptor kinase VII.1;^Eukaryota; Viridiplantae; Streptophyta; Embryophyta; Tracheophyta; Spermatophyta; Magnoliophyta; eudicotyledons; core eudicotyledons; rosids; malvids; Brassicales; Brassicaceae; Camelineae; Arabidopsis	.	m.46761	287-2314[-]	sp|O49445|LRK72_ARATH^O49445^Q:27-667,H:21-665^58.45%ID^E:0^RecName: Full=Probable L-type lectin-domain containing receptor kinase VII.2;^Eukaryota; Viridiplantae; Streptophyta; Embryophyta; Tracheophyta; Spermatophyta; Magnoliophyta; eudicotyledons; core eudicotyledons; rosids; malvids; Brassicales; Brassicaceae; Camelineae; Arabidopsis	PF00139.14^Lectin_legB^Legume lectin domain^29-270^E:1.8e-69`PF00069.20^Pkinase^Protein kinase domain^365-631^E:1e-48`PF07714.12^Pkinase_Tyr^Protein tyrosine kinase^366-633^E:3.8e-45	.	.	COG0515^Serine/threonine protein kinase	GO:0016021^cellular_component^integral to membrane`GO:0005886^cellular_component^plasma membrane`GO:0005524^molecular_function^ATP binding`GO:0030246^molecular_function^carbohydrate binding`GO:0004674^molecular_function^protein serine/threonine kinase activity
Adur31471_comp0_c0_seq1	2.21043	-0.528055	0.0619803	0.246282	-0.183043	0.330358	-0.781866	-0.211939	-0.843855	-0.30029	sp|P22196|PER2_ARAHY^P22196^Q:902-120,H:69-330^83.21%ID^E:4e-153^RecName: Full=Cationic peroxidase 2;^Eukaryota; Viridiplantae; Streptophyta; Embryophyta; Tracheophyta; Spermatophyta; Magnoliophyta; eudicotyledons; core eudicotyledons; rosids; fabids; Fabales; Fabaceae; Papilionoideae; Dalbergieae; Arachis	.	m.47080	117-902[-]	sp|P22196|PER2_ARAHY^P22196^Q:1-261,H:69-330^83.21%ID^E:1e-161^RecName: Full=Cationic peroxidase 2;^Eukaryota; Viridiplantae; Streptophyta; Embryophyta; Tracheophyta; Spermatophyta; Magnoliophyta; eudicotyledons; core eudicotyledons; rosids; fabids; Fabales; Fabaceae; Papilionoideae; Dalbergieae; Arachis	PF00141.18^peroxidase^Peroxidase^1-218^E:1.2e-72	.	.	.	GO:0005576^cellular_component^extracellular region`GO:0020037^molecular_function^heme binding`GO:0046872^molecular_function^metal ion binding`GO:0004601^molecular_function^peroxidase activity`GO:0042744^biological_process^hydrogen peroxide catabolic process
Adur31548_comp0_c0_seq1	1.65988	-0.517946	0.346975	0.392277	0.367109	-0.192447	-0.751164	0.11124	-0.850156	-0.565764	.	.	m.47276	1-453[+]	.	.	.	.	.	.
Adur31927_comp0_c0_seq1	1.78549	-0.762864	-0.518501	0.495228	0.806671	0.690308	-0.60064	-0.834051	-0.497966	-0.563677	.	.	.	.	.	.	.	.	.	.	.
Adur3201_comp1_c1_seq4	1.34388	0.352139	-0.676969	1.24997	0.140377	-0.240029	0.0445564	-0.35693	-1.15511	-0.701883	sp|Q8L7R3|LPCT1_ARATH^Q8L7R3^Q:1891-833,H:34-398^65.21%ID^E:1e-167^.^.	.	m.5227	830-1912[-]	sp|Q8L7R3|LPCT1_ARATH^Q8L7R3^Q:8-360,H:34-398^65.21%ID^E:6e-172^.^.	PF01553.16^Acyltransferase^Acyltransferase^143-261^E:4.3e-18	.	.	.	.
Adur3312_comp0_c0_seq2	0.92125	-0.759654	-0.31771	0.653048	1.91309	-0.176018	-0.953637	-0.75628	-0.782426	0.258335	sp|Q5E930|SLAH1_ARATH^Q5E930^Q:1291-296,H:5-327^56.93%ID^E:4e-97^RecName: Full=S-type anion channel SLAH1;^Eukaryota; Viridiplantae; Streptophyta; Embryophyta; Tracheophyta; Spermatophyta; Magnoliophyta; eudicotyledons; core eudicotyledons; rosids; malvids; Brassicales; Brassicaceae; Camelineae; Arabidopsis	.	m.5453	149-1312[-]	sp|Q5E930|SLAH1_ARATH^Q5E930^Q:8-376,H:5-363^55.28%ID^E:2e-135^RecName: Full=S-type anion channel SLAH1;^Eukaryota; Viridiplantae; Streptophyta; Embryophyta; Tracheophyta; Spermatophyta; Magnoliophyta; eudicotyledons; core eudicotyledons; rosids; malvids; Brassicales; Brassicaceae; Camelineae; Arabidopsis	PF03595.12^SLAC1^Voltage-dependent anion channel^47-362^E:8.7e-51	.	.	.	GO:0016021^cellular_component^integral to membrane`GO:0005886^cellular_component^plasma membrane`GO:0006873^biological_process^cellular ion homeostasis`GO:0006811^biological_process^ion transport`GO:0055085^biological_process^transmembrane transport
Adur33497_comp1_c0_seq1	1.29997	-0.0414803	0.505564	0.441822	0.829034	0.773854	-1.18219	-1.14794	-0.965272	-0.513366	.	.	.	.	.	.	.	.	.	.	.
Adur33671_comp0_c0_seq2	0.194703	0.466803	-0.485548	1.788	0.193191	-0.308683	0.448663	-0.990445	-0.0139073	-1.29278	.	.	m.50939	202-1557[-]	.	PF00226.26^DnaJ^DnaJ domain^54-114^E:1.9e-14`PF13459.1^Fer4_15^4Fe-4S single cluster domain^145-201^E:4.5e-13`PF13370.1^Fer4_13^4Fe-4S single cluster domain^147-201^E:8.9e-10	.	.	.	.
Adur33745_comp0_c0_seq1	0.816191	-0.375271	-0.405937	1.23871	1.36365	-0.700112	-1.58491	-0.308258	0.12562	-0.16969	sp|Q9FLP0|MA651_ARATH^Q9FLP0^Q:1536-37,H:83-587^77.51%ID^E:0^RecName: Full=65-kDa microtubule-associated protein 1;^Eukaryota; Viridiplantae; Streptophyta; Embryophyta; Tracheophyta; Spermatophyta; Magnoliophyta; eudicotyledons; core eudicotyledons; rosids; malvids; Brassicales; Brassicaceae; Camelineae; Arabidopsis	.	m.51090	34-1539[-]	sp|Q9FLP0|MA651_ARATH^Q9FLP0^Q:2-501,H:83-587^78.11%ID^E:0^RecName: Full=65-kDa microtubule-associated protein 1;^Eukaryota; Viridiplantae; Streptophyta; Embryophyta; Tracheophyta; Spermatophyta; Magnoliophyta; eudicotyledons; core eudicotyledons; rosids; malvids; Brassicales; Brassicaceae; Camelineae; Arabidopsis	PF03999.7^MAP65_ASE1^Microtubule associated protein (MAP65/ASE1 family)^22-469^E:1.8e-74	.	.	.	GO:0005938^cellular_component^cell cortex`GO:0005874^cellular_component^microtubule`GO:0005634^cellular_component^nucleus`GO:0009524^cellular_component^phragmoplast`GO:0005819^cellular_component^spindle`GO:0043622^biological_process^cortical microtubule organization`GO:0000910^biological_process^cytokinesis`GO:0007067^biological_process^mitosis
Adur34329_comp0_c0_seq1	1.29044	-0.0376617	-0.0438571	1.3387	0.287761	-0.0705953	0.118528	-1.21447	-0.910891	-0.757962	.	.	.	.	.	.	.	.	.	.	.
Adur34582_comp1_c1_seq2	1.31325	0.553805	1.52664	0.344834	0.811635	-0.79755	-1.04345	-0.853504	-0.981386	-0.87427	sp|P28188|RAD2A_ARATH^P28188^Q:423-1,H:1-141^95.74%ID^E:3e-95^RecName: Full=Ras-related protein RABD2a;^Eukaryota; Viridiplantae; Streptophyta; Embryophyta; Tracheophyta; Spermatophyta; Magnoliophyta; eudicotyledons; core eudicotyledons; rosids; malvids; Brassicales; Brassicaceae; Camelineae; Arabidopsis	.	m.52542	1-423[-]	sp|P28188|RAD2A_ARATH^P28188^Q:1-141,H:1-141^95.74%ID^E:9e-97^RecName: Full=Ras-related protein RABD2a;^Eukaryota; Viridiplantae; Streptophyta; Embryophyta; Tracheophyta; Spermatophyta; Magnoliophyta; eudicotyledons; core eudicotyledons; rosids; malvids; Brassicales; Brassicaceae; Camelineae; Arabidopsis	PF00025.16^Arf^ADP-ribosylation factor family^9-128^E:6.3e-17`PF00071.17^Ras^Ras family^10-140^E:4.2e-56`PF08477.8^Miro^Miro-like protein^10-124^E:1.4e-23`PF04670.7^Gtr1_RagA^Gtr1/RagA G protein conserved region^10-128^E:3.6e-07`PF09439.5^SRPRB^Signal recognition particle receptor beta subunit^11-129^E:1.9e-05`PF01926.18^MMR_HSR1^50S ribosome-binding GTPase^11-119^E:2.6e-05	.	.	COG1100^GTPase SAR1 and related small G proteins	GO:0000139^cellular_component^Golgi membrane`GO:0005886^cellular_component^plasma membrane`GO:0032588^cellular_component^trans-Golgi network membrane`GO:0005773^cellular_component^vacuole`GO:0005525^molecular_function^GTP binding`GO:0006888^biological_process^ER to Golgi vesicle-mediated transport`GO:0015031^biological_process^protein transport`GO:0046686^biological_process^response to cadmium io…
Adur34968_comp0_c0_seq1	1.81627	-0.575737	0.357985	-0.320449	1.39137	-0.0593339	-1.15334	-0.691723	-0.762248	-0.00279767	sp|Q42798|C93A1_SOYBN^Q42798^Q:1678-164,H:2-506^50.2%ID^E:0^RecName: Full=Cytochrome P450 93A1;^Eukaryota; Viridiplantae; Streptophyta; Embryophyta; Tracheophyta; Spermatophyta; Magnoliophyta; eudicotyledons; core eudicotyledons; rosids; fabids; Fabales; Fabaceae; Papilionoideae; Phaseoleae; Glycine	.	m.53116	137-1705[-]	sp|Q42798|C93A1_SOYBN^Q42798^Q:10-514,H:2-506^50.2%ID^E:0^RecName: Full=Cytochrome P450 93A1;^Eukaryota; Viridiplantae; Streptophyta; Embryophyta; Tracheophyta; Spermatophyta; Magnoliophyta; eudicotyledons; core eudicotyledons; rosids; fabids; Fabales; Fabaceae; Papilionoideae; Phaseoleae; Glycine	PF00067.17^p450^Cytochrome P450^42-502^E:3e-102	.	.	.	GO:0016020^cellular_component^membrane`GO:0009055^molecular_function^electron carrier activity`GO:0020037^molecular_function^heme binding`GO:0005506^molecular_function^iron ion binding`GO:0004497^molecular_function^monooxygenase activity`GO:0016705^molecular_function^oxidoreductase activity, acting on paired donors, with incorporation or reduction of molecular oxygen
Adur35530_comp0_c0_seq1	0.141413	0.881959	-0.490339	1.52455	0.142713	-0.955212	0.291169	-0.917285	0.138812	-0.757776	.	.	m.54015	251-1051[-]	.	.	.	.	.	.
Adur36597_comp0_c0_seq3	-0.113835	0.978386	1.85171	-0.504958	0.572206	-1.18192	-0.0396249	0.292024	-0.991968	-0.86202	sp|Q9FYF7|Y1736_ARATH^Q9FYF7^Q:1496-885,H:15-218^51.47%ID^E:4e-66^RecName: Full=REF/SRPP-like protein At1g67360;^Eukaryota; Viridiplantae; Streptophyta; Embryophyta; Tracheophyta; Spermatophyta; Magnoliophyta; eudicotyledons; core eudicotyledons; rosids; malvids; Brassicales; Brassicaceae; Camelineae; Arabidopsis	.	m.55714	852-1550[-]	sp|Q9FYF7|Y1736_ARATH^Q9FYF7^Q:11-232,H:4-227^50.22%ID^E:3e-72^RecName: Full=REF/SRPP-like protein At1g67360;^Eukaryota; Viridiplantae; Streptophyta; Embryophyta; Tracheophyta; Spermatophyta; Magnoliophyta; eudicotyledons; core eudicotyledons; rosids; malvids; Brassicales; Brassicaceae; Camelineae; Arabidopsis	PF05755.7^REF^Rubber elongation factor protein (REF)^11-212^E:1.1e-67	.	.	.	GO:0005773^cellular_component^vacuole
Adur36758_comp0_c0_seq1	0.0944759	0.594776	0.545337	1.1778	0.791301	-0.822806	-0.8882	-0.727523	-0.931927	0.166763	sp|Q9XEE6|C3H29_ARATH^Q9XEE6^Q:2180-159,H:1-595^50.07%ID^E:0^RecName: Full=Zinc finger CCCH domain-containing protein 29;^Eukaryota; Viridiplantae; Streptophyta; Embryophyta; Tracheophyta; Spermatophyta; Magnoliophyta; eudicotyledons; core eudicotyledons; rosids; malvids; Brassicales; Brassicaceae; Camelineae; Arabidopsis	.	m.55891	153-2180[-]	sp|Q9XEE6|C3H29_ARATH^Q9XEE6^Q:1-675,H:1-596^51.98%ID^E:0^RecName: Full=Zinc finger CCCH domain-containing protein 29;^Eukaryota; Viridiplantae; Streptophyta; Embryophyta; Tracheophyta; Spermatophyta; Magnoliophyta; eudicotyledons; core eudicotyledons; rosids; malvids; Brassicales; Brassicaceae; Camelineae; Arabidopsis	PF12796.2^Ank_2^Ankyrin repeats (3 copies)^41-143^E:3.5e-10`PF00023.25^Ank^Ankyrin repeat^78-100^E:0.0046`PF13637.1^Ank_4^Ankyrin repeats (many copies)^78-135^E:2.7e-08`PF00023.25^Ank^Ankyrin repeat^114-145^E:8e-05`PF00642.19^zf-CCCH^Zinc finger C-x8-C-x5-C-x3-H type (and similar)^275-295^E:4.1e-05	.	.	NOG69137^Protein involved in response to chitin	GO:0005634^cellular_component^nucleus`GO:0003677^molecular_function^DNA binding`GO:0046872^molecular_function^metal ion binding`GO:0003700^molecular_function^sequence-specific DNA binding transcription factor activity`GO:0008270^molecular_function^zinc ion binding`GO:0050832^biological_process^defense response to fungus`GO:0010200^biological_process^response to chitin`GO:0009409^biological_proces…
Adur3695_comp0_c0_seq1	2.0547	-0.754726	-0.48816	0.341297	0.976697	0.170711	-1.00872	-0.793286	-0.771072	0.27256	.	.	m.5947	2-373[-]	.	.	.	.	.	.
Adur3711_comp0_c0_seq1	1.78076	-0.479268	-0.0347421	0.121345	0.994572	0.563713	-1.28848	-0.699373	-0.754039	-0.204496	.	.	m.5970	217-804[-]	.	PF13962.1^PGG^Domain of unknown function^32-146^E:6.9e-21	.	.	.	.
Adur37706_comp0_c0_seq1	0.631156	0.587694	0.50395	1.18344	1.25341	-1.02677	-0.954685	-0.580486	-1.12323	-0.47448	sp|O65440|BAME3_ARATH^O65440^Q:1576-2,H:324-854^67.98%ID^E:0^RecName: Full=Leucine-rich repeat receptor-like serine/threonine-protein kinase BAM3;^Eukaryota; Viridiplantae; Streptophyta; Embryophyta; Tracheophyta; Spermatophyta; Magnoliophyta; eudicotyledons; core eudicotyledons; rosids; malvids; Brassicales; Brassicaceae; Camelineae; Arabidopsis`sp|O65440|BAME3_ARATH^O65440^Q:1576-740,H:203-457^…	.	m.57126	2-1576[-]	sp|O65440|BAME3_ARATH^O65440^Q:1-525,H:324-854^68.05%ID^E:0^RecName: Full=Leucine-rich repeat receptor-like serine/threonine-protein kinase BAM3;^Eukaryota; Viridiplantae; Streptophyta; Embryophyta; Tracheophyta; Spermatophyta; Magnoliophyta; eudicotyledons; core eudicotyledons; rosids; malvids; Brassicales; Brassicaceae; Camelineae; Arabidopsis`sp|O65440|BAME3_ARATH^O65440^Q:1-279,H:155-457^33.2…	PF13504.1^LRR_7^Leucine rich repeat^20-36^E:5.9`PF00560.28^LRR_1^Leucine Rich Repeat^21-41^E:0.81`PF13504.1^LRR_7^Leucine rich repeat^44-59^E:1.3`PF00560.28^LRR_1^Leucine Rich Repeat^45-64^E:1.2`PF13504.1^LRR_7^Leucine rich repeat^69-85^E:1000`PF13504.1^LRR_7^Leucine rich repeat^94-106^E:7800`PF13504.1^LRR_7^Leucine rich repeat^117-130^E:2400`PF13504.1^LRR_7^Leucine rich repeat^142-158^E:14`PF005…	.	.	COG4886^Leucine-rich repeat (LRR) protein	GO:0016021^cellular_component^integral to membrane`GO:0005886^cellular_component^plasma membrane`GO:0005524^molecular_function^ATP binding`GO:0004674^molecular_function^protein serine/threonine kinase activity`GO:0030154^biological_process^cell differentiation`GO:0048437^biological_process^floral organ development`GO:0010075^biological_process^regulation of meristem growth
Adur37867_comp0_c1_seq1	0.569461	-1.05156	0.847545	0.711894	1.3169	-0.331259	-1.49378	-0.274286	-0.829097	0.534192	sp|Q9LZS0|PTL_ARATH^Q9LZS0^Q:2435-702,H:10-587^38.94%ID^E:5e-80^.^.	.	m.57321	684-2477[-]	sp|Q9LZS0|PTL_ARATH^Q9LZS0^Q:9-592,H:5-587^42.81%ID^E:2e-122^.^.	PF13837.1^Myb_DNA-bind_4^Myb/SANT-like DNA-binding domain^131-217^E:4e-21`PF13837.1^Myb_DNA-bind_4^Myb/SANT-like DNA-binding domain^427-512^E:1.3e-12	.	.	.	.
Adur37916_comp0_c0_seq2	1.33651	-0.619233	0.0227052	0.999028	1.01864	-0.295168	-1.20957	-0.57795	-0.0743079	-0.600656	sp|Q9LU93|MAD2_ARATH^Q9LU93^Q:956-339,H:1-207^88.41%ID^E:2e-131^RecName: Full=Mitotic spindle checkpoint protein MAD2;^Eukaryota; Viridiplantae; Streptophyta; Embryophyta; Tracheophyta; Spermatophyta; Magnoliophyta; eudicotyledons; core eudicotyledons; rosids; malvids; Brassicales; Brassicaceae; Camelineae; Arabidopsis	.	m.57345	336-1079[-]	sp|Q9LU93|MAD2_ARATH^Q9LU93^Q:42-247,H:1-207^88.41%ID^E:8e-134^RecName: Full=Mitotic spindle checkpoint protein MAD2;^Eukaryota; Viridiplantae; Streptophyta; Embryophyta; Tracheophyta; Spermatophyta; Magnoliophyta; eudicotyledons; core eudicotyledons; rosids; malvids; Brassicales; Brassicaceae; Camelineae; Arabidopsis	PF02301.13^HORMA^HORMA domain^53-232^E:9.6e-47	.	.	.	GO:0010369^cellular_component^chromocenter`GO:0005737^cellular_component^cytoplasm`GO:0000776^cellular_component^kinetochore`GO:0005635^cellular_component^nuclear envelope`GO:0051301^biological_process^cell division`GO:0007067^biological_process^mitosis`GO:0007094^biological_process^mitotic cell cycle spindle assembly checkpoint
Adur3799_comp0_c1_seq1	0.0309176	0.348647	0.567392	1.98862	0.206891	-0.764629	-0.504335	-0.157276	-0.121837	-1.59439	sp|Q9ZWC8|BRL1_ARATH^Q9ZWC8^Q:2036-3,H:25-660^55.02%ID^E:0^RecName: Full=Serine/threonine-protein kinase BRI1-like 1;^Eukaryota; Viridiplantae; Streptophyta; Embryophyta; Tracheophyta; Spermatophyta; Magnoliophyta; eudicotyledons; core eudicotyledons; rosids; malvids; Brassicales; Brassicaceae; Camelineae; Arabidopsis	.	m.6064	3-2087[-]	sp|Q9ZWC8|BRL1_ARATH^Q9ZWC8^Q:5-695,H:6-660^54.11%ID^E:0^RecName: Full=Serine/threonine-protein kinase BRI1-like 1;^Eukaryota; Viridiplantae; Streptophyta; Embryophyta; Tracheophyta; Spermatophyta; Magnoliophyta; eudicotyledons; core eudicotyledons; rosids; malvids; Brassicales; Brassicaceae; Camelineae; Arabidopsis`sp|Q9ZWC8|BRL1_ARATH^Q9ZWC8^Q:113-575,H:275-751^25.49%ID^E:3e-23^RecName: Full=Se…	PF08263.7^LRRNT_2^Leucine rich repeat N-terminal domain^28-64^E:9.1e-08`PF13504.1^LRR_7^Leucine rich repeat^92-104^E:350`PF13516.1^LRR_6^Leucine Rich repeat^115-130^E:2.2`PF13504.1^LRR_7^Leucine rich repeat^116-128^E:21`PF07723.8^LRR_2^Leucine Rich Repeat^116-139^E:0.65`PF00560.28^LRR_1^Leucine Rich Repeat^117-134^E:0.28`PF13516.1^LRR_6^Leucine Rich repeat^139-155^E:1.3`PF13855.1^LRR_8^Leucine ri…	.	.	COG4886^Leucine-rich repeat (LRR) protein	GO:0016021^cellular_component^integral to membrane`GO:0005886^cellular_component^plasma membrane`GO:0005524^molecular_function^ATP binding`GO:0004674^molecular_function^protein serine/threonine kinase activity`GO:0005496^molecular_function^steroid binding
Adur39874_comp1_c0_seq1	0.708126	-1.01611	-0.0152478	-0.224258	1.97174	-0.138265	-1.27926	0.0297391	-0.959575	0.923107	sp|Q9XED8|ARFI_ARATH^Q9XED8^Q:932-423,H:455-610^50.59%ID^E:5e-43^RecName: Full=Auxin response factor 9;^Eukaryota; Viridiplantae; Streptophyta; Embryophyta; Tracheophyta; Spermatophyta; Magnoliophyta; eudicotyledons; core eudicotyledons; rosids; malvids; Brassicales; Brassicaceae; Camelineae; Arabidopsis	.	m.60045	357-935[-]	sp|Q9XED8|ARFI_ARATH^Q9XED8^Q:2-171,H:455-610^50.59%ID^E:1e-44^RecName: Full=Auxin response factor 9;^Eukaryota; Viridiplantae; Streptophyta; Embryophyta; Tracheophyta; Spermatophyta; Magnoliophyta; eudicotyledons; core eudicotyledons; rosids; malvids; Brassicales; Brassicaceae; Camelineae; Arabidopsis	PF02309.11^AUX_IAA^AUX/IAA family^46-173^E:1.1e-31	.	.	.	GO:0005634^cellular_component^nucleus`GO:0003677^molecular_function^DNA binding`GO:0003700^molecular_function^sequence-specific DNA binding transcription factor activity`GO:0009734^biological_process^auxin mediated signaling pathway`GO:0006351^biological_process^transcription, DNA-dependent
Adur40630_comp0_c0_seq1	1.4349	0.276712	-0.350144	0.336413	0.494619	0.0289548	-0.469545	0.0737302	-1.32326	-0.50238	sp|Q9SHX9|FB72_ARATH^Q9SHX9^Q:1554-496,H:2-333^26.32%ID^E:9e-25^RecName: Full=Putative F-box protein At1g65770;^Eukaryota; Viridiplantae; Streptophyta; Embryophyta; Tracheophyta; Spermatophyta; Magnoliophyta; eudicotyledons; core eudicotyledons; rosids; malvids; Brassicales; Brassicaceae; Camelineae; Arabidopsis	.	m.61913	424-1581[-]	sp|Q9SHX9|FB72_ARATH^Q9SHX9^Q:10-362,H:2-333^27.47%ID^E:2e-31^RecName: Full=Putative F-box protein At1g65770;^Eukaryota; Viridiplantae; Streptophyta; Embryophyta; Tracheophyta; Spermatophyta; Magnoliophyta; eudicotyledons; core eudicotyledons; rosids; malvids; Brassicales; Brassicaceae; Camelineae; Arabidopsis	PF03478.13^DUF295^Protein of unknown function (DUF295)^314-360^E:1.7e-07	.	.	NOG12793^Calcium ion binding protein	GO:2000083^biological_process^negative regulation of L-ascorbic acid biosynthetic process
Adur41218_comp0_c0_seq2	0.121517	-0.016874	0.688435	1.67599	0.993139	-0.597753	-0.59836	-0.553443	-1.13068	-0.581971	.	.	m.63135	497-1498[-]	.	PF05678.9^VQ^VQ motif^39-68^E:4.2e-11	.	.	.	.
Adur41257_comp0_c0_seq1	1.32699	-0.306557	0.316737	0.968079	0.903152	-0.447836	-1.42017	-0.388624	-0.678455	-0.273314	.	.	m.63272	1-573[-]	.	PF11721.3^Malectin^Di-glucose binding within endoplasmic reticulum^112-190^E:1.3e-10	.	.	.	.
Adur41846_comp2_c0_seq3	0.295324	0.18668	-0.455782	1.27939	0.875106	-0.651133	0.522013	-0.385791	-1.32389	-0.341915	.	.	m.64204	381-2180[-]	.	.	.	.	.	.
Adur41916_comp0_c0_seq1	0.478029	1.36403	-0.338568	1.16341	0.542013	-0.618358	-0.258318	-0.944781	-0.700777	-0.686679	sp|Q9XGN1|TTG1_ARATH^Q9XGN1^Q:1463-435,H:1-341^80.58%ID^E:0^RecName: Full=Protein TRANSPARENT TESTA GLABRA 1;^Eukaryota; Viridiplantae; Streptophyta; Embryophyta; Tracheophyta; Spermatophyta; Magnoliophyta; eudicotyledons; core eudicotyledons; rosids; malvids; Brassicales; Brassicaceae; Camelineae; Arabidopsis	.	m.64263	432-1463[-]	sp|Q9XGN1|TTG1_ARATH^Q9XGN1^Q:1-343,H:1-341^80.58%ID^E:0^RecName: Full=Protein TRANSPARENT TESTA GLABRA 1;^Eukaryota; Viridiplantae; Streptophyta; Embryophyta; Tracheophyta; Spermatophyta; Magnoliophyta; eudicotyledons; core eudicotyledons; rosids; malvids; Brassicales; Brassicaceae; Camelineae; Arabidopsis	PF00400.27^WD40^WD domain, G-beta repeat^170-204^E:2.8e-05`PF00400.27^WD40^WD domain, G-beta repeat^258-295^E:4e-05	.	.	.	GO:0005737^cellular_component^cytoplasm`GO:0005634^cellular_component^nucleus`GO:0003677^molecular_function^DNA binding`GO:0009957^biological_process^epidermal cell fate specification`GO:0032880^biological_process^regulation of protein localization`GO:0009733^biological_process^response to auxin stimulus`GO:0009723^biological_process^response to ethylene stimulus`GO:0010026^biological_process^tri…
Adur42021_comp0_c0_seq1	2.13043	-0.363298	0.172928	0.698021	0.167362	0.0857219	-0.644399	-1.06188	-0.0487984	-1.13609	sp|O22967|CDF4_ARATH^O22967^Q:659-141,H:4-170^50%ID^E:7e-45^RecName: Full=Dof zinc finger protein DOF2.3;^Eukaryota; Viridiplantae; Streptophyta; Embryophyta; Tracheophyta; Spermatophyta; Magnoliophyta; eudicotyledons; core eudicotyledons; rosids; malvids; Brassicales; Brassicaceae; Camelineae; Arabidopsis	.	m.64575	138-683[-]	sp|O22967|CDF4_ARATH^O22967^Q:9-181,H:4-170^50%ID^E:2e-47^RecName: Full=Dof zinc finger protein DOF2.3;^Eukaryota; Viridiplantae; Streptophyta; Embryophyta; Tracheophyta; Spermatophyta; Magnoliophyta; eudicotyledons; core eudicotyledons; rosids; malvids; Brassicales; Brassicaceae; Camelineae; Arabidopsis	PF02701.10^zf-Dof^Dof domain, zinc finger^57-114^E:2.8e-36	.	.	.	GO:0005634^cellular_component^nucleus`GO:0003677^molecular_function^DNA binding`GO:0046872^molecular_function^metal ion binding`GO:0003700^molecular_function^sequence-specific DNA binding transcription factor activity`GO:0008270^molecular_function^zinc ion binding`GO:0006351^biological_process^transcription, DNA-dependent
Adur42239_comp0_c0_seq1	0.0480233	2.08691	1.23634	-0.390271	0.174213	-1.01673	0.0787282	-0.408619	-0.939216	-0.869381	sp|Q9M263|GL24_ARATH^Q9M263^Q:829-236,H:20-218^73.37%ID^E:3e-100^RecName: Full=Germin-like protein subfamily 2 member 4;^Eukaryota; Viridiplantae; Streptophyta; Embryophyta; Tracheophyta; Spermatophyta; Magnoliophyta; eudicotyledons; core eudicotyledons; rosids; malvids; Brassicales; Brassicaceae; Camelineae; Arabidopsis	.	m.64945	227-889[-]	sp|Q9M263|GL24_ARATH^Q9M263^Q:21-218,H:20-218^73.37%ID^E:2e-102^RecName: Full=Germin-like protein subfamily 2 member 4;^Eukaryota; Viridiplantae; Streptophyta; Embryophyta; Tracheophyta; Spermatophyta; Magnoliophyta; eudicotyledons; core eudicotyledons; rosids; malvids; Brassicales; Brassicaceae; Camelineae; Arabidopsis	PF00190.17^Cupin_1^Cupin^66-208^E:6.3e-29`PF07883.6^Cupin_2^Cupin domain^98-168^E:1.3e-12	.	.	.	GO:0048046^cellular_component^apoplast`GO:0009505^cellular_component^plant-type cell wall`GO:0030145^molecular_function^manganese ion binding`GO:0045735^molecular_function^nutrient reservoir activity
Adur42603_comp0_c0_seq1	1.29616	-0.124913	0.815608	0.849408	1.24913	-0.568721	-1.36376	-0.512878	-1.22268	-0.417356	sp|Q9FIZ3|GSO2_ARATH^Q9FIZ3^Q:2839-44,H:27-860^32.64%ID^E:2e-79^RecName: Full=LRR receptor-like serine/threonine-protein kinase GSO2;^Eukaryota; Viridiplantae; Streptophyta; Embryophyta; Tracheophyta; Spermatophyta; Magnoliophyta; eudicotyledons; core eudicotyledons; rosids; malvids; Brassicales; Brassicaceae; Camelineae; Arabidopsis	.	m.65355	2-2995[-]	sp|C0LGQ5|GSO1_ARATH^C0LGQ5^Q:43-984,H:15-859^32.58%ID^E:2e-97^RecName: Full=LRR receptor-like serine/threonine-protein kinase GSO1;^Eukaryota; Viridiplantae; Streptophyta; Embryophyta; Tracheophyta; Spermatophyta; Magnoliophyta; eudicotyledons; core eudicotyledons; rosids; malvids; Brassicales; Brassicaceae; Camelineae; Arabidopsis	PF08263.7^LRRNT_2^Leucine rich repeat N-terminal domain^53-91^E:7.9e-12`PF13504.1^LRR_7^Leucine rich repeat^96-108^E:11000`PF13504.1^LRR_7^Leucine rich repeat^140-152^E:2.7`PF00560.28^LRR_1^Leucine Rich Repeat^141-158^E:0.62`PF13504.1^LRR_7^Leucine rich repeat^166-178^E:380`PF13504.1^LRR_7^Leucine rich repeat^189-201^E:1000`PF13504.1^LRR_7^Leucine rich repeat^214-221^E:15000`PF13504.1^LRR_7^Leuci…	.	.	COG4886^Leucine-rich repeat (LRR) protein	GO:0016021^cellular_component^integral to membrane`GO:0005524^molecular_function^ATP binding`GO:0004674^molecular_function^protein serine/threonine kinase activity`GO:0009790^biological_process^embryo development`GO:0008544^biological_process^epidermis development
Adur42748_comp0_c0_seq1	1.02537	0.209166	0.793041	0.936639	0.868904	-0.892883	-0.775701	-1.26001	-0.138992	-0.765541	sp|Q9Y3B2|EXOS1_HUMAN^Q9Y3B2^Q:614-123,H:10-169^39.16%ID^E:2e-25^RecName: Full=Exosome complex component CSL4;^Eukaryota; Metazoa; Chordata; Craniata; Vertebrata; Euteleostomi; Mammalia; Eutheria; Euarchontoglires; Primates; Haplorrhini; Catarrhini; Hominidae; Homo	.	m.65602	6-668[-]	sp|Q9Y3B2|EXOS1_HUMAN^Q9Y3B2^Q:19-182,H:10-169^39.16%ID^E:8e-26^RecName: Full=Exosome complex component CSL4;^Eukaryota; Metazoa; Chordata; Craniata; Vertebrata; Euteleostomi; Mammalia; Eutheria; Euarchontoglires; Primates; Haplorrhini; Catarrhini; Hominidae; Homo	PF14382.1^ECR1_N^Exosome complex exonuclease RRP4 N-terminal region^16-55^E:4.2e-12`PF10447.4^EXOSC1^Exosome component EXOSC1/CSL4^79-150^E:1.6e-23	.	.	COG1096^Predicted RNA-binding protein (consists of S1 domain and a Zn-ribbon domain)	GO:0005829^cellular_component^cytosol`GO:0000178^cellular_component^exosome (RNase complex)`GO:0005730^cellular_component^nucleolus`GO:0003723^molecular_function^RNA binding`GO:0043928^biological_process^exonucleolytic nuclear-transcribed mRNA catabolic process involved in deadenylation-dependent decay`GO:0010467^biological_process^gene expression`GO:0006364^biological_process^rRNA processing
Adur42748_comp0_c0_seq3	1.13671	1.27202	0.112826	1.09099	0.0846538	-0.772045	-0.86903	-0.963243	-0.162426	-0.930453	sp|Q9Y3B2|EXOS1_HUMAN^Q9Y3B2^Q:800-249,H:10-188^42.7%ID^E:4e-37^RecName: Full=Exosome complex component CSL4;^Eukaryota; Metazoa; Chordata; Craniata; Vertebrata; Euteleostomi; Mammalia; Eutheria; Euarchontoglires; Primates; Haplorrhini; Catarrhini; Hominidae; Homo	.	m.65605	240-854[-]	sp|Q9Y3B2|EXOS1_HUMAN^Q9Y3B2^Q:19-202,H:10-188^42.7%ID^E:2e-38^RecName: Full=Exosome complex component CSL4;^Eukaryota; Metazoa; Chordata; Craniata; Vertebrata; Euteleostomi; Mammalia; Eutheria; Euarchontoglires; Primates; Haplorrhini; Catarrhini; Hominidae; Homo	PF14382.1^ECR1_N^Exosome complex exonuclease RRP4 N-terminal region^16-55^E:3.7e-12`PF10447.4^EXOSC1^Exosome component EXOSC1/CSL4^79-150^E:1.3e-23	.	.	COG1096^Predicted RNA-binding protein (consists of S1 domain and a Zn-ribbon domain)	GO:0005829^cellular_component^cytosol`GO:0000178^cellular_component^exosome (RNase complex)`GO:0005730^cellular_component^nucleolus`GO:0003723^molecular_function^RNA binding`GO:0043928^biological_process^exonucleolytic nuclear-transcribed mRNA catabolic process involved in deadenylation-dependent decay`GO:0010467^biological_process^gene expression`GO:0006364^biological_process^rRNA processing
Adur4279_comp0_c0_seq6	0.519536	0.075718	1.33724	0.702443	0.604265	-0.403067	-1.1858	0.309731	-1.32029	-0.63977	sp|Q9LS72|PP261_ARATH^Q9LS72^Q:1887-136,H:16-594^37.07%ID^E:2e-140^RecName: Full=Pentatricopeptide repeat-containing protein At3g29230;^Eukaryota; Viridiplantae; Streptophyta; Embryophyta; Tracheophyta; Spermatophyta; Magnoliophyta; eudicotyledons; core eudicotyledons; rosids; malvids; Brassicales; Brassicaceae; Camelineae; Arabidopsis	.	m.6973	124-1899[-]	sp|Q9LS72|PP261_ARATH^Q9LS72^Q:5-588,H:16-594^37.07%ID^E:5e-144^RecName: Full=Pentatricopeptide repeat-containing protein At3g29230;^Eukaryota; Viridiplantae; Streptophyta; Embryophyta; Tracheophyta; Spermatophyta; Magnoliophyta; eudicotyledons; core eudicotyledons; rosids; malvids; Brassicales; Brassicaceae; Camelineae; Arabidopsis	PF01535.15^PPR^PPR repeat^74-102^E:0.02`PF01535.15^PPR^PPR repeat^146-173^E:0.27`PF13812.1^PPR_3^Pentatricopeptide repeat domain^205-234^E:0.26`PF01535.15^PPR^PPR repeat^206-234^E:2.3e-05`PF13812.1^PPR_3^Pentatricopeptide repeat domain^236-266^E:0.0025`PF01535.15^PPR^PPR repeat^237-266^E:1.6e-06`PF01535.15^PPR^PPR repeat^267-296^E:3.5e-05`PF01535.15^PPR^PPR repeat^341-361^E:0.059`PF13812.1^PPR_3^…	.	.	NOG247239^Male-Specific lethal 3 protein	.
Adur4357_comp0_c0_seq2	1.64191	-0.638773	-0.125392	1.01495	0.874111	-0.109491	-1.33388	-0.513835	-0.627415	-0.182182	sp|Q93VV5|PTR16_ARATH^Q93VV5^Q:2218-608,H:43-590^40.91%ID^E:5e-124^RecName: Full=Probable peptide/nitrate transporter At1g59740;^Eukaryota; Viridiplantae; Streptophyta; Embryophyta; Tracheophyta; Spermatophyta; Magnoliophyta; eudicotyledons; core eudicotyledons; rosids; malvids; Brassicales; Brassicaceae; Camelineae; Arabidopsis	.	m.7055	437-2257[-]	sp|Q93VV5|PTR16_ARATH^Q93VV5^Q:4-550,H:26-590^40.39%ID^E:2e-144^RecName: Full=Probable peptide/nitrate transporter At1g59740;^Eukaryota; Viridiplantae; Streptophyta; Embryophyta; Tracheophyta; Spermatophyta; Magnoliophyta; eudicotyledons; core eudicotyledons; rosids; malvids; Brassicales; Brassicaceae; Camelineae; Arabidopsis	PF00854.16^PTR2^POT family^86-470^E:2.5e-67	.	.	COG3104^Dipeptide/tripeptide permease	GO:0016021^cellular_component^integral to membrane`GO:0005886^cellular_component^plasma membrane`GO:0005215^molecular_function^transporter activity`GO:0006857^biological_process^oligopeptide transport`GO:0009624^biological_process^response to nematode
Adur43678_comp1_c0_seq2	1.07522	-0.486834	-0.562072	1.46325	0.918251	-0.604847	-1.30109	-0.788933	0.217809	0.0692422	sp|Q9LVA0|BAG7_ARATH^Q9LVA0^Q:2350-1250,H:23-445^45.43%ID^E:1e-82^RecName: Full=BAG family molecular chaperone regulator 7;^Eukaryota; Viridiplantae; Streptophyta; Embryophyta; Tracheophyta; Spermatophyta; Magnoliophyta; eudicotyledons; core eudicotyledons; rosids; malvids; Brassicales; Brassicaceae; Camelineae; Arabidopsis	.	m.67028	1217-2464[-]	sp|Q9LVA0|BAG7_ARATH^Q9LVA0^Q:1-405,H:1-445^43.32%ID^E:1e-93^RecName: Full=BAG family molecular chaperone regulator 7;^Eukaryota; Viridiplantae; Streptophyta; Embryophyta; Tracheophyta; Spermatophyta; Magnoliophyta; eudicotyledons; core eudicotyledons; rosids; malvids; Brassicales; Brassicaceae; Camelineae; Arabidopsis	.	.	.	.	GO:0005783^cellular_component^endoplasmic reticulum`GO:0005886^cellular_component^plasma membrane`GO:0009506^cellular_component^plasmodesma`GO:0006915^biological_process^apoptotic process`GO:0070417^biological_process^cellular response to cold`GO:0034605^biological_process^cellular response to heat`GO:0034620^biological_process^cellular response to unfolded protein`GO:0006457^biological_process^p…
Adur43754_comp1_c0_seq1	0.855442	0.74957	0.933081	0.232564	0.8625	-0.873793	-0.21386	-0.452071	-0.937316	-1.15612	sp|Q6FEP7|CLPX_ACIAD^Q6FEP7^Q:1565-477,H:58-399^57.3%ID^E:5e-135^RecName: Full=ATP-dependent Clp protease ATP-binding subunit ClpX;^Bacteria; Proteobacteria; Gammaproteobacteria; Pseudomonadales; Moraxellaceae; Acinetobacter	.	m.67127	303-2327[-]	sp|Q6FEP7|CLPX_ACIAD^Q6FEP7^Q:240-617,H:47-399^55.82%ID^E:3e-137^RecName: Full=ATP-dependent Clp protease ATP-binding subunit ClpX;^Bacteria; Proteobacteria; Gammaproteobacteria; Pseudomonadales; Moraxellaceae; Acinetobacter	PF07724.9^AAA_2^AAA domain (Cdc48 subfamily)^319-523^E:2.2e-45`PF07728.9^AAA_5^AAA domain (dynein-related subfamily)^322-400^E:3.7e-05`PF00004.24^AAA^ATPase family associated with various cellular activities (AAA)^323-455^E:4.8e-15`PF10431.4^ClpB_D2-small^C-terminal, D2-small domain, of ClpB protein^530-600^E:1.5e-14	.	.	COG1219^ATP-dependent protease Clp, ATPase subunit	GO:0005524^molecular_function^ATP binding`GO:0046872^molecular_function^metal ion binding`GO:0017111^molecular_function^nucleoside-triphosphatase activity`GO:0008270^molecular_function^zinc ion binding`GO:0006457^biological_process^protein folding
Adur4379_comp0_c0_seq1	0.840963	1.26372	0.696736	1.22377	0.291542	-1.10907	-0.160406	-1.13826	-0.908457	-1.00055	sp|Q9M9L0|APC11_ARATH^Q9M9L0^Q:702-454,H:1-83^97.59%ID^E:6e-54^RecName: Full=Anaphase-promoting complex subunit 11;^Eukaryota; Viridiplantae; Streptophyta; Embryophyta; Tracheophyta; Spermatophyta; Magnoliophyta; eudicotyledons; core eudicotyledons; rosids; malvids; Brassicales; Brassicaceae; Camelineae; Arabidopsis	.	m.7074	448-930[-]	sp|Q9M9L0|APC11_ARATH^Q9M9L0^Q:77-159,H:1-83^97.59%ID^E:2e-56^RecName: Full=Anaphase-promoting complex subunit 11;^Eukaryota; Viridiplantae; Streptophyta; Embryophyta; Tracheophyta; Spermatophyta; Magnoliophyta; eudicotyledons; core eudicotyledons; rosids; malvids; Brassicales; Brassicaceae; Camelineae; Arabidopsis	PF12861.2^zf-Apc11^Anaphase-promoting complex subunit 11 RING-H2 finger^77-159^E:3.2e-41`PF12678.2^zf-rbx1^RING-H2 zinc finger^78-153^E:2.7e-32	.	.	COG5194^Component of SCF ubiquitin ligase and anaphase-promoting complex	GO:0005737^cellular_component^cytoplasm`GO:0005634^cellular_component^nucleus`GO:0046872^molecular_function^metal ion binding`GO:0008270^molecular_function^zinc ion binding`GO:0051301^biological_process^cell division`GO:0007067^biological_process^mitosis`GO:0016567^biological_process^protein ubiquitination
Adur44384_comp0_c0_seq1	1.59751	-0.0217556	-0.0732819	0.649041	1.04408	-0.41202	-1.70304	-0.439691	-0.083778	-0.557057	.	.	m.68267	650-2557[-]	.	PF10291.4^muHD^Muniscin C-terminal mu homology domain^402-634^E:1.5e-10	.	.	.	.
Adur45324_comp0_c0_seq21	1.27219	1.07803	0.702365	1.06115	0.664376	-0.964908	-1.01134	-0.880489	-1.0029	-0.918477	sp|P10978|POLX_TOBAC^P10978^Q:1756-1073,H:885-1120^42.44%ID^E:1e-83^RecName: Full=Retrovirus-related Pol polyprotein from transposon TNT 1-94;^Eukaryota; Viridiplantae; Streptophyta; Embryophyta; Tracheophyta; Spermatophyta; Magnoliophyta; eudicotyledons; core eudicotyledons; asterids; lamiids; Solanales; Solanaceae; Nicotianoideae; Nicotianeae; Nicotiana`sp|P10978|POLX_TOBAC^P10978^Q:1076-480,H:…	.	m.69750	315-1016[-]	sp|P04146|COPIA_DROME^P04146^Q:9-186,H:1218-1398^35.91%ID^E:6e-35^RecName: Full=Copia protein;^Eukaryota; Metazoa; Ecdysozoa; Arthropoda; Hexapoda; Insecta; Pterygota; Neoptera; Endopterygota; Diptera; Brachycera; Muscomorpha; Ephydroidea; Drosophilidae; Drosophila; Sophophora	.	.	.	.	GO:0004190^molecular_function^aspartic-type endopeptidase activity`GO:0005524^molecular_function^ATP binding`GO:0046872^molecular_function^metal ion binding`GO:0003676^molecular_function^nucleic acid binding`GO:0008270^molecular_function^zinc ion binding`GO:0015074^biological_process^DNA integration`GO:0006508^biological_process^proteolysis
Adur45339_comp0_c0_seq14	1.01447	0.256613	0.848796	1.05677	0.7078	-0.0817777	-1.26614	-0.374345	-1.1322	-1.02998	sp|Q9STJ8|Y4539_ARATH^Q9STJ8^Q:430-1008,H:87-274^57.65%ID^E:1e-53^RecName: Full=Receptor-like serine/threonine-protein kinase At4g25390;^Eukaryota; Viridiplantae; Streptophyta; Embryophyta; Tracheophyta; Spermatophyta; Magnoliophyta; eudicotyledons; core eudicotyledons; rosids; malvids; Brassicales; Brassicaceae; Camelineae; Arabidopsis`sp|Q9STJ8|Y4539_ARATH^Q9STJ8^Q:1114-1908,H:358-627^47.2%ID^E…	.	m.69810	259-1959[+]	sp|Q9STJ8|Y4539_ARATH^Q9STJ8^Q:25-563,H:51-640^44.48%ID^E:5e-125^RecName: Full=Receptor-like serine/threonine-protein kinase At4g25390;^Eukaryota; Viridiplantae; Streptophyta; Embryophyta; Tracheophyta; Spermatophyta; Magnoliophyta; eudicotyledons; core eudicotyledons; rosids; malvids; Brassicales; Brassicaceae; Camelineae; Arabidopsis	PF07714.12^Pkinase_Tyr^Protein tyrosine kinase^71-228^E:6.9e-22`PF00069.20^Pkinase^Protein kinase domain^72-229^E:2.2e-22`PF00069.20^Pkinase^Protein kinase domain^429-544^E:8.1e-07	.	.	.	GO:0016021^cellular_component^integral to membrane`GO:0005886^cellular_component^plasma membrane`GO:0005524^molecular_function^ATP binding`GO:0004674^molecular_function^protein serine/threonine kinase activity
Adur4618_comp0_c0_seq1	1.63913	0.465958	-0.13817	0.715404	0.66571	-0.371051	-1.41171	-0.661422	-0.966409	0.0625564	sp|Q9ZWM9|RAV1_ARATH^Q9ZWM9^Q:1703-690,H:50-343^57.73%ID^E:6e-114^RecName: Full=AP2/ERF and B3 domain-containing transcription factor RAV1;^Eukaryota; Viridiplantae; Streptophyta; Embryophyta; Tracheophyta; Spermatophyta; Magnoliophyta; eudicotyledons; core eudicotyledons; rosids; malvids; Brassicales; Brassicaceae; Camelineae; Arabidopsis	.	m.7448	684-1838[-]	sp|Q9ZWM9|RAV1_ARATH^Q9ZWM9^Q:5-383,H:3-343^53.32%ID^E:2e-123^RecName: Full=AP2/ERF and B3 domain-containing transcription factor RAV1;^Eukaryota; Viridiplantae; Streptophyta; Embryophyta; Tracheophyta; Spermatophyta; Magnoliophyta; eudicotyledons; core eudicotyledons; rosids; malvids; Brassicales; Brassicaceae; Camelineae; Arabidopsis	PF00847.15^AP2^AP2 domain^56-104^E:8.2e-11`PF02362.16^B3^B3 DNA binding domain^196-296^E:8.5e-28	.	.	.	GO:0005634^cellular_component^nucleus`GO:0003677^molecular_function^DNA binding`GO:0003700^molecular_function^sequence-specific DNA binding transcription factor activity`GO:0009873^biological_process^ethylene mediated signaling pathway`GO:0048527^biological_process^lateral root development`GO:0048366^biological_process^leaf development`GO:0009910^biological_process^negative regulation of flower d…
Adur46667_comp0_c0_seq1	0.256447	-0.449453	0.146785	1.81122	1.02733	-0.966897	-0.637098	-0.576986	-0.499817	-0.111531	.	.	m.71946	3-896[-]	.	PF04130.8^Spc97_Spc98^Spc97 / Spc98 family^207-298^E:1.7e-09	.	.	.	.
Adur46973_comp0_c0_seq2	0.910911	0.951463	0.407384	1.24885	0.883876	-0.668947	-1.0204	-1.01702	-0.785536	-0.910573	sp|Q9LZZ7|SKA1_ARATH^Q9LZZ7^Q:1019-255,H:17-272^70.31%ID^E:3e-116^RecName: Full=Spindle and kinetochore-associated protein 1 homolog;^Eukaryota; Viridiplantae; Streptophyta; Embryophyta; Tracheophyta; Spermatophyta; Magnoliophyta; eudicotyledons; core eudicotyledons; rosids; malvids; Brassicales; Brassicaceae; Camelineae; Arabidopsis	.	m.72380	252-1154[-]	sp|Q9LZZ7|SKA1_ARATH^Q9LZZ7^Q:35-300,H:6-272^70.41%ID^E:8e-133^RecName: Full=Spindle and kinetochore-associated protein 1 homolog;^Eukaryota; Viridiplantae; Streptophyta; Embryophyta; Tracheophyta; Spermatophyta; Magnoliophyta; eudicotyledons; core eudicotyledons; rosids; malvids; Brassicales; Brassicaceae; Camelineae; Arabidopsis	PF07160.7^DUF1395^Protein of unknown function (DUF1395)^49-292^E:1.1e-84	.	.	.	.
Adur47366_comp0_c0_seq2	0.322944	1.21626	0.315205	0.55733	0.101825	0.205751	0.364956	-0.418909	-1.56983	-1.09553	sp|Q9FFN2|GLYT3_ARATH^Q9FFN2^Q:1566-457,H:140-511^40.32%ID^E:6e-96^RecName: Full=Probable glycosyltransferase At5g03795;^Eukaryota; Viridiplantae; Streptophyta; Embryophyta; Tracheophyta; Spermatophyta; Magnoliophyta; eudicotyledons; core eudicotyledons; rosids; malvids; Brassicales; Brassicaceae; Camelineae; Arabidopsis	.	m.72853	433-2193[-]	sp|Q9FFN2|GLYT3_ARATH^Q9FFN2^Q:210-579,H:140-511^40.32%ID^E:3e-99^RecName: Full=Probable glycosyltransferase At5g03795;^Eukaryota; Viridiplantae; Streptophyta; Embryophyta; Tracheophyta; Spermatophyta; Magnoliophyta; eudicotyledons; core eudicotyledons; rosids; malvids; Brassicales; Brassicaceae; Camelineae; Arabidopsis	PF03016.10^Exostosin^Exostosin family^253-535^E:1.4e-60	.	.	.	GO:0000139^cellular_component^Golgi membrane`GO:0016021^cellular_component^integral to membrane`GO:0016757^molecular_function^transferase activity, transferring glycosyl groups
Adur47483_comp1_c0_seq1	0.697088	1.11006	0.717831	1.09183	1.06795	-0.924632	-0.897604	-0.982461	-0.982461	-0.897604	.	.	m.73038	107-478[-]	.	.	.	.	.	.
Adur47735_comp0_c0_seq1	0.697285	0.501473	1.23959	1.13335	0.143873	-1.02892	-0.647013	-0.794219	-0.647013	-0.598407	sp|Q9ZSB5|UBP10_ARATH^Q9ZSB5^Q:549-7,H:462-650^61.38%ID^E:9e-71^RecName: Full=Ubiquitin carboxyl-terminal hydrolase 10;^Eukaryota; Viridiplantae; Streptophyta; Embryophyta; Tracheophyta; Spermatophyta; Magnoliophyta; eudicotyledons; core eudicotyledons; rosids; malvids; Brassicales; Brassicaceae; Camelineae; Arabidopsis	.	m.73408	1-549[-]	sp|Q9ZSB5|UBP10_ARATH^Q9ZSB5^Q:1-181,H:462-650^61.38%ID^E:8e-71^RecName: Full=Ubiquitin carboxyl-terminal hydrolase 10;^Eukaryota; Viridiplantae; Streptophyta; Embryophyta; Tracheophyta; Spermatophyta; Magnoliophyta; eudicotyledons; core eudicotyledons; rosids; malvids; Brassicales; Brassicaceae; Camelineae; Arabidopsis	.	.	.	COG5560^Ubiquitin C-terminal hydrolase	GO:0008234^molecular_function^cysteine-type peptidase activity`GO:0004221^molecular_function^ubiquitin thiolesterase activity`GO:0006511^biological_process^ubiquitin-dependent protein catabolic process
Adur47736_comp0_c0_seq1	-0.243612	-0.236657	0.858801	0.248347	2.37249	-0.853077	-0.67902	-0.617872	-0.679324	-0.170074	sp|Q43092|SSG1_PEA^Q43092^Q:451-2,H:348-497^82%ID^E:1e-79^RecName: Full=Granule-bound starch synthase 1, chloroplastic/amyloplastic;^Eukaryota; Viridiplantae; Streptophyta; Embryophyta; Tracheophyta; Spermatophyta; Magnoliophyta; eudicotyledons; core eudicotyledons; rosids; fabids; Fabales; Fabaceae; Papilionoideae; Fabeae; Pisum	.	m.73409	2-451[-]	sp|Q43092|SSG1_PEA^Q43092^Q:1-150,H:348-497^82%ID^E:1e-79^RecName: Full=Granule-bound starch synthase 1, chloroplastic/amyloplastic;^Eukaryota; Viridiplantae; Streptophyta; Embryophyta; Tracheophyta; Spermatophyta; Magnoliophyta; eudicotyledons; core eudicotyledons; rosids; fabids; Fabales; Fabaceae; Papilionoideae; Fabeae; Pisum	PF00534.15^Glycos_transf_1^Glycosyl transferases group 1^46-150^E:2.4e-13	.	.	.	GO:0009501^cellular_component^amyloplast`GO:0009507^cellular_component^chloroplast`GO:0033840^molecular_function^NDP-glucose-starch glucosyltransferase activity`GO:0009011^molecular_function^starch synthase activity`GO:0019252^biological_process^starch biosynthetic process
Adur48137_comp1_c0_seq2	0.884704	0.537799	1.29606	1.1482	0.611729	-1.03939	-0.836554	-0.948398	-0.990103	-0.664049	.	.	m.74160	126-2144[-]	.	.	.	.	.	.
Adur49127_comp0_c0_seq1	1.02144	1.02531	1.14516	0.730236	0.824569	-1.00125	-1.03269	-0.880713	-1.07576	-0.756303	sp|Q9CB01|RABF1_ARATH^Q9CB01^Q:467-3,H:1-156^87.18%ID^E:3e-90^RecName: Full=Ras-related protein RABF1;^Eukaryota; Viridiplantae; Streptophyta; Embryophyta; Tracheophyta; Spermatophyta; Magnoliophyta; eudicotyledons; core eudicotyledons; rosids; malvids; Brassicales; Brassicaceae; Camelineae; Arabidopsis	.	m.75831	3-467[-]	sp|Q9CB01|RABF1_ARATH^Q9CB01^Q:1-155,H:1-156^87.18%ID^E:6e-92^RecName: Full=Ras-related protein RABF1;^Eukaryota; Viridiplantae; Streptophyta; Embryophyta; Tracheophyta; Spermatophyta; Magnoliophyta; eudicotyledons; core eudicotyledons; rosids; malvids; Brassicales; Brassicaceae; Camelineae; Arabidopsis	PF00025.16^Arf^ADP-ribosylation factor family^30-152^E:9.9e-10`PF00071.17^Ras^Ras family^34-154^E:6.8e-44`PF08477.8^Miro^Miro-like protein^34-149^E:3.2e-19`PF04670.7^Gtr1_RagA^Gtr1/RagA G protein conserved region^34-150^E:9e-07	.	.	COG1100^GTPase SAR1 and related small G proteins	GO:0005769^cellular_component^early endosome`GO:0031901^cellular_component^early endosome membrane`GO:0010009^cellular_component^external side of endosome membrane`GO:0005886^cellular_component^plasma membrane`GO:0005525^molecular_function^GTP binding`GO:0003924^molecular_function^GTPase activity`GO:0045022^biological_process^early endosome to late endosome transport`GO:0006897^biological_process…
Adur49285_comp0_c0_seq12	0.837951	-0.346494	0.151217	0.525181	1.22415	-0.0146866	-1.91986	0.185214	-1.1053	0.462627	sp|O00754|MA2B1_HUMAN^O00754^Q:3086-138,H:52-1005^41.73%ID^E:0^RecName: Full=Lysosomal alpha-mannosidase;^Eukaryota; Metazoa; Chordata; Craniata; Vertebrata; Euteleostomi; Mammalia; Eutheria; Euarchontoglires; Primates; Haplorrhini; Catarrhini; Hominidae; Homo	.	m.76087	132-3197[-]	sp|O00754|MA2B1_HUMAN^O00754^Q:38-1020,H:52-1005^41.73%ID^E:0^RecName: Full=Lysosomal alpha-mannosidase;^Eukaryota; Metazoa; Chordata; Craniata; Vertebrata; Euteleostomi; Mammalia; Eutheria; Euarchontoglires; Primates; Haplorrhini; Catarrhini; Hominidae; Homo	PF01074.17^Glyco_hydro_38^Glycosyl hydrolases family 38 N-terminal domain^50-361^E:1e-83`PF09261.6^Alpha-mann_mid^Alpha mannosidase, middle domain^367-440^E:2.4e-19`PF07748.8^Glyco_hydro_38C^Glycosyl hydrolases family 38 C-terminal domain^498-1016^E:2e-101	.	.	.	GO:0005764^cellular_component^lysosome`GO:0004559^molecular_function^alpha-mannosidase activity`GO:0005537^molecular_function^mannose binding`GO:0046872^molecular_function^metal ion binding`GO:0008270^molecular_function^zinc ion binding`GO:0007611^biological_process^learning or memory`GO:0006013^biological_process^mannose metabolic process`GO:0006517^biological_process^protein deglycosylation
Adur505_comp1_c0_seq3	0.112651	0.185421	1.67399	-0.0838995	1.64831	-0.828008	-0.491625	-0.497689	-1.11516	-0.603991	sp|P31049|FAMT_PSEPU^P31049^Q:1151-336,H:107-377^35.04%ID^E:2e-42^RecName: Full=Probable fatty acid methyltransferase;^Bacteria; Proteobacteria; Gammaproteobacteria; Pseudomonadales; Pseudomonadaceae; Pseudomonas	.	m.967	282-2546[-]	sp|P31049|FAMT_PSEPU^P31049^Q:466-737,H:107-377^35.04%ID^E:4e-43^RecName: Full=Probable fatty acid methyltransferase;^Bacteria; Proteobacteria; Gammaproteobacteria; Pseudomonadales; Pseudomonadaceae; Pseudomonas	PF01593.19^Amino_oxidase^Flavin containing amine oxidoreductase^1-305^E:1.1e-08`PF13450.1^NAD_binding_8^NAD(P)-binding Rossmann-like domain^1-43^E:9.8e-06`PF02353.15^CMAS^Mycolic acid cyclopropane synthetase^460-731^E:1.2e-81`PF13489.1^Methyltransf_23^Methyltransferase domain^506-625^E:2.1e-10`PF05175.9^MTS^Methyltransferase small domain^509-621^E:8.4e-08`PF13847.1^Methyltransf_31^Methyltransfera…	.	.	.	GO:0008168^molecular_function^methyltransferase activity`GO:0008610^biological_process^lipid biosynthetic process
Adur505_comp1_c0_seq32	-0.0293638	0.226245	1.72779	-0.143453	1.62929	-0.769694	-0.516579	-0.545881	-1.0225	-0.555856	sp|P0A9H7|CFA_ECOLI^P0A9H7^Q:1487-339,H:23-372^31.27%ID^E:7e-44^RecName: Full=Cyclopropane-fatty-acyl-phospholipid synthase;^Bacteria; Proteobacteria; Gammaproteobacteria; Enterobacteriales; Enterobacteriaceae; Escherichia	.	m.979	282-2885[-]	sp|P0A9H7|CFA_ECOLI^P0A9H7^Q:467-849,H:23-372^30.65%ID^E:7e-45^RecName: Full=Cyclopropane-fatty-acyl-phospholipid synthase;^Bacteria; Proteobacteria; Gammaproteobacteria; Enterobacteriales; Enterobacteriaceae; Escherichia	PF00070.22^Pyr_redox^Pyridine nucleotide-disulphide oxidoreductase^3-37^E:0.00017`PF01946.12^Thi4^Thi4 family^3-39^E:7.3e-05`PF01266.19^DAO^FAD dependent oxidoreductase^4-37^E:5.5e-08`PF00890.19^FAD_binding_2^FAD binding domain^4-40^E:7.2e-06`PF13450.1^NAD_binding_8^NAD(P)-binding Rossmann-like domain^6-72^E:5.6e-19`PF01593.19^Amino_oxidase^Flavin containing amine oxidoreductase^11-334^E:4e-17`PF…	.	.	COG2230^Cyclopropane fatty acid synthase and related methyltransferases	GO:0005737^cellular_component^cytoplasm`GO:0008825^molecular_function^cyclopropane-fatty-acyl-phospholipid synthase activity`GO:0006633^biological_process^fatty acid biosynthetic process`GO:0030258^biological_process^lipid modification
Adur50657_comp0_c0_seq1	0.623057	1.97922	-0.148718	0.187941	-0.795039	-0.0312045	0.909694	-0.528253	-0.948283	-1.24842	.	.	m.78338	172-2004[-]	.	PF06813.8^Nodulin-like^Nodulin-like^25-270^E:6.7e-88	.	.	.	.
Adur707_comp0_c0_seq22	0.979982	0.487278	0.680453	0.377306	1.56168	-0.494513	-1.16809	-0.871457	-1.1283	-0.424333	sp|Q9FFB3|VP241_ARATH^Q9FFB3^Q:877-191,H:1-229^82.53%ID^E:2e-97^RecName: Full=Vacuolar protein sorting-associated protein 24 homolog 1;^Eukaryota; Viridiplantae; Streptophyta; Embryophyta; Tracheophyta; Spermatophyta; Magnoliophyta; eudicotyledons; core eudicotyledons; rosids; malvids; Brassicales; Brassicaceae; Camelineae; Arabidopsis	.	m.1261	188-877[-]	sp|Q9FFB3|VP241_ARATH^Q9FFB3^Q:1-229,H:1-229^82.53%ID^E:2e-124^RecName: Full=Vacuolar protein sorting-associated protein 24 homolog 1;^Eukaryota; Viridiplantae; Streptophyta; Embryophyta; Tracheophyta; Spermatophyta; Magnoliophyta; eudicotyledons; core eudicotyledons; rosids; malvids; Brassicales; Brassicaceae; Camelineae; Arabidopsis	PF03357.16^Snf7^Snf7^21-186^E:7.1e-32	.	.	COG5491^Conserved protein implicated in secretion	GO:0000815^cellular_component^ESCRT III complex`GO:0015031^biological_process^protein transport
Adur7337_comp0_c0_seq1	2.09722	-0.512072	0.29555	0.0713482	0.883306	-0.12808	-1.1599	-0.459428	-0.726364	-0.361572	sp|Q6J9S1|RA211_ARATH^Q6J9S1^Q:936-268,H:21-251^44.3%ID^E:5e-34^RecName: Full=Ethylene-responsive transcription factor RAP2-11;^Eukaryota; Viridiplantae; Streptophyta; Embryophyta; Tracheophyta; Spermatophyta; Magnoliophyta; eudicotyledons; core eudicotyledons; rosids; malvids; Brassicales; Brassicaceae; Camelineae; Arabidopsis	.	m.11539	265-1083[-]	sp|Q6J9S1|RA211_ARATH^Q6J9S1^Q:37-272,H:8-251^43.82%ID^E:1e-47^RecName: Full=Ethylene-responsive transcription factor RAP2-11;^Eukaryota; Viridiplantae; Streptophyta; Embryophyta; Tracheophyta; Spermatophyta; Magnoliophyta; eudicotyledons; core eudicotyledons; rosids; malvids; Brassicales; Brassicaceae; Camelineae; Arabidopsis	PF00847.15^AP2^AP2 domain^50-99^E:7.1e-16	.	.	.	GO:0005634^cellular_component^nucleus`GO:0043565^molecular_function^sequence-specific DNA binding`GO:0003700^molecular_function^sequence-specific DNA binding transcription factor activity`GO:0035865^biological_process^cellular response to potassium ion`GO:0009873^biological_process^ethylene mediated signaling pathway`GO:0048528^biological_process^post-embryonic root development`GO:0009723^biologi…
Adur7722_comp0_c0_seq1	1.39342	1.20371	0.0956806	0.242776	-0.39372	-0.547689	0.179539	-0.536691	-0.814384	-0.822633	sp|Q3SZ85|PTRD1_BOVIN^Q3SZ85^Q:597-181,H:1-140^40.14%ID^E:2e-25^RecName: Full=Putative peptidyl-tRNA hydrolase PTRHD1;^Eukaryota; Metazoa; Chordata; Craniata; Vertebrata; Euteleostomi; Mammalia; Eutheria; Laurasiatheria; Cetartiodactyla; Ruminantia; Pecora; Bovidae; Bovinae; Bos	.	m.12155	178-597[-]	sp|Q3SZ85|PTRD1_BOVIN^Q3SZ85^Q:1-139,H:1-140^40.14%ID^E:9e-27^RecName: Full=Putative peptidyl-tRNA hydrolase PTRHD1;^Eukaryota; Metazoa; Chordata; Craniata; Vertebrata; Euteleostomi; Mammalia; Eutheria; Laurasiatheria; Cetartiodactyla; Ruminantia; Pecora; Bovidae; Bovinae; Bos	PF01981.11^PTH2^Peptidyl-tRNA hydrolase PTH2^27-137^E:2.2e-06	.	.	.	GO:0004045^molecular_function^aminoacyl-tRNA hydrolase activity`GO:0004725^molecular_function^protein tyrosine phosphatase activity`GO:0035335^biological_process^peptidyl-tyrosine dephosphorylation
Adur7788_comp0_c0_seq2	0.345608	0.629128	-0.887168	2.11133	-0.0375036	-0.192722	-0.0599341	-0.935617	-0.21605	-0.757071	sp|Q40392|TMVRN_NICGU^Q40392^Q:1922-6,H:13-652^36.53%ID^E:7e-107^RecName: Full=TMV resistance protein N;^Eukaryota; Viridiplantae; Streptophyta; Embryophyta; Tracheophyta; Spermatophyta; Magnoliophyta; eudicotyledons; core eudicotyledons; asterids; lamiids; Solanales; Solanaceae; Nicotianoideae; Nicotianeae; Nicotiana	.	m.12297	3-1934[-]	sp|Q40392|TMVRN_NICGU^Q40392^Q:5-643,H:13-652^36.68%ID^E:2e-120^RecName: Full=TMV resistance protein N;^Eukaryota; Viridiplantae; Streptophyta; Embryophyta; Tracheophyta; Spermatophyta; Magnoliophyta; eudicotyledons; core eudicotyledons; asterids; lamiids; Solanales; Solanaceae; Nicotianoideae; Nicotianeae; Nicotiana	PF01582.15^TIR^TIR domain^6-134^E:7e-28`PF13676.1^TIR_2^TIR domain^6-98^E:5.5e-13`PF13191.1^AAA_16^AAA ATPase domain^175-264^E:2.5e-07`PF00931.17^NB-ARC^NB-ARC domain^180-445^E:3.1e-44`PF05729.7^NACHT^NACHT domain^202-345^E:8.1e-05	.	.	.	GO:0005737^cellular_component^cytoplasm`GO:0043531^molecular_function^ADP binding`GO:0005524^molecular_function^ATP binding`GO:0009626^biological_process^plant-type hypersensitive response`GO:0007165^biological_process^signal transduction
Adur8518_comp0_c0_seq1	0.281841	1.27636	0.18818	0.674359	0.842377	-1.25749	0.334749	-0.937182	-0.232937	-1.17026	sp|O64628|TXND9_ARATH^O64628^Q:896-282,H:5-211^79.33%ID^E:1e-93^RecName: Full=Thioredoxin domain-containing protein 9 homolog;^Eukaryota; Viridiplantae; Streptophyta; Embryophyta; Tracheophyta; Spermatophyta; Magnoliophyta; eudicotyledons; core eudicotyledons; rosids; malvids; Brassicales; Brassicaceae; Camelineae; Arabidopsis	.	m.13226	279-911[-]	sp|O64628|TXND9_ARATH^O64628^Q:6-210,H:5-211^79.33%ID^E:1e-118^RecName: Full=Thioredoxin domain-containing protein 9 homolog;^Eukaryota; Viridiplantae; Streptophyta; Embryophyta; Tracheophyta; Spermatophyta; Magnoliophyta; eudicotyledons; core eudicotyledons; rosids; malvids; Brassicales; Brassicaceae; Camelineae; Arabidopsis	PF02114.11^Phosducin^Phosducin^35-176^E:1.8e-06`PF00085.15^Thioredoxin^Thioredoxin^75-155^E:6.6e-07	.	.	COG0526^Thiol-disulfide isomerase and thioredoxins	GO:0045454^biological_process^cell redox homeostasis
Adur8523_comp0_c0_seq2	0.657166	0.0541812	-0.362373	1.70875	0.939724	-0.5255	-1.00614	-0.872143	0.240611	-0.834275	sp|Q8L7W8|FUCO2_ARATH^Q8L7W8^Q:1026-82,H:49-363^59.49%ID^E:1e-121^RecName: Full=Alpha-L-fucosidase 2;^Eukaryota; Viridiplantae; Streptophyta; Embryophyta; Tracheophyta; Spermatophyta; Magnoliophyta; eudicotyledons; core eudicotyledons; rosids; malvids; Brassicales; Brassicaceae; Camelineae; Arabidopsis	.	m.13235	1-1185[-]	sp|Q8L7W8|FUCO2_ARATH^Q8L7W8^Q:54-368,H:49-363^59.49%ID^E:5e-122^RecName: Full=Alpha-L-fucosidase 2;^Eukaryota; Viridiplantae; Streptophyta; Embryophyta; Tracheophyta; Spermatophyta; Magnoliophyta; eudicotyledons; core eudicotyledons; rosids; malvids; Brassicales; Brassicaceae; Camelineae; Arabidopsis	.	.	.	NOG04067^Alpha-L-Fucosidase	GO:0048046^cellular_component^apoplast`GO:0047513^molecular_function^1,2-alpha-L-fucosidase activity
Adur8538_comp0_c0_seq13	0.857595	0.560558	0.92594	0.496157	1.61859	-1.04291	-0.829994	-0.626275	-0.949598	-1.01006	sp|Q8L7W8|FUCO2_ARATH^Q8L7W8^Q:1413-163,H:428-843^70.5%ID^E:0^RecName: Full=Alpha-L-fucosidase 2;^Eukaryota; Viridiplantae; Streptophyta; Embryophyta; Tracheophyta; Spermatophyta; Magnoliophyta; eudicotyledons; core eudicotyledons; rosids; malvids; Brassicales; Brassicaceae; Camelineae; Arabidopsis	.	m.13270	151-1413[-]	sp|Q8L7W8|FUCO2_ARATH^Q8L7W8^Q:1-417,H:428-843^70.5%ID^E:0^RecName: Full=Alpha-L-fucosidase 2;^Eukaryota; Viridiplantae; Streptophyta; Embryophyta; Tracheophyta; Spermatophyta; Magnoliophyta; eudicotyledons; core eudicotyledons; rosids; malvids; Brassicales; Brassicaceae; Camelineae; Arabidopsis	.	.	.	NOG04067^Alpha-L-Fucosidase	GO:0048046^cellular_component^apoplast`GO:0047513^molecular_function^1,2-alpha-L-fucosidase activity
Adur8538_comp0_c0_seq14	0.889524	0.920635	0.630263	0.0884079	1.68805	-0.917524	-0.891598	-0.795671	-0.653078	-0.959005	sp|Q8L7W8|FUCO2_ARATH^Q8L7W8^Q:1504-548,H:428-746^73.67%ID^E:3e-177^RecName: Full=Alpha-L-fucosidase 2;^Eukaryota; Viridiplantae; Streptophyta; Embryophyta; Tracheophyta; Spermatophyta; Magnoliophyta; eudicotyledons; core eudicotyledons; rosids; malvids; Brassicales; Brassicaceae; Camelineae; Arabidopsis`sp|Q8L7W8|FUCO2_ARATH^Q8L7W8^Q:462-163,H:745-843^60%ID^E:3e-177^RecName: Full=Alpha-L-fucosid…	.	m.13271	488-1504[-]	sp|Q8L7W8|FUCO2_ARATH^Q8L7W8^Q:1-319,H:428-746^73.67%ID^E:3e-176^RecName: Full=Alpha-L-fucosidase 2;^Eukaryota; Viridiplantae; Streptophyta; Embryophyta; Tracheophyta; Spermatophyta; Magnoliophyta; eudicotyledons; core eudicotyledons; rosids; malvids; Brassicales; Brassicaceae; Camelineae; Arabidopsis	.	.	.	NOG04067^Alpha-L-Fucosidase	GO:0048046^cellular_component^apoplast`GO:0047513^molecular_function^1,2-alpha-L-fucosidase activity
Adur9012_comp4_c0_seq1	1.25944	0.409876	0.658286	0.558922	0.330385	0.141594	-1.21969	0.0770071	-1.50288	-0.712937	sp|O49562|PDRP1_ARATH^O49562^Q:1804-689,H:33-403^62.57%ID^E:2e-157^RecName: Full=Pyruvate, phosphate dikinase regulatory protein 1, chloroplastic;^Eukaryota; Viridiplantae; Streptophyta; Embryophyta; Tracheophyta; Spermatophyta; Magnoliophyta; eudicotyledons; core eudicotyledons; rosids; malvids; Brassicales; Brassicaceae; Camelineae; Arabidopsis	.	m.14199	686-1855[-]	sp|O49562|PDRP1_ARATH^O49562^Q:18-389,H:33-403^62.57%ID^E:5e-169^RecName: Full=Pyruvate, phosphate dikinase regulatory protein 1, chloroplastic;^Eukaryota; Viridiplantae; Streptophyta; Embryophyta; Tracheophyta; Spermatophyta; Magnoliophyta; eudicotyledons; core eudicotyledons; rosids; malvids; Brassicales; Brassicaceae; Camelineae; Arabidopsis	PF03618.9^Kinase-PPPase^Kinase/pyrophosphorylase^102-370^E:3e-90	.	.	COG1806^Uncharacterized protein conserved in bacteria	GO:0009507^cellular_component^chloroplast`GO:0009570^cellular_component^chloroplast stroma`GO:0005524^molecular_function^ATP binding`GO:0004721^molecular_function^phosphoprotein phosphatase activity`GO:0016776^molecular_function^phosphotransferase activity, phosphate group as acceptor`GO:0004672^molecular_function^protein kinase activity`GO:0004674^molecular_function^protein serine/threonine kina…
Adur9201_comp0_c0_seq1	-0.656539	1.15289	0.310144	1.71989	0.404643	-1.14608	-0.31727	-0.292483	-0.755686	-0.419516	sp|Q8VZG8|Y4885_ARATH^Q8VZG8^Q:2398-5,H:25-804^40.15%ID^E:2e-149^RecName: Full=Probable LRR receptor-like serine/threonine-protein kinase At4g08850;^Eukaryota; Viridiplantae; Streptophyta; Embryophyta; Tracheophyta; Spermatophyta; Magnoliophyta; eudicotyledons; core eudicotyledons; rosids; malvids; Brassicales; Brassicaceae; Camelineae; Arabidopsis	.	m.14498	2-2404[-]	sp|Q8VZG8|Y4885_ARATH^Q8VZG8^Q:3-800,H:25-804^40.27%ID^E:1e-177^RecName: Full=Probable LRR receptor-like serine/threonine-protein kinase At4g08850;^Eukaryota; Viridiplantae; Streptophyta; Embryophyta; Tracheophyta; Spermatophyta; Magnoliophyta; eudicotyledons; core eudicotyledons; rosids; malvids; Brassicales; Brassicaceae; Camelineae; Arabidopsis	PF08263.7^LRRNT_2^Leucine rich repeat N-terminal domain^27-66^E:1.5e-10`PF13516.1^LRR_6^Leucine Rich repeat^141-165^E:0.17`PF00560.28^LRR_1^Leucine Rich Repeat^143-166^E:0.44`PF13516.1^LRR_6^Leucine Rich repeat^166-183^E:0.58`PF00560.28^LRR_1^Leucine Rich Repeat^168-190^E:0.015`PF13516.1^LRR_6^Leucine Rich repeat^214-237^E:1.5`PF12799.2^LRR_4^Leucine Rich repeats (2 copies)^216-252^E:2.6e-06`PF00…	.	.	COG0515^Serine/threonine protein kinase	GO:0016021^cellular_component^integral to membrane`GO:0005886^cellular_component^plasma membrane`GO:0009506^cellular_component^plasmodesma`GO:0005524^molecular_function^ATP binding`GO:0004674^molecular_function^protein serine/threonine kinase activity`GO:0004713^molecular_function^protein tyrosine kinase activity
AdurTG33641|comp0_c0_seq1	1.34961	-0.565344	0.30509	1.02169	1.25983	-0.57246	-0.850561	-0.691255	-0.616256	-0.640343
Aipa10015_comp0_c0_seq1	1.11517	-0.823549	0.202897	1.38048	0.47908	0.324679	-1.27697	-0.309238	-0.77788	-0.314675	.	.	m.95588	338-1318[-]	.	PF04989.7^CmcI^Cephalosporin hydroxylase^148-193^E:2.8e-08`PF13578.1^Methyltransf_24^Methyltransferase domain^162-290^E:5.2e-11	.	.	.	.
Aipa10630_comp0_c0_seq1	1.27988	0.277946	-0.945967	1.73457	0.0143852	0.536141	-0.730693	-0.858784	-0.774284	-0.53319	.	.	m.96611	46-837[-]	.	PF00931.17^NB-ARC^NB-ARC domain^161-237^E:3.1e-10`PF05729.7^NACHT^NACHT domain^180-241^E:0.00015	.	.	.	.
Aipa10716_comp0_c0_seq3	1.40683	-0.656683	0.0368923	0.629629	1.42404	0.275463	-1.21745	-0.570601	-1.10677	-0.221354	sp|Q42799|C93A2_SOYBN^Q42799^Q:1321-422,H:100-370^55.67%ID^E:3e-94^RecName: Full=Cytochrome P450 93A2;^Eukaryota; Viridiplantae; Streptophyta; Embryophyta; Tracheophyta; Spermatophyta; Magnoliophyta; eudicotyledons; core eudicotyledons; rosids; fabids; Fabales; Fabaceae; Papilionoideae; Phaseoleae; Glycine	.	m.96762	698-1303[-]	sp|Q42799|C93A2_SOYBN^Q42799^Q:7-189,H:112-294^58.47%ID^E:3e-69^RecName: Full=Cytochrome P450 93A2;^Eukaryota; Viridiplantae; Streptophyta; Embryophyta; Tracheophyta; Spermatophyta; Magnoliophyta; eudicotyledons; core eudicotyledons; rosids; fabids; Fabales; Fabaceae; Papilionoideae; Phaseoleae; Glycine	PF00067.17^p450^Cytochrome P450^14-190^E:6.9e-15	.	.	.	GO:0016020^cellular_component^membrane`GO:0009055^molecular_function^electron carrier activity`GO:0020037^molecular_function^heme binding`GO:0005506^molecular_function^iron ion binding`GO:0004497^molecular_function^monooxygenase activity`GO:0016705^molecular_function^oxidoreductase activity, acting on paired donors, with incorporation or reduction of molecular oxygen
Aipa1326_comp1_c0_seq1	1.62251	-0.476595	0.238298	0.907069	0.806588	-0.0329444	-1.20192	-0.717089	-1.20412	0.0582017	.	.	m.81132	448-1539[-]	.	PF03479.10^DUF296^Domain of unknown function (DUF296)^143-259^E:1.4e-42	.	.	.	.
Aipa14025_comp1_c0_seq2	0.380862	0.873635	1.25588	0.357836	1.19601	-0.959294	-0.719816	-0.530997	-1.07903	-0.77508	sp|A2YGR5|SPL12_ORYSI^A2YGR5^Q:1485-391,H:1-394^38.35%ID^E:6e-56^RecName: Full=Squamosa promoter-binding-like protein 12;^Eukaryota; Viridiplantae; Streptophyta; Embryophyta; Tracheophyta; Spermatophyta; Magnoliophyta; Liliopsida; Poales; Poaceae; BEP clade; Ehrhartoideae; Oryzeae; Oryza	.	m.101755	217-1470[-]	sp|A2YGR5|SPL12_ORYSI^A2YGR5^Q:1-360,H:6-394^38.31%ID^E:3e-60^RecName: Full=Squamosa promoter-binding-like protein 12;^Eukaryota; Viridiplantae; Streptophyta; Embryophyta; Tracheophyta; Spermatophyta; Magnoliophyta; Liliopsida; Poales; Poaceae; BEP clade; Ehrhartoideae; Oryzeae; Oryza	PF03110.9^SBP^SBP domain^172-249^E:2e-38	.	.	.	GO:0005634^cellular_component^nucleus`GO:0003677^molecular_function^DNA binding`GO:0046872^molecular_function^metal ion binding`GO:0006355^biological_process^regulation of transcription, DNA-dependent`GO:0006351^biological_process^transcription, DNA-dependent
Aipa14046_comp0_c0_seq1	0.451295	1.24836	1.52396	0.797556	0.501292	-0.906888	-0.903995	-0.899037	-0.906061	-0.906475	sp|Q9LQ32|GXM3_ARATH^Q9LQ32^Q:1174-530,H:70-279^48.61%ID^E:2e-60^RecName: Full=Glucuronoxylan 4-O-methyltransferase 3;^Eukaryota; Viridiplantae; Streptophyta; Embryophyta; Tracheophyta; Spermatophyta; Magnoliophyta; eudicotyledons; core eudicotyledons; rosids; malvids; Brassicales; Brassicaceae; Camelineae; Arabidopsis	.	m.101798	473-1387[-]	sp|Q9LQ32|GXM3_ARATH^Q9LQ32^Q:68-286,H:66-279^48.18%ID^E:6e-64^RecName: Full=Glucuronoxylan 4-O-methyltransferase 3;^Eukaryota; Viridiplantae; Streptophyta; Embryophyta; Tracheophyta; Spermatophyta; Magnoliophyta; eudicotyledons; core eudicotyledons; rosids; malvids; Brassicales; Brassicaceae; Camelineae; Arabidopsis	PF04669.8^Polysacc_synt_4^Polysaccharide biosynthesis^94-282^E:9.6e-68	.	.	.	GO:0005794^cellular_component^Golgi apparatus`GO:0000139^cellular_component^Golgi membrane`GO:0016021^cellular_component^integral to membrane`GO:0030775^molecular_function^glucuronoxylan 4-O-methyltransferase activity`GO:0009808^biological_process^lignin metabolic process`GO:0045491^biological_process^xylan metabolic process
Aipa14589_comp0_c0_seq1	1.94043	-0.208479	-0.679296	1.03177	-0.148023	0.335618	-0.362364	-0.441139	-0.499762	-0.968748	sp|Q9LRR4|R13L1_ARATH^Q9LRR4^Q:2646-19,H:38-948^35.19%ID^E:4e-156^RecName: Full=Putative disease resistance RPP13-like protein 1;^Eukaryota; Viridiplantae; Streptophyta; Embryophyta; Tracheophyta; Spermatophyta; Magnoliophyta; eudicotyledons; core eudicotyledons; rosids; malvids; Brassicales; Brassicaceae; Camelineae; Arabidopsis	.	m.103079	1-2748[-]	sp|Q9LRR4|R13L1_ARATH^Q9LRR4^Q:35-910,H:38-948^35.58%ID^E:1e-170^RecName: Full=Putative disease resistance RPP13-like protein 1;^Eukaryota; Viridiplantae; Streptophyta; Embryophyta; Tracheophyta; Spermatophyta; Magnoliophyta; eudicotyledons; core eudicotyledons; rosids; malvids; Brassicales; Brassicaceae; Camelineae; Arabidopsis	PF00931.17^NB-ARC^NB-ARC domain^164-440^E:4.8e-71`PF13504.1^LRR_7^Leucine rich repeat^544-561^E:39`PF00560.28^LRR_1^Leucine Rich Repeat^569-590^E:0.067`PF13504.1^LRR_7^Leucine rich repeat^569-584^E:5`PF13504.1^LRR_7^Leucine rich repeat^592-608^E:180`PF13504.1^LRR_7^Leucine rich repeat^616-631^E:1400`PF13504.1^LRR_7^Leucine rich repeat^834-847^E:310	.	.	.	GO:0043531^molecular_function^ADP binding`GO:0005524^molecular_function^ATP binding`GO:0006952^biological_process^defense response
Aipa1499_comp3_c0_seq22	1.27473	0.254541	0.692244	0.988535	0.769684	-0.947458	-0.529957	-0.577094	-1.4626	-0.462618	sp|Q29L43|MON2_DROPS^Q29L43^Q:5170-2516,H:237-1146^27.1%ID^E:5e-86^RecName: Full=Protein MON2 homolog;^Eukaryota; Metazoa; Ecdysozoa; Arthropoda; Hexapoda; Insecta; Pterygota; Neoptera; Endopterygota; Diptera; Brachycera; Muscomorpha; Ephydroidea; Drosophilidae; Drosophila; Sophophora	.	m.81451	5148-5891[-]	.	.	.	.	.	.
Aipa1499_comp3_c0_seq9	0.997468	0.949512	0.562674	0.322898	0.86639	-0.83442	-0.0607432	-0.86639	-1.31077	-0.626614	sp|Q29L43|MON2_DROPS^Q29L43^Q:3314-666,H:755-1634^24.74%ID^E:9e-66^RecName: Full=Protein MON2 homolog;^Eukaryota; Metazoa; Ecdysozoa; Arthropoda; Hexapoda; Insecta; Pterygota; Neoptera; Endopterygota; Diptera; Brachycera; Muscomorpha; Ephydroidea; Drosophilidae; Drosophila; Sophophora	.	m.81445	432-3317[-]	sp|Q29L43|MON2_DROPS^Q29L43^Q:2-884,H:755-1634^24.74%ID^E:5e-66^RecName: Full=Protein MON2 homolog;^Eukaryota; Metazoa; Ecdysozoa; Arthropoda; Hexapoda; Insecta; Pterygota; Neoptera; Endopterygota; Diptera; Brachycera; Muscomorpha; Ephydroidea; Drosophilidae; Drosophila; Sophophora	PF09324.5^DUF1981^Domain of unknown function (DUF1981)^120-187^E:1.6e-05	.	.	.	GO:0015031^biological_process^protein transport
Aipa15133_comp0_c0_seq1	0.695288	0.693545	1.8785	0.314535	0.728397	-1.02028	-0.908753	-0.789387	-0.692674	-0.899169	sp|Q8GZA6|PP113_ARATH^Q8GZA6^Q:2128-476,H:295-850^37.7%ID^E:5e-117^RecName: Full=Pentatricopeptide repeat-containing protein At1g71210;^Eukaryota; Viridiplantae; Streptophyta; Embryophyta; Tracheophyta; Spermatophyta; Magnoliophyta; eudicotyledons; core eudicotyledons; rosids; malvids; Brassicales; Brassicaceae; Camelineae; Arabidopsis	.	m.103930	362-2584[-]	sp|Q8GZA6|PP113_ARATH^Q8GZA6^Q:153-703,H:295-850^37.7%ID^E:1e-118^RecName: Full=Pentatricopeptide repeat-containing protein At1g71210;^Eukaryota; Viridiplantae; Streptophyta; Embryophyta; Tracheophyta; Spermatophyta; Magnoliophyta; eudicotyledons; core eudicotyledons; rosids; malvids; Brassicales; Brassicaceae; Camelineae; Arabidopsis	PF13041.1^PPR_2^PPR repeat family^217-262^E:3.8e-07`PF01535.15^PPR^PPR repeat^217-243^E:0.4`PF13041.1^PPR_2^PPR repeat family^248-296^E:3.7e-07`PF01535.15^PPR^PPR repeat^252-274^E:0.14`PF01535.15^PPR^PPR repeat^288-310^E:0.25`PF01535.15^PPR^PPR repeat^356-382^E:0.79`PF13812.1^PPR_3^Pentatricopeptide repeat domain^356-381^E:0.79`PF01535.15^PPR^PPR repeat^390-417^E:0.21`PF01535.15^PPR^PPR repeat^45…	.	.	.	.
Aipa15330_comp0_c0_seq2	1.56595	-0.623231	0.457363	-0.530849	1.53026	0.10743	-1.43438	-0.52525	-0.749207	0.201912	sp|Q50EK1|C16B1_PICSI^Q50EK1^Q:1565-210,H:43-492^41.76%ID^E:1e-122^RecName: Full=Cytochrome P450 716B1;^Eukaryota; Viridiplantae; Streptophyta; Embryophyta; Tracheophyta; Spermatophyta; Coniferopsida; Coniferales; Pinaceae; Picea	.	m.104365	195-1622[-]	sp|Q50EK1|C16B1_PICSI^Q50EK1^Q:1-471,H:23-492^41.05%ID^E:1e-125^RecName: Full=Cytochrome P450 716B1;^Eukaryota; Viridiplantae; Streptophyta; Embryophyta; Tracheophyta; Spermatophyta; Coniferopsida; Coniferales; Pinaceae; Picea	PF00067.17^p450^Cytochrome P450^29-451^E:2.2e-66	.	.	.	GO:0016021^cellular_component^integral to membrane`GO:0009055^molecular_function^electron carrier activity`GO:0020037^molecular_function^heme binding`GO:0005506^molecular_function^iron ion binding`GO:0004497^molecular_function^monooxygenase activity`GO:0016705^molecular_function^oxidoreductase activity, acting on paired donors, with incorporation or reduction of molecular oxygen
Aipa1573_comp1_c0_seq1	0.392928	0.190999	0.882004	1.47112	0.278069	-1.09282	-0.131346	-0.766774	-0.487038	-0.737133	.	.	m.81549	223-2268[-]	.	PF00226.26^DnaJ^DnaJ domain^68-129^E:2.6e-20`PF11926.3^DUF3444^Domain of unknown function (DUF3444)^449-658^E:4.6e-79	.	.	.	.
Aipa16067_comp0_c0_seq1	1.13258	-0.339788	-0.942293	1.63593	0.44849	-0.115104	-1.01384	-0.06615	-0.619702	-0.120124	sp|Q9SH58|MAKR2_ARATH^Q9SH58^Q:1074-7,H:1-339^33.33%ID^E:8e-24^RecName: Full=Probable membrane-associated kinase regulator 2;^Eukaryota; Viridiplantae; Streptophyta; Embryophyta; Tracheophyta; Spermatophyta; Magnoliophyta; eudicotyledons; core eudicotyledons; rosids; malvids; Brassicales; Brassicaceae; Camelineae; Arabidopsis	.	m.105523	1-1074[-]	sp|Q9SH58|MAKR2_ARATH^Q9SH58^Q:1-356,H:1-339^38.56%ID^E:6e-38^RecName: Full=Probable membrane-associated kinase regulator 2;^Eukaryota; Viridiplantae; Streptophyta; Embryophyta; Tracheophyta; Spermatophyta; Magnoliophyta; eudicotyledons; core eudicotyledons; rosids; malvids; Brassicales; Brassicaceae; Camelineae; Arabidopsis	.	.	.	.	GO:0005886^cellular_component^plasma membrane
Aipa1672_comp0_c0_seq2	1.34337	-0.305648	0.0937676	1.19977	0.917325	-0.220059	-1.34508	-1.0769	-0.11545	-0.491091	sp|O81635|ATK4_ARATH^O81635^Q:1779-538,H:332-746^46.3%ID^E:7e-105^RecName: Full=Kinesin-4;^Eukaryota; Viridiplantae; Streptophyta; Embryophyta; Tracheophyta; Spermatophyta; Magnoliophyta; eudicotyledons; core eudicotyledons; rosids; malvids; Brassicales; Brassicaceae; Camelineae; Arabidopsis	.	m.81673	1-2016[-]	sp|O81635|ATK4_ARATH^O81635^Q:80-493,H:332-746^46.3%ID^E:3e-105^RecName: Full=Kinesin-4;^Eukaryota; Viridiplantae; Streptophyta; Embryophyta; Tracheophyta; Spermatophyta; Magnoliophyta; eudicotyledons; core eudicotyledons; rosids; malvids; Brassicales; Brassicaceae; Camelineae; Arabidopsis	PF00225.18^Kinesin^Kinesin motor domain^150-467^E:3.9e-109	.	.	COG5059^Kinesin-like protein	GO:0005737^cellular_component^cytoplasm`GO:0005874^cellular_component^microtubule`GO:0005875^cellular_component^microtubule associated complex`GO:0005524^molecular_function^ATP binding`GO:0016887^molecular_function^ATPase activity`GO:0008017^molecular_function^microtubule binding`GO:0003777^molecular_function^microtubule motor activity`GO:0007018^biological_process^microtubule-based movement
Aipa1673_comp0_c0_seq2	0.467734	-0.107894	-0.240954	1.65949	1.3008	-0.669059	-1.08125	-1.06535	-0.0297938	-0.233722	sp|Q84M91|TANB_ARATH^Q84M91^Q:1384-299,H:1-371^49.74%ID^E:9e-79^.^.	.	m.81676	188-1384[-]	sp|Q197W8|TANA_ARATH^Q197W8^Q:1-387,H:1-461^47.23%ID^E:2e-111^.^.	.	.	.	.	.
Aipa1686_comp0_c0_seq1	1.58291	-0.201716	0.529606	1.11005	0.599342	-0.196272	-1.17517	-0.741459	-1.18606	-0.321227	.	.	.	.	.	.	.	.	.	.	.
Aipa17148_comp0_c0_seq1	0.35215	0.2032	-0.708263	1.95507	0.367182	-0.808019	0.0378524	-0.873611	-0.35707	-0.168491	.	.	.	.	.	.	.	.	.	.	.
Aipa1717_comp1_c0_seq2	1.57801	0.206609	-0.283498	0.34375	1.21493	0.229091	-1.02203	-0.953461	-1.20526	-0.108138	sp|O49204|KAPS_CATRO^O49204^Q:1476-565,H:45-312^59.55%ID^E:2e-106^RecName: Full=Adenylyl-sulfate kinase, chloroplastic;^Eukaryota; Viridiplantae; Streptophyta; Embryophyta; Tracheophyta; Spermatophyta; Magnoliophyta; eudicotyledons; core eudicotyledons; asterids; lamiids; Gentianales; Apocynaceae; Rauvolfioideae; Vinceae; Catharanthus	.	m.81721	562-1641[-]	sp|O49204|KAPS_CATRO^O49204^Q:56-359,H:45-312^59.55%ID^E:9e-116^RecName: Full=Adenylyl-sulfate kinase, chloroplastic;^Eukaryota; Viridiplantae; Streptophyta; Embryophyta; Tracheophyta; Spermatophyta; Magnoliophyta; eudicotyledons; core eudicotyledons; asterids; lamiids; Gentianales; Apocynaceae; Rauvolfioideae; Vinceae; Catharanthus	PF01583.15^APS_kinase^Adenylylsulphate kinase^147-211^E:4.6e-27`PF01583.15^APS_kinase^Adenylylsulphate kinase^243-333^E:2e-38	.	.	.	GO:0009507^cellular_component^chloroplast`GO:0004020^molecular_function^adenylylsulfate kinase activity`GO:0005524^molecular_function^ATP binding`GO:0019344^biological_process^cysteine biosynthetic process`GO:0070814^biological_process^hydrogen sulfide biosynthetic process`GO:0000103^biological_process^sulfate assimilation
Aipa17749_comp0_c0_seq2	1.33302	-0.0118574	0.468678	0.284577	1.14892	-0.362898	-1.75614	-0.495513	-0.965128	0.356345	sp|C0LGR3|Y4265_ARATH^C0LGR3^Q:3160-68,H:22-1058^65.58%ID^E:0^RecName: Full=Probable LRR receptor-like serine/threonine-protein kinase At4g26540;^Eukaryota; Viridiplantae; Streptophyta; Embryophyta; Tracheophyta; Spermatophyta; Magnoliophyta; eudicotyledons; core eudicotyledons; rosids; malvids; Brassicales; Brassicaceae; Camelineae; Arabidopsis	.	m.108618	2-3256[-]	sp|C0LGR3|Y4265_ARATH^C0LGR3^Q:33-1063,H:22-1058^65.58%ID^E:0^RecName: Full=Probable LRR receptor-like serine/threonine-protein kinase At4g26540;^Eukaryota; Viridiplantae; Streptophyta; Embryophyta; Tracheophyta; Spermatophyta; Magnoliophyta; eudicotyledons; core eudicotyledons; rosids; malvids; Brassicales; Brassicaceae; Camelineae; Arabidopsis	PF13504.1^LRR_7^Leucine rich repeat^4-11^E:8400`PF08263.7^LRRNT_2^Leucine rich repeat N-terminal domain^36-76^E:3.5e-12`PF13504.1^LRR_7^Leucine rich repeat^105-118^E:2300`PF13504.1^LRR_7^Leucine rich repeat^130-145^E:29`PF13504.1^LRR_7^Leucine rich repeat^153-165^E:290`PF13504.1^LRR_7^Leucine rich repeat^177-190^E:510`PF13504.1^LRR_7^Leucine rich repeat^198-214^E:3700`PF13504.1^LRR_7^Leucine rich…	.	.	COG4886^Leucine-rich repeat (LRR) protein	GO:0016021^cellular_component^integral to membrane`GO:0005886^cellular_component^plasma membrane`GO:0005524^molecular_function^ATP binding`GO:0004674^molecular_function^protein serine/threonine kinase activity
Aipa18387_comp0_c0_seq1	-0.453228	2.24122	1.35065	-0.130046	-0.391074	-0.534024	-0.518083	-0.517668	-0.517979	-0.529766	sp|P02872|LECG_ARAHY^P02872^Q:496-17,H:21-167^41.46%ID^E:4e-26^RecName: Full=Galactose-binding lectin;^Eukaryota; Viridiplantae; Streptophyta; Embryophyta; Tracheophyta; Spermatophyta; Magnoliophyta; eudicotyledons; core eudicotyledons; rosids; fabids; Fabales; Fabaceae; Papilionoideae; Dalbergieae; Arachis	.	.	.	.	.	.	.	.	GO:0030246^molecular_function^carbohydrate binding`GO:0046872^molecular_function^metal ion binding	.
Aipa18421_comp0_c0_seq2	1.79325	0.587065	0.993892	0.383397	0.198105	-0.517542	-1.18674	-0.781443	-0.733972	-0.736014	sp|Q9Y169|EXT2_DROME^Q9Y169^Q:1088-375,H:455-693^35.22%ID^E:6e-31^RecName: Full=Exostosin-2;^Eukaryota; Metazoa; Ecdysozoa; Arthropoda; Hexapoda; Insecta; Pterygota; Neoptera; Endopterygota; Diptera; Brachycera; Muscomorpha; Ephydroidea; Drosophilidae; Drosophila; Sophophora	.	m.109713	345-2150[-]	sp|Q9Y169|EXT2_DROME^Q9Y169^Q:355-592,H:455-693^34.41%ID^E:2e-31^RecName: Full=Exostosin-2;^Eukaryota; Metazoa; Ecdysozoa; Arthropoda; Hexapoda; Insecta; Pterygota; Neoptera; Endopterygota; Diptera; Brachycera; Muscomorpha; Ephydroidea; Drosophilidae; Drosophila; Sophophora	PF09258.5^Glyco_transf_64^Glycosyl transferase family 64 domain^355-592^E:1.4e-61	.	.	.	GO:0005783^cellular_component^endoplasmic reticulum`GO:0005794^cellular_component^Golgi apparatus`GO:0000139^cellular_component^Golgi membrane`GO:0016021^cellular_component^integral to membrane`GO:0031227^cellular_component^intrinsic to endoplasmic reticulum membrane`GO:0050508^molecular_function^glucuronosyl-N-acetylglucosaminyl-proteoglycan 4-alpha-N-acetylglucosaminyltransferase activity`GO:00…
Aipa18469_comp0_c0_seq1	0.38389	0.430638	0.223936	1.2749	1.17916	-1.07541	-0.128639	-0.435031	-1.35927	-0.494169	sp|Q9SJT9|COPA2_ARATH^Q9SJT9^Q:3894-460,H:73-1218^81.26%ID^E:0^RecName: Full=Coatomer subunit alpha-2;^Eukaryota; Viridiplantae; Streptophyta; Embryophyta; Tracheophyta; Spermatophyta; Magnoliophyta; eudicotyledons; core eudicotyledons; rosids; malvids; Brassicales; Brassicaceae; Camelineae; Arabidopsis	.	m.109777	457-3894[-]	sp|Q94A40|COPA1_ARATH^Q94A40^Q:1-1145,H:73-1216^82.07%ID^E:0^RecName: Full=Coatomer subunit alpha-1;^Eukaryota; Viridiplantae; Streptophyta; Embryophyta; Tracheophyta; Spermatophyta; Magnoliophyta; eudicotyledons; core eudicotyledons; rosids; malvids; Brassicales; Brassicaceae; Camelineae; Arabidopsis	PF00400.27^WD40^WD domain, G-beta repeat^12-49^E:1.2e-09`PF00400.27^WD40^WD domain, G-beta repeat^54-91^E:2.5e-10`PF00400.27^WD40^WD domain, G-beta repeat^124-159^E:9.5e-08`PF00400.27^WD40^WD domain, G-beta repeat^170-204^E:5.8e-07`PF04053.9^Coatomer_WDAD^Coatomer WD associated region^270-695^E:8.7e-135`PF06957.6^COPI_C^Coatomer (COPI) alpha subunit C-terminus^756-1145^E:1.7e-171	.	.	COG2319^FOG: WD40 repeat	GO:0030126^cellular_component^COPI vesicle coat`GO:0005829^cellular_component^cytosol`GO:0005886^cellular_component^plasma membrane`GO:0005198^molecular_function^structural molecule activity`GO:0006886^biological_process^intracellular protein transport`GO:0016192^biological_process^vesicle-mediated transport
Aipa18500_comp0_c0_seq1	1.19374	0.852536	-0.467658	1.05471	1.024	-0.481561	-0.0117595	-0.984381	-0.924715	-1.25491	sp|Q9MA55|ACBP4_ARATH^Q9MA55^Q:1879-455,H:168-644^43.48%ID^E:3e-134^RecName: Full=Acyl-CoA-binding domain-containing protein 4;^Eukaryota; Viridiplantae; Streptophyta; Embryophyta; Tracheophyta; Spermatophyta; Magnoliophyta; eudicotyledons; core eudicotyledons; rosids; malvids; Brassicales; Brassicaceae; Camelineae; Arabidopsis	.	m.109816	392-1912[-]	sp|Q9MA55|ACBP4_ARATH^Q9MA55^Q:12-503,H:168-658^44.09%ID^E:3e-148^RecName: Full=Acyl-CoA-binding domain-containing protein 4;^Eukaryota; Viridiplantae; Streptophyta; Embryophyta; Tracheophyta; Spermatophyta; Magnoliophyta; eudicotyledons; core eudicotyledons; rosids; malvids; Brassicales; Brassicaceae; Camelineae; Arabidopsis	PF13854.1^Kelch_5^Kelch motif^25-62^E:9.7e-06`PF13418.1^Kelch_4^Galactose oxidase, central domain^27-68^E:0.00041`PF07646.10^Kelch_2^Kelch motif^27-69^E:3e-06`PF01344.20^Kelch_1^Kelch motif^27-68^E:2.2e-09`PF13964.1^Kelch_6^Kelch motif^28-68^E:1.5e-06`PF13854.1^Kelch_5^Kelch motif^136-175^E:0.00046`PF07646.10^Kelch_2^Kelch motif^140-179^E:7e-06`PF13964.1^Kelch_6^Kelch motif^141-183^E:1e-05`PF1341…	.	.	.	GO:0005737^cellular_component^cytoplasm`GO:0005829^cellular_component^cytosol`GO:0005634^cellular_component^nucleus`GO:0000062^molecular_function^fatty-acyl-CoA binding`GO:0008289^molecular_function^lipid binding`GO:0006869^biological_process^lipid transport`GO:0009723^biological_process^response to ethylene stimulus`GO:0009753^biological_process^response to jasmonic acid stimulus`GO:0009416^biol…
Aipa18542_comp1_c1_seq2	1.28743	1.14409	-0.530348	0.929087	0.192854	-0.8496	-0.27625	-1.06786	0.0820933	-0.911496	sp|P18616|NRPB1_ARATH^P18616^Q:1559-3,H:671-1189^71.79%ID^E:0^RecName: Full=DNA-directed RNA polymerase II subunit RPB1;^Eukaryota; Viridiplantae; Streptophyta; Embryophyta; Tracheophyta; Spermatophyta; Magnoliophyta; eudicotyledons; core eudicotyledons; rosids; malvids; Brassicales; Brassicaceae; Camelineae; Arabidopsis	.	m.109887	3-1559[-]	sp|P18616|NRPB1_ARATH^P18616^Q:1-519,H:671-1189^71.79%ID^E:0^RecName: Full=DNA-directed RNA polymerase II subunit RPB1;^Eukaryota; Viridiplantae; Streptophyta; Embryophyta; Tracheophyta; Spermatophyta; Magnoliophyta; eudicotyledons; core eudicotyledons; rosids; malvids; Brassicales; Brassicaceae; Camelineae; Arabidopsis	PF05000.12^RNA_pol_Rpb1_4^RNA polymerase Rpb1, domain 4^45-151^E:1.2e-31`PF04998.12^RNA_pol_Rpb1_5^RNA polymerase Rpb1, domain 5^158-496^E:2.7e-55`PF04992.9^RNA_pol_Rpb1_6^RNA polymerase Rpb1, domain 6^224-406^E:8.6e-63`PF04990.7^RNA_pol_Rpb1_7^RNA polymerase Rpb1, domain 7^491-519^E:8.7e-07	.	.	COG0086^DNA-directed RNA polymerase, beta' subunit/160 kD subunit	GO:0005665^cellular_component^DNA-directed RNA polymerase II, core complex`GO:0003677^molecular_function^DNA binding`GO:0003899^molecular_function^DNA-directed RNA polymerase activity`GO:0046872^molecular_function^metal ion binding`GO:0006366^biological_process^transcription from RNA polymerase II promoter
Aipa18576_comp0_c0_seq9	0.222709	-0.275605	0.53718	1.58703	0.822622	-0.775532	-1.08033	-0.559434	-0.517505	0.0388653	sp|Q9D020|5NT3A_MOUSE^Q9D020^Q:997-128,H:42-320^34.35%ID^E:5e-47^RecName: Full=Cytosolic 5'-nucleotidase 3;^Eukaryota; Metazoa; Chordata; Craniata; Vertebrata; Euteleostomi; Mammalia; Eutheria; Euarchontoglires; Glires; Rodentia; Sciurognathi; Muroidea; Muridae; Murinae; Mus; Mus	.	m.109923	80-1117[-]	sp|Q7SYN4|5NT3_DANRE^Q7SYN4^Q:56-330,H:12-275^37.28%ID^E:2e-56^RecName: Full=Cytosolic 5'-nucleotidase 3;^Eukaryota; Metazoa; Chordata; Craniata; Vertebrata; Euteleostomi; Actinopterygii; Neopterygii; Teleostei; Ostariophysi; Cypriniformes; Cyprinidae; Danio	PF12710.2^HAD^haloacid dehalogenase-like hydrolase^79-290^E:7.9e-07`PF05822.7^UMPH-1^Pyrimidine 5'-nucleotidase (UMPH-1)^85-340^E:6e-92	.	.	.	GO:0005737^cellular_component^cytoplasm`GO:0008253^molecular_function^5'-nucleotidase activity`GO:0000287^molecular_function^magnesium ion binding`GO:0000166^molecular_function^nucleotide binding`GO:0016740^molecular_function^transferase activity`GO:0009117^biological_process^nucleotide metabolic process
Aipa18604_comp0_c0_seq1	1.10482	0.265236	-0.0218472	0.99107	1.26732	-1.01671	-1.10699	-0.946292	0.0919028	-0.628514	sp|Q9P2S5|WRP73_HUMAN^Q9P2S5^Q:1660-338,H:1-439^46.5%ID^E:4e-147^RecName: Full=WD repeat-containing protein WRAP73;^Eukaryota; Metazoa; Chordata; Craniata; Vertebrata; Euteleostomi; Mammalia; Eutheria; Euarchontoglires; Primates; Haplorrhini; Catarrhini; Hominidae; Homo	.	m.109979	284-1660[-]	sp|Q9P2S5|WRP73_HUMAN^Q9P2S5^Q:1-441,H:1-439^46.5%ID^E:5e-150^RecName: Full=WD repeat-containing protein WRAP73;^Eukaryota; Metazoa; Chordata; Craniata; Vertebrata; Euteleostomi; Mammalia; Eutheria; Euarchontoglires; Primates; Haplorrhini; Catarrhini; Hominidae; Homo	PF00400.27^WD40^WD domain, G-beta repeat^224-248^E:0.00053	.	.	COG2319^FOG: WD40 repeat	GO:0005813^cellular_component^centrosome
Aipa18744_comp0_c0_seq1	0.95893	-0.209831	-0.579083	0.829692	1.31694	-0.319001	-0.970008	-0.702702	-0.770933	0.445992	.	.	m.110147	370-852[+]	.	.	.	.	.	.
Aipa18790_comp0_c0_seq10	1.73001	-0.38988	0.243836	-0.0328117	1.20245	-0.200087	-0.930308	-0.654732	-0.758743	-0.209737	sp|O80642|PGTB1_ARATH^O80642^Q:652-215,H:229-375^65.99%ID^E:4e-55^.^.	.	m.110375	212-601[-]	sp|O80642|PGTB1_ARATH^O80642^Q:21-129,H:267-375^67.89%ID^E:4e-49^.^.	PF00432.16^Prenyltrans^Prenyltransferase and squalene oxidase repeat^17-60^E:6e-08`PF13249.1^Prenyltrans_2^Prenyltransferase-like^23-110^E:7.6e-10`PF13243.1^Prenyltrans_1^Prenyltransferase-like^23-107^E:0.00011`PF00432.16^Prenyltrans^Prenyltransferase and squalene oxidase repeat^66-107^E:5e-10	.	.	.	.
Aipa19529_comp0_c0_seq1	1.25388	0.495176	0.98888	0.762462	1.21936	-0.854705	-1.17682	-0.916893	-0.974767	-0.796577	sp|Q93VB2|AT18A_ARATH^Q93VB2^Q:1349-294,H:76-425^77.56%ID^E:0^.^.	.	m.111754	291-1487[-]	sp|Q93VB2|AT18A_ARATH^Q93VB2^Q:9-398,H:47-425^72.12%ID^E:0^.^.	PF00400.27^WD40^WD domain, G-beta repeat^215-243^E:0.037`PF00400.27^WD40^WD domain, G-beta repeat^265-292^E:0.001	.	.	.	.
Aipa19672_comp0_c0_seq1	0.581874	1.94093	-0.342847	0.960169	-0.219551	-0.408699	0.287644	-0.88507	-0.80801	-1.10644	sp|Q9SR19|RAF2_ARATH^Q9SR19^Q:1475-144,H:2-449^57.8%ID^E:1e-146^.^.	.	m.111877	141-1484[-]	sp|Q9SR19|RAF2_ARATH^Q9SR19^Q:38-447,H:37-449^61.43%ID^E:8e-175^.^.	.	.	.	.	.
Aipa20637_comp0_c0_seq4	1.4511	0.658507	0.308851	0.702801	0.91689	-0.612602	-1.03541	-0.734075	-0.933399	-0.722666	sp|O34598|GUAD_BACSU^O34598^Q:388-110,H:6-98^54.84%ID^E:7e-28^RecName: Full=Guanine deaminase;^Bacteria; Firmicutes; Bacilli; Bacillales; Bacillaceae; Bacillus	.	m.113079	2-514[-]	sp|O34598|GUAD_BACSU^O34598^Q:43-135,H:6-98^54.84%ID^E:4e-28^RecName: Full=Guanine deaminase;^Bacteria; Firmicutes; Bacilli; Bacillales; Bacillaceae; Bacillus	PF00383.17^dCMP_cyt_deam_1^Cytidine and deoxycytidylate deaminase zinc-binding region^39-135^E:9.3e-22	.	.	COG0590^Cytosine/adenosine deaminases	GO:0008892^molecular_function^guanine deaminase activity`GO:0046872^molecular_function^metal ion binding`GO:0008270^molecular_function^zinc ion binding`GO:0006147^biological_process^guanine catabolic process
Aipa21774_comp0_c0_seq2	0.219691	1.36234	1.1587	0.861382	0.8685	-1.01732	-0.608884	-0.713575	-0.862576	-1.26825	.	.	m.114914	1453-2196[-]	.	.	.	.	.	.
Aipa219_comp0_c0_seq2	-0.33621	1.69655	0.444301	0.934983	-0.296127	-1.05065	0.241685	-0.588598	-0.403602	-0.642336	sp|Q3ECH2|Y1670_ARATH^Q3ECH2^Q:2215-440,H:243-854^39.84%ID^E:5e-129^RecName: Full=Probable receptor-like protein kinase At1g67000;^Eukaryota; Viridiplantae; Streptophyta; Embryophyta; Tracheophyta; Spermatophyta; Magnoliophyta; eudicotyledons; core eudicotyledons; rosids; malvids; Brassicales; Brassicaceae; Camelineae; Arabidopsis	.	m.79291	377-2272[-]	sp|Q3ECH2|Y1670_ARATH^Q3ECH2^Q:20-611,H:243-854^39.78%ID^E:4e-136^RecName: Full=Probable receptor-like protein kinase At1g67000;^Eukaryota; Viridiplantae; Streptophyta; Embryophyta; Tracheophyta; Spermatophyta; Magnoliophyta; eudicotyledons; core eudicotyledons; rosids; malvids; Brassicales; Brassicaceae; Camelineae; Arabidopsis`sp|Q3ECH2|Y1670_ARATH^Q3ECH2^Q:2-223,H:8-227^33.33%ID^E:2e-20^RecNam…	PF14380.1^WAK_assoc^Wall-associated receptor kinase C-terminal^145-233^E:1.8e-11`PF07714.12^Pkinase_Tyr^Protein tyrosine kinase^323-596^E:1.5e-48`PF00069.20^Pkinase^Protein kinase domain^325-592^E:7.3e-47	.	.	COG0515^Serine/threonine protein kinase	GO:0016021^cellular_component^integral to membrane`GO:0005886^cellular_component^plasma membrane`GO:0005524^molecular_function^ATP binding`GO:0004674^molecular_function^protein serine/threonine kinase activity
Aipa22988_comp0_c0_seq1	1.45914	0.291905	0.752346	1.12676	-0.417818	-0.531217	-0.365028	-0.664168	-0.480383	-1.17153	sp|Q9LF80|GT3_ARATH^Q9LF80^Q:2005-668,H:1-457^77.12%ID^E:0^RecName: Full=Putative glycosyltransferase 3;^Eukaryota; Viridiplantae; Streptophyta; Embryophyta; Tracheophyta; Spermatophyta; Magnoliophyta; eudicotyledons; core eudicotyledons; rosids; malvids; Brassicales; Brassicaceae; Camelineae; Arabidopsis	.	m.116867	662-2005[-]	sp|Q9LF80|GT3_ARATH^Q9LF80^Q:1-446,H:1-457^77.12%ID^E:0^RecName: Full=Putative glycosyltransferase 3;^Eukaryota; Viridiplantae; Streptophyta; Embryophyta; Tracheophyta; Spermatophyta; Magnoliophyta; eudicotyledons; core eudicotyledons; rosids; malvids; Brassicales; Brassicaceae; Camelineae; Arabidopsis	PF05637.7^Glyco_transf_34^galactosyl transferase GMA12/MNN10 family^137-375^E:8.3e-69	.	.	.	GO:0000139^cellular_component^Golgi membrane`GO:0016021^cellular_component^integral to membrane`GO:0016758^molecular_function^transferase activity, transferring hexosyl groups`GO:0010411^biological_process^xyloglucan metabolic process
Aipa24201_comp2_c0_seq1	0.580877	-0.916847	0.208483	-0.385894	2.05416	0.028686	-1.29215	-0.404514	-0.794655	0.921851	sp|Q9XED8|ARFI_ARATH^Q9XED8^Q:1967-426,H:143-610^49.71%ID^E:8e-150^RecName: Full=Auxin response factor 9;^Eukaryota; Viridiplantae; Streptophyta; Embryophyta; Tracheophyta; Spermatophyta; Magnoliophyta; eudicotyledons; core eudicotyledons; rosids; malvids; Brassicales; Brassicaceae; Camelineae; Arabidopsis	.	m.118777	360-1967[-]	sp|Q9XED8|ARFI_ARATH^Q9XED8^Q:1-514,H:143-610^49.71%ID^E:3e-153^RecName: Full=Auxin response factor 9;^Eukaryota; Viridiplantae; Streptophyta; Embryophyta; Tracheophyta; Spermatophyta; Magnoliophyta; eudicotyledons; core eudicotyledons; rosids; malvids; Brassicales; Brassicaceae; Camelineae; Arabidopsis	PF02362.16^B3^B3 DNA binding domain^3-76^E:5.2e-16`PF06507.8^Auxin_resp^Auxin response factor^102-181^E:2.6e-28`PF02309.11^AUX_IAA^AUX/IAA family^385-516^E:7.6e-31	.	.	.	GO:0005634^cellular_component^nucleus`GO:0003677^molecular_function^DNA binding`GO:0003700^molecular_function^sequence-specific DNA binding transcription factor activity`GO:0009734^biological_process^auxin mediated signaling pathway`GO:0006351^biological_process^transcription, DNA-dependent
Aipa24521_comp0_c0_seq1	1.55073	-0.99976	0.231611	0.0926325	1.17442	0.222777	-1.25828	-0.121135	-1.29892	0.405922	sp|Q9C7T4|BH096_ARATH^Q9C7T4^Q:873-286,H:113-317^57.28%ID^E:4e-69^RecName: Full=Transcription factor bHLH96;^Eukaryota; Viridiplantae; Streptophyta; Embryophyta; Tracheophyta; Spermatophyta; Magnoliophyta; eudicotyledons; core eudicotyledons; rosids; malvids; Brassicales; Brassicaceae; Camelineae; Arabidopsis	.	m.119505	277-1146[-]	sp|Q9C7T4|BH096_ARATH^Q9C7T4^Q:92-287,H:113-317^58.17%ID^E:4e-73^RecName: Full=Transcription factor bHLH96;^Eukaryota; Viridiplantae; Streptophyta; Embryophyta; Tracheophyta; Spermatophyta; Magnoliophyta; eudicotyledons; core eudicotyledons; rosids; malvids; Brassicales; Brassicaceae; Camelineae; Arabidopsis	PF00010.21^HLH^Helix-loop-helix DNA-binding domain^102-152^E:3.5e-11	.	.	.	GO:0005739^cellular_component^mitochondrion`GO:0005634^cellular_component^nucleus`GO:0009536^cellular_component^plastid`GO:0003677^molecular_function^DNA binding`GO:0003700^molecular_function^sequence-specific DNA binding transcription factor activity`GO:0006351^biological_process^transcription, DNA-dependent
Aipa24538_comp0_c0_seq1	0.992811	0.653017	0.519354	0.817278	1.08783	-0.430782	-0.593432	-1.17801	-0.992811	-0.875252	sp|Q5H7P5|EBM_LILLO^Q5H7P5^Q:620-3,H:3-208^79.13%ID^E:1e-108^RecName: Full=Mannosylglycoprotein endo-beta-mannosidase;^Eukaryota; Viridiplantae; Streptophyta; Embryophyta; Tracheophyta; Spermatophyta; Magnoliophyta; Liliopsida; Liliales; Liliaceae; Lilium	.	m.119531	3-638[-]	sp|Q5H7P5|EBM_LILLO^Q5H7P5^Q:7-212,H:3-208^79.13%ID^E:4e-116^RecName: Full=Mannosylglycoprotein endo-beta-mannosidase;^Eukaryota; Viridiplantae; Streptophyta; Embryophyta; Tracheophyta; Spermatophyta; Magnoliophyta; Liliopsida; Liliales; Liliaceae; Lilium	PF02837.13^Glyco_hydro_2_N^Glycosyl hydrolases family 2, sugar binding domain^39-154^E:2.1e-11	.	.	.	GO:0043169^molecular_function^cation binding`GO:0033947^molecular_function^mannosylglycoprotein endo-beta-mannosidase activity`GO:0005975^biological_process^carbohydrate metabolic process
Aipa24555_comp0_c0_seq1	0.737301	0.902742	0.195264	0.299753	1.13784	-0.927993	0.304107	-0.640648	-0.914932	-1.09343	sp|Q5H7P5|EBM_LILLO^Q5H7P5^Q:1905-4,H:279-901^70.55%ID^E:0^RecName: Full=Mannosylglycoprotein endo-beta-mannosidase;^Eukaryota; Viridiplantae; Streptophyta; Embryophyta; Tracheophyta; Spermatophyta; Magnoliophyta; Liliopsida; Liliales; Liliaceae; Lilium	.	m.119563	1-1905[-]	sp|Q5H7P5|EBM_LILLO^Q5H7P5^Q:1-634,H:279-901^70.55%ID^E:0^RecName: Full=Mannosylglycoprotein endo-beta-mannosidase;^Eukaryota; Viridiplantae; Streptophyta; Embryophyta; Tracheophyta; Spermatophyta; Magnoliophyta; Liliopsida; Liliales; Liliaceae; Lilium	PF00703.16^Glyco_hydro_2^Glycosyl hydrolases family 2^6-47^E:0.00017`PF02836.12^Glyco_hydro_2_C^Glycosyl hydrolases family 2, TIM barrel domain^62-210^E:6e-07	.	.	.	GO:0043169^molecular_function^cation binding`GO:0033947^molecular_function^mannosylglycoprotein endo-beta-mannosidase activity`GO:0005975^biological_process^carbohydrate metabolic process
Aipa26592_comp0_c0_seq8	1.61216	-0.241538	-0.199375	0.719194	0.137936	0.350261	-0.157211	-0.261114	-1.2881	-0.672212	.	.	m.123632	203-1084[-]	.	PF00300.17^His_Phos_1^Histidine phosphatase superfamily (branch 1)^87-241^E:6.1e-31	.	.	.	.
Aipa27076_comp0_c0_seq1	1.9507	-0.661138	-0.239023	0.0247993	1.1223	0.109222	-0.724455	-0.85109	-0.961895	0.23058	sp|D4Q9Z5|SGT3_SOYBN^D4Q9Z5^Q:1731-3146,H:8-468^58.02%ID^E:0^RecName: Full=Soyasaponin III rhamnosyltransferase;^Eukaryota; Viridiplantae; Streptophyta; Embryophyta; Tracheophyta; Spermatophyta; Magnoliophyta; eudicotyledons; core eudicotyledons; rosids; fabids; Fabales; Fabaceae; Papilionoideae; Phaseoleae; Glycine	.	m.124720	231-584[+]	.	.	.	.	.	.
Aipa27376_comp0_c0_seq1	1.03675	0.207586	0.973357	0.557508	0.530461	-0.134728	-1.13632	-0.435627	-1.44905	-0.149942	sp|Q8L9C4|KCR1_ARATH^Q8L9C4^Q:1097-168,H:1-314^47.63%ID^E:2e-99^RecName: Full=Very-long-chain 3-oxoacyl-CoA reductase 1;^Eukaryota; Viridiplantae; Streptophyta; Embryophyta; Tracheophyta; Spermatophyta; Magnoliophyta; eudicotyledons; core eudicotyledons; rosids; malvids; Brassicales; Brassicaceae; Camelineae; Arabidopsis	.	m.125352	135-1097[-]	sp|Q8L9C4|KCR1_ARATH^Q8L9C4^Q:1-310,H:1-314^47.63%ID^E:1e-100^RecName: Full=Very-long-chain 3-oxoacyl-CoA reductase 1;^Eukaryota; Viridiplantae; Streptophyta; Embryophyta; Tracheophyta; Spermatophyta; Magnoliophyta; eudicotyledons; core eudicotyledons; rosids; malvids; Brassicales; Brassicaceae; Camelineae; Arabidopsis	PF00106.20^adh_short^short chain dehydrogenase^47-221^E:1.7e-19`PF08659.5^KR^KR domain^48-214^E:3e-07`PF13561.1^adh_short_C2^Enoyl-(Acyl carrier protein) reductase^55-230^E:1e-09	.	.	COG0300^Short-chain dehydrogenases of various substrate specificities	GO:0005783^cellular_component^endoplasmic reticulum`GO:0005789^cellular_component^endoplasmic reticulum membrane`GO:0016021^cellular_component^integral to membrane`GO:0016020^cellular_component^membrane`GO:0018454^molecular_function^acetoacetyl-CoA reductase activity`GO:0045703^molecular_function^ketoreductase activity`GO:0000166^molecular_function^nucleotide binding`GO:0009790^biological_process…
Aipa27736_comp0_c0_seq1	0.303143	-0.387223	2.06821	-0.260484	0.961567	-0.674704	-1.05286	-0.155384	-0.810717	0.00844926	.	.	m.125995	209-1165[-]	.	PF00388.14^PI-PLC-X^Phosphatidylinositol-specific phospholipase C, X domain^78-174^E:1.9e-12	.	.	.	.
Aipa28305_comp0_c0_seq2	0.551312	1.02048	-0.540783	1.26308	0.083988	-1.01229	0.273024	-1.01137	0.791326	-1.41877	sp|Q94AH9|MD36A_ARATH^Q94AH9^Q:1063-332,H:74-317^90.57%ID^E:2e-160^RecName: Full=Mediator of RNA polymerase II transcription subunit 36a;^Eukaryota; Viridiplantae; Streptophyta; Embryophyta; Tracheophyta; Spermatophyta; Magnoliophyta; eudicotyledons; core eudicotyledons; rosids; malvids; Brassicales; Brassicaceae; Camelineae; Arabidopsis	.	m.127400	326-1321[-]	sp|Q94AH9|MD36A_ARATH^Q94AH9^Q:87-330,H:74-317^90.57%ID^E:4e-162^RecName: Full=Mediator of RNA polymerase II transcription subunit 36a;^Eukaryota; Viridiplantae; Streptophyta; Embryophyta; Tracheophyta; Spermatophyta; Magnoliophyta; eudicotyledons; core eudicotyledons; rosids; malvids; Brassicales; Brassicaceae; Camelineae; Arabidopsis	PF01269.12^Fibrillarin^Fibrillarin^95-322^E:1e-112`PF08704.5^GCD14^tRNA methyltransferase complex GCD14 subunit^162-252^E:2.5e-05	.	.	COG1889^Fibrillarin-like rRNA methylase	GO:0016592^cellular_component^mediator complex`GO:0005730^cellular_component^nucleolus`GO:0030529^cellular_component^ribonucleoprotein complex`GO:0008168^molecular_function^methyltransferase activity`GO:0030515^molecular_function^snoRNA binding`GO:0006355^biological_process^regulation of transcription, DNA-dependent`GO:0001510^biological_process^RNA methylation`GO:0006364^biological_process^rRNA …
Aipa28794_comp0_c0_seq1	0.970078	0.0679673	1.07512	0.0679673	0.597803	-0.128211	-1.13382	0.145203	-1.53853	-0.123577	sp|Q9SQL2|CB24_PEA^Q9SQL2^Q:1361-624,H:1-248^89.16%ID^E:2e-154^RecName: Full=Chlorophyll a-b binding protein P4, chloroplastic;^Eukaryota; Viridiplantae; Streptophyta; Embryophyta; Tracheophyta; Spermatophyta; Magnoliophyta; eudicotyledons; core eudicotyledons; rosids; fabids; Fabales; Fabaceae; Papilionoideae; Fabeae; Pisum	.	m.128754	609-1361[-]	sp|Q9SQL2|CB24_PEA^Q9SQL2^Q:1-250,H:1-252^88.54%ID^E:6e-161^RecName: Full=Chlorophyll a-b binding protein P4, chloroplastic;^Eukaryota; Viridiplantae; Streptophyta; Embryophyta; Tracheophyta; Spermatophyta; Magnoliophyta; eudicotyledons; core eudicotyledons; rosids; fabids; Fabales; Fabaceae; Papilionoideae; Fabeae; Pisum	PF00504.16^Chloroa_b-bind^Chlorophyll A-B binding protein^61-220^E:5.9e-47	.	.	.	GO:0009535^cellular_component^chloroplast thylakoid membrane`GO:0016021^cellular_component^integral to membrane`GO:0009522^cellular_component^photosystem I`GO:0009523^cellular_component^photosystem II`GO:0016168^molecular_function^chlorophyll binding`GO:0046872^molecular_function^metal ion binding`GO:0009765^biological_process^photosynthesis, light harvesting`GO:0018298^biological_process^protein…
Aipa31870_comp0_c0_seq1	0.869915	0.507213	-0.277059	0.951571	0.854723	-1.3025	-0.761294	-0.337826	-0.42138	-0.0833645	.	.	.	.	.	.	.	.	.	.	.
Aipa32438_comp0_c0_seq1	-0.0272039	0.433635	1.00515	1.42321	0.107188	-1.13117	-0.385272	-0.258321	-0.453166	-0.714044	sp|Q5NE24|NSP2_MEDTR^Q5NE24^Q:1156-224,H:207-499^30.31%ID^E:9e-20^RecName: Full=Nodulation-signaling pathway 2 protein;^Eukaryota; Viridiplantae; Streptophyta; Embryophyta; Tracheophyta; Spermatophyta; Magnoliophyta; eudicotyledons; core eudicotyledons; rosids; fabids; Fabales; Fabaceae; Papilionoideae; Trifolieae; Medicago	.	m.133388	215-1756[-]	sp|Q5NE24|NSP2_MEDTR^Q5NE24^Q:201-511,H:207-499^30.31%ID^E:3e-20^RecName: Full=Nodulation-signaling pathway 2 protein;^Eukaryota; Viridiplantae; Streptophyta; Embryophyta; Tracheophyta; Spermatophyta; Magnoliophyta; eudicotyledons; core eudicotyledons; rosids; fabids; Fabales; Fabaceae; Papilionoideae; Trifolieae; Medicago	PF03514.9^GRAS^GRAS domain family^140-512^E:2e-34	.	.	.	GO:0005783^cellular_component^endoplasmic reticulum`GO:0031965^cellular_component^nuclear membrane`GO:0009877^biological_process^nodulation`GO:0006355^biological_process^regulation of transcription, DNA-dependent`GO:0006351^biological_process^transcription, DNA-dependent
Aipa32735_comp0_c0_seq1	1.7943	-0.189476	0.501986	-0.152916	0.983625	0.0139882	-1.17978	-0.412016	-0.892065	-0.467651	sp|O22808|LYK5_ARATH^O22808^Q:1978-326,H:18-647^29.73%ID^E:4e-64^RecName: Full=Protein LYK5;^Eukaryota; Viridiplantae; Streptophyta; Embryophyta; Tracheophyta; Spermatophyta; Magnoliophyta; eudicotyledons; core eudicotyledons; rosids; malvids; Brassicales; Brassicaceae; Camelineae; Arabidopsis	.	m.134113	242-2020[-]	sp|O22808|LYK5_ARATH^O22808^Q:3-565,H:6-647^29.95%ID^E:7e-71^RecName: Full=Protein LYK5;^Eukaryota; Viridiplantae; Streptophyta; Embryophyta; Tracheophyta; Spermatophyta; Magnoliophyta; eudicotyledons; core eudicotyledons; rosids; malvids; Brassicales; Brassicaceae; Camelineae; Arabidopsis	PF01476.15^LysM^LysM domain^58-95^E:0.0097`PF00069.20^Pkinase^Protein kinase domain^323-454^E:9.4e-20`PF07714.12^Pkinase_Tyr^Protein tyrosine kinase^340-456^E:5.1e-23	.	.	COG0515^Serine/threonine protein kinase	GO:0016021^cellular_component^integral to membrane`GO:0005886^cellular_component^plasma membrane`GO:0005524^molecular_function^ATP binding`GO:0008061^molecular_function^chitin binding`GO:0004672^molecular_function^protein kinase activity`GO:0016998^biological_process^cell wall macromolecule catabolic process`GO:0071323^biological_process^cellular response to chitin
Aipa33798_comp0_c0_seq1	1.39572	-0.595235	-1.11525	1.90636	-0.186022	0.450076	-0.25227	-0.837949	-0.289791	-0.475637	sp|O49710|HS154_ARATH^O49710^Q:797-393,H:1-132^52.21%ID^E:2e-39^RecName: Full=15.4 kDa class V heat shock protein;^Eukaryota; Viridiplantae; Streptophyta; Embryophyta; Tracheophyta; Spermatophyta; Magnoliophyta; eudicotyledons; core eudicotyledons; rosids; malvids; Brassicales; Brassicaceae; Camelineae; Arabidopsis	.	m.136154	384-797[-]	sp|O49710|HS154_ARATH^O49710^Q:1-137,H:1-134^52.9%ID^E:5e-43^RecName: Full=15.4 kDa class V heat shock protein;^Eukaryota; Viridiplantae; Streptophyta; Embryophyta; Tracheophyta; Spermatophyta; Magnoliophyta; eudicotyledons; core eudicotyledons; rosids; malvids; Brassicales; Brassicaceae; Camelineae; Arabidopsis	PF00011.16^HSP20^Hsp20/alpha crystallin family^33-113^E:3.2e-18	.	.	NOG140091^Heat shock protein HSP20	GO:0005737^cellular_component^cytoplasm`GO:0006950^biological_process^response to stress
Aipa34455_comp0_c0_seq1	1.22382	0.0909162	0.388718	1.53423	0.562042	-0.536201	-1.05617	-1.27677	-0.273064	-0.657527	sp|Q9FHZ1|SCL23_ARATH^Q9FHZ1^Q:1940-864,H:46-405^73.63%ID^E:3e-180^RecName: Full=Scarecrow-like protein 23;^Eukaryota; Viridiplantae; Streptophyta; Embryophyta; Tracheophyta; Spermatophyta; Magnoliophyta; eudicotyledons; core eudicotyledons; rosids; malvids; Brassicales; Brassicaceae; Camelineae; Arabidopsis	.	m.137590	843-2207[-]	sp|Q9FHZ1|SCL23_ARATH^Q9FHZ1^Q:79-448,H:35-405^73.07%ID^E:0^RecName: Full=Scarecrow-like protein 23;^Eukaryota; Viridiplantae; Streptophyta; Embryophyta; Tracheophyta; Spermatophyta; Magnoliophyta; eudicotyledons; core eudicotyledons; rosids; malvids; Brassicales; Brassicaceae; Camelineae; Arabidopsis	PF03514.9^GRAS^GRAS domain family^86-445^E:8.2e-115	.	.	NOG72098^Glycosyl transferase	GO:0005634^cellular_component^nucleus`GO:0003700^molecular_function^sequence-specific DNA binding transcription factor activity`GO:0006351^biological_process^transcription, DNA-dependent
Aipa34694_comp0_c0_seq2	1.2144	-0.828631	-0.56215	1.34492	1.33767	-0.634662	0.179286	-0.772435	-0.649164	-0.629223	sp|Q2V6J9|UFOG7_FRAAN^Q2V6J9^Q:1-1317,H:40-477^57.59%ID^E:4e-172^RecName: Full=UDP-glucose flavonoid 3-O-glucosyltransferase 7;^Eukaryota; Viridiplantae; Streptophyta; Embryophyta; Tracheophyta; Spermatophyta; Magnoliophyta; eudicotyledons; core eudicotyledons; rosids; fabids; Rosales; Rosaceae; Rosoideae; Potentilleae; Fragariinae; Fragaria	.	m.137983	1-1341[+]	sp|Q2V6J9|UFOG7_FRAAN^Q2V6J9^Q:1-444,H:40-482^57.17%ID^E:4e-177^RecName: Full=UDP-glucose flavonoid 3-O-glucosyltransferase 7;^Eukaryota; Viridiplantae; Streptophyta; Embryophyta; Tracheophyta; Spermatophyta; Magnoliophyta; eudicotyledons; core eudicotyledons; rosids; fabids; Rosales; Rosaceae; Rosoideae; Potentilleae; Fragariinae; Fragaria	PF00201.13^UDPGT^UDP-glucoronosyl and UDP-glucosyl transferase^241-402^E:3.1e-26	.	.	.	GO:0047893^molecular_function^flavonol 3-O-glucosyltransferase activity
Aipa35526_comp0_c0_seq1	1.65578	-0.0238289	0.927814	0.97114	-0.26917	0.275921	-0.61678	-1.07824	-0.836428	-1.0062	sp|Q9S7C9|ESCA_ARATH^Q9S7C9^Q:933-538,H:104-244^62.41%ID^E:1e-31^RecName: Full=Putative DNA-binding protein ESCAROLA;^Eukaryota; Viridiplantae; Streptophyta; Embryophyta; Tracheophyta; Spermatophyta; Magnoliophyta; eudicotyledons; core eudicotyledons; rosids; malvids; Brassicales; Brassicaceae; Camelineae; Arabidopsis	.	m.139117	337-1149[-]	sp|Q9S7C9|ESCA_ARATH^Q9S7C9^Q:23-204,H:55-244^57.59%ID^E:2e-48^RecName: Full=Putative DNA-binding protein ESCAROLA;^Eukaryota; Viridiplantae; Streptophyta; Embryophyta; Tracheophyta; Spermatophyta; Magnoliophyta; eudicotyledons; core eudicotyledons; rosids; malvids; Brassicales; Brassicaceae; Camelineae; Arabidopsis	PF03479.10^DUF296^Domain of unknown function (DUF296)^83-198^E:1.5e-39	.	.	.	GO:0005634^cellular_component^nucleus`GO:0003680^molecular_function^AT DNA binding`GO:0003690^molecular_function^double-stranded DNA binding`GO:0006325^biological_process^chromatin organization`GO:0010150^biological_process^leaf senescence`GO:0009640^biological_process^photomorphogenesis
Aipa35528_comp0_c0_seq1	0.514551	1.2218	-0.486698	1.94998	-0.383843	-0.456661	-0.624143	-0.970029	-0.2109	-0.554055	.	.	m.139123	304-960[-]	.	.	.	.	.	.
Aipa35736_comp0_c0_seq1	1.46428	-0.648727	-0.158058	0.758554	1.38076	0.196894	-1.27094	-0.519274	-0.721806	-0.481691	sp|Q9LXG8|WRK72_ARATH^Q9LXG8^Q:1642-986,H:45-288^48.36%ID^E:4e-51^RecName: Full=Probable WRKY transcription factor 72;^Eukaryota; Viridiplantae; Streptophyta; Embryophyta; Tracheophyta; Spermatophyta; Magnoliophyta; eudicotyledons; core eudicotyledons; rosids; malvids; Brassicales; Brassicaceae; Camelineae; Arabidopsis	.	m.139507	338-1696[-]	sp|Q9LXG8|WRK72_ARATH^Q9LXG8^Q:19-250,H:45-301^50.78%ID^E:6e-62^RecName: Full=Probable WRKY transcription factor 72;^Eukaryota; Viridiplantae; Streptophyta; Embryophyta; Tracheophyta; Spermatophyta; Magnoliophyta; eudicotyledons; core eudicotyledons; rosids; malvids; Brassicales; Brassicaceae; Camelineae; Arabidopsis	PF03106.10^WRKY^WRKY DNA -binding domain^175-234^E:9.2e-28	.	.	.	GO:0005634^cellular_component^nucleus`GO:0043565^molecular_function^sequence-specific DNA binding`GO:0003700^molecular_function^sequence-specific DNA binding transcription factor activity`GO:0006952^biological_process^defense response`GO:0006351^biological_process^transcription, DNA-dependent
Aipa35939_comp0_c0_seq1	1.23268	-0.0782851	1.60487	0.738004	0.517717	-0.517347	-1.05269	-0.705373	-0.962291	-0.77729	sp|Q9LRQ8|PMAT2_ARATH^Q9LRQ8^Q:311-3,H:47-150^47.12%ID^E:8e-20^RecName: Full=Phenolic glucoside malonyltransferase 2;^Eukaryota; Viridiplantae; Streptophyta; Embryophyta; Tracheophyta; Spermatophyta; Magnoliophyta; eudicotyledons; core eudicotyledons; rosids; malvids; Brassicales; Brassicaceae; Camelineae; Arabidopsis	.	m.139753	3-311[-]	sp|Q9LRQ8|PMAT2_ARATH^Q9LRQ8^Q:1-103,H:47-150^47.12%ID^E:7e-20^RecName: Full=Phenolic glucoside malonyltransferase 2;^Eukaryota; Viridiplantae; Streptophyta; Embryophyta; Tracheophyta; Spermatophyta; Magnoliophyta; eudicotyledons; core eudicotyledons; rosids; malvids; Brassicales; Brassicaceae; Camelineae; Arabidopsis	PF02458.10^Transferase^Transferase family^8-103^E:3.3e-06	.	.	.	GO:0050736^molecular_function^O-malonyltransferase activity`GO:0009636^biological_process^response to toxin
Aipa3621_comp0_c0_seq2	2.0684	-0.808946	-0.0476469	-0.0855321	1.06762	0.268156	-1.10069	-0.6068	-0.881122	0.12657	sp|O22307|C71DB_LOTJA^O22307^Q:1629-196,H:11-490^59.18%ID^E:0^RecName: Full=Cytochrome P450 71D11;^Eukaryota; Viridiplantae; Streptophyta; Embryophyta; Tracheophyta; Spermatophyta; Magnoliophyta; eudicotyledons; core eudicotyledons; rosids; fabids; Fabales; Fabaceae; Papilionoideae; Loteae; Lotus	.	m.84753	193-1704[-]	sp|O22307|C71DB_LOTJA^O22307^Q:26-503,H:11-490^60.41%ID^E:0^RecName: Full=Cytochrome P450 71D11;^Eukaryota; Viridiplantae; Streptophyta; Embryophyta; Tracheophyta; Spermatophyta; Magnoliophyta; eudicotyledons; core eudicotyledons; rosids; fabids; Fabales; Fabaceae; Papilionoideae; Loteae; Lotus	PF00067.17^p450^Cytochrome P450^35-485^E:8.6e-101	.	.	.	GO:0009055^molecular_function^electron carrier activity`GO:0020037^molecular_function^heme binding`GO:0005506^molecular_function^iron ion binding`GO:0004497^molecular_function^monooxygenase activity`GO:0016705^molecular_function^oxidoreductase activity, acting on paired donors, with incorporation or reduction of molecular oxygen
Aipa3727_comp0_c0_seq1	1.36066	-0.0914417	-0.152688	0.58725	1.12849	0.603629	-1.65393	-0.767284	-0.926809	-0.0878809	sp|Q9XID3|Y1343_ARATH^Q9XID3^Q:2386-158,H:44-768^36.32%ID^E:1e-122^RecName: Full=G-type lectin S-receptor-like serine/threonine-protein kinase At1g34300;^Eukaryota; Viridiplantae; Streptophyta; Embryophyta; Tracheophyta; Spermatophyta; Magnoliophyta; eudicotyledons; core eudicotyledons; rosids; malvids; Brassicales; Brassicaceae; Camelineae; Arabidopsis	.	m.84982	131-2563[-]	sp|Q9XID3|Y1343_ARATH^Q9XID3^Q:60-802,H:44-768^36.32%ID^E:2e-125^RecName: Full=G-type lectin S-receptor-like serine/threonine-protein kinase At1g34300;^Eukaryota; Viridiplantae; Streptophyta; Embryophyta; Tracheophyta; Spermatophyta; Magnoliophyta; eudicotyledons; core eudicotyledons; rosids; malvids; Brassicales; Brassicaceae; Camelineae; Arabidopsis	PF00954.15^S_locus_glycop^S-locus glycoprotein family^220-305^E:8.6e-09`PF14295.1^PAN_4^PAN domain^339-372^E:0.013`PF07714.12^Pkinase_Tyr^Protein tyrosine kinase^505-790^E:4.3e-44`PF00069.20^Pkinase^Protein kinase domain^506-787^E:1.1e-46	.	.	COG0515^Serine/threonine protein kinase	GO:0016021^cellular_component^integral to membrane`GO:0044459^cellular_component^plasma membrane part`GO:0005524^molecular_function^ATP binding`GO:0005516^molecular_function^calmodulin binding`GO:0004674^molecular_function^protein serine/threonine kinase activity`GO:0048544^biological_process^recognition of pollen
Aipa37630_comp1_c0_seq2	-0.025299	0.711353	0.474682	1.22555	0.804702	-0.902755	-0.724336	-0.803646	-0.880857	0.120604	sp|Q9XEE6|C3H29_ARATH^Q9XEE6^Q:2643-616,H:1-595^49.71%ID^E:0^RecName: Full=Zinc finger CCCH domain-containing protein 29;^Eukaryota; Viridiplantae; Streptophyta; Embryophyta; Tracheophyta; Spermatophyta; Magnoliophyta; eudicotyledons; core eudicotyledons; rosids; malvids; Brassicales; Brassicaceae; Camelineae; Arabidopsis	.	m.142384	610-2643[-]	sp|Q9XEE6|C3H29_ARATH^Q9XEE6^Q:1-677,H:1-596^51.97%ID^E:0^RecName: Full=Zinc finger CCCH domain-containing protein 29;^Eukaryota; Viridiplantae; Streptophyta; Embryophyta; Tracheophyta; Spermatophyta; Magnoliophyta; eudicotyledons; core eudicotyledons; rosids; malvids; Brassicales; Brassicaceae; Camelineae; Arabidopsis	PF12796.2^Ank_2^Ankyrin repeats (3 copies)^41-143^E:3.5e-10`PF00023.25^Ank^Ankyrin repeat^78-100^E:0.0046`PF13637.1^Ank_4^Ankyrin repeats (many copies)^78-135^E:2.8e-08`PF00023.25^Ank^Ankyrin repeat^114-145^E:8.1e-05`PF00642.19^zf-CCCH^Zinc finger C-x8-C-x5-C-x3-H type (and similar)^275-295^E:4.1e-05	.	.	NOG69137^Protein involved in response to chitin	GO:0005634^cellular_component^nucleus`GO:0003677^molecular_function^DNA binding`GO:0046872^molecular_function^metal ion binding`GO:0003700^molecular_function^sequence-specific DNA binding transcription factor activity`GO:0008270^molecular_function^zinc ion binding`GO:0050832^biological_process^defense response to fungus`GO:0010200^biological_process^response to chitin`GO:0009409^biological_proces…
Aipa37670_comp0_c0_seq1	0.623508	0.828351	0.147644	1.42082	0.303639	-0.868689	-0.707967	-0.540941	-0.29513	-0.911233	sp|Q9LH89|Y3885_ARATH^Q9LH89^Q:1125-691,H:253-426^42.53%ID^E:6e-34^RecName: Full=Uncharacterized protein At3g28850;^Eukaryota; Viridiplantae; Streptophyta; Embryophyta; Tracheophyta; Spermatophyta; Magnoliophyta; eudicotyledons; core eudicotyledons; rosids; malvids; Brassicales; Brassicaceae; Camelineae; Arabidopsis	.	m.142469	1118-1438[+]	.	.	.	.	.	.
Aipa37714_comp0_c0_seq1	0.92527	-0.382595	1.41623	0.255522	1.0683	-0.668648	-1.35627	-0.48849	-0.492615	-0.276701	sp|Q8L5T5|LBD15_ARATH^Q8L5T5^Q:853-371,H:1-158^76.69%ID^E:4e-73^RecName: Full=LOB domain-containing protein 15;^Eukaryota; Viridiplantae; Streptophyta; Embryophyta; Tracheophyta; Spermatophyta; Magnoliophyta; eudicotyledons; core eudicotyledons; rosids; malvids; Brassicales; Brassicaceae; Camelineae; Arabidopsis	.	m.142563	167-853[-]	sp|Q8L5T5|LBD15_ARATH^Q8L5T5^Q:1-228,H:1-224^63.2%ID^E:3e-76^RecName: Full=LOB domain-containing protein 15;^Eukaryota; Viridiplantae; Streptophyta; Embryophyta; Tracheophyta; Spermatophyta; Magnoliophyta; eudicotyledons; core eudicotyledons; rosids; malvids; Brassicales; Brassicaceae; Camelineae; Arabidopsis	PF03195.9^DUF260^Protein of unknown function DUF260^48-147^E:2.4e-38	.	.	.	GO:0005634^cellular_component^nucleus
Aipa37751_comp0_c0_seq1	1.42496	0.613359	0.689083	0.55511	1.13177	-1.00207	-1.07003	-0.749661	-0.846742	-0.745778	.	.	m.142624	237-917[-]	.	.	.	.	.	.
Aipa3777_comp0_c0_seq1	1.31256	0.255878	-0.134257	1.08196	0.901892	-0.567039	-1.14513	-0.203755	-1.07564	-0.426464	.	.	m.85122	191-1150[-]	sp|O22193|PUB4_ARATH^O22193^Q:15-295,H:550-812^32.27%ID^E:1e-22^RecName: Full=U-box domain-containing protein 4;^Eukaryota; Viridiplantae; Streptophyta; Embryophyta; Tracheophyta; Spermatophyta; Magnoliophyta; eudicotyledons; core eudicotyledons; rosids; malvids; Brassicales; Brassicaceae; Camelineae; Arabidopsis	PF00514.18^Arm^Armadillo/beta-catenin-like repeat^40-76^E:2.1e-06	.	.	.	GO:0000151^cellular_component^ubiquitin ligase complex`GO:0004842^molecular_function^ubiquitin-protein ligase activity
Aipa37900_comp0_c0_seq1	0.570815	1.4568	0.291612	1.16866	-0.0591006	-0.954023	-0.164788	-0.817839	-0.6622	-0.829933	.	.	m.142899	73-1041[-]	.	PF00403.21^HMA^Heavy-metal-associated domain^47-104^E:5.1e-10`PF04972.12^BON^BON domain^57-93^E:0.087`PF00403.21^HMA^Heavy-metal-associated domain^155-214^E:5.3e-12	.	.	.	.
Aipa38247_comp0_c0_seq2	0.882754	0.121038	-0.682478	1.88692	0.457308	-0.492979	-1.09399	-1.06984	0.414578	-0.423309	sp|Q67XZ3|INV3_ARATH^Q67XZ3^Q:1729-107,H:30-573^57.82%ID^E:0^RecName: Full=Beta-fructofuranosidase, insoluble isoenzyme CWINV3;^Eukaryota; Viridiplantae; Streptophyta; Embryophyta; Tracheophyta; Spermatophyta; Magnoliophyta; eudicotyledons; core eudicotyledons; rosids; malvids; Brassicales; Brassicaceae; Camelineae; Arabidopsis	.	m.143386	77-1846[-]	sp|Q67XZ3|INV3_ARATH^Q67XZ3^Q:11-580,H:8-573^56.28%ID^E:0^RecName: Full=Beta-fructofuranosidase, insoluble isoenzyme CWINV3;^Eukaryota; Viridiplantae; Streptophyta; Embryophyta; Tracheophyta; Spermatophyta; Magnoliophyta; eudicotyledons; core eudicotyledons; rosids; malvids; Brassicales; Brassicaceae; Camelineae; Arabidopsis	PF00251.15^Glyco_hydro_32N^Glycosyl hydrolases family 32 N-terminal domain^53-377^E:1.2e-108`PF08244.7^Glyco_hydro_32C^Glycosyl hydrolases family 32 C terminal^453-535^E:5.9e-20	.	.	COG1621^Beta-fructosidases (levanase/invertase)	GO:0048046^cellular_component^apoplast`GO:0005618^cellular_component^cell wall`GO:0005773^cellular_component^vacuole`GO:0051669^molecular_function^fructan beta-fructosidase activity`GO:0004575^molecular_function^sucrose alpha-glucosidase activity`GO:0005986^biological_process^sucrose biosynthetic process
Aipa38496_comp1_c0_seq5	0.868435	-1.10199	-0.532188	1.10677	1.43457	-0.544442	-1.28887	-0.16457	-0.611838	0.834124	.	.	m.144094	427-2295[-]	.	PF03763.8^Remorin_C^Remorin, C-terminal region^505-612^E:8.5e-29	.	.	.	.
Aipa3864_comp5_c0_seq5	0.723491	0.0989282	-0.43015	1.52807	0.668705	0.332161	-0.896615	-0.247007	-1.02184	-0.755736	sp|Q5YLB5|GYRA_NICBE^Q5YLB5^Q:2977-416,H:68-927^81.05%ID^E:0^RecName: Full=DNA gyrase subunit A, chloroplastic/mitochondrial;^Eukaryota; Viridiplantae; Streptophyta; Embryophyta; Tracheophyta; Spermatophyta; Magnoliophyta; eudicotyledons; core eudicotyledons; asterids; lamiids; Solanales; Solanaceae; Nicotianoideae; Nicotianeae; Nicotiana	.	m.85330	392-3241[-]	sp|Q5YLB5|GYRA_NICBE^Q5YLB5^Q:11-942,H:5-927^77.19%ID^E:0^RecName: Full=DNA gyrase subunit A, chloroplastic/mitochondrial;^Eukaryota; Viridiplantae; Streptophyta; Embryophyta; Tracheophyta; Spermatophyta; Magnoliophyta; eudicotyledons; core eudicotyledons; asterids; lamiids; Solanales; Solanaceae; Nicotianoideae; Nicotianeae; Nicotiana	PF00521.15^DNA_topoisoIV^DNA gyrase/topoisomerase IV, subunit A^129-563^E:5.5e-148`PF03989.8^DNA_gyraseA_C^DNA gyrase C-terminal domain, beta-propeller^604-651^E:8.6e-05`PF03989.8^DNA_gyraseA_C^DNA gyrase C-terminal domain, beta-propeller^654-703^E:1.9e-05`PF03989.8^DNA_gyraseA_C^DNA gyrase C-terminal domain, beta-propeller^711-752^E:0.0013`PF03989.8^DNA_gyraseA_C^DNA gyrase C-terminal domain, be…	.	.	.	GO:0009507^cellular_component^chloroplast`GO:0005694^cellular_component^chromosome`GO:0005739^cellular_component^mitochondrion`GO:0005524^molecular_function^ATP binding`GO:0003918^molecular_function^DNA topoisomerase type II (ATP-hydrolyzing) activity`GO:0006265^biological_process^DNA topological change
Aipa39436_comp0_c0_seq3	1.62136	0.398131	-0.196468	0.910345	0.120532	-0.543915	-1.19582	0.120532	-0.925389	-0.309299	sp|Q922M5|CDA7L_MOUSE^Q922M5^Q:728-432,H:331-431^49.5%ID^E:7e-26^RecName: Full=Cell division cycle-associated 7-like protein;^Eukaryota; Metazoa; Chordata; Craniata; Vertebrata; Euteleostomi; Mammalia; Eutheria; Euarchontoglires; Glires; Rodentia; Sciurognathi; Muroidea; Muridae; Murinae; Mus; Mus	.	m.145025	294-1154[-]	sp|Q922M5|CDA7L_MOUSE^Q922M5^Q:143-241,H:331-431^49.5%ID^E:4e-27^RecName: Full=Cell division cycle-associated 7-like protein;^Eukaryota; Metazoa; Chordata; Craniata; Vertebrata; Euteleostomi; Mammalia; Eutheria; Euarchontoglires; Glires; Rodentia; Sciurognathi; Muroidea; Muridae; Murinae; Mus; Mus	PF10497.4^zf-4CXXC_R1^Zinc-finger domain of monoamine-oxidase A repressor R1^144-242^E:4e-36	.	.	NOG85066^Cell division cycle associated 7-like protein	GO:0005737^cellular_component^cytoplasm`GO:0005730^cellular_component^nucleolus`GO:0005634^cellular_component^nucleus`GO:0008284^biological_process^positive regulation of cell proliferation`GO:0006355^biological_process^regulation of transcription, DNA-dependent`GO:0006351^biological_process^transcription, DNA-dependent
Aipa39995_comp0_c0_seq2	1.39834	0.55898	1.01855	0.617319	0.701851	-0.8221	-0.839959	-0.57922	-0.737568	-1.31619	.	.	m.145852	427-1134[-]	.	.	.	.	.	.
Aipa40172_comp0_c0_seq1	1.38228	-0.656201	0.355625	-0.0856726	1.34249	0.358342	-1.41811	-0.458477	-1.12744	0.30717	sp|Q945B6|AOP1L_ARATH^Q945B6^Q:511-50,H:162-321^42.33%ID^E:2e-27^.^.	.	m.146076	41-526[-]	sp|Q945B6|AOP1L_ARATH^Q945B6^Q:6-159,H:162-321^42.33%ID^E:1e-27^.^.	PF03171.15^2OG-FeII_Oxy^2OG-Fe(II) oxygenase superfamily^13-108^E:3.4e-17	.	.	.	.
Aipa40695_comp0_c0_seq1	0.76785	0.0960404	0.0487298	0.824622	1.0044	-0.291906	-1.04414	-0.112126	-0.85017	-0.4433	sp|Q40392|TMVRN_NICGU^Q40392^Q:1624-44,H:9-533^40.93%ID^E:1e-92^RecName: Full=TMV resistance protein N;^Eukaryota; Viridiplantae; Streptophyta; Embryophyta; Tracheophyta; Spermatophyta; Magnoliophyta; eudicotyledons; core eudicotyledons; asterids; lamiids; Solanales; Solanaceae; Nicotianoideae; Nicotianeae; Nicotiana`sp|Q40392|TMVRN_NICGU^Q40392^Q:3049-1646,H:12-504^32.74%ID^E:1e-52^RecName: Full…	.	m.146783	2-3106[-]	sp|Q40392|TMVRN_NICGU^Q40392^Q:495-1021,H:9-533^40.93%ID^E:4e-110^RecName: Full=TMV resistance protein N;^Eukaryota; Viridiplantae; Streptophyta; Embryophyta; Tracheophyta; Spermatophyta; Magnoliophyta; eudicotyledons; core eudicotyledons; asterids; lamiids; Solanales; Solanaceae; Nicotianoideae; Nicotianeae; Nicotiana`sp|Q40392|TMVRN_NICGU^Q40392^Q:20-487,H:12-504^32.74%ID^E:9e-53^RecName: Full=…	PF01582.15^TIR^TIR domain^22-135^E:5.6e-16`PF00931.17^NB-ARC^NB-ARC domain^199-435^E:3.2e-30`PF01582.15^TIR^TIR domain^500-633^E:7.5e-34`PF13676.1^TIR_2^TIR domain^500-600^E:1.8e-13`PF00931.17^NB-ARC^NB-ARC domain^680-949^E:6.5e-46`PF05729.7^NACHT^NACHT domain^701-842^E:0.00011	.	.	.	GO:0005737^cellular_component^cytoplasm`GO:0043531^molecular_function^ADP binding`GO:0005524^molecular_function^ATP binding`GO:0009626^biological_process^plant-type hypersensitive response`GO:0007165^biological_process^signal transduction
Aipa40776_comp0_c0_seq1	1.07837	-0.431325	-0.659366	1.92225	0.26499	-0.0337792	-1.01179	-0.773996	-0.517908	0.162555	sp|Q9SD53|Y3720_ARATH^Q9SD53^Q:1621-266,H:35-451^24.27%ID^E:2e-22^RecName: Full=UPF0481 protein At3g47200;^Eukaryota; Viridiplantae; Streptophyta; Embryophyta; Tracheophyta; Spermatophyta; Magnoliophyta; eudicotyledons; core eudicotyledons; rosids; malvids; Brassicales; Brassicaceae; Camelineae; Arabidopsis	.	m.146874	239-1714[-]	sp|Q9SD53|Y3720_ARATH^Q9SD53^Q:32-483,H:35-451^24.27%ID^E:2e-27^RecName: Full=UPF0481 protein At3g47200;^Eukaryota; Viridiplantae; Streptophyta; Embryophyta; Tracheophyta; Spermatophyta; Magnoliophyta; eudicotyledons; core eudicotyledons; rosids; malvids; Brassicales; Brassicaceae; Camelineae; Arabidopsis	PF03140.10^DUF247^Plant protein of unknown function^45-479^E:1.2e-73	.	.	.	GO:0016021^cellular_component^integral to membrane`GO:0005886^cellular_component^plasma membrane
Aipa41029_comp0_c0_seq1	1.77625	-0.829707	0.228153	0.558112	0.507264	0.818985	-1.49184	-0.624104	-0.665556	-0.277564	sp|Q53UH4|DUSKY_IPONI^Q53UH4^Q:1456-98,H:9-458^54.97%ID^E:0^.^.	.	m.147159	95-1528[-]	sp|Q53UH4|DUSKY_IPONI^Q53UH4^Q:25-477,H:9-458^54.97%ID^E:0^.^.	PF00201.13^UDPGT^UDP-glucoronosyl and UDP-glucosyl transferase^351-439^E:4.4e-12	.	.	.	.
Aipa41326_comp3_c0_seq12	0.145196	1.33567	0.380103	0.66603	1.02955	-1.05485	0.35353	-0.775299	-0.763607	-1.31633	sp|P29144|TPP2_HUMAN^P29144^Q:3964-413,H:102-1249^37.09%ID^E:0^RecName: Full=Tripeptidyl-peptidase 2;^Eukaryota; Metazoa; Chordata; Craniata; Vertebrata; Euteleostomi; Mammalia; Eutheria; Euarchontoglires; Primates; Haplorrhini; Catarrhini; Hominidae; Homo	.	m.147464	410-3973[-]	sp|P29144|TPP2_HUMAN^P29144^Q:1-1187,H:99-1249^37.25%ID^E:0^RecName: Full=Tripeptidyl-peptidase 2;^Eukaryota; Metazoa; Chordata; Craniata; Vertebrata; Euteleostomi; Mammalia; Eutheria; Euarchontoglires; Primates; Haplorrhini; Catarrhini; Hominidae; Homo	PF00082.17^Peptidase_S8^Subtilase family^137-419^E:2.4e-56`PF12580.3^TPPII^Tripeptidyl peptidase II^694-886^E:1.2e-65	.	.	COG1404^Subtilisin-like serine proteases	GO:0005829^cellular_component^cytosol`GO:0005634^cellular_component^nucleus`GO:0004177^molecular_function^aminopeptidase activity`GO:0042277^molecular_function^peptide binding`GO:0004252^molecular_function^serine-type endopeptidase activity`GO:0008240^molecular_function^tripeptidyl-peptidase activity`GO:0002474^biological_process^antigen processing and presentation of peptide antigen via MHC clas…
Aipa41390_comp0_c0_seq1	1.28379	-0.270658	0.228335	0.398149	1.91864	-0.607673	-1.28693	-0.636411	-0.772262	-0.254982	sp|Q9LYN8|EXS_ARATH^Q9LYN8^Q:3895-188,H:26-1190^59.82%ID^E:0^RecName: Full=Leucine-rich repeat receptor protein kinase EXS;^Eukaryota; Viridiplantae; Streptophyta; Embryophyta; Tracheophyta; Spermatophyta; Magnoliophyta; eudicotyledons; core eudicotyledons; rosids; malvids; Brassicales; Brassicaceae; Camelineae; Arabidopsis	.	m.147642	167-4117[-]	sp|Q9LYN8|EXS_ARATH^Q9LYN8^Q:75-1310,H:26-1190^59.82%ID^E:0^RecName: Full=Leucine-rich repeat receptor protein kinase EXS;^Eukaryota; Viridiplantae; Streptophyta; Embryophyta; Tracheophyta; Spermatophyta; Magnoliophyta; eudicotyledons; core eudicotyledons; rosids; malvids; Brassicales; Brassicaceae; Camelineae; Arabidopsis	PF08263.7^LRRNT_2^Leucine rich repeat N-terminal domain^73-109^E:4.5e-09`PF13504.1^LRR_7^Leucine rich repeat^137-153^E:160`PF13504.1^LRR_7^Leucine rich repeat^160-172^E:490`PF12799.2^LRR_4^Leucine Rich repeats (2 copies)^184-221^E:3e-08`PF13855.1^LRR_8^Leucine rich repeat^185-244^E:5.5e-07`PF13504.1^LRR_7^Leucine rich repeat^186-201^E:290`PF13504.1^LRR_7^Leucine rich repeat^208-220^E:28`PF00560.2…	.	.	COG4886^Leucine-rich repeat (LRR) protein	GO:0016021^cellular_component^integral to membrane`GO:0016020^cellular_component^membrane`GO:0005886^cellular_component^plasma membrane`GO:0005524^molecular_function^ATP binding`GO:0004674^molecular_function^protein serine/threonine kinase activity`GO:0019199^molecular_function^transmembrane receptor protein kinase activity`GO:0007126^biological_process^meiosis`GO:0009556^biological_process^micro…
Aipa41395_comp0_c0_seq2	0.999116	0.113792	1.99461	-0.205494	-0.213794	-0.673057	-0.473185	-0.112868	-1.13694	-0.292177	.	.	m.147651	251-1249[-]	sp|Q6GMF8|RHDF1_DANRE^Q6GMF8^Q:119-330,H:654-848^36.74%ID^E:3e-31^RecName: Full=Inactive rhomboid protein 1;^Eukaryota; Metazoa; Chordata; Craniata; Vertebrata; Euteleostomi; Actinopterygii; Neopterygii; Teleostei; Ostariophysi; Cypriniformes; Cyprinidae; Danio	PF01694.17^Rhomboid^Rhomboid family^115-258^E:9.1e-52	.	.	COG0705^Uncharacterized membrane protein (homolog of Drosophila rhomboid)	GO:0005789^cellular_component^endoplasmic reticulum membrane`GO:0000139^cellular_component^Golgi membrane`GO:0016021^cellular_component^integral to membrane`GO:0004252^molecular_function^serine-type endopeptidase activity`GO:0016477^biological_process^cell migration`GO:0008283^biological_process^cell proliferation`GO:0050709^biological_process^negative regulation of protein secretion`GO:0015031^b…
Aipa41422_comp0_c0_seq1	0.662731	0.425296	1.79502	0.617392	0.507026	-0.716542	-1.46434	-0.172469	-0.69954	-0.954574	sp|Q9STJ8|Y4539_ARATH^Q9STJ8^Q:1805-1227,H:87-274^58.16%ID^E:4e-54^RecName: Full=Receptor-like serine/threonine-protein kinase At4g25390;^Eukaryota; Viridiplantae; Streptophyta; Embryophyta; Tracheophyta; Spermatophyta; Magnoliophyta; eudicotyledons; core eudicotyledons; rosids; malvids; Brassicales; Brassicaceae; Camelineae; Arabidopsis`sp|Q9STJ8|Y4539_ARATH^Q9STJ8^Q:1121-303,H:358-637^46.6%ID^E…	.	m.147719	276-1976[-]	sp|Q9STJ8|Y4539_ARATH^Q9STJ8^Q:1-561,H:1-640^43.37%ID^E:1e-127^RecName: Full=Receptor-like serine/threonine-protein kinase At4g25390;^Eukaryota; Viridiplantae; Streptophyta; Embryophyta; Tracheophyta; Spermatophyta; Magnoliophyta; eudicotyledons; core eudicotyledons; rosids; malvids; Brassicales; Brassicaceae; Camelineae; Arabidopsis	PF07714.12^Pkinase_Tyr^Protein tyrosine kinase^71-228^E:3.3e-22`PF00069.20^Pkinase^Protein kinase domain^72-229^E:3.2e-22`PF00069.20^Pkinase^Protein kinase domain^427-542^E:8.1e-07	.	.	.	GO:0016021^cellular_component^integral to membrane`GO:0005886^cellular_component^plasma membrane`GO:0005524^molecular_function^ATP binding`GO:0004674^molecular_function^protein serine/threonine kinase activity
Aipa41448_comp0_c0_seq1	0.168266	0.0664101	-1.47026	1.17053	1.38578	-0.861158	0.802489	-0.987459	-0.448302	0.173698	sp|Q9XGW1|AGO10_ARATH^Q9XGW1^Q:1322-255,H:639-988^89.36%ID^E:0^RecName: Full=Protein argonaute 10;^Eukaryota; Viridiplantae; Streptophyta; Embryophyta; Tracheophyta; Spermatophyta; Magnoliophyta; eudicotyledons; core eudicotyledons; rosids; malvids; Brassicales; Brassicaceae; Camelineae; Arabidopsis	.	m.147754	252-1322[-]	sp|Q9XGW1|AGO10_ARATH^Q9XGW1^Q:1-356,H:639-988^90.2%ID^E:0^RecName: Full=Protein argonaute 10;^Eukaryota; Viridiplantae; Streptophyta; Embryophyta; Tracheophyta; Spermatophyta; Magnoliophyta; eudicotyledons; core eudicotyledons; rosids; malvids; Brassicales; Brassicaceae; Camelineae; Arabidopsis	PF02171.12^Piwi^Piwi domain^2-307^E:7.3e-110	.	.	.	GO:0030529^cellular_component^ribonucleoprotein complex`GO:0035198^molecular_function^miRNA binding`GO:0031047^biological_process^gene silencing by RNA`GO:0048366^biological_process^leaf development`GO:0010586^biological_process^miRNA metabolic process`GO:0006355^biological_process^regulation of transcription, DNA-dependent`GO:0006417^biological_process^regulation of translation`GO:0035019^biolog…
Aipa41454_comp0_c0_seq6	0.812086	0.425221	0.558566	1.62368	0.769284	-0.951027	-0.898348	-0.330399	-1.10907	-0.899994	sp|Q9CAD5|YODA_ARATH^Q9CAD5^Q:1201-377,H:450-658^29.5%ID^E:7e-21^.^.	.	m.147763	341-3778[-]	sp|Q9CAD5|YODA_ARATH^Q9CAD5^Q:860-1133,H:450-657^29.6%ID^E:2e-21^.^.	PF13504.1^LRR_7^Leucine rich repeat^194-202^E:11000`PF13516.1^LRR_6^Leucine Rich repeat^215-229^E:0.31`PF00560.28^LRR_1^Leucine Rich Repeat^217-238^E:0.013`PF13504.1^LRR_7^Leucine rich repeat^217-232^E:0.25`PF13855.1^LRR_8^Leucine rich repeat^241-298^E:1.7e-06`PF13504.1^LRR_7^Leucine rich repeat^245-255^E:2100`PF13516.1^LRR_6^Leucine Rich repeat^261-283^E:0.029`PF13504.1^LRR_7^Leucine rich repeat…	.	.	.	.
Aipa41458_comp1_c0_seq2	0.93558	1.4366	0.434563	0.809658	0.750702	-1.08317	-0.70763	-0.929217	-0.491383	-1.1557	sp|Q9LIL4|P24B3_ARATH^Q9LIL4^Q:667-20,H:1-214^79.17%ID^E:1e-125^RecName: Full=Transmembrane emp24 domain-containing protein p24beta3;^Eukaryota; Viridiplantae; Streptophyta; Embryophyta; Tracheophyta; Spermatophyta; Magnoliophyta; eudicotyledons; core eudicotyledons; rosids; malvids; Brassicales; Brassicaceae; Camelineae; Arabidopsis	.	.	.	.	.	.	.	.	GO:0005783^cellular_component^endoplasmic reticulum`GO:0005794^cellular_component^Golgi apparatus`GO:0032580^cellular_component^Golgi cisterna membrane`GO:0016021^cellular_component^integral to membrane`GO:0005773^cellular_component^vacuole`GO:0015031^biological_process^protein transport`GO:0016192^biological_process^vesicle-mediated transport	.
Aipa41485_comp0_c0_seq1	0.532718	0.745907	1.36438	0.75198	0.798645	-1.33069	-1.17471	-0.348486	-0.587885	-0.751852	sp|Q9LUV4|FRL4A_ARATH^Q9LUV4^Q:1684-992,H:286-504^67.24%ID^E:5e-82^.^.	.	m.147847	953-1684[-]	sp|Q9LUV4|FRL4A_ARATH^Q9LUV4^Q:1-231,H:286-504^71.98%ID^E:2e-105^.^.	PF07899.6^Frigida^Frigida-like protein^1-128^E:1.3e-45	.	.	.	.
Aipa41487_comp0_c0_seq3	0.34285	0.345456	1.39938	1.0527	0.815506	-0.704988	-1.33491	-0.141971	-1.17504	-0.598988	.	.	m.147854	1087-3900[-]	.	PF00628.24^PHD^PHD-finger^351-393^E:4.6e-09	.	.	.	.
Aipa41498_comp0_c0_seq12	0.271743	0.777712	-0.619257	0.91346	1.143	-0.910498	0.632091	-0.365038	-1.07833	-0.764878	sp|Q9LUW0|LOX5_ARATH^Q9LUW0^Q:129-2690,H:28-886^69.15%ID^E:0^RecName: Full=Linoleate 9S-lipoxygenase 5, chloroplastic;^Eukaryota; Viridiplantae; Streptophyta; Embryophyta; Tracheophyta; Spermatophyta; Magnoliophyta; eudicotyledons; core eudicotyledons; rosids; malvids; Brassicales; Brassicaceae; Camelineae; Arabidopsis	.	m.147886	84-2693[+]	sp|Q9LUW0|LOX5_ARATH^Q9LUW0^Q:16-869,H:28-886^69.15%ID^E:0^RecName: Full=Linoleate 9S-lipoxygenase 5, chloroplastic;^Eukaryota; Viridiplantae; Streptophyta; Embryophyta; Tracheophyta; Spermatophyta; Magnoliophyta; eudicotyledons; core eudicotyledons; rosids; malvids; Brassicales; Brassicaceae; Camelineae; Arabidopsis	PF01477.18^PLAT^PLAT/LH2 domain^69-163^E:1.4e-22`PF00305.14^Lipoxygenase^Lipoxygenase^174-847^E:0	.	.	NOG69653^Plant lipoxygenase may be involved in a number of diverse aspects of plant physiology including growth and development, pest resistance, and senescence or responses to	GO:0009507^cellular_component^chloroplast`GO:0005506^molecular_function^iron ion binding`GO:0016165^molecular_function^lipoxygenase activity`GO:0010311^biological_process^lateral root formation`GO:0034440^biological_process^lipid oxidation`GO:1900366^biological_process^negative regulation of defense response to insect`GO:0031408^biological_process^oxylipin biosynthetic process
Aipa41536_comp3_c0_seq2	-0.181171	1.84691	-0.0894851	0.889716	0.104888	-0.771625	0.4863	-1.02834	-0.53691	-0.720282	sp|Q9M0X5|CRK25_ARATH^Q9M0X5^Q:2251-371,H:5-630^50.31%ID^E:0^RecName: Full=Cysteine-rich receptor-like protein kinase 25;^Eukaryota; Viridiplantae; Streptophyta; Embryophyta; Tracheophyta; Spermatophyta; Magnoliophyta; eudicotyledons; core eudicotyledons; rosids; malvids; Brassicales; Brassicaceae; Camelineae; Arabidopsis	.	m.147985	182-2260[-]	sp|Q9M0X5|CRK25_ARATH^Q9M0X5^Q:4-692,H:5-675^48.58%ID^E:0^RecName: Full=Cysteine-rich receptor-like protein kinase 25;^Eukaryota; Viridiplantae; Streptophyta; Embryophyta; Tracheophyta; Spermatophyta; Magnoliophyta; eudicotyledons; core eudicotyledons; rosids; malvids; Brassicales; Brassicaceae; Camelineae; Arabidopsis	PF13313.1^DUF4082^Domain of unknown function (DUF4082)^31-88^E:0.18`PF01657.12^Stress-antifung^Salt stress response/antifungal^38-142^E:2e-24`PF01657.12^Stress-antifung^Salt stress response/antifungal^157-255^E:4.6e-18`PF07714.12^Pkinase_Tyr^Protein tyrosine kinase^350-616^E:3.8e-49`PF00069.20^Pkinase^Protein kinase domain^350-615^E:3.1e-47	.	.	COG0515^Serine/threonine protein kinase	GO:0016021^cellular_component^integral to membrane`GO:0005524^molecular_function^ATP binding`GO:0004674^molecular_function^protein serine/threonine kinase activity
Aipa41536_comp3_c0_seq4	0.546812	1.99269	0.0921593	0.735227	-0.120831	-1.00146	-0.288766	-0.845818	-0.555004	-0.555004	sp|Q9M0X5|CRK25_ARATH^Q9M0X5^Q:2297-675,H:18-564^51.81%ID^E:5e-160^RecName: Full=Cysteine-rich receptor-like protein kinase 25;^Eukaryota; Viridiplantae; Streptophyta; Embryophyta; Tracheophyta; Spermatophyta; Magnoliophyta; eudicotyledons; core eudicotyledons; rosids; malvids; Brassicales; Brassicaceae; Camelineae; Arabidopsis	.	m.147989	182-526[-]	.	.	.	.	.	.
Aipa41536_comp4_c0_seq17	0.676581	-0.915473	0.519903	1.07923	1.11376	-0.332562	-1.46806	0.0195427	-0.967699	0.274777	sp|B9DHT4|ARIA_ARATH^B9DHT4^Q:1360-2,H:7-457^78.68%ID^E:0^RecName: Full=ARM REPEAT PROTEIN INTERACTING WITH ABF2;^Eukaryota; Viridiplantae; Streptophyta; Embryophyta; Tracheophyta; Spermatophyta; Magnoliophyta; eudicotyledons; core eudicotyledons; rosids; malvids; Brassicales; Brassicaceae; Camelineae; Arabidopsis	.	m.147998	2-1372[-]	sp|B9DHT4|ARIA_ARATH^B9DHT4^Q:5-457,H:7-457^78.68%ID^E:0^RecName: Full=ARM REPEAT PROTEIN INTERACTING WITH ABF2;^Eukaryota; Viridiplantae; Streptophyta; Embryophyta; Tracheophyta; Spermatophyta; Magnoliophyta; eudicotyledons; core eudicotyledons; rosids; malvids; Brassicales; Brassicaceae; Camelineae; Arabidopsis	PF13646.1^HEAT_2^HEAT repeats^171-257^E:3.5e-06`PF00514.18^Arm^Armadillo/beta-catenin-like repeat^193-226^E:2.4e-07`PF00514.18^Arm^Armadillo/beta-catenin-like repeat^229-268^E:4.2e-06`PF00514.18^Arm^Armadillo/beta-catenin-like repeat^313-352^E:2.5e-05	.	.	COG5064^Karyopherin (importin) alpha	GO:0005634^cellular_component^nucleus`GO:0005886^cellular_component^plasma membrane`GO:0010187^biological_process^negative regulation of seed germination`GO:0016567^biological_process^protein ubiquitination`GO:0009737^biological_process^response to abscisic acid stimulus`GO:0009651^biological_process^response to salt stress
Aipa41565_comp0_c0_seq1	-0.034038	1.47192	-0.848039	1.44617	0.0521766	-0.53789	0.495566	-1.06973	0.260435	-1.23656	.	.	m.148096	279-1232[-]	.	PF00097.20^zf-C3HC4^Zinc finger, C3HC4 type (RING finger)^112-151^E:5.1e-05`PF01485.16^IBR^IBR domain^196-245^E:3.2e-07`PF01485.16^IBR^IBR domain^267-313^E:2.2e-09	.	.	.	.
Aipa41570_comp2_c0_seq1	0.683383	0.767971	0.922785	0.550012	0.520183	-1.29841	-1.0172	-0.0886559	-0.418442	-0.621627	sp|P0CH33|UBQ11_ARATH^P0CH33^Q:498-1,H:46-211^100%ID^E:1e-114^RecName: Full=Polyubiquitin 11;^Eukaryota; Viridiplantae; Streptophyta; Embryophyta; Tracheophyta; Spermatophyta; Magnoliophyta; eudicotyledons; core eudicotyledons; rosids; malvids; Brassicales; Brassicaceae; Camelineae; Arabidopsis`sp|P0CH33|UBQ11_ARATH^P0CH33^Q:405-1,H:1-135^100%ID^E:2e-90^RecName: Full=Polyubiquitin 11;^Eukaryota; …	.	m.148103	1-498[-]	sp|P0CH33|UBQ11_ARATH^P0CH33^Q:1-166,H:46-211^100%ID^E:9e-115^RecName: Full=Polyubiquitin 11;^Eukaryota; Viridiplantae; Streptophyta; Embryophyta; Tracheophyta; Spermatophyta; Magnoliophyta; eudicotyledons; core eudicotyledons; rosids; malvids; Brassicales; Brassicaceae; Camelineae; Arabidopsis`sp|P0CH33|UBQ11_ARATH^P0CH33^Q:32-166,H:1-135^100%ID^E:2e-90^RecName: Full=Polyubiquitin 11;^Eukaryota;…	PF00240.18^ubiquitin^Ubiquitin family^1-29^E:9.8e-10`PF11976.3^Rad60-SLD^Ubiquitin-2 like Rad60 SUMO-like^32-102^E:8.7e-20`PF13019.1^Telomere_Sde2^Telomere stability and silencing^32-107^E:0.0021`PF00240.18^ubiquitin^Ubiquitin family^37-105^E:2.1e-34`PF13881.1^Rad60-SLD_2^Ubiquitin-2 like Rad60 SUMO-like^41-102^E:0.042`PF11976.3^Rad60-SLD^Ubiquitin-2 like Rad60 SUMO-like^108-166^E:1.1e-14`PF00240…	.	.	.	GO:0005737^cellular_component^cytoplasm`GO:0005634^cellular_component^nucleus`GO:0006511^biological_process^ubiquitin-dependent protein catabolic process
Aipa41571_comp0_c0_seq1	0.99243	1.28986	0.346664	1.03798	0.107516	-0.354033	-0.889938	-1.04937	-0.519493	-0.961615	sp|Q9SYB5|OST3B_ARATH^Q9SYB5^Q:1176-244,H:35-345^64.86%ID^E:3e-140^RecName: Full=Probable dolichyl-diphosphooligosaccharide--protein glycosyltransferase subunit 3B;^Eukaryota; Viridiplantae; Streptophyta; Embryophyta; Tracheophyta; Spermatophyta; Magnoliophyta; eudicotyledons; core eudicotyledons; rosids; malvids; Brassicales; Brassicaceae; Camelineae; Arabidopsis	.	m.148105	238-1284[-]	sp|Q9SYB5|OST3B_ARATH^Q9SYB5^Q:37-347,H:35-345^64.86%ID^E:2e-150^RecName: Full=Probable dolichyl-diphosphooligosaccharide--protein glycosyltransferase subunit 3B;^Eukaryota; Viridiplantae; Streptophyta; Embryophyta; Tracheophyta; Spermatophyta; Magnoliophyta; eudicotyledons; core eudicotyledons; rosids; malvids; Brassicales; Brassicaceae; Camelineae; Arabidopsis	PF04756.8^OST3_OST6^OST3 / OST6 family^171-323^E:2.9e-34	.	.	.	GO:0009507^cellular_component^chloroplast`GO:0005783^cellular_component^endoplasmic reticulum`GO:0005789^cellular_component^endoplasmic reticulum membrane`GO:0016021^cellular_component^integral to membrane`GO:0005886^cellular_component^plasma membrane
Aipa41593_comp0_c0_seq1	1.58041	0.516373	-0.419811	1.3634	0.242163	-0.24906	-0.418128	-0.683086	-1.0044	-0.927856	.	.	m.148197	304-1893[-]	.	.	.	.	.	.
Aipa41637_comp0_c0_seq1	0.588457	-0.25258	1.82717	0.626076	0.674442	-0.73893	-1.44293	-0.325129	-0.956579	0	sp|Q9SWG3|FAR1_ARATH^Q9SWG3^Q:3020-672,H:41-825^68.53%ID^E:0^RecName: Full=Protein FAR-RED IMPAIRED RESPONSE 1;^Eukaryota; Viridiplantae; Streptophyta; Embryophyta; Tracheophyta; Spermatophyta; Magnoliophyta; eudicotyledons; core eudicotyledons; rosids; malvids; Brassicales; Brassicaceae; Camelineae; Arabidopsis	.	m.148371	663-3089[-]	sp|Q9SWG3|FAR1_ARATH^Q9SWG3^Q:24-806,H:41-825^68.53%ID^E:0^RecName: Full=Protein FAR-RED IMPAIRED RESPONSE 1;^Eukaryota; Viridiplantae; Streptophyta; Embryophyta; Tracheophyta; Spermatophyta; Magnoliophyta; eudicotyledons; core eudicotyledons; rosids; malvids; Brassicales; Brassicaceae; Camelineae; Arabidopsis	PF03101.10^FAR1^FAR1 DNA-binding domain^48-135^E:2.4e-25`PF10551.4^MULE^MULE transposase domain^269-349^E:6.5e-23`PF00872.13^Transposase_mut^Transposase, Mutator family^275-406^E:7.8e-05`PF04434.12^SWIM^SWIM zinc finger^541-570^E:3.7e-07	.	.	.	GO:0005634^cellular_component^nucleus`GO:0046872^molecular_function^metal ion binding`GO:0003700^molecular_function^sequence-specific DNA binding transcription factor activity`GO:0008270^molecular_function^zinc ion binding`GO:0010018^biological_process^far-red light signaling pathway`GO:0042753^biological_process^positive regulation of circadian rhythm`GO:0045893^biological_process^positive regul…
Aipa41670_comp2_c0_seq12	1.23698	0.445852	0.852415	0.309142	0.967726	0.0737638	-1.50375	-0.506955	-1.35812	-0.51706	sp|Q8T9S7|PTEN_DICDI^Q8T9S7^Q:1389-943,H:80-229^36.84%ID^E:1e-23^RecName: Full=Phosphatidylinositol 3,4,5-trisphosphate 3-phosphatase and dual-specificity protein phosphatase PTEN;^Eukaryota; Amoebozoa; Mycetozoa; Dictyosteliida; Dictyostelium`sp|Q8T9S7|PTEN_DICDI^Q8T9S7^Q:1935-1672,H:6-85^54.55%ID^E:6e-22^RecName: Full=Phosphatidylinositol 3,4,5-trisphosphate 3-phosphatase and dual-specificity p…	.	m.148453	1654-2349[-]	sp|P60484|PTEN_HUMAN^P60484^Q:139-227,H:6-86^52.81%ID^E:1e-25^RecName: Full=Phosphatidylinositol 3,4,5-trisphosphate 3-phosphatase and dual-specificity protein phosphatase PTEN;^Eukaryota; Metazoa; Chordata; Craniata; Vertebrata; Euteleostomi; Mammalia; Eutheria; Euarchontoglires; Primates; Haplorrhini; Catarrhini; Hominidae; Homo	.	.	.	COG2453^Predicted protein-tyrosine phosphatase	GO:0005829^cellular_component^cytosol`GO:0009898^cellular_component^internal side of plasma membrane`GO:0035749^cellular_component^myelin sheath adaxonal region`GO:0043005^cellular_component^neuron projection`GO:0005634^cellular_component^nucleus`GO:0016605^cellular_component^PML body`GO:0043220^cellular_component^Schmidt-Lanterman incisure`GO:0051717^molecular_function^inositol-1,3,4,5-tetrakisp…
Aipa41670_comp2_c0_seq4	1.55397	0.650689	0.613899	0.480467	0.843425	-0.44807	-1.34695	-0.779729	-0.821461	-0.746234	sp|Q8T9S7|PTEN_DICDI^Q8T9S7^Q:1440-943,H:63-229^40.83%ID^E:6e-35^RecName: Full=Phosphatidylinositol 3,4,5-trisphosphate 3-phosphatase and dual-specificity protein phosphatase PTEN;^Eukaryota; Amoebozoa; Mycetozoa; Dictyosteliida; Dictyostelium	.	m.148445	196-1440[-]	sp|Q8T9S7|PTEN_DICDI^Q8T9S7^Q:1-166,H:63-229^40.83%ID^E:1e-35^RecName: Full=Phosphatidylinositol 3,4,5-trisphosphate 3-phosphatase and dual-specificity protein phosphatase PTEN;^Eukaryota; Amoebozoa; Mycetozoa; Dictyosteliida; Dictyostelium	PF10409.4^PTEN_C2^C2 domain of PTEN tumour-suppressor protein^129-254^E:2.4e-12	.	.	COG2453^Predicted protein-tyrosine phosphatase	GO:0051285^cellular_component^cell cortex of cell tip`GO:0005886^cellular_component^plasma membrane`GO:0031254^cellular_component^trailing edge`GO:0008289^molecular_function^lipid binding`GO:0016314^molecular_function^phosphatidylinositol-3,4,5-trisphosphate 3-phosphatase activity`GO:0004725^molecular_function^protein tyrosine phosphatase activity`GO:0007015^biological_process^actin filament orga…
Aipa41675_comp0_c0_seq1	0.368606	0.936554	0.26643	0.305758	1.51877	-0.975111	-0.333519	-0.620385	-0.756106	-0.710994	sp|Q9C6D2|MTK_ARATH^Q9C6D2^Q:1585-338,H:1-418^76.32%ID^E:0^RecName: Full=Methylthioribose kinase;^Eukaryota; Viridiplantae; Streptophyta; Embryophyta; Tracheophyta; Spermatophyta; Magnoliophyta; eudicotyledons; core eudicotyledons; rosids; malvids; Brassicales; Brassicaceae; Camelineae; Arabidopsis	.	m.148465	326-1585[-]	sp|Q9C6D2|MTK_ARATH^Q9C6D2^Q:1-416,H:1-418^76.32%ID^E:0^RecName: Full=Methylthioribose kinase;^Eukaryota; Viridiplantae; Streptophyta; Embryophyta; Tracheophyta; Spermatophyta; Magnoliophyta; eudicotyledons; core eudicotyledons; rosids; malvids; Brassicales; Brassicaceae; Camelineae; Arabidopsis	PF01636.18^APH^Phosphotransferase enzyme family^37-290^E:1.1e-17`PF04655.9^APH_6_hur^Aminoglycoside/hydroxyurea antibiotic resistance kinase^175-272^E:9.6e-05	.	.	COG4857^Predicted kinase	GO:0005829^cellular_component^cytosol`GO:0005524^molecular_function^ATP binding`GO:0046522^molecular_function^S-methyl-5-thioribose kinase activity`GO:0071369^biological_process^cellular response to ethylene stimulus`GO:0071281^biological_process^cellular response to iron ion`GO:0071732^biological_process^cellular response to nitric oxide`GO:0019509^biological_process^L-methionine salvage from me…
Aipa41685_comp0_c0_seq1	0.798935	-1.09586	-1.16984	1.62219	0.918322	-0.326078	-0.681307	-0.343657	0.0760263	0.201272	sp|Q94C77|RPKL_ARATH^Q94C77^Q:2634-493,H:30-729^50%ID^E:0^RecName: Full=Receptor protein kinase-like protein At4g34220;^Eukaryota; Viridiplantae; Streptophyta; Embryophyta; Tracheophyta; Spermatophyta; Magnoliophyta; eudicotyledons; core eudicotyledons; rosids; malvids; Brassicales; Brassicaceae; Camelineae; Arabidopsis	.	m.148476	538-2739[-]	sp|Q94C77|RPKL_ARATH^Q94C77^Q:3-727,H:1-709^50.79%ID^E:0^RecName: Full=Receptor protein kinase-like protein At4g34220;^Eukaryota; Viridiplantae; Streptophyta; Embryophyta; Tracheophyta; Spermatophyta; Magnoliophyta; eudicotyledons; core eudicotyledons; rosids; malvids; Brassicales; Brassicaceae; Camelineae; Arabidopsis	PF08263.7^LRRNT_2^Leucine rich repeat N-terminal domain^34-73^E:2.4e-10`PF13504.1^LRR_7^Leucine rich repeat^110-126^E:25`PF00560.28^LRR_1^Leucine Rich Repeat^111-131^E:0.089`PF13855.1^LRR_8^Leucine rich repeat^111-168^E:1e-06`PF13504.1^LRR_7^Leucine rich repeat^134-143^E:76`PF13516.1^LRR_6^Leucine Rich repeat^156-174^E:0.66`PF13504.1^LRR_7^Leucine rich repeat^157-170^E:20`PF00560.28^LRR_1^Leucine…	.	.	COG0515^Serine/threonine protein kinase	GO:0016021^cellular_component^integral to membrane`GO:0005524^molecular_function^ATP binding`GO:0004672^molecular_function^protein kinase activity
Aipa41734_comp0_c0_seq2	0.788376	1.55132	0.77566	0.655567	0.459886	-0.936019	-0.416794	-1.09285	-0.645677	-1.13947	sp|Q94G17|TATC_PEA^Q94G17^Q:1323-235,H:7-353^76.31%ID^E:1e-158^RecName: Full=Sec-independent protein translocase protein TATC, chloroplastic;^Eukaryota; Viridiplantae; Streptophyta; Embryophyta; Tracheophyta; Spermatophyta; Magnoliophyta; eudicotyledons; core eudicotyledons; rosids; fabids; Fabales; Fabaceae; Papilionoideae; Fabeae; Pisum	.	m.148699	232-1383[-]	sp|Q94G17|TATC_PEA^Q94G17^Q:21-383,H:7-353^76.31%ID^E:2e-174^RecName: Full=Sec-independent protein translocase protein TATC, chloroplastic;^Eukaryota; Viridiplantae; Streptophyta; Embryophyta; Tracheophyta; Spermatophyta; Magnoliophyta; eudicotyledons; core eudicotyledons; rosids; fabids; Fabales; Fabaceae; Papilionoideae; Fabeae; Pisum	PF00902.13^TatC^Sec-independent protein translocase protein (TatC)^158-366^E:2.3e-63	.	.	.	GO:0009535^cellular_component^chloroplast thylakoid membrane`GO:0016021^cellular_component^integral to membrane`GO:0033281^cellular_component^TAT protein transport complex`GO:0045038^biological_process^protein import into chloroplast thylakoid membrane`GO:0043953^biological_process^protein transport by the Tat complex
Aipa41765_comp0_c0_seq1	1.2588	0.0635616	0.000230296	1.08953	1.51097	-0.941679	-1.01307	-0.618113	-0.796592	-0.553631	sp|Q9C9N5|Y1668_ARATH^Q9C9N5^Q:2533-461,H:18-684^47.7%ID^E:0^RecName: Full=Probable inactive leucine-rich repeat receptor-like protein kinase At1g66830;^Eukaryota; Viridiplantae; Streptophyta; Embryophyta; Tracheophyta; Spermatophyta; Magnoliophyta; eudicotyledons; core eudicotyledons; rosids; malvids; Brassicales; Brassicaceae; Camelineae; Arabidopsis	.	m.148767	2435-2875[+]	.	.	.	.	.	.
Aipa41789_comp0_c0_seq1	1.36927	0.01748	1.17245	0.515983	0.943272	-0.847455	-1.46379	-0.350247	-0.826738	-0.530226	sp|Q3ECH2|Y1670_ARATH^Q3ECH2^Q:1910-141,H:247-852^40.06%ID^E:3e-124^RecName: Full=Probable receptor-like protein kinase At1g67000;^Eukaryota; Viridiplantae; Streptophyta; Embryophyta; Tracheophyta; Spermatophyta; Magnoliophyta; eudicotyledons; core eudicotyledons; rosids; malvids; Brassicales; Brassicaceae; Camelineae; Arabidopsis	.	m.148796	111-2003[-]	sp|Q3ECH2|Y1670_ARATH^Q3ECH2^Q:32-621,H:247-852^40.54%ID^E:5e-133^RecName: Full=Probable receptor-like protein kinase At1g67000;^Eukaryota; Viridiplantae; Streptophyta; Embryophyta; Tracheophyta; Spermatophyta; Magnoliophyta; eudicotyledons; core eudicotyledons; rosids; malvids; Brassicales; Brassicaceae; Camelineae; Arabidopsis	PF13947.1^GUB_WAK_bind^Wall-associated receptor kinase galacturonan-binding^39-147^E:9.8e-10`PF14380.1^WAK_assoc^Wall-associated receptor kinase C-terminal^185-254^E:1.5e-12`PF07714.12^Pkinase_Tyr^Protein tyrosine kinase^336-608^E:1.8e-45`PF00069.20^Pkinase^Protein kinase domain^338-606^E:2.8e-44	.	.	COG0515^Serine/threonine protein kinase	GO:0016021^cellular_component^integral to membrane`GO:0005886^cellular_component^plasma membrane`GO:0005524^molecular_function^ATP binding`GO:0004674^molecular_function^protein serine/threonine kinase activity
Aipa41796_comp0_c0_seq3	1.0186	0.284761	0.37964	0.939675	1.56184	-0.457474	-1.16486	-1.29962	-0.839087	-0.423469	.	.	m.148833	578-2050[-]	.	PF00753.22^Lactamase_B^Metallo-beta-lactamase superfamily^262-373^E:4.3e-08	.	.	.	.
Aipa42425_comp2_c0_seq1	0.135166	0.0103703	0.448033	0.963034	0.674774	0.664228	-0.57318	0.479672	-1.9266	-0.875502	sp|Q9ZVX5|PP156_ARATH^Q9ZVX5^Q:2150-642,H:150-651^55.05%ID^E:0^RecName: Full=Pentatricopeptide repeat-containing protein At2g16880;^Eukaryota; Viridiplantae; Streptophyta; Embryophyta; Tracheophyta; Spermatophyta; Magnoliophyta; eudicotyledons; core eudicotyledons; rosids; malvids; Brassicales; Brassicaceae; Camelineae; Arabidopsis`sp|Q9ZVX5|PP156_ARATH^Q9ZVX5^Q:2150-570,H:72-542^29.43%ID^E:6e-50…	.	m.150389	564-2150[-]	sp|Q9ZVX5|PP156_ARATH^Q9ZVX5^Q:1-503,H:150-651^55.05%ID^E:0^RecName: Full=Pentatricopeptide repeat-containing protein At2g16880;^Eukaryota; Viridiplantae; Streptophyta; Embryophyta; Tracheophyta; Spermatophyta; Magnoliophyta; eudicotyledons; core eudicotyledons; rosids; malvids; Brassicales; Brassicaceae; Camelineae; Arabidopsis`sp|Q9ZVX5|PP156_ARATH^Q9ZVX5^Q:1-527,H:72-542^29.43%ID^E:4e-51^RecNa…	PF12854.2^PPR_1^PPR repeat^52-83^E:2.2e-09`PF13041.1^PPR_2^PPR repeat family^55-104^E:1.6e-13`PF01535.15^PPR^PPR repeat^59-85^E:0.0077`PF12854.2^PPR_1^PPR repeat^88-119^E:1.3e-09`PF13041.1^PPR_2^PPR repeat family^93-139^E:7.9e-16`PF01535.15^PPR^PPR repeat^93-123^E:1.6e-07`PF13812.1^PPR_3^Pentatricopeptide repeat domain^94-125^E:0.00027`PF12854.2^PPR_1^PPR repeat^122-154^E:3.2e-09`PF13041.1^PPR_2^…	.	.	.	.
Aipa42506_comp2_c0_seq1	-0.498986	2.38234	-0.436949	0.80484	-0.476536	-0.518422	-0.0210017	-0.493903	-0.232781	-0.508602	sp|P42088|LEC_LEUMI^P42088^Q:701-3,H:1-231^47.06%ID^E:4e-67^RecName: Full=Lectin;^Eukaryota; Viridiplantae; Streptophyta; Embryophyta; Tracheophyta; Spermatophyta; Magnoliophyta; eudicotyledons; core eudicotyledons; rosids; fabids; Fabales; Fabaceae; Papilionoideae; Sophoreae; Leucomphalos	.	m.150563	3-743[-]	sp|P42088|LEC_LEUMI^P42088^Q:15-247,H:1-231^47.06%ID^E:4e-67^RecName: Full=Lectin;^Eukaryota; Viridiplantae; Streptophyta; Embryophyta; Tracheophyta; Spermatophyta; Magnoliophyta; eudicotyledons; core eudicotyledons; rosids; fabids; Fabales; Fabaceae; Papilionoideae; Sophoreae; Leucomphalos	PF00139.14^Lectin_legB^Legume lectin domain^18-247^E:1.5e-60`PF03388.8^Lectin_leg-like^Legume-like lectin family^84-243^E:0.00017	.	.	.	GO:0030246^molecular_function^carbohydrate binding`GO:0046872^molecular_function^metal ion binding
Aipa42709_comp0_c0_seq1	1.77416	0.323045	0.387196	0.551802	0.633856	-0.427875	-1.42446	-0.496502	-1.1594	-0.161821	sp|Q9ZWM9|RAV1_ARATH^Q9ZWM9^Q:1738-725,H:50-343^58.02%ID^E:4e-115^RecName: Full=AP2/ERF and B3 domain-containing transcription factor RAV1;^Eukaryota; Viridiplantae; Streptophyta; Embryophyta; Tracheophyta; Spermatophyta; Magnoliophyta; eudicotyledons; core eudicotyledons; rosids; malvids; Brassicales; Brassicaceae; Camelineae; Arabidopsis	.	m.150842	719-1873[-]	sp|Q9ZWM9|RAV1_ARATH^Q9ZWM9^Q:5-383,H:3-343^53.57%ID^E:8e-125^RecName: Full=AP2/ERF and B3 domain-containing transcription factor RAV1;^Eukaryota; Viridiplantae; Streptophyta; Embryophyta; Tracheophyta; Spermatophyta; Magnoliophyta; eudicotyledons; core eudicotyledons; rosids; malvids; Brassicales; Brassicaceae; Camelineae; Arabidopsis	PF00847.15^AP2^AP2 domain^56-104^E:8.2e-11`PF02362.16^B3^B3 DNA binding domain^196-296^E:8.5e-28	.	.	.	GO:0005634^cellular_component^nucleus`GO:0003677^molecular_function^DNA binding`GO:0003700^molecular_function^sequence-specific DNA binding transcription factor activity`GO:0009873^biological_process^ethylene mediated signaling pathway`GO:0048527^biological_process^lateral root development`GO:0048366^biological_process^leaf development`GO:0009910^biological_process^negative regulation of flower d…
Aipa42733_comp0_c0_seq2	0.932757	-0.946574	0.101726	0.964796	1.31523	0.421122	-1.76659	-0.863471	-0.505026	0.346029	.	.	m.150863	219-2255[-]	.	PF13961.1^DUF4219^Domain of unknown function (DUF4219)^14-40^E:5.4e-09`PF12796.2^Ank_2^Ankyrin repeats (3 copies)^120-209^E:1.2e-09`PF13637.1^Ank_4^Ankyrin repeats (many copies)^153-206^E:1.9e-05`PF13962.1^PGG^Domain of unknown function^510-624^E:9.6e-24	.	.	.	.
Aipa42774_comp0_c0_seq1	2.2728	-0.432011	-0.682018	0.979078	-0.170162	0.183268	-0.602542	-0.65307	-0.627806	-0.267533	sp|O80920|PYL4_ARATH^O80920^Q:587-60,H:30-203^69.89%ID^E:5e-69^RecName: Full=Abscisic acid receptor PYL4;^Eukaryota; Viridiplantae; Streptophyta; Embryophyta; Tracheophyta; Spermatophyta; Magnoliophyta; eudicotyledons; core eudicotyledons; rosids; malvids; Brassicales; Brassicaceae; Camelineae; Arabidopsis	.	.	.	.	.	.	.	.	GO:0005737^cellular_component^cytoplasm`GO:0005634^cellular_component^nucleus`GO:0010427^molecular_function^abscisic acid binding`GO:0042803^molecular_function^protein homodimerization activity`GO:0004872^molecular_function^receptor activity`GO:0009738^biological_process^abscisic acid mediated signaling pathway	.
Aipa43612_comp2_c0_seq3	1.59569	0.38845	1.15728	-0.0408483	0.311696	0.179004	-1.15052	-0.820089	-0.837001	-0.783664	sp|Q945S8|ASHH3_ARATH^Q945S8^Q:793-98,H:1-234^75.21%ID^E:1e-104^RecName: Full=Histone-lysine N-methyltransferase ASHH3;^Eukaryota; Viridiplantae; Streptophyta; Embryophyta; Tracheophyta; Spermatophyta; Magnoliophyta; eudicotyledons; core eudicotyledons; rosids; malvids; Brassicales; Brassicaceae; Camelineae; Arabidopsis	.	m.151799	77-793[-]	sp|Q945S8|ASHH3_ARATH^Q945S8^Q:1-232,H:1-234^75.21%ID^E:5e-111^RecName: Full=Histone-lysine N-methyltransferase ASHH3;^Eukaryota; Viridiplantae; Streptophyta; Embryophyta; Tracheophyta; Spermatophyta; Magnoliophyta; eudicotyledons; core eudicotyledons; rosids; malvids; Brassicales; Brassicaceae; Camelineae; Arabidopsis	PF00856.23^SET^SET domain^125-231^E:1.3e-26	.	.	COG2940^Proteins containing SET domain	GO:0000775^cellular_component^chromosome, centromeric region`GO:0005783^cellular_component^endoplasmic reticulum`GO:0005634^cellular_component^nucleus`GO:0009506^cellular_component^plasmodesma`GO:0018024^molecular_function^histone-lysine N-methyltransferase activity`GO:0016279^molecular_function^protein-lysine N-methyltransferase activity`GO:0034968^biological_process^histone lysine methylation
Aipa43612_comp2_c0_seq6	1.32077	0.191853	0.285401	0.56446	0.469326	0.453471	-1.27162	-0.150628	-1.45237	-0.410661	sp|Q945S8|ASHH3_ARATH^Q945S8^Q:1291-251,H:1-363^68.04%ID^E:1e-151^RecName: Full=Histone-lysine N-methyltransferase ASHH3;^Eukaryota; Viridiplantae; Streptophyta; Embryophyta; Tracheophyta; Spermatophyta; Magnoliophyta; eudicotyledons; core eudicotyledons; rosids; malvids; Brassicales; Brassicaceae; Camelineae; Arabidopsis	.	m.151801	242-1291[-]	sp|Q945S8|ASHH3_ARATH^Q945S8^Q:1-347,H:1-363^68.04%ID^E:8e-159^RecName: Full=Histone-lysine N-methyltransferase ASHH3;^Eukaryota; Viridiplantae; Streptophyta; Embryophyta; Tracheophyta; Spermatophyta; Magnoliophyta; eudicotyledons; core eudicotyledons; rosids; malvids; Brassicales; Brassicaceae; Camelineae; Arabidopsis	PF00856.23^SET^SET domain^125-231^E:2.8e-26	.	.	COG2940^Proteins containing SET domain	GO:0000775^cellular_component^chromosome, centromeric region`GO:0005783^cellular_component^endoplasmic reticulum`GO:0005634^cellular_component^nucleus`GO:0009506^cellular_component^plasmodesma`GO:0018024^molecular_function^histone-lysine N-methyltransferase activity`GO:0016279^molecular_function^protein-lysine N-methyltransferase activity`GO:0034968^biological_process^histone lysine methylation
Aipa43953_comp0_c0_seq1	2.0004	-0.782216	0.182214	0.398289	0.485245	0.531359	-1.12214	-0.653098	-0.869173	-0.170883	sp|Q8YV57|Y2124_NOSS1^Q8YV57^Q:710-42,H:1071-1273^31.42%ID^E:2e-20^RecName: Full=Uncharacterized WD repeat-containing protein all2124;^Bacteria; Cyanobacteria; Nostocales; Nostocaceae; Nostoc	.	m.152750	18-1310[-]	sp|Q8YV57|Y2124_NOSS1^Q8YV57^Q:201-423,H:1071-1273^31.42%ID^E:1e-20^RecName: Full=Uncharacterized WD repeat-containing protein all2124;^Bacteria; Cyanobacteria; Nostocales; Nostocaceae; Nostoc	PF00400.27^WD40^WD domain, G-beta repeat^90-161^E:0.11`PF00400.27^WD40^WD domain, G-beta repeat^195-229^E:1.4e-05`PF00400.27^WD40^WD domain, G-beta repeat^236-270^E:3e-07`PF00400.27^WD40^WD domain, G-beta repeat^282-317^E:7.8e-07`PF00400.27^WD40^WD domain, G-beta repeat^330-361^E:1.7e-06`PF00400.27^WD40^WD domain, G-beta repeat^369-417^E:0.0046	.	.	COG2319^FOG: WD40 repeat	GO:0004197^molecular_function^cysteine-type endopeptidase activity`GO:0006508^biological_process^proteolysis
Aipa44053_comp3_c0_seq11	2.28161	-0.587057	0.128444	-0.0301123	0.390927	0.589455	-1.2386	-0.557744	-0.74961	-0.227308	sp|P29620|CDKD1_ORYSJ^P29620^Q:199-1215,H:13-353^83.63%ID^E:0^RecName: Full=Cyclin-dependent kinase D-1;^Eukaryota; Viridiplantae; Streptophyta; Embryophyta; Tracheophyta; Spermatophyta; Magnoliophyta; Liliopsida; Poales; Poaceae; BEP clade; Ehrhartoideae; Oryzeae; Oryza	.	m.152992	1918-3399[-]	sp|Q9SIA5|DTX1_ARATH^Q9SIA5^Q:20-485,H:3-468^45.92%ID^E:2e-138^RecName: Full=MATE efflux family protein DTX1;^Eukaryota; Viridiplantae; Streptophyta; Embryophyta; Tracheophyta; Spermatophyta; Magnoliophyta; eudicotyledons; core eudicotyledons; rosids; malvids; Brassicales; Brassicaceae; Camelineae; Arabidopsis	PF01554.13^MatE^MatE^54-213^E:1.9e-29`PF01554.13^MatE^MatE^275-437^E:1.5e-34	.	.	COG0534^Na+-driven multidrug efflux pump	GO:0016021^cellular_component^integral to membrane`GO:0005886^cellular_component^plasma membrane`GO:0015297^molecular_function^antiporter activity`GO:0015238^molecular_function^drug transmembrane transporter activity`GO:0015691^biological_process^cadmium ion transport`GO:0051238^biological_process^sequestering of metal ion
Aipa46010_comp2_c0_seq1	0.970897	0.312702	1.20711	1.08467	1.13485	-0.952189	-1.02812	-0.779823	-1.05361	-0.896485	.	.	m.156916	611-4078[-]	.	.	.	.	.	.
Aipa46020_comp0_c0_seq1	-0.0650449	1.45166	1.28113	0.280553	0.706137	-1.00223	-0.298965	-0.647581	-0.605325	-1.10033	.	.	m.156933	188-1654[-]	.	PF12697.2^Abhydrolase_6^Alpha/beta hydrolase family^210-465^E:7.5e-27`PF12695.2^Abhydrolase_5^Alpha/beta hydrolase family^210-464^E:3.9e-12`PF00561.15^Abhydrolase_1^alpha/beta hydrolase fold^239-467^E:5.4e-18`PF06821.8^Ser_hydrolase^Serine hydrolase^262-317^E:6.4e-06	.	.	.	.
Aipa46033_comp0_c0_seq1	-0.180223	1.64048	1.21544	0.390255	0.0150253	-0.782036	0.473014	-0.926664	-0.639015	-1.20628	.	.	m.156954	147-704[-]	.	PF00403.21^HMA^Heavy-metal-associated domain^58-112^E:8.5e-12	.	.	.	.
Aipa46046_comp1_c0_seq16	0.978407	0.520258	0.894061	0.999493	1.29758	-0.800515	-1.24045	-0.90978	-0.807224	-0.931825	sp|Q84W55|IP5P4_ARATH^Q84W55^Q:3591-382,H:45-1101^61.23%ID^E:0^RecName: Full=Type II inositol 1,4,5-trisphosphate 5-phosphatase FRA3;^Eukaryota; Viridiplantae; Streptophyta; Embryophyta; Tracheophyta; Spermatophyta; Magnoliophyta; eudicotyledons; core eudicotyledons; rosids; malvids; Brassicales; Brassicaceae; Camelineae; Arabidopsis	.	m.157019	379-3714[-]	sp|Q84W55|IP5P4_ARATH^Q84W55^Q:42-1111,H:45-1101^61.69%ID^E:0^RecName: Full=Type II inositol 1,4,5-trisphosphate 5-phosphatase FRA3;^Eukaryota; Viridiplantae; Streptophyta; Embryophyta; Tracheophyta; Spermatophyta; Magnoliophyta; eudicotyledons; core eudicotyledons; rosids; malvids; Brassicales; Brassicaceae; Camelineae; Arabidopsis	PF03372.18^Exo_endo_phos^Endonuclease/Exonuclease/phosphatase family^559-885^E:3.9e-33	.	.	COG5411^Phosphatidylinositol 5-phosphate phosphatase	GO:0046872^molecular_function^metal ion binding`GO:0004439^molecular_function^phosphatidylinositol-4,5-bisphosphate 5-phosphatase activity`GO:0046854^biological_process^phosphatidylinositol phosphorylation
Aipa46379_comp1_c0_seq1	0.113001	1.37805	0.817505	0.988217	0.221288	-0.457737	-0.883242	-0.135423	-1.21447	-0.827187	.	.	m.157416	3-839[-]	.	.	.	.	.	.
Aipa46516_comp0_c0_seq1	1.75681	-0.452173	0.501828	-0.357884	1.11573	0.150614	-1.12825	-0.490053	-0.855678	-0.24095	sp|Q94KL7|SILD_FORIN^Q94KL7^Q:1019-237,H:14-275^67.56%ID^E:9e-116^.^.	.	.	.	.	.	.	.	.	.	.
Aipa47001_comp1_c0_seq2	0.76018	0.313353	-0.106784	1.47412	1.65818	-0.675995	-1.0042	-0.956745	-0.768721	-0.693393	sp|P93400|PLDA1_TOBAC^P93400^Q:1724-3,H:5-595^45.7%ID^E:1e-159^RecName: Full=Phospholipase D alpha 1;^Eukaryota; Viridiplantae; Streptophyta; Embryophyta; Tracheophyta; Spermatophyta; Magnoliophyta; eudicotyledons; core eudicotyledons; asterids; lamiids; Solanales; Solanaceae; Nicotianoideae; Nicotianeae; Nicotiana	.	m.158417	3-1772[-]	sp|P93400|PLDA1_TOBAC^P93400^Q:17-590,H:5-595^45.7%ID^E:1e-159^RecName: Full=Phospholipase D alpha 1;^Eukaryota; Viridiplantae; Streptophyta; Embryophyta; Tracheophyta; Spermatophyta; Magnoliophyta; eudicotyledons; core eudicotyledons; asterids; lamiids; Solanales; Solanaceae; Nicotianoideae; Nicotianeae; Nicotiana	PF00614.17^PLDc^Phospholipase D Active site motif^324-360^E:6e-08	.	.	.	GO:0016020^cellular_component^membrane`GO:0005509^molecular_function^calcium ion binding`GO:0070290^molecular_function^NAPE-specific phospholipase D activity`GO:0004630^molecular_function^phospholipase D activity`GO:0016042^biological_process^lipid catabolic process`GO:0046470^biological_process^phosphatidylcholine metabolic process
Aipa47193_comp1_c0_seq2	0.613297	0.983806	1.74336	-0.0705088	0.434107	-0.527981	-0.30325	-0.776055	-0.897346	-1.19943	.	.	m.158960	226-528[-]	.	PF06747.8^CHCH^CHCH domain^52-84^E:3.7e-06	.	.	.	.
Aipa47326_comp0_c0_seq16	0.160128	-0.418989	-1.03838	1.12133	1.89857	-0.116368	-0.900134	-0.635613	-0.84244	0.771901	sp|O23661|ARFC_ARATH^O23661^Q:2350-959,H:52-487^59.32%ID^E:1e-176^RecName: Full=Auxin response factor 3;^Eukaryota; Viridiplantae; Streptophyta; Embryophyta; Tracheophyta; Spermatophyta; Magnoliophyta; eudicotyledons; core eudicotyledons; rosids; malvids; Brassicales; Brassicaceae; Camelineae; Arabidopsis	.	m.159230	398-2512[-]	sp|O23661|ARFC_ARATH^O23661^Q:1-518,H:1-487^56.82%ID^E:0^RecName: Full=Auxin response factor 3;^Eukaryota; Viridiplantae; Streptophyta; Embryophyta; Tracheophyta; Spermatophyta; Magnoliophyta; eudicotyledons; core eudicotyledons; rosids; malvids; Brassicales; Brassicaceae; Camelineae; Arabidopsis	PF02362.16^B3^B3 DNA binding domain^162-263^E:9.2e-23`PF06507.8^Auxin_resp^Auxin response factor^288-369^E:9.5e-34	.	.	.	GO:0005634^cellular_component^nucleus`GO:0003677^molecular_function^DNA binding`GO:0003700^molecular_function^sequence-specific DNA binding transcription factor activity`GO:0010158^biological_process^abaxial cell fate specification`GO:0009734^biological_process^auxin mediated signaling pathway`GO:0009850^biological_process^auxin metabolic process`GO:0009733^biological_process^response to auxin st…
Aipa47697_comp0_c0_seq2	1.10532	-0.18487	0.665377	1.02888	1.04136	-0.89783	-0.865068	-0.473486	-0.797984	-0.621694	sp|P58223|Y4837_ARATH^P58223^Q:2090-330,H:38-606^26.38%ID^E:2e-35^RecName: Full=KH domain-containing protein At4g18375;^Eukaryota; Viridiplantae; Streptophyta; Embryophyta; Tracheophyta; Spermatophyta; Magnoliophyta; eudicotyledons; core eudicotyledons; rosids; malvids; Brassicales; Brassicaceae; Camelineae; Arabidopsis	.	m.160053	312-2294[-]	sp|P58223|Y4837_ARATH^P58223^Q:69-655,H:38-606^26.53%ID^E:1e-44^RecName: Full=KH domain-containing protein At4g18375;^Eukaryota; Viridiplantae; Streptophyta; Embryophyta; Tracheophyta; Spermatophyta; Magnoliophyta; eudicotyledons; core eudicotyledons; rosids; malvids; Brassicales; Brassicaceae; Camelineae; Arabidopsis	PF00013.24^KH_1^KH domain^69-118^E:5.5e-10`PF13014.1^KH_3^KH domain^77-117^E:1.5e-09`PF00013.24^KH_1^KH domain^183-247^E:4.5e-10`PF13014.1^KH_3^KH domain^190-237^E:4.1e-07`PF00013.24^KH_1^KH domain^425-487^E:5.5e-05`PF00013.24^KH_1^KH domain^586-647^E:4.6e-08	.	.	.	GO:0005634^cellular_component^nucleus`GO:0003723^molecular_function^RNA binding
Aipa48285_comp0_c0_seq1	1.32498	-0.0421324	0.6245	0.32344	1.28954	-0.628721	-1.34712	-0.924604	-0.505669	-0.114212	sp|Q9FVC1|SVP_ARATH^Q9FVC1^Q:1015-290,H:1-240^45.71%ID^E:1e-48^RecName: Full=MADS-box protein SVP;^Eukaryota; Viridiplantae; Streptophyta; Embryophyta; Tracheophyta; Spermatophyta; Magnoliophyta; eudicotyledons; core eudicotyledons; rosids; malvids; Brassicales; Brassicaceae; Camelineae; Arabidopsis	.	m.161368	287-1015[-]	sp|Q9FVC1|SVP_ARATH^Q9FVC1^Q:1-240,H:1-238^47.13%ID^E:4e-61^RecName: Full=MADS-box protein SVP;^Eukaryota; Viridiplantae; Streptophyta; Embryophyta; Tracheophyta; Spermatophyta; Magnoliophyta; eudicotyledons; core eudicotyledons; rosids; malvids; Brassicales; Brassicaceae; Camelineae; Arabidopsis	PF00319.13^SRF-TF^SRF-type transcription factor (DNA-binding and dimerisation domain)^9-59^E:1.2e-23`PF01486.12^K-box^K-box region^86-171^E:8.4e-13	.	.	COG5068^Regulator of arginine metabolism and related MADS box-containing transcription factors	GO:0005634^cellular_component^nucleus`GO:0003677^molecular_function^DNA binding`GO:0003700^molecular_function^sequence-specific DNA binding transcription factor activity`GO:0000900^molecular_function^translation repressor activity, nucleic acid binding`GO:0010582^biological_process^floral meristem determinacy`GO:0048438^biological_process^floral whorl development`GO:0010076^biological_process^mai…
Aipa48455_comp0_c0_seq1	1.9835	-0.873253	-0.0401784	-0.0315564	0.973191	0.575622	-1.19686	-0.468978	-1.00795	0.0864688	sp|B9DFU2|MAX1_ARATH^B9DFU2^Q:3681-2140,H:9-513^63.25%ID^E:0^.^.	.	m.161783	2104-3690[-]	sp|B9DFU2|MAX1_ARATH^B9DFU2^Q:4-525,H:9-521^63.24%ID^E:0^.^.	PF00067.17^p450^Cytochrome P450^45-512^E:1.3e-92	.	.	.	.
Aipa49476_comp0_c0_seq1	0.699402	1.10937	0.350931	0.576412	1.12372	-0.856419	-0.866669	-0.837971	-0.436204	-0.862569	sp|Q4KLQ5|WDR76_XENLA^Q4KLQ5^Q:1762-383,H:113-578^30.13%ID^E:1e-46^RecName: Full=WD repeat-containing protein 76;^Eukaryota; Metazoa; Chordata; Craniata; Vertebrata; Euteleostomi; Amphibia; Batrachia; Anura; Pipoidea; Pipidae; Xenopodinae; Xenopus; Xenopus	.	m.163619	371-1870[-]	sp|Q4KLQ5|WDR76_XENLA^Q4KLQ5^Q:37-496,H:113-578^30.13%ID^E:1e-52^RecName: Full=WD repeat-containing protein 76;^Eukaryota; Metazoa; Chordata; Craniata; Vertebrata; Euteleostomi; Amphibia; Batrachia; Anura; Pipoidea; Pipidae; Xenopodinae; Xenopus; Xenopus	PF00400.27^WD40^WD domain, G-beta repeat^320-359^E:0.0002`PF00400.27^WD40^WD domain, G-beta repeat^375-405^E:0.0001	.	.	.	.
Aipa49767_comp0_c0_seq3	0.877301	-1.02522	-0.56316	1.82934	0.789695	0.501293	-0.962427	-0.638362	-0.422835	-0.385622	sp|Q9LTS3|CKX3_ARATH^Q9LTS3^Q:1586-120,H:36-517^51.42%ID^E:3e-175^RecName: Full=Cytokinin dehydrogenase 3;^Eukaryota; Viridiplantae; Streptophyta; Embryophyta; Tracheophyta; Spermatophyta; Magnoliophyta; eudicotyledons; core eudicotyledons; rosids; malvids; Brassicales; Brassicaceae; Camelineae; Arabidopsis	.	m.164495	114-1661[-]	sp|Q9LTS3|CKX3_ARATH^Q9LTS3^Q:26-514,H:36-517^51.72%ID^E:4e-178^RecName: Full=Cytokinin dehydrogenase 3;^Eukaryota; Viridiplantae; Streptophyta; Embryophyta; Tracheophyta; Spermatophyta; Magnoliophyta; eudicotyledons; core eudicotyledons; rosids; malvids; Brassicales; Brassicaceae; Camelineae; Arabidopsis	PF01565.18^FAD_binding_4^FAD binding domain^61-207^E:5.5e-19`PF09265.5^Cytokin-bind^Cytokinin dehydrogenase 1, FAD and cytokinin binding^239-514^E:6.4e-101`PF02913.14^FAD-oxidase_C^FAD linked oxidases, C-terminal domain^481-510^E:0.0031	.	.	COG0277^FAD/FMN-containing dehydrogenases	GO:0005783^cellular_component^endoplasmic reticulum`GO:0005773^cellular_component^vacuole`GO:0019139^molecular_function^cytokinin dehydrogenase activity`GO:0050660^molecular_function^flavin adenine dinucleotide binding`GO:0008131^molecular_function^primary amine oxidase activity`GO:0008762^molecular_function^UDP-N-acetylmuramate dehydrogenase activity`GO:0009823^biological_process^cytokinin catab…
Aipa50615_comp1_c0_seq1	-0.366108	0.781375	0.574703	1.30806	1.06448	-1.40727	-0.259262	-0.824945	0.340215	-1.21125	sp|Q40170|AGL8_SOLLC^Q40170^Q:1135-635,H:1-166^80.84%ID^E:1e-89^RecName: Full=Agamous-like MADS-box protein AGL8 homolog;^Eukaryota; Viridiplantae; Streptophyta; Embryophyta; Tracheophyta; Spermatophyta; Magnoliophyta; eudicotyledons; core eudicotyledons; asterids; lamiids; Solanales; Solanaceae; Solanoideae; Solaneae; Solanum; Lycopersicon	.	m.165666	353-1135[-]	sp|Q38876|AGL8_ARATH^Q38876^Q:1-257,H:1-238^63.95%ID^E:2e-107^RecName: Full=Agamous-like MADS-box protein AGL8;^Eukaryota; Viridiplantae; Streptophyta; Embryophyta; Tracheophyta; Spermatophyta; Magnoliophyta; eudicotyledons; core eudicotyledons; rosids; malvids; Brassicales; Brassicaceae; Camelineae; Arabidopsis	PF00319.13^SRF-TF^SRF-type transcription factor (DNA-binding and dimerisation domain)^9-59^E:1.6e-27`PF01486.12^K-box^K-box region^81-175^E:2.9e-30	.	.	COG5068^Regulator of arginine metabolism and related MADS box-containing transcription factors	GO:0005634^cellular_component^nucleus`GO:0003677^molecular_function^DNA binding`GO:0003700^molecular_function^sequence-specific DNA binding transcription factor activity`GO:0048830^biological_process^adventitious root development`GO:0010154^biological_process^fruit development`GO:0010077^biological_process^maintenance of inflorescence meristem identity`GO:0009911^biological_process^positive regul…
Aipa50948_comp1_c0_seq2	0.072697	0.768778	0.320528	0.843845	0.854261	-0.821289	-0.145322	-0.177289	-1.10216	-0.614045	sp|Q2HXL0|RBOHC_SOLTU^Q2HXL0^Q:1929-7,H:55-702^66.1%ID^E:0^RecName: Full=Respiratory burst oxidase homolog protein C;^Eukaryota; Viridiplantae; Streptophyta; Embryophyta; Tracheophyta; Spermatophyta; Magnoliophyta; eudicotyledons; core eudicotyledons; asterids; lamiids; Solanales; Solanaceae; Solanoideae; Solaneae; Solanum	.	m.166352	1-1989[-]	sp|Q2HXL0|RBOHC_SOLTU^Q2HXL0^Q:21-663,H:55-704^66.36%ID^E:0^RecName: Full=Respiratory burst oxidase homolog protein C;^Eukaryota; Viridiplantae; Streptophyta; Embryophyta; Tracheophyta; Spermatophyta; Magnoliophyta; eudicotyledons; core eudicotyledons; asterids; lamiids; Solanales; Solanaceae; Solanoideae; Solaneae; Solanum	PF08414.5^NADPH_Ox^Respiratory burst NADPH oxidase^108-209^E:1.2e-37`PF13405.1^EF-hand_6^EF-hand domain^210-235^E:7e-05`PF13202.1^EF-hand_5^EF hand^212-233^E:0.0028`PF01794.14^Ferric_reduct^Ferric reductase like transmembrane component^368-524^E:2.5e-18`PF08022.7^FAD_binding_8^FAD-binding domain^567-646^E:1.6e-24	.	.	.	GO:0016021^cellular_component^integral to membrane`GO:0005509^molecular_function^calcium ion binding`GO:0050664^molecular_function^oxidoreductase activity, acting on NAD(P)H, oxygen as acceptor`GO:0004601^molecular_function^peroxidase activity
Aipa50_comp2_c0_seq1	1.49464	0.457988	0.397247	0.879127	-0.117028	0.129986	-1.08079	-0.700143	-0.0603362	-1.40069	sp|C6L7U1|LIN1_LOTJA^C6L7U1^Q:3005-183,H:511-1485^42.14%ID^E:0^RecName: Full=Putative E3 ubiquitin-protein ligase LIN-1;^Eukaryota; Viridiplantae; Streptophyta; Embryophyta; Tracheophyta; Spermatophyta; Magnoliophyta; eudicotyledons; core eudicotyledons; rosids; fabids; Fabales; Fabaceae; Papilionoideae; Loteae; Lotus	.	m.79030	180-4172[-]	sp|C6L7U1|LIN1_LOTJA^C6L7U1^Q:390-1330,H:511-1485^42.14%ID^E:0^RecName: Full=Putative E3 ubiquitin-protein ligase LIN-1;^Eukaryota; Viridiplantae; Streptophyta; Embryophyta; Tracheophyta; Spermatophyta; Magnoliophyta; eudicotyledons; core eudicotyledons; rosids; fabids; Fabales; Fabaceae; Papilionoideae; Loteae; Lotus	PF04564.10^U-box^U-box domain^391-461^E:1.3e-15`PF11789.3^zf-Nse^Zinc-finger of the MIZ type in Nse subunit^393-433^E:0.00016`PF00400.27^WD40^WD domain, G-beta repeat^1084-1119^E:1.9e-06	.	.	.	GO:0000151^cellular_component^ubiquitin ligase complex`GO:0004842^molecular_function^ubiquitin-protein ligase activity`GO:0009877^biological_process^nodulation
Aipa51127_comp0_c0_seq1	1.56138	-0.563917	-0.43292	0.73348	1.45763	0.0501981	-0.897174	-0.855255	-1.04808	-0.00534469	.	.	m.166763	71-3994[-]	.	.	.	.	.	.
Aipa51479_comp0_c0_seq1	0.595031	-0.562313	-0.858241	2.2324	0.350866	-0.200948	-0.856776	-1.04674	0.215598	0.131117	sp|Q9AT54|SCGT_TOBAC^Q9AT54^Q:1582-194,H:4-468^42.83%ID^E:6e-128^.^.	.	m.167192	155-1618[-]	sp|Q9AT54|SCGT_TOBAC^Q9AT54^Q:13-475,H:4-468^42.83%ID^E:7e-132^.^.	PF00201.13^UDPGT^UDP-glucoronosyl and UDP-glucosyl transferase^266-397^E:1.4e-24	.	.	.	.
Aipa51952_comp0_c0_seq1	-0.260683	2.72456	-0.33666	0.248291	-0.46501	-0.625817	0.214359	-0.420014	-0.447307	-0.631718	.	.	m.167993	1-525[-]	.	PF00168.25^C2^C2 domain^12-87^E:0.029	.	.	.	.
Aipa52187_comp0_c0_seq2	1.53251	-0.508974	-0.034349	1.03292	1.10018	-0.270816	-1.47515	-0.71456	-0.467518	-0.194249	sp|Q8LEB6|Y5185_ARATH^Q8LEB6^Q:1889-366,H:1-484^63.3%ID^E:0^RecName: Full=Probable receptor-like protein kinase At5g18500;^Eukaryota; Viridiplantae; Streptophyta; Embryophyta; Tracheophyta; Spermatophyta; Magnoliophyta; eudicotyledons; core eudicotyledons; rosids; malvids; Brassicales; Brassicaceae; Camelineae; Arabidopsis	.	m.168344	360-1889[-]	sp|Q8LEB6|Y5185_ARATH^Q8LEB6^Q:1-508,H:1-484^64.15%ID^E:0^RecName: Full=Probable receptor-like protein kinase At5g18500;^Eukaryota; Viridiplantae; Streptophyta; Embryophyta; Tracheophyta; Spermatophyta; Magnoliophyta; eudicotyledons; core eudicotyledons; rosids; malvids; Brassicales; Brassicaceae; Camelineae; Arabidopsis	PF00069.20^Pkinase^Protein kinase domain^192-459^E:3e-48`PF07714.12^Pkinase_Tyr^Protein tyrosine kinase^193-462^E:7.8e-45	.	.	COG0515^Serine/threonine protein kinase	GO:0016021^cellular_component^integral to membrane`GO:0005886^cellular_component^plasma membrane`GO:0005524^molecular_function^ATP binding`GO:0004674^molecular_function^protein serine/threonine kinase activity
Aipa5776_comp2_c0_seq1	0.877877	0.876645	1.00236	0.729983	1.01345	-1.03736	-0.668853	-0.936296	-0.545608	-1.31219	sp|Q8BHY2|NOC4L_MOUSE^Q8BHY2^Q:1301-465,H:246-495^40%ID^E:1e-56^RecName: Full=Nucleolar complex protein 4 homolog;^Eukaryota; Metazoa; Chordata; Craniata; Vertebrata; Euteleostomi; Mammalia; Eutheria; Euarchontoglires; Glires; Rodentia; Sciurognathi; Muroidea; Muridae; Murinae; Mus; Mus	.	m.88672	315-2162[-]	sp|Q8BHY2|NOC4L_MOUSE^Q8BHY2^Q:71-566,H:70-495^30.39%ID^E:1e-62^RecName: Full=Nucleolar complex protein 4 homolog;^Eukaryota; Metazoa; Chordata; Craniata; Vertebrata; Euteleostomi; Mammalia; Eutheria; Euarchontoglires; Glires; Rodentia; Sciurognathi; Muroidea; Muridae; Murinae; Mus; Mus	PF03914.12^CBF^CBF/Mak21 family^346-521^E:9.5e-39	.	.	.	GO:0016021^cellular_component^integral to membrane`GO:0031965^cellular_component^nuclear membrane`GO:0005730^cellular_component^nucleolus
Aipa5776_comp2_c0_seq2	0.715267	0.777138	1.10603	0.671305	1.29653	-0.803841	-1.02853	-0.896648	-0.836405	-1.00085	sp|Q8BHY2|NOC4L_MOUSE^Q8BHY2^Q:1536-1051,H:246-407^52.47%ID^E:1e-47^RecName: Full=Nucleolar complex protein 4 homolog;^Eukaryota; Metazoa; Chordata; Craniata; Vertebrata; Euteleostomi; Mammalia; Eutheria; Euarchontoglires; Glires; Rodentia; Sciurognathi; Muroidea; Muridae; Murinae; Mus; Mus	.	m.88677	315-686[-]	.	.	.	.	.	.
Aipa5921_comp1_c0_seq3	0.509614	1.3324	0.707481	0.785774	1.07475	-0.985064	-0.609971	-0.892537	-0.974388	-0.948053	sp|Q3UJZ3|ARMC7_MOUSE^Q3UJZ3^Q:465-133,H:55-165^43.36%ID^E:3e-20^RecName: Full=Armadillo repeat-containing protein 7;^Eukaryota; Metazoa; Chordata; Craniata; Vertebrata; Euteleostomi; Mammalia; Eutheria; Euarchontoglires; Glires; Rodentia; Sciurognathi; Muroidea; Muridae; Murinae; Mus; Mus	.	m.88870	112-603[-]	sp|Q3UJZ3|ARMC7_MOUSE^Q3UJZ3^Q:47-157,H:55-165^43.36%ID^E:5e-21^RecName: Full=Armadillo repeat-containing protein 7;^Eukaryota; Metazoa; Chordata; Craniata; Vertebrata; Euteleostomi; Mammalia; Eutheria; Euarchontoglires; Glires; Rodentia; Sciurognathi; Muroidea; Muridae; Murinae; Mus; Mus	PF00514.18^Arm^Armadillo/beta-catenin-like repeat^80-118^E:1.5e-05	.	.	.	.
Aipa6427_comp2_c0_seq1	2.05434	0.853037	-0.475012	0.347442	-0.273876	-0.0396761	-0.142999	-0.779471	-0.742274	-0.801513	.	.	m.89579	32-1408[-]	.	.	.	.	.	.
Aipa6427_comp2_c0_seq5	1.99114	0.931048	-0.716683	0.274089	-0.472456	-0.198368	0.50765	-0.704952	-0.549244	-1.06223	.	.	m.89585	163-1977[-]	.	.	.	.	.	.
Aipa6507_comp1_c1_seq1	1.26387	-0.343704	-0.169295	1.26752	0.957512	-0.0241067	-0.0336946	-1.08654	-1.52667	-0.304895	sp|P93673|PHYA_LATSA^P93673^Q:3693-385,H:22-1123^87.04%ID^E:0^RecName: Full=Phytochrome type A;^Eukaryota; Viridiplantae; Streptophyta; Embryophyta; Tracheophyta; Spermatophyta; Magnoliophyta; eudicotyledons; core eudicotyledons; rosids; fabids; Fabales; Fabaceae; Papilionoideae; Fabeae; Lathyrus	.	m.89714	379-3756[-]	sp|P93673|PHYA_LATSA^P93673^Q:1-1124,H:1-1123^87.19%ID^E:0^RecName: Full=Phytochrome type A;^Eukaryota; Viridiplantae; Streptophyta; Embryophyta; Tracheophyta; Spermatophyta; Magnoliophyta; eudicotyledons; core eudicotyledons; rosids; fabids; Fabales; Fabaceae; Papilionoideae; Fabeae; Lathyrus	PF08446.6^PAS_2^PAS fold^69-185^E:2.6e-40`PF01590.21^GAF^GAF domain^219-401^E:4.9e-38`PF00360.15^PHY^Phytochrome region^412-589^E:2.8e-72`PF00989.19^PAS^PAS fold^620-734^E:7.4e-21`PF13426.1^PAS_9^PAS domain^630-736^E:5.3e-07`PF00989.19^PAS^PAS fold^750-872^E:2.4e-22`PF00512.20^HisKA^His Kinase A (phospho-acceptor) domain^898-953^E:5.1e-06`PF02518.21^HATPase_c^Histidine kinase-, DNA gyrase B-, and…	.	.	.	GO:0016020^cellular_component^membrane`GO:0005524^molecular_function^ATP binding`GO:0008020^molecular_function^G-protein coupled photoreceptor activity`GO:0000155^molecular_function^phosphorelay sensor kinase activity`GO:0000160^biological_process^phosphorelay signal transduction system`GO:0018298^biological_process^protein-chromophore linkage`GO:0017006^biological_process^protein-tetrapyrrole li…
Aipa6546_comp1_c0_seq4	0.897844	1.31698	0.277366	0.988245	-0.0349276	-0.680061	-0.72937	-0.367767	-0.0760189	-1.59229	sp|P08452|Y1174_SYNP6^P08452^Q:1344-313,H:2-339^53.62%ID^E:2e-89^RecName: Full=Uncharacterized lipoprotein syc1174_c;^Bacteria; Cyanobacteria; Chroococcales; Synechococcus	.	m.89803	229-1440[-]	sp|P08452|Y1174_SYNP6^P08452^Q:33-376,H:2-339^53.62%ID^E:1e-115^RecName: Full=Uncharacterized lipoprotein syc1174_c;^Bacteria; Cyanobacteria; Chroococcales; Synechococcus	PF11805.3^DUF3326^Protein of unknown function (DUF3326)^37-378^E:8.3e-147	.	.	.	GO:0005886^cellular_component^plasma membrane
Aipa7348_comp0_c0_seq1	0.536939	0.978142	-0.848498	1.95797	-0.575907	0.0423406	0.200649	-0.686442	-0.39418	-1.21102	sp|Q9LES3|AI5L2_ARATH^Q9LES3^Q:607-2,H:1-180^43.96%ID^E:6e-32^RecName: Full=ABSCISIC ACID-INSENSITIVE 5-like protein 2;^Eukaryota; Viridiplantae; Streptophyta; Embryophyta; Tracheophyta; Spermatophyta; Magnoliophyta; eudicotyledons; core eudicotyledons; rosids; malvids; Brassicales; Brassicaceae; Camelineae; Arabidopsis	.	m.91171	2-607[-]	sp|Q9LES3|AI5L2_ARATH^Q9LES3^Q:1-202,H:1-180^45.41%ID^E:3e-40^RecName: Full=ABSCISIC ACID-INSENSITIVE 5-like protein 2;^Eukaryota; Viridiplantae; Streptophyta; Embryophyta; Tracheophyta; Spermatophyta; Magnoliophyta; eudicotyledons; core eudicotyledons; rosids; malvids; Brassicales; Brassicaceae; Camelineae; Arabidopsis	.	.	.	.	GO:0005634^cellular_component^nucleus`GO:0003677^molecular_function^DNA binding`GO:0043565^molecular_function^sequence-specific DNA binding`GO:0003700^molecular_function^sequence-specific DNA binding transcription factor activity`GO:0009738^biological_process^abscisic acid mediated signaling pathway`GO:0009737^biological_process^response to abscisic acid stimulus`GO:0006351^biological_process^tra…
Aipa7388_comp1_c0_seq1	1.29437	-0.241043	0.848604	0.468879	0.617467	-0.769357	-0.868416	-0.191514	-0.950965	-0.208024	sp|O81825|DRL28_ARATH^O81825^Q:7577-6219,H:167-626^31.76%ID^E:2e-49^RecName: Full=Probable disease resistance protein At4g27220;^Eukaryota; Viridiplantae; Streptophyta; Embryophyta; Tracheophyta; Spermatophyta; Magnoliophyta; eudicotyledons; core eudicotyledons; rosids; malvids; Brassicales; Brassicaceae; Camelineae; Arabidopsis	.	m.91236	1336-2025[-]	sp|Q55CU8|RSC5_DICDI^Q55CU8^Q:45-217,H:70-245^28.81%ID^E:5e-20^RecName: Full=Random slug protein 5;^Eukaryota; Amoebozoa; Mycetozoa; Dictyosteliida; Dictyostelium	PF03765.10^CRAL_TRIO_N^CRAL/TRIO, N-terminal domain^26-70^E:2.3e-06`PF00650.15^CRAL_TRIO^CRAL/TRIO domain^102-208^E:4.7e-20	.	.	NOG242743^Helix loop helix domain-containing protein	.
Aipa815_comp1_c0_seq1	1.33685	-0.376972	0.645818	-0.351839	1.35802	0.146857	-1.26404	-0.0235194	-1.23362	-0.237549	sp|Q6BE23|OXSC_CUCPE^Q6BE23^Q:696-16,H:1-220^55.26%ID^E:5e-69^RecName: Full=Probable oxidosqualene cyclase;^Eukaryota; Viridiplantae; Streptophyta; Embryophyta; Tracheophyta; Spermatophyta; Magnoliophyta; eudicotyledons; core eudicotyledons; rosids; fabids; Cucurbitales; Cucurbitaceae; Cucurbiteae; Cucurbita	.	m.80209	1-696[-]	sp|Q1G1A4|LAS1_ARATH^Q1G1A4^Q:1-227,H:1-221^58.15%ID^E:6e-82^RecName: Full=Lanosterol synthase;^Eukaryota; Viridiplantae; Streptophyta; Embryophyta; Tracheophyta; Spermatophyta; Magnoliophyta; eudicotyledons; core eudicotyledons; rosids; malvids; Brassicales; Brassicaceae; Camelineae; Arabidopsis	PF13243.1^Prenyltrans_1^Prenyltransferase-like^104-211^E:1.8e-05`PF00432.16^Prenyltrans^Prenyltransferase and squalene oxidase repeat^152-194^E:1.1e-11	.	.	COG1657^Squalene cyclase	GO:0000250^molecular_function^lanosterol synthase activity
Aipa824_comp0_c1_seq2	1.07879	-0.581229	0.90293	-0.216184	1.39054	0.189716	-1.30332	-0.382275	-1.10615	0.0271785	sp|Q8W3Z3|CAS2_BETPL^Q8W3Z3^Q:1059-1,H:330-720^62.15%ID^E:2e-178^RecName: Full=Cycloartenol synthase 2;^Eukaryota; Viridiplantae; Streptophyta; Embryophyta; Tracheophyta; Spermatophyta; Magnoliophyta; eudicotyledons; core eudicotyledons; rosids; fabids; Fagales; Betulaceae; Betula	.	m.80245	1-1077[-]	sp|Q8W3Z3|CAS2_BETPL^Q8W3Z3^Q:7-359,H:330-720^62.15%ID^E:2e-178^RecName: Full=Cycloartenol synthase 2;^Eukaryota; Viridiplantae; Streptophyta; Embryophyta; Tracheophyta; Spermatophyta; Magnoliophyta; eudicotyledons; core eudicotyledons; rosids; fabids; Fagales; Betulaceae; Betula	PF13249.1^Prenyltrans_2^Prenyltransferase-like^156-295^E:1.7e-11`PF00432.16^Prenyltrans^Prenyltransferase and squalene oxidase repeat^228-265^E:7.8e-10`PF13243.1^Prenyltrans_1^Prenyltransferase-like^229-305^E:7.6e-10`PF00432.16^Prenyltrans^Prenyltransferase and squalene oxidase repeat^277-327^E:8e-12`PF13249.1^Prenyltrans_2^Prenyltransferase-like^282-356^E:2.5e-07	.	.	.	GO:0016871^molecular_function^cycloartenol synthase activity`GO:0010686^biological_process^tetracyclic triterpenoid biosynthetic process
Aipa9247_comp0_c0_seq1	0.588156	1.02633	0.613153	0.56463	0.632268	0.185269	-1.12044	-0.483758	-1.32041	-0.685202	.	.	m.94194	244-957[-]	sp|Q1PF16|BH019_ARATH^Q1PF16^Q:58-235,H:125-295^39.13%ID^E:2e-28^RecName: Full=Transcription factor bHLH19;^Eukaryota; Viridiplantae; Streptophyta; Embryophyta; Tracheophyta; Spermatophyta; Magnoliophyta; eudicotyledons; core eudicotyledons; rosids; malvids; Brassicales; Brassicaceae; Camelineae; Arabidopsis	.	.	.	.	GO:0005634^cellular_component^nucleus`GO:0003677^molecular_function^DNA binding`GO:0003700^molecular_function^sequence-specific DNA binding transcription factor activity`GO:0006351^biological_process^transcription, DNA-dependent
Aipa9512_comp3_c0_seq1	1.60023	-0.211033	0.250232	0.802735	1.23697	-0.762691	-0.401959	-0.729744	-1.12511	-0.659625	sp|Q42093|AB2C_ARATH^Q42093^Q:474-1,H:1078-1235^83.54%ID^E:2e-83^RecName: Full=ABC transporter C family member 2;^Eukaryota; Viridiplantae; Streptophyta; Embryophyta; Tracheophyta; Spermatophyta; Magnoliophyta; eudicotyledons; core eudicotyledons; rosids; malvids; Brassicales; Brassicaceae; Camelineae; Arabidopsis	.	m.94912	1-495[-]	sp|Q42093|AB2C_ARATH^Q42093^Q:8-165,H:1078-1235^83.54%ID^E:1e-83^RecName: Full=ABC transporter C family member 2;^Eukaryota; Viridiplantae; Streptophyta; Embryophyta; Tracheophyta; Spermatophyta; Magnoliophyta; eudicotyledons; core eudicotyledons; rosids; malvids; Brassicales; Brassicaceae; Camelineae; Arabidopsis	.	.	.	COG1132^ABC-type multidrug transport system, ATPase and permease components	GO:0016021^cellular_component^integral to membrane`GO:0000325^cellular_component^plant-type vacuole`GO:0005774^cellular_component^vacuolar membrane`GO:0005524^molecular_function^ATP binding`GO:0042626^molecular_function^ATPase activity, coupled to transmembrane movement of substances`GO:0008559^molecular_function^xenobiotic-transporting ATPase activity
Aipa9589_comp1_c0_seq1	0.974292	1.08974	0.473044	0.978676	0.746319	-1.08623	-0.276636	-1.04093	-0.652207	-1.20606	sp|Q94AC1|STR6_ARATH^Q94AC1^Q:2055-244,H:15-581^64.52%ID^E:0^RecName: Full=Rhodanese-like domain-containing protein 6;^Eukaryota; Viridiplantae; Streptophyta; Embryophyta; Tracheophyta; Spermatophyta; Magnoliophyta; eudicotyledons; core eudicotyledons; rosids; malvids; Brassicales; Brassicaceae; Camelineae; Arabidopsis	.	m.95102	241-2067[-]	sp|Q94AC1|STR6_ARATH^Q94AC1^Q:5-608,H:15-581^64.85%ID^E:0^RecName: Full=Rhodanese-like domain-containing protein 6;^Eukaryota; Viridiplantae; Streptophyta; Embryophyta; Tracheophyta; Spermatophyta; Magnoliophyta; eudicotyledons; core eudicotyledons; rosids; malvids; Brassicales; Brassicaceae; Camelineae; Arabidopsis	PF00581.15^Rhodanese^Rhodanese-like domain^146-242^E:6.8e-06`PF03959.8^FSH1^Serine hydrolase (FSH1)^365-600^E:4.1e-45	.	.	.	.
AipaGG23421|comp2_c0_seq1	0.438636	0.655989	1.28446	1.21994	0.581778	-0.854266	-0.74893	-0.802641	-0.898342	-0.876624

## Sheet: Group I GO
sample	population	p-value	adj p	GO
3	90	0.000163516	0.000190822	protein tyrosine phosphatase activity	namespace: molecular_function
3	122	0.000521112	0.000607488	negative regulation of flower development	namespace: biological_process
3	19	2.93664e-07	3.43049e-07	1,2-alpha-L-fucosidase activity	namespace: molecular_function
2	50	0.000466259	0.00054359	exosome (RNase complex)	namespace: cellular_component
2	60	0.000796152	0.000927558	receptor activity	namespace: molecular_function
2	9	2.18975e-06	2.55777e-06	learning or memory	namespace: biological_process
2	28	8.18483e-05	9.55411e-05	abscisic acid binding	namespace: molecular_function
2	13	7.38912e-06	8.63048e-06	gene expression	namespace: biological_process
2	14	9.38332e-06	1.09588e-05	protein-lysine N-methyltransferase activity	namespace: molecular_function
2	8	1.46311e-06	1.70905e-06	phosphatidylinositol-3,4,5-trisphosphate 3-phosphatase activity	namespace: molecular_function
2	24	5.10218e-05	5.95729e-05	cell migration	namespace: biological_process
2	22	3.89948e-05	4.55315e-05	mannosylglycoprotein endo-beta-mannosidase activity	namespace: molecular_function
2	6	5.24884e-07	6.13134e-07	exonucleolytic nuclear-transcribed mRNA catabolic process involved in deadenylation-dependent decay	namespace: biological_process
2	10	3.12122e-06	3.64568e-06	phosphatidylinositol dephosphorylation	namespace: biological_process
2	42	0.000278002	0.000324259	phosphatidylinositol-mediated signaling	namespace: biological_process
1	1	0	0	lanosterol synthase activity	namespace: molecular_function
1	10	0.000393297	0.00045854	mitotic cytokinesis	namespace: biological_process
1	9	0.000315264	0.000367657	translation repressor activity, nucleic acid binding	namespace: molecular_function
1	13	0.000677662	0.000789738	antigen processing and presentation of peptide antigen via MHC class I	namespace: biological_process
1	1	0	0	regulation of B cell apoptotic process	namespace: biological_process
1	12	0.000574547	0.000669684	cystathionine gamma-synthase activity	namespace: molecular_function
1	9	0.000315264	0.000367657	adenylylsulfate kinase activity	namespace: molecular_function
1	1	0	0	phosphatidylinositol-3-phosphatase activity	namespace: molecular_function
1	7	0.000184637	0.000215402	N-acetylglucosamine metabolic process	namespace: biological_process
1	9	0.000315264	0.000367657	guanine catabolic process	namespace: biological_process
1	5	8.82729e-05	0.000103029	protein deglycosylation	namespace: biological_process
1	10	0.000393297	0.00045854	cellular ion homeostasis	namespace: biological_process
1	8	0.000245693	0.000286582	cellular component movement	namespace: biological_process
1	1	0	0	activation of mitotic anaphase-promoting complex activity	namespace: biological_process
1	4	5.30693e-05	6.19492e-05	mitotic spindle assembly checkpoint	namespace: biological_process
1	4	5.30693e-05	6.19492e-05	epidermal growth factor receptor signaling pathway	namespace: biological_process
1	7	0.000184637	0.000215402	adenylate cyclase-modulating G-protein coupled receptor signaling pathway	namespace: biological_process
1	4	5.30693e-05	6.19492e-05	smoothened signaling pathway	namespace: biological_process
1	1	0	0	neuron-neuron synaptic transmission	namespace: biological_process
1	5	8.82729e-05	0.000103029	heart development	namespace: biological_process
1	4	5.30693e-05	6.19492e-05	decapentaplegic signaling pathway	namespace: biological_process
1	10	0.000393297	0.00045854	negative regulation of DNA replication	namespace: biological_process
1	12	0.000574547	0.000669684	tripeptidyl-peptidase activity	namespace: molecular_function
1	1	0	0	fibroblast growth factor receptor signaling pathway	namespace: biological_process
1	6	0.000132146	0.000154218	cyclopropane-fatty-acyl-phospholipid synthase activity	namespace: molecular_function
1	9	0.000315264	0.000367657	guanine deaminase activity	namespace: molecular_function
1	14	0.000789037	0.000919295	lignin metabolic process	namespace: biological_process
1	12	0.000574547	0.000669684	cytoplasmic side of plasma membrane	namespace: cellular_component
1	10	0.000393297	0.00045854	ent-copalyl diphosphate synthase activity	namespace: molecular_function
1	3	2.65875e-05	3.10453e-05	cytoplasmic side of endosome membrane	namespace: cellular_component
1	10	0.000393297	0.00045854	anther wall tapetum cell fate specification	namespace: biological_process
1	4	5.30693e-05	6.19492e-05	chromocenter	namespace: cellular_component
1	14	0.000789037	0.000919295	miRNA metabolic process	namespace: biological_process
1	3	2.65875e-05	3.10453e-05	tetracyclic triterpenoid biosynthetic process	namespace: biological_process
1	1	0	0	negative regulation of phosphatidylinositol 3-kinase signaling	namespace: biological_process
1	6	0.000132146	0.000154218	heparan sulfate proteoglycan biosynthetic process, polysaccharide chain biosynthetic process	namespace: biological_process
1	5	8.82729e-05	0.000103029	molybdate ion transmembrane transporter activity	namespace: molecular_function
1	12	0.000574547	0.000669684	phosphotransferase activity, phosphate group as acceptor	namespace: molecular_function
1	12	0.000574547	0.000669684	cycloartenol synthase activity	namespace: molecular_function
1	7	0.000184637	0.000215402	acetoacetyl-CoA reductase activity	namespace: molecular_function
1	1	0	0	dentate gyrus development	namespace: biological_process
1	1	0	0	central nervous system neuron axonogenesis	namespace: biological_process
1	8	0.000245693	0.000286582	regulation of cell morphogenesis	namespace: biological_process
1	4	5.30693e-05	6.19492e-05	heparin biosynthetic process	namespace: biological_process
1	6	0.000132146	0.000154218	lipid modification	namespace: biological_process
1	14	0.000789037	0.000919295	negative regulation of cell migration	namespace: biological_process
1	13	0.000677662	0.000789738	glucuronoxylan 4-O-methyltransferase activity	namespace: molecular_function
1	7	0.000184637	0.000215402	cell trailing edge	namespace: cellular_component
1	7	0.000184637	0.000215402	regulation of pseudopodium assembly	namespace: biological_process
1	1	0	0	negative regulation of myelination	namespace: biological_process
1	1	0	0	negative regulation of cyclin-dependent protein serine/threonine kinase activity involved in G1/S transition of mitotic cell cycle	namespace: biological_process
1	1	0	0	central nervous system myelin maintenance	namespace: biological_process
1	10	0.000393297	0.00045854	regulation of protein localization	namespace: biological_process
1	1	0	0	regulation of myeloid cell apoptotic process	namespace: biological_process
1	10	0.000393297	0.00045854	TAT protein transport complex	namespace: cellular_component
1	1	0	0	multicellular organismal response to stress	namespace: biological_process
1	10	0.000393297	0.00045854	NDP-glucose-starch glucosyltransferase activity	namespace: molecular_function
1	14	0.000789037	0.000919295	cellular response to unfolded protein	namespace: biological_process
1	9	0.000315264	0.000367657	somatic stem cell maintenance	namespace: biological_process
1	2	8.88018e-06	1.03714e-05	social behavior	namespace: biological_process
1	1	0	0	myelin sheath adaxonal region	namespace: cellular_component
1	9	0.000315264	0.000367657	cellular response to potassium ion	namespace: biological_process
1	7	0.000184637	0.000215402	protein localization to trailing edge	namespace: biological_process
1	7	0.000184637	0.000215402	xenobiotic catabolic process	namespace: biological_process
1	1	0	0	maternal behavior	namespace: biological_process
1	3	2.65875e-05	3.10453e-05	neuron projection	namespace: cellular_component
1	1	0	0	Schmidt-Lanterman incisure	namespace: cellular_component
1	11	0.000479742	0.000559276	chemotaxis to cAMP	namespace: biological_process
1	1	0	0	protein kinase B signaling	namespace: biological_process
1	3	2.65875e-05	3.10453e-05	endothelial cell migration	namespace: biological_process
1	10	0.000393297	0.00045854	protein transport by the Tat complex	namespace: biological_process
1	3	2.65875e-05	3.10453e-05	early endosome to late endosome transport	namespace: biological_process
1	1	0	0	locomotor rhythm	namespace: biological_process
1	13	0.000677662	0.000789738	xylan metabolic process	namespace: biological_process
1	14	0.000789037	0.000919295	ketoreductase activity	namespace: molecular_function
1	7	0.000184637	0.000215402	regulation of adenylate cyclase activity	namespace: biological_process
1	1	0	0	negative regulation of cell size	namespace: biological_process
1	14	0.000789037	0.000919295	S-methyl-5-thioribose kinase activity	namespace: molecular_function
1	14	0.000789037	0.000919295	negative regulation of organ growth	namespace: biological_process
1	1	0	0	neurotrophin TRK receptor signaling pathway	namespace: biological_process
1	13	0.000677662	0.000789738	floral organ development	namespace: biological_process
1	13	0.000677662	0.000789738	floral whorl development	namespace: biological_process
1	1	0	0	cardiac muscle tissue development	namespace: biological_process
1	5	8.82729e-05	0.000103029	forebrain morphogenesis	namespace: biological_process
1	8	0.000245693	0.000286582	glucuronosyl-N-acetylglucosaminyl-proteoglycan 4-alpha-N-acetylglucosaminyltransferase activity	namespace: molecular_function
1	8	0.000245693	0.000286582	N-acetylglucosaminyl-proteoglycan 4-beta-glucuronosyltransferase activity	namespace: molecular_function
1	4	5.30693e-05	6.19492e-05	negative regulation of epithelial cell proliferation	namespace: biological_process
1	14	0.000789037	0.000919295	negative regulation of axonogenesis	namespace: biological_process
1	1	0	0	T cell receptor signaling pathway	namespace: biological_process
1	7	0.000184637	0.000215402	negative chemotaxis	namespace: biological_process
1	3	2.65875e-05	3.10453e-05	positive regulation of sequence-specific DNA binding transcription factor activity	namespace: biological_process
1	13	0.000677662	0.000789738	sequestering of metal ion	namespace: biological_process
1	7	0.000184637	0.000215402	positive regulation of cellular component movement	namespace: biological_process
1	8	0.000245693	0.000286582	cell cortex of cell tip	namespace: cellular_component
1	14	0.000789037	0.000919295	fructan beta-fructosidase activity	namespace: molecular_function
1	1	0	0	inositol-1,3,4,5-tetrakisphosphate 3-phosphatase activity	namespace: molecular_function
1	1	0	0	phosphatidylinositol-3,4-bisphosphate 3-phosphatase activity	namespace: molecular_function
1	1	0	0	negative regulation of focal adhesion assembly	namespace: biological_process
1	1	0	0	negative regulation of protein kinase B signaling	namespace: biological_process
1	1	0	0	rhythmic synaptic transmission	namespace: biological_process
1	8	0.000245693	0.000286582	canonical Wnt signaling pathway	namespace: biological_process
1	1	0	0	synapse maturation	namespace: biological_process
1	1	0	0	prepulse inhibition	namespace: biological_process
1	11	0.000479742	0.000559276	positive regulation of posttranscriptional gene silencing	namespace: biological_process
1	1	0	0	male mating behavior	namespace: biological_process
1	1	0	0	long-term synaptic potentiation	namespace: biological_process
1	1	0	0	prostate gland growth	namespace: biological_process
1	1	0	0	dendritic spine morphogenesis	namespace: biological_process
1	1	0	0	negative regulation of dendritic spine morphogenesis	namespace: biological_process
1	7	0.000184637	0.000215402	negative regulation of protein serine/threonine kinase activity	namespace: biological_process
1	1	0	0	negative regulation of ribosome biogenesis	namespace: biological_process
1	1	0	0	negative regulation of cell aging	namespace: biological_process
1	1	0	0	negative regulation of excitatory postsynaptic membrane potential	namespace: biological_process
1	1	0	0	presynaptic membrane assembly	namespace: biological_process
1	1	0	0	postsynaptic density assembly	namespace: biological_process
1	6	0.000132146	0.000154218	negative regulation of defense response to insect	namespace: biological_process
1	2	8.88018e-06	1.03714e-05	positive regulation of protein ubiquitination involved in ubiquitin-dependent protein catabolic process	namespace: biological_process
1	3	2.65875e-05	3.10453e-05	negative regulation of L-ascorbic acid biosynthetic process	namespace: biological_process
1	4	5.30693e-05	6.19492e-05	negative regulation of G1/S transition of mitotic cell cycle	namespace: biological_process
1	1	0	0	positive regulation of excitatory postsynaptic membrane potential	namespace: biological_process
1	1	0	0	negative regulation of synaptic vesicle clustering	namespace: biological_process

## Sheet: Group II
gene_id	48_0	48_3i	48_3u	48_7i	48_7u	GRG_0	GRG_3i	GRG_3u	GRG_7i	GRG_u	Annotation
Adur10410_comp2_c0_seq1	-0.940944	-0.913144	-0.940944	-0.940944	-0.940944	1.06103	0.612493	0.721864	1.23191	1.04963	.	.	.	.	.	.	.	.	.	.	.
Adur10851_comp0_c0_seq1	-0.74433	-1.0673	-1.00027	-0.819122	-0.782211	1.22504	0.0997555	0.752489	1.04972	1.28623	sp|Q3EDL4|Y1154_ARATH^Q3EDL4^Q:2182-710,H:6-471^62.8%ID^E:0^RecName: Full=Probable serine/threonine-protein kinase At1g01540;^Eukaryota; Viridiplantae; Streptophyta; Embryophyta; Tracheophyta; Spermatophyta; Magnoliophyta; eudicotyledons; core eudicotyledons; rosids; malvids; Brassicales; Brassicaceae; Camelineae; Arabidopsis	.	m.17087	686-2206[-]	sp|Q3EDL4|Y1154_ARATH^Q3EDL4^Q:9-499,H:6-471^63.4%ID^E:0^RecName: Full=Probable serine/threonine-protein kinase At1g01540;^Eukaryota; Viridiplantae; Streptophyta; Embryophyta; Tracheophyta; Spermatophyta; Magnoliophyta; eudicotyledons; core eudicotyledons; rosids; malvids; Brassicales; Brassicaceae; Camelineae; Arabidopsis	PF00069.20^Pkinase^Protein kinase domain^178-442^E:2.8e-47`PF07714.12^Pkinase_Tyr^Protein tyrosine kinase^178-445^E:1e-45	.	.	COG0515^Serine/threonine protein kinase	GO:0016021^cellular_component^integral to membrane`GO:0005886^cellular_component^plasma membrane`GO:0005524^molecular_function^ATP binding`GO:0004674^molecular_function^protein serine/threonine kinase activity`GO:0046777^biological_process^protein autophosphorylation
Adur10853_comp0_c0_seq1	-0.896266	-0.95995	-1.01023	-0.877832	-0.914701	0.94051	0.757838	0.829901	1.15838	0.972352	sp|Q9FHA3|DPOLA_ARATH^Q9FHA3^Q:2888-3,H:26-954^53.25%ID^E:0^RecName: Full=DNA polymerase alpha catalytic subunit;^Eukaryota; Viridiplantae; Streptophyta; Embryophyta; Tracheophyta; Spermatophyta; Magnoliophyta; eudicotyledons; core eudicotyledons; rosids; malvids; Brassicales; Brassicaceae; Camelineae; Arabidopsis	.	m.17092	3-2972[-]	sp|Q9FHA3|DPOLA_ARATH^Q9FHA3^Q:9-990,H:6-954^54.38%ID^E:0^RecName: Full=DNA polymerase alpha catalytic subunit;^Eukaryota; Viridiplantae; Streptophyta; Embryophyta; Tracheophyta; Spermatophyta; Magnoliophyta; eudicotyledons; core eudicotyledons; rosids; malvids; Brassicales; Brassicaceae; Camelineae; Arabidopsis	PF12254.3^DNA_pol_alpha_N^DNA polymerase alpha subunit p180 N terminal^41-90^E:1.2e-15`PF03104.14^DNA_pol_B_exo1^DNA polymerase family B, exonuclease domain^408-784^E:1.9e-28`PF00136.16^DNA_pol_B^DNA polymerase family B^858-976^E:8e-27	.	.	COG0417^DNA polymerase elongation subunit (family B)	GO:0005634^cellular_component^nucleus`GO:0051539^molecular_function^4 iron, 4 sulfur cluster binding`GO:0003677^molecular_function^DNA binding`GO:0003887^molecular_function^DNA-directed DNA polymerase activity`GO:0046872^molecular_function^metal ion binding`GO:0001882^molecular_function^nucleoside binding`GO:0000166^molecular_function^nucleotide binding`GO:0006260^biological_process^DNA replicati…
Adur10863_comp0_c0_seq1	-0.936175	-0.892104	-0.806203	-0.967299	-0.89559	0.585648	0.263705	1.73498	0.800526	1.11251	sp|Q93XX5|Y5713_ARATH^Q93XX5^Q:1464-469,H:35-368^56.29%ID^E:4e-140^RecName: Full=PI-PLC X domain-containing protein At5g67130;^Eukaryota; Viridiplantae; Streptophyta; Embryophyta; Tracheophyta; Spermatophyta; Magnoliophyta; eudicotyledons; core eudicotyledons; rosids; malvids; Brassicales; Brassicaceae; Camelineae; Arabidopsis	.	m.17111	298-1674[-]	sp|Q93XX5|Y5713_ARATH^Q93XX5^Q:71-402,H:35-368^56.29%ID^E:8e-142^RecName: Full=PI-PLC X domain-containing protein At5g67130;^Eukaryota; Viridiplantae; Streptophyta; Embryophyta; Tracheophyta; Spermatophyta; Magnoliophyta; eudicotyledons; core eudicotyledons; rosids; malvids; Brassicales; Brassicaceae; Camelineae; Arabidopsis	.	.	.	NOG238636^L-Ascorbic acid binding protein	GO:0046658^cellular_component^anchored to plasma membrane`GO:0008081^molecular_function^phosphoric diester hydrolase activity`GO:0006629^biological_process^lipid metabolic process
Adur12032_comp2_c0_seq1	0.570672	-0.947513	-0.892715	-0.49543	-0.358786	0.18814	-0.811923	0.0420118	2.0446	0.660948	sp|Q42093|AB2C_ARATH^Q42093^Q:487-2,H:1009-1170^91.36%ID^E:6e-96^RecName: Full=ABC transporter C family member 2;^Eukaryota; Viridiplantae; Streptophyta; Embryophyta; Tracheophyta; Spermatophyta; Magnoliophyta; eudicotyledons; core eudicotyledons; rosids; malvids; Brassicales; Brassicaceae; Camelineae; Arabidopsis	.	m.18751	2-487[-]	sp|Q42093|AB2C_ARATH^Q42093^Q:1-162,H:1009-1170^91.36%ID^E:5e-96^RecName: Full=ABC transporter C family member 2;^Eukaryota; Viridiplantae; Streptophyta; Embryophyta; Tracheophyta; Spermatophyta; Magnoliophyta; eudicotyledons; core eudicotyledons; rosids; malvids; Brassicales; Brassicaceae; Camelineae; Arabidopsis	PF00664.18^ABC_membrane^ABC transporter transmembrane region^2-156^E:1.4e-16	.	.	COG1132^ABC-type multidrug transport system, ATPase and permease components	GO:0016021^cellular_component^integral to membrane`GO:0000325^cellular_component^plant-type vacuole`GO:0005774^cellular_component^vacuolar membrane`GO:0005524^molecular_function^ATP binding`GO:0042626^molecular_function^ATPase activity, coupled to transmembrane movement of substances`GO:0008559^molecular_function^xenobiotic-transporting ATPase activity
Adur12904_comp4_c0_seq3	-0.976598	-1.0572	-0.174966	-0.955234	-0.593504	1.40499	0.253769	0.758734	-0.0938798	1.43388	.	.	m.19897	1572-1907[-]	.	.	.	.	.	.
Adur1326_comp0_c0_seq1	-0.847608	-1.07491	-0.779306	-1.07742	-0.865848	1.01959	0.758073	0.921597	0.6826	1.26324	sp|P55034|PSMD4_ARATH^P55034^Q:498-58,H:89-234^70.27%ID^E:2e-53^RecName: Full=26S proteasome non-ATPase regulatory subunit 4;^Eukaryota; Viridiplantae; Streptophyta; Embryophyta; Tracheophyta; Spermatophyta; Magnoliophyta; eudicotyledons; core eudicotyledons; rosids; malvids; Brassicales; Brassicaceae; Camelineae; Arabidopsis	.	m.2056	1-384[-]	sp|P55034|PSMD4_ARATH^P55034^Q:1-116,H:127-241^74.36%ID^E:2e-47^RecName: Full=26S proteasome non-ATPase regulatory subunit 4;^Eukaryota; Viridiplantae; Streptophyta; Embryophyta; Tracheophyta; Spermatophyta; Magnoliophyta; eudicotyledons; core eudicotyledons; rosids; malvids; Brassicales; Brassicaceae; Camelineae; Arabidopsis	PF02809.15^UIM^Ubiquitin interaction motif^98-111^E:0.0015	.	.	COG5148^26S proteasome regulatory complex, subunit RPN10/PSMD4	GO:0005829^cellular_component^cytosol`GO:0016020^cellular_component^membrane`GO:0005634^cellular_component^nucleus`GO:0000502^cellular_component^proteasome complex`GO:0001653^molecular_function^peptide receptor activity`GO:0010150^biological_process^leaf senescence`GO:0009555^biological_process^pollen development`GO:0048528^biological_process^post-embryonic root development`GO:0043161^biological_…
Adur13439_comp0_c0_seq1	-0.95995	-0.936565	-0.596185	-0.987233	-0.522133	1.47728	0.131345	0.545778	0.473025	1.37464	sp|Q9SFT7|Y3707_ARATH^Q9SFT7^Q:2196-1168,H:1-356^60.78%ID^E:3e-141^RecName: Full=Serine/threonine-protein kinase At3g07070;^Eukaryota; Viridiplantae; Streptophyta; Embryophyta; Tracheophyta; Spermatophyta; Magnoliophyta; eudicotyledons; core eudicotyledons; rosids; malvids; Brassicales; Brassicaceae; Camelineae; Arabidopsis	.	m.20771	487-2208[-]	sp|Q9SFT7|Y3707_ARATH^Q9SFT7^Q:5-409,H:1-409^56.56%ID^E:6e-154^RecName: Full=Serine/threonine-protein kinase At3g07070;^Eukaryota; Viridiplantae; Streptophyta; Embryophyta; Tracheophyta; Spermatophyta; Magnoliophyta; eudicotyledons; core eudicotyledons; rosids; malvids; Brassicales; Brassicaceae; Camelineae; Arabidopsis	PF00069.20^Pkinase^Protein kinase domain^76-341^E:1.6e-43`PF07714.12^Pkinase_Tyr^Protein tyrosine kinase^76-343^E:1.1e-40	.	.	COG0515^Serine/threonine protein kinase	GO:0005524^molecular_function^ATP binding`GO:0004674^molecular_function^protein serine/threonine kinase activity
Adur13984_comp1_c0_seq1	-0.498647	-1.32973	-0.670595	-0.79497	-0.580036	1.95504	0.477441	0.464831	0.282567	0.694094	.	.	m.21447	2-328[-]	.	.	.	.	.	.
Adur14859_comp1_c0_seq3	-0.414508	-0.995531	-1.01262	-0.729349	-0.798284	1.73928	0.214886	0.936676	0.0399417	1.01951	sp|Q8GYX9|WDL1_ARATH^Q8GYX9^Q:1206-835,H:87-211^69.6%ID^E:7e-35^RecName: Full=Protein WVD2-like 1;^Eukaryota; Viridiplantae; Streptophyta; Embryophyta; Tracheophyta; Spermatophyta; Magnoliophyta; eudicotyledons; core eudicotyledons; rosids; malvids; Brassicales; Brassicaceae; Camelineae; Arabidopsis	.	m.22349	523-1668[-]	sp|Q8GYX9|WDL1_ARATH^Q8GYX9^Q:155-305,H:87-245^64.15%ID^E:6e-49^RecName: Full=Protein WVD2-like 1;^Eukaryota; Viridiplantae; Streptophyta; Embryophyta; Tracheophyta; Spermatophyta; Magnoliophyta; eudicotyledons; core eudicotyledons; rosids; malvids; Brassicales; Brassicaceae; Camelineae; Arabidopsis	PF06886.6^TPX2^Targeting protein for Xklp2 (TPX2)^195-251^E:8.6e-21	.	.	.	GO:0005737^cellular_component^cytoplasm`GO:0005874^cellular_component^microtubule
Adur15250_comp0_c0_seq1	-0.62667	-1.16676	-0.707477	0.0181404	-0.622547	0.0824565	0.641512	0.697582	1.02081	0.66295	.	.	m.22829	479-1162[-]	.	.	.	.	.	.
Adur15605_comp1_c1_seq4	-0.661264	-0.308066	-0.949054	-0.425799	-0.598037	1.91577	-0.0137354	0.0930958	0.356904	0.590188	.	.	m.23398	159-1115[-]	.	PF09353.5^DUF1995^Domain of unknown function (DUF1995)^69-284^E:1.2e-50	.	.	.	.
Adur15606_comp1_c0_seq2	-1.03007	-0.792242	-0.730827	-1.14146	-0.84342	0.389678	1.41626	0.864734	0.706984	1.16036	sp|Q5ZM73|MIRO1_CHICK^Q5ZM73^Q:600-127,H:161-319^57.86%ID^E:7e-54^RecName: Full=Mitochondrial Rho GTPase 1;^Eukaryota; Metazoa; Chordata; Craniata; Vertebrata; Euteleostomi; Archosauria; Dinosauria; Saurischia; Theropoda; Coelurosauria; Aves; Neognathae; Galliformes; Phasianidae; Phasianinae; Gallus	.	m.23404	103-600[-]	sp|Q5ZM73|MIRO1_CHICK^Q5ZM73^Q:1-158,H:161-319^57.86%ID^E:2e-54^RecName: Full=Mitochondrial Rho GTPase 1;^Eukaryota; Metazoa; Chordata; Craniata; Vertebrata; Euteleostomi; Archosauria; Dinosauria; Saurischia; Theropoda; Coelurosauria; Aves; Neognathae; Galliformes; Phasianidae; Phasianinae; Gallus	PF13202.1^EF-hand_5^EF hand^29-51^E:0.11`PF08356.7^EF_assoc_2^EF hand associated^58-144^E:1.4e-33	.	.	COG1100^GTPase SAR1 and related small G proteins	GO:0031307^cellular_component^integral to mitochondrial outer membrane`GO:0005509^molecular_function^calcium ion binding`GO:0005525^molecular_function^GTP binding`GO:0003924^molecular_function^GTPase activity`GO:0006915^biological_process^apoptotic process`GO:0019725^biological_process^cellular homeostasis`GO:0006184^biological_process^GTP catabolic process`GO:0047497^biological_process^mitochond…
Adur15609_comp0_c0_seq1	-0.700802	-0.909363	-0.760863	-0.602093	-0.559963	1.78626	-0.322503	0.473614	0.476225	1.11949	sp|P09186|LOX3_SOYBN^P09186^Q:448-2,H:683-831^67.11%ID^E:1e-66^RecName: Full=Seed linoleate 9S-lipoxygenase-3;^Eukaryota; Viridiplantae; Streptophyta; Embryophyta; Tracheophyta; Spermatophyta; Magnoliophyta; eudicotyledons; core eudicotyledons; rosids; fabids; Fabales; Fabaceae; Papilionoideae; Phaseoleae; Glycine	.	m.23407	2-448[-]	sp|P09186|LOX3_SOYBN^P09186^Q:1-149,H:683-831^67.11%ID^E:1e-66^RecName: Full=Seed linoleate 9S-lipoxygenase-3;^Eukaryota; Viridiplantae; Streptophyta; Embryophyta; Tracheophyta; Spermatophyta; Magnoliophyta; eudicotyledons; core eudicotyledons; rosids; fabids; Fabales; Fabaceae; Papilionoideae; Phaseoleae; Glycine	PF00305.14^Lipoxygenase^Lipoxygenase^1-149^E:9.4e-63	.	.	.	GO:0005737^cellular_component^cytoplasm`GO:0005506^molecular_function^iron ion binding`GO:0016165^molecular_function^lipoxygenase activity`GO:0031408^biological_process^oxylipin biosynthetic process
Adur15609_comp1_c0_seq10	-0.425517	-0.926431	-0.569378	-0.351853	-0.560712	1.94732	-0.519113	0.391718	-0.368319	1.38228	sp|P14856|LOX2_PEA^P14856^Q:2049-772,H:1-425^54.26%ID^E:0^RecName: Full=Seed linoleate 9S-lipoxygenase-2;^Eukaryota; Viridiplantae; Streptophyta; Embryophyta; Tracheophyta; Spermatophyta; Magnoliophyta; eudicotyledons; core eudicotyledons; rosids; fabids; Fabales; Fabaceae; Papilionoideae; Fabeae; Pisum`sp|P14856|LOX2_PEA^P14856^Q:688-242,H:429-582^68.83%ID^E:0^RecName: Full=Seed linoleate 9S-lip…	.	m.23410	233-655[-]	sp|Q41238|LOX16_SOLTU^Q41238^Q:1-138,H:434-575^77.46%ID^E:6e-70^RecName: Full=Linoleate 9S-lipoxygenase 6;^Eukaryota; Viridiplantae; Streptophyta; Embryophyta; Tracheophyta; Spermatophyta; Magnoliophyta; eudicotyledons; core eudicotyledons; asterids; lamiids; Solanales; Solanaceae; Solanoideae; Solaneae; Solanum	PF00305.14^Lipoxygenase^Lipoxygenase^1-138^E:8.5e-64	.	.	.	GO:0005737^cellular_component^cytoplasm`GO:0005506^molecular_function^iron ion binding`GO:0016165^molecular_function^lipoxygenase activity`GO:0031408^biological_process^oxylipin biosynthetic process
Adur15609_comp1_c0_seq14	-0.522469	-0.776807	-0.629623	-0.425784	-0.61977	2.05416	-0.501531	0.510892	-0.200391	1.11132	sp|Q43191|LOX15_SOLTU^Q43191^Q:2076-1,H:2-694^69.87%ID^E:0^RecName: Full=Probable linoleate 9S-lipoxygenase 5;^Eukaryota; Viridiplantae; Streptophyta; Embryophyta; Tracheophyta; Spermatophyta; Magnoliophyta; eudicotyledons; core eudicotyledons; asterids; lamiids; Solanales; Solanaceae; Solanoideae; Solaneae; Solanum	.	m.23411	1-2076[-]	sp|Q43191|LOX15_SOLTU^Q43191^Q:1-692,H:2-694^69.87%ID^E:0^RecName: Full=Probable linoleate 9S-lipoxygenase 5;^Eukaryota; Viridiplantae; Streptophyta; Embryophyta; Tracheophyta; Spermatophyta; Magnoliophyta; eudicotyledons; core eudicotyledons; asterids; lamiids; Solanales; Solanaceae; Solanoideae; Solaneae; Solanum	PF01477.18^PLAT^PLAT/LH2 domain^71-163^E:1.1e-19`PF00305.14^Lipoxygenase^Lipoxygenase^176-692^E:1.5e-244	.	.	.	GO:0005737^cellular_component^cytoplasm`GO:0005506^molecular_function^iron ion binding`GO:0016165^molecular_function^lipoxygenase activity`GO:0031408^biological_process^oxylipin biosynthetic process
Adur15609_comp1_c0_seq16	-0.454169	-0.902188	-0.724499	-0.306855	-0.41772	2.0236	-0.571869	0.779021	-0.308374	0.883052	sp|Q43191|LOX15_SOLTU^Q43191^Q:1986-1,H:2-694^67.24%ID^E:0^RecName: Full=Probable linoleate 9S-lipoxygenase 5;^Eukaryota; Viridiplantae; Streptophyta; Embryophyta; Tracheophyta; Spermatophyta; Magnoliophyta; eudicotyledons; core eudicotyledons; asterids; lamiids; Solanales; Solanaceae; Solanoideae; Solaneae; Solanum	.	m.23412	1-1986[-]	sp|Q43191|LOX15_SOLTU^Q43191^Q:1-662,H:2-694^67.24%ID^E:0^RecName: Full=Probable linoleate 9S-lipoxygenase 5;^Eukaryota; Viridiplantae; Streptophyta; Embryophyta; Tracheophyta; Spermatophyta; Magnoliophyta; eudicotyledons; core eudicotyledons; asterids; lamiids; Solanales; Solanaceae; Solanoideae; Solaneae; Solanum	PF01477.18^PLAT^PLAT/LH2 domain^71-133^E:2.1e-15`PF00305.14^Lipoxygenase^Lipoxygenase^146-662^E:1.3e-244	.	.	.	GO:0005737^cellular_component^cytoplasm`GO:0005506^molecular_function^iron ion binding`GO:0016165^molecular_function^lipoxygenase activity`GO:0031408^biological_process^oxylipin biosynthetic process
Adur15640_comp2_c0_seq1	-1.05418	-0.697105	-0.888086	-0.72726	-0.827297	0.867121	0.118992	1.35343	0.356881	1.4975	sp|Q40392|TMVRN_NICGU^Q40392^Q:464-6,H:310-460^41.18%ID^E:7e-31^RecName: Full=TMV resistance protein N;^Eukaryota; Viridiplantae; Streptophyta; Embryophyta; Tracheophyta; Spermatophyta; Magnoliophyta; eudicotyledons; core eudicotyledons; asterids; lamiids; Solanales; Solanaceae; Nicotianoideae; Nicotianeae; Nicotiana	.	m.23437	3-470[-]	sp|Q40392|TMVRN_NICGU^Q40392^Q:3-155,H:310-460^41.18%ID^E:6e-31^RecName: Full=TMV resistance protein N;^Eukaryota; Viridiplantae; Streptophyta; Embryophyta; Tracheophyta; Spermatophyta; Magnoliophyta; eudicotyledons; core eudicotyledons; asterids; lamiids; Solanales; Solanaceae; Nicotianoideae; Nicotianeae; Nicotiana	PF00931.17^NB-ARC^NB-ARC domain^16-155^E:2.3e-22	.	.	.	GO:0005737^cellular_component^cytoplasm`GO:0043531^molecular_function^ADP binding`GO:0005524^molecular_function^ATP binding`GO:0009626^biological_process^plant-type hypersensitive response`GO:0007165^biological_process^signal transduction
Adur15641_comp2_c0_seq1	-0.883161	-0.94868	-0.883489	-0.928369	-1.00896	1.15513	0.469475	1.41393	0.56546	1.04866	.	.	m.23438	153-722[-]	.	.	.	.	.	.
Adur15719_comp0_c0_seq3	-0.81896	-0.436529	-0.968125	-0.894846	-1.03306	1.21693	1.56937	0.274221	0.641787	0.449203	sp|O65390|APA1_ARATH^O65390^Q:1975-527,H:29-506^61.24%ID^E:0^RecName: Full=Aspartic proteinase A1;^Eukaryota; Viridiplantae; Streptophyta; Embryophyta; Tracheophyta; Spermatophyta; Magnoliophyta; eudicotyledons; core eudicotyledons; rosids; malvids; Brassicales; Brassicaceae; Camelineae; Arabidopsis	.	m.23465	524-2050[-]	sp|P42211|ASPRX_ORYSJ^P42211^Q:1-508,H:1-496^59.1%ID^E:0^RecName: Full=Aspartic proteinase;^Eukaryota; Viridiplantae; Streptophyta; Embryophyta; Tracheophyta; Spermatophyta; Magnoliophyta; Liliopsida; Poales; Poaceae; BEP clade; Ehrhartoideae; Oryzeae; Oryza	PF00026.18^Asp^Eukaryotic aspartyl protease^85-507^E:1.3e-123`PF03489.12^SapB_2^Saposin-like type B, region 2^320-352^E:6.9e-13`PF05184.10^SapB_1^Saposin-like type B, region 1^381-417^E:1.1e-10	.	.	.	GO:0005773^cellular_component^vacuole`GO:0004190^molecular_function^aspartic-type endopeptidase activity`GO:0006629^biological_process^lipid metabolic process`GO:0006508^biological_process^proteolysis
Adur15719_comp0_c0_seq5	-0.69478	-0.508195	-0.877332	-0.642137	-0.693931	1.31329	1.12352	-0.193611	0.547422	0.62575	sp|O65390|APA1_ARATH^O65390^Q:1123-185,H:29-334^64.22%ID^E:8e-137^RecName: Full=Aspartic proteinase A1;^Eukaryota; Viridiplantae; Streptophyta; Embryophyta; Tracheophyta; Spermatophyta; Magnoliophyta; eudicotyledons; core eudicotyledons; rosids; malvids; Brassicales; Brassicaceae; Camelineae; Arabidopsis	.	m.23466	155-1198[-]	sp|P42211|ASPRX_ORYSJ^P42211^Q:1-338,H:1-329^60%ID^E:6e-144^RecName: Full=Aspartic proteinase;^Eukaryota; Viridiplantae; Streptophyta; Embryophyta; Tracheophyta; Spermatophyta; Magnoliophyta; Liliopsida; Poales; Poaceae; BEP clade; Ehrhartoideae; Oryzeae; Oryza	PF00026.18^Asp^Eukaryotic aspartyl protease^85-324^E:8.4e-95`PF03489.12^SapB_2^Saposin-like type B, region 2^320-341^E:8e-06	.	.	.	GO:0005773^cellular_component^vacuole`GO:0004190^molecular_function^aspartic-type endopeptidase activity`GO:0006629^biological_process^lipid metabolic process`GO:0006508^biological_process^proteolysis
Adur15719_comp0_c0_seq6	-0.924483	-0.456613	-0.852624	-0.765974	-0.933531	1.4735	1.46202	0.207175	0.433367	0.357158	sp|O65390|APA1_ARATH^O65390^Q:2075-708,H:29-479^60.48%ID^E:0^RecName: Full=Aspartic proteinase A1;^Eukaryota; Viridiplantae; Streptophyta; Embryophyta; Tracheophyta; Spermatophyta; Magnoliophyta; eudicotyledons; core eudicotyledons; rosids; malvids; Brassicales; Brassicaceae; Camelineae; Arabidopsis	.	m.23467	435-2150[-]	sp|P42211|ASPRX_ORYSJ^P42211^Q:1-481,H:1-469^58.47%ID^E:0^RecName: Full=Aspartic proteinase;^Eukaryota; Viridiplantae; Streptophyta; Embryophyta; Tracheophyta; Spermatophyta; Magnoliophyta; Liliopsida; Poales; Poaceae; BEP clade; Ehrhartoideae; Oryzeae; Oryza	PF00026.18^Asp^Eukaryotic aspartyl protease^85-481^E:3.8e-109`PF03489.12^SapB_2^Saposin-like type B, region 2^320-352^E:8e-13`PF05184.10^SapB_1^Saposin-like type B, region 1^381-417^E:1.3e-10	.	.	.	GO:0005773^cellular_component^vacuole`GO:0004190^molecular_function^aspartic-type endopeptidase activity`GO:0006629^biological_process^lipid metabolic process`GO:0006508^biological_process^proteolysis
Adur16657_comp0_c0_seq3	-0.745272	-0.979586	-0.80574	-0.873767	-0.0120937	1.2653	1.21995	-0.143108	0.217182	0.857138	sp|Q940Y9|POLL2_ARATH^Q940Y9^Q:2472-565,H:83-700^65.78%ID^E:0^RecName: Full=Putative ion channel POLLUX-like 2;^Eukaryota; Viridiplantae; Streptophyta; Embryophyta; Tracheophyta; Spermatophyta; Magnoliophyta; eudicotyledons; core eudicotyledons; rosids; malvids; Brassicales; Brassicaceae; Camelineae; Arabidopsis`sp|Q940Y9|POLL2_ARATH^Q940Y9^Q:583-218,H:695-817^75.61%ID^E:0^RecName: Full=Putative …	.	m.24605	523-2793[-]	sp|Q940Y9|POLL2_ARATH^Q940Y9^Q:108-743,H:83-700^65.78%ID^E:0^RecName: Full=Putative ion channel POLLUX-like 2;^Eukaryota; Viridiplantae; Streptophyta; Embryophyta; Tracheophyta; Spermatophyta; Magnoliophyta; eudicotyledons; core eudicotyledons; rosids; malvids; Brassicales; Brassicaceae; Camelineae; Arabidopsis	PF06241.7^DUF1012^Protein of unknown function (DUF1012)^386-597^E:2.6e-84	.	.	.	GO:0009941^cellular_component^chloroplast envelope`GO:0016021^cellular_component^integral to membrane`GO:0000166^molecular_function^nucleotide binding
Adur16686_comp1_c0_seq3	-0.628202	-0.947032	-0.535435	0.169772	-0.572362	0.928118	1.11545	-0.065297	-0.359809	0.894794	sp|B6ZJZ9|PNC1_SOYBN^B6ZJZ9^Q:1360-416,H:1-318^85.58%ID^E:2e-175^RecName: Full=Peroxisomal adenine nucleotide carrier 1;^Eukaryota; Viridiplantae; Streptophyta; Embryophyta; Tracheophyta; Spermatophyta; Magnoliophyta; eudicotyledons; core eudicotyledons; rosids; fabids; Fabales; Fabaceae; Papilionoideae; Phaseoleae; Glycine	.	m.24689	413-1360[-]	sp|B6ZJZ9|PNC1_SOYBN^B6ZJZ9^Q:1-315,H:1-318^85.89%ID^E:0^RecName: Full=Peroxisomal adenine nucleotide carrier 1;^Eukaryota; Viridiplantae; Streptophyta; Embryophyta; Tracheophyta; Spermatophyta; Magnoliophyta; eudicotyledons; core eudicotyledons; rosids; fabids; Fabales; Fabaceae; Papilionoideae; Phaseoleae; Glycine	PF00153.22^Mito_carr^Mitochondrial carrier protein^6-98^E:1.2e-15`PF00153.22^Mito_carr^Mitochondrial carrier protein^105-188^E:6.6e-09`PF00153.22^Mito_carr^Mitochondrial carrier protein^198-291^E:2e-14	.	.	.	GO:0016021^cellular_component^integral to membrane`GO:0005778^cellular_component^peroxisomal membrane`GO:0005777^cellular_component^peroxisome`GO:0015217^molecular_function^ADP transmembrane transporter activity`GO:0015297^molecular_function^antiporter activity`GO:0005347^molecular_function^ATP transmembrane transporter activity`GO:0006635^biological_process^fatty acid beta-oxidation`GO:0090351^b…
Adur16750_comp2_c0_seq5	-1.12408	-0.568308	-0.449215	-0.481351	-1.43284	0.874043	1.0656	1.34096	-0.0245118	0.799689	sp|Q9FPR3|EDR1_ARATH^Q9FPR3^Q:1898-351,H:419-933^60.38%ID^E:0^RecName: Full=Serine/threonine-protein kinase EDR1;^Eukaryota; Viridiplantae; Streptophyta; Embryophyta; Tracheophyta; Spermatophyta; Magnoliophyta; eudicotyledons; core eudicotyledons; rosids; malvids; Brassicales; Brassicaceae; Camelineae; Arabidopsis	.	m.24743	297-2120[-]	sp|Q9FPR3|EDR1_ARATH^Q9FPR3^Q:75-590,H:419-933^60.26%ID^E:0^RecName: Full=Serine/threonine-protein kinase EDR1;^Eukaryota; Viridiplantae; Streptophyta; Embryophyta; Tracheophyta; Spermatophyta; Magnoliophyta; eudicotyledons; core eudicotyledons; rosids; malvids; Brassicales; Brassicaceae; Camelineae; Arabidopsis	PF07714.12^Pkinase_Tyr^Protein tyrosine kinase^327-576^E:8.2e-64`PF00069.20^Pkinase^Protein kinase domain^328-574^E:3.6e-58	.	.	COG5022^Myosin heavy chain	GO:0005829^cellular_component^cytosol`GO:0005769^cellular_component^early endosome`GO:0005783^cellular_component^endoplasmic reticulum`GO:0005634^cellular_component^nucleus`GO:0005802^cellular_component^trans-Golgi network`GO:0005524^molecular_function^ATP binding`GO:0004709^molecular_function^MAP kinase kinase kinase activity`GO:0004712^molecular_function^protein serine/threonine/tyrosine kinase…
Adur17867_comp0_c0_seq3	-0.895226	-0.995104	-0.79982	-0.380431	-0.237819	1.13215	0.65214	0.872766	-0.0281249	0.67947	.	.	m.26512	80-397[-]	.	.	.	.	.	.
Adur18992_comp0_c0_seq14	-0.962712	-0.962712	-0.953415	-0.962712	-0.962712	1.04546	0.777003	0.957134	0.852542	1.17213	sp|Q8GWB7|GUX6_ARATH^Q8GWB7^Q:1903-386,H:22-523^64.97%ID^E:0^RecName: Full=Putative glucuronosyltransferase PGSIP6;^Eukaryota; Viridiplantae; Streptophyta; Embryophyta; Tracheophyta; Spermatophyta; Magnoliophyta; eudicotyledons; core eudicotyledons; rosids; malvids; Brassicales; Brassicaceae; Camelineae; Arabidopsis	.	m.28354	356-2017[-]	sp|Q8GWB7|GUX6_ARATH^Q8GWB7^Q:22-544,H:6-523^64.02%ID^E:0^RecName: Full=Putative glucuronosyltransferase PGSIP6;^Eukaryota; Viridiplantae; Streptophyta; Embryophyta; Tracheophyta; Spermatophyta; Magnoliophyta; eudicotyledons; core eudicotyledons; rosids; malvids; Brassicales; Brassicaceae; Camelineae; Arabidopsis	PF01501.15^Glyco_transf_8^Glycosyl transferase family 8^53-275^E:1.1e-23	.	.	COG5597^Alpha-N-acetylglucosamine transferase	GO:0005768^cellular_component^endosome`GO:0005794^cellular_component^Golgi apparatus`GO:0016021^cellular_component^integral to membrane`GO:0016020^cellular_component^membrane`GO:0005802^cellular_component^trans-Golgi network`GO:0046872^molecular_function^metal ion binding`GO:0016757^molecular_function^transferase activity, transferring glycosyl groups
Adur19516_comp0_c0_seq25	-1.41581	-0.548772	-1.01824	-0.56569	-0.688344	1.18108	0.766589	0.91885	0.531854	0.83849	sp|Q499R4|YRDC_RAT^Q499R4^Q:2855-3451,H:74-275^47.8%ID^E:2e-48^RecName: Full=YrdC domain-containing protein, mitochondrial;^Eukaryota; Metazoa; Chordata; Craniata; Vertebrata; Euteleostomi; Mammalia; Eutheria; Euarchontoglires; Glires; Rodentia; Sciurognathi; Muroidea; Muridae; Murinae; Rattus	.	m.29224	2621-3463[+]	sp|Q499R4|YRDC_RAT^Q499R4^Q:79-277,H:74-275^47.8%ID^E:5e-53^RecName: Full=YrdC domain-containing protein, mitochondrial;^Eukaryota; Metazoa; Chordata; Craniata; Vertebrata; Euteleostomi; Mammalia; Eutheria; Euarchontoglires; Glires; Rodentia; Sciurognathi; Muroidea; Muridae; Murinae; Rattus	PF01300.13^Sua5_yciO_yrdC^Telomere recombination^81-259^E:3.1e-44	.	.	COG0009^Putative translation factor (SUA5)	GO:0016020^cellular_component^membrane`GO:0005739^cellular_component^mitochondrion`GO:0051051^biological_process^negative regulation of transport
Adur20978_comp0_c0_seq2	-0.826062	-1.05535	-0.703003	-0.875401	-0.593295	0.633231	0.75687	1.31122	0.411493	0.940297	.	.	m.31420	420-1004[-]	.	PF00076.17^RRM_1^RNA recognition motif. (a.k.a. RRM, RBD, or RNP domain)^61-116^E:1.7e-15`PF14259.1^RRM_6^RNA recognition motif (a.k.a. RRM, RBD, or RNP domain)^61-126^E:3.3e-12	.	.	.	.
Adur20978_comp0_c1_seq2	-0.0959404	-0.944718	-0.57898	-1.04676	-0.373939	1.43234	-0.271895	1.2025	0.441936	0.235464	sp|Q8W034|RNP1_ARATH^Q8W034^Q:473-3,H:4-177^36.78%ID^E:2e-29^.^.	.	m.31423	3-476[-]	sp|Q8W034|RNP1_ARATH^Q8W034^Q:2-158,H:4-177^36.78%ID^E:6e-31^.^.	PF00076.17^RRM_1^RNA recognition motif. (a.k.a. RRM, RBD, or RNP domain)^6-71^E:1.3e-15`PF14259.1^RRM_6^RNA recognition motif (a.k.a. RRM, RBD, or RNP domain)^6-74^E:1.2e-14`PF13893.1^RRM_5^RNA recognition motif. (a.k.a. RRM, RBD, or RNP domain)^20-78^E:1e-06`PF00076.17^RRM_1^RNA recognition motif. (a.k.a. RRM, RBD, or RNP domain)^94-153^E:4e-13`PF14259.1^RRM_6^RNA recognition motif (a.k.a. RRM, …	.	.	.	.
Adur21352_comp1_c0_seq1	0.18813	-0.865805	-1.27456	0.339976	0.58855	0.801396	-0.627034	-1.26252	0.970561	1.14131	sp|O64937|EF1A_ORYSJ^O64937^Q:1071-1,H:1-357^95.8%ID^E:0^RecName: Full=Elongation factor 1-alpha;^Eukaryota; Viridiplantae; Streptophyta; Embryophyta; Tracheophyta; Spermatophyta; Magnoliophyta; Liliopsida; Poales; Poaceae; BEP clade; Ehrhartoideae; Oryzeae; Oryza	.	m.31985	1-1071[-]	sp|O64937|EF1A_ORYSJ^O64937^Q:1-357,H:1-357^95.8%ID^E:0^RecName: Full=Elongation factor 1-alpha;^Eukaryota; Viridiplantae; Streptophyta; Embryophyta; Tracheophyta; Spermatophyta; Magnoliophyta; Liliopsida; Poales; Poaceae; BEP clade; Ehrhartoideae; Oryzeae; Oryza	PF00009.22^GTP_EFTU^Elongation factor Tu GTP binding domain^5-222^E:1.7e-55`PF03144.20^GTP_EFTU_D2^Elongation factor Tu domain 2^248-313^E:1.3e-16`PF03143.12^GTP_EFTU_D3^Elongation factor Tu C-terminal domain^322-357^E:6.4e-09	.	.	COG5256^Translation elongation factor EF-1alpha (GTPase)	GO:0009507^cellular_component^chloroplast`GO:0005739^cellular_component^mitochondrion`GO:0005730^cellular_component^nucleolus`GO:0005886^cellular_component^plasma membrane`GO:0005773^cellular_component^vacuole`GO:0005525^molecular_function^GTP binding`GO:0003924^molecular_function^GTPase activity`GO:0003746^molecular_function^translation elongation factor activity`GO:0006184^biological_process^GT…
Adur21546_comp1_c0_seq1	-1.09445	-0.50955	-0.435778	-0.693978	-0.920562	0.35463	0.460017	2.05664	0.475826	0.307205	sp|Q9C810|Y1342_ARATH^Q9C810^Q:687-2813,H:6-686^49.1%ID^E:0^RecName: Full=PHD finger protein At1g33420;^Eukaryota; Viridiplantae; Streptophyta; Embryophyta; Tracheophyta; Spermatophyta; Magnoliophyta; eudicotyledons; core eudicotyledons; rosids; malvids; Brassicales; Brassicaceae; Camelineae; Arabidopsis	.	m.32238	675-2825[+]	sp|Q9C810|Y1342_ARATH^Q9C810^Q:2-713,H:3-686^49.45%ID^E:0^RecName: Full=PHD finger protein At1g33420;^Eukaryota; Viridiplantae; Streptophyta; Embryophyta; Tracheophyta; Spermatophyta; Magnoliophyta; eudicotyledons; core eudicotyledons; rosids; malvids; Brassicales; Brassicaceae; Camelineae; Arabidopsis	PF00628.24^PHD^PHD-finger^633-679^E:2.1e-08	.	.	.	GO:0005634^cellular_component^nucleus`GO:0046872^molecular_function^metal ion binding`GO:0008270^molecular_function^zinc ion binding`GO:0006355^biological_process^regulation of transcription, DNA-dependent`GO:0006351^biological_process^transcription, DNA-dependent
Adur21696_comp1_c0_seq2	-1.02809	-0.272486	-0.149054	-0.964913	-0.841091	0.484875	0.158258	0.445486	0.682015	1.485	sp|Q07469|BSPA_POPDE^Q07469^Q:795-1,H:29-285^35.58%ID^E:6e-45^RecName: Full=Bark storage protein A;^Eukaryota; Viridiplantae; Streptophyta; Embryophyta; Tracheophyta; Spermatophyta; Magnoliophyta; eudicotyledons; core eudicotyledons; rosids; fabids; Malpighiales; Salicaceae; Saliceae; Populus	.	m.32396	1-927[-]	sp|Q07469|BSPA_POPDE^Q07469^Q:45-309,H:29-285^35.58%ID^E:5e-45^RecName: Full=Bark storage protein A;^Eukaryota; Viridiplantae; Streptophyta; Embryophyta; Tracheophyta; Spermatophyta; Magnoliophyta; eudicotyledons; core eudicotyledons; rosids; fabids; Malpighiales; Salicaceae; Saliceae; Populus	PF01048.15^PNP_UDP_1^Phosphorylase superfamily^54-307^E:4e-33	.	.	.	GO:0003824^molecular_function^catalytic activity`GO:0045735^molecular_function^nutrient reservoir activity`GO:0009116^biological_process^nucleoside metabolic process
Adur21705_comp0_c0_seq1	-0.625282	-0.870515	-0.842363	-0.951216	-1.23962	0.516428	0.914306	0.929321	1.39789	0.771045	sp|Q9Y169|EXT2_DROME^Q9Y169^Q:969-256,H:455-693^34.82%ID^E:2e-30^RecName: Full=Exostosin-2;^Eukaryota; Metazoa; Ecdysozoa; Arthropoda; Hexapoda; Insecta; Pterygota; Neoptera; Endopterygota; Diptera; Brachycera; Muscomorpha; Ephydroidea; Drosophilidae; Drosophila; Sophophora	.	m.32409	226-2505[-]	sp|Q9Y169|EXT2_DROME^Q9Y169^Q:513-750,H:455-693^34.01%ID^E:9e-31^RecName: Full=Exostosin-2;^Eukaryota; Metazoa; Ecdysozoa; Arthropoda; Hexapoda; Insecta; Pterygota; Neoptera; Endopterygota; Diptera; Brachycera; Muscomorpha; Ephydroidea; Drosophilidae; Drosophila; Sophophora	PF04616.9^Glyco_hydro_43^Glycosyl hydrolases family 43^144-288^E:1.9e-05`PF09258.5^Glyco_transf_64^Glycosyl transferase family 64 domain^513-750^E:1.1e-60	.	.	.	GO:0005783^cellular_component^endoplasmic reticulum`GO:0005794^cellular_component^Golgi apparatus`GO:0000139^cellular_component^Golgi membrane`GO:0016021^cellular_component^integral to membrane`GO:0031227^cellular_component^intrinsic to endoplasmic reticulum membrane`GO:0050508^molecular_function^glucuronosyl-N-acetylglucosaminyl-proteoglycan 4-alpha-N-acetylglucosaminyltransferase activity`GO:00…
Adur21969_comp0_c0_seq1	-0.710327	-0.887534	-1.03722	-0.758612	-0.884637	1.03181	0.764793	0.786521	1.21916	0.476046	sp|O34598|GUAD_BACSU^O34598^Q:812-519,H:6-103^53.06%ID^E:6e-24^RecName: Full=Guanine deaminase;^Bacteria; Firmicutes; Bacilli; Bacillales; Bacillaceae; Bacillus	.	m.33005	351-938[-]	sp|O34598|GUAD_BACSU^O34598^Q:43-164,H:6-134^48.84%ID^E:7e-32^RecName: Full=Guanine deaminase;^Bacteria; Firmicutes; Bacilli; Bacillales; Bacillaceae; Bacillus	PF00383.17^dCMP_cyt_deam_1^Cytidine and deoxycytidylate deaminase zinc-binding region^39-138^E:2.8e-23	.	.	COG0590^Cytosine/adenosine deaminases	GO:0008892^molecular_function^guanine deaminase activity`GO:0046872^molecular_function^metal ion binding`GO:0008270^molecular_function^zinc ion binding`GO:0006147^biological_process^guanine catabolic process
Adur22700_comp0_c0_seq7	-0.694902	-0.505316	-1.26068	0.0201529	-1.04422	1.0696	0.877025	0.259002	1.30994	-0.0306026	sp|A7HYV8|DER_PARL1^A7HYV8^Q:1906-485,H:4-460^39.46%ID^E:5e-99^RecName: Full=GTPase Der;^Bacteria; Proteobacteria; Alphaproteobacteria; Rhizobiales; Phyllobacteriaceae; Parvibaculum	.	m.34175	365-2062[-]	sp|A7HYV8|DER_PARL1^A7HYV8^Q:53-526,H:4-460^39.67%ID^E:3e-103^RecName: Full=GTPase Der;^Bacteria; Proteobacteria; Alphaproteobacteria; Rhizobiales; Phyllobacteriaceae; Parvibaculum	PF01926.18^MMR_HSR1^50S ribosome-binding GTPase^53-174^E:4.4e-15`PF02421.13^FeoB_N^Ferrous iron transport protein B^259-402^E:1.4e-09`PF00009.22^GTP_EFTU^Elongation factor Tu GTP binding domain^259-441^E:1.4e-08`PF04548.11^AIG1^AIG1 family^259-354^E:0.00023`PF01926.18^MMR_HSR1^50S ribosome-binding GTPase^260-383^E:3.7e-21	.	.	COG1160^Predicted GTPases	GO:0005525^molecular_function^GTP binding`GO:0017111^molecular_function^nucleoside-triphosphatase activity`GO:0042254^biological_process^ribosome biogenesis
Adur22738_comp3_c0_seq1	-0.911917	-0.506307	-0.825067	-0.789858	-1.14336	1.35086	0.531188	0.832109	0.782816	0.679536	.	.	.	.	.	.	.	.	.	.	.
Adur23426_comp0_c0_seq1	-0.158103	-0.515111	-0.930732	-1.17432	-0.87897	0.020781	1.17478	0.504911	0.921293	1.03547	.	.	m.35254	1-426[-]	.	.	.	.	.	.
Adur23428_comp0_c0_seq46	-0.924037	-0.881419	-0.760123	-1.07101	-1.00818	0.938571	0.848964	1.28006	0.838037	0.739142	sp|Q9M8Z7|U80A2_ARATH^Q9M8Z7^Q:1156-779,H:334-455^72.22%ID^E:3e-50^.^.`sp|Q9M8Z7|U80A2_ARATH^Q9M8Z7^Q:784-407,H:514-635^63.49%ID^E:7e-42^.^.	.	m.35268	374-1156[-]	sp|Q9M8Z7|U80A2_ARATH^Q9M8Z7^Q:1-252,H:334-637^55.52%ID^E:6e-104^.^.	PF00201.13^UDPGT^UDP-glucoronosyl and UDP-glucosyl transferase^126-202^E:1.4e-05	.	.	.	.
Adur2516_comp0_c0_seq3	-0.925288	-0.998328	-0.918648	-0.948528	-0.931928	1.22608	0.90404	0.406038	0.95716	1.2294	sp|Q9LVG9|Y5600_ARATH^Q9LVG9^Q:2457-1138,H:58-498^59.2%ID^E:1e-160^RecName: Full=BTB/POZ domain-containing protein At5g60050;^Eukaryota; Viridiplantae; Streptophyta; Embryophyta; Tracheophyta; Spermatophyta; Magnoliophyta; eudicotyledons; core eudicotyledons; rosids; malvids; Brassicales; Brassicaceae; Camelineae; Arabidopsis	.	m.3883	1120-2631[-]	sp|Q9LVG9|Y5600_ARATH^Q9LVG9^Q:21-498,H:6-498^56.63%ID^E:0^RecName: Full=BTB/POZ domain-containing protein At5g60050;^Eukaryota; Viridiplantae; Streptophyta; Embryophyta; Tracheophyta; Spermatophyta; Magnoliophyta; eudicotyledons; core eudicotyledons; rosids; malvids; Brassicales; Brassicaceae; Camelineae; Arabidopsis	.	.	.	.	GO:0016567^biological_process^protein ubiquitination
Adur25357_comp0_c0_seq1	-0.00840991	-0.579082	-1.21283	-0.428905	-0.726255	0.159788	0.105725	0.0846998	0.964736	1.64053	sp|Q9SY57|P2A10_ARATH^Q9SY57^Q:1562-348,H:4-399^45.06%ID^E:1e-105^RecName: Full=Protein PHLOEM PROTEIN 2-LIKE A10;^Eukaryota; Viridiplantae; Streptophyta; Embryophyta; Tracheophyta; Spermatophyta; Magnoliophyta; eudicotyledons; core eudicotyledons; rosids; malvids; Brassicales; Brassicaceae; Camelineae; Arabidopsis	.	m.38175	324-1568[-]	sp|Q9SY57|P2A10_ARATH^Q9SY57^Q:3-407,H:4-399^46.36%ID^E:6e-120^RecName: Full=Protein PHLOEM PROTEIN 2-LIKE A10;^Eukaryota; Viridiplantae; Streptophyta; Embryophyta; Tracheophyta; Spermatophyta; Magnoliophyta; eudicotyledons; core eudicotyledons; rosids; malvids; Brassicales; Brassicaceae; Camelineae; Arabidopsis	.	.	.	.	GO:0016021^cellular_component^integral to membrane`GO:0030246^molecular_function^carbohydrate binding
Adur25577_comp1_c0_seq1	0.642559	-0.809953	-1.05227	-0.250116	0.359855	1.20518	-0.722217	-0.706898	-0.170736	1.5046	sp|Q9C895|BRE1B_ARATH^Q9C895^Q:2943-313,H:1-900^56.04%ID^E:0^RecName: Full=E3 ubiquitin-protein ligase BRE1-like 2;^Eukaryota; Viridiplantae; Streptophyta; Embryophyta; Tracheophyta; Spermatophyta; Magnoliophyta; eudicotyledons; core eudicotyledons; rosids; malvids; Brassicales; Brassicaceae; Camelineae; Arabidopsis	.	m.38457	310-2943[-]	sp|Q9C895|BRE1B_ARATH^Q9C895^Q:1-877,H:1-900^56.04%ID^E:0^RecName: Full=E3 ubiquitin-protein ligase BRE1-like 2;^Eukaryota; Viridiplantae; Streptophyta; Embryophyta; Tracheophyta; Spermatophyta; Magnoliophyta; eudicotyledons; core eudicotyledons; rosids; malvids; Brassicales; Brassicaceae; Camelineae; Arabidopsis	PF13920.1^zf-C3HC4_3^Zinc finger, C3HC4 type (RING finger)^824-865^E:5.2e-08`PF00097.20^zf-C3HC4^Zinc finger, C3HC4 type (RING finger)^825-863^E:6.4e-07`PF13923.1^zf-C3HC4_2^Zinc finger, C3HC4 type (RING finger)^825-863^E:8.2e-07	.	.	.	GO:0005634^cellular_component^nucleus`GO:0016874^molecular_function^ligase activity`GO:0046872^molecular_function^metal ion binding`GO:0008270^molecular_function^zinc ion binding`GO:0033523^biological_process^histone H2B ubiquitination`GO:0010390^biological_process^histone monoubiquitination`GO:0009965^biological_process^leaf morphogenesis`GO:0010162^biological_process^seed dormancy process`GO:00…
Adur26695_comp0_c0_seq5	-0.768241	-1.05474	-1.06861	-0.743596	-0.785955	0.640393	1.18875	0.961553	0.889927	0.740515	.	.	m.39919	482-1483[-]	.	PF01424.17^R3H^R3H domain^44-105^E:2e-16`PF12752.2^SUZ^SUZ domain^134-173^E:4.1e-07	.	.	.	.
Adur26695_comp0_c0_seq6	-0.741441	-1.13262	-1.11458	-0.92184	-0.619909	0.565979	1.29232	0.99419	0.859365	0.818538	.	.	m.39920	482-1561[-]	.	PF01424.17^R3H^R3H domain^44-105^E:2.2e-16`PF12752.2^SUZ^SUZ domain^180-199^E:1.9e-06	.	.	.	.
Adur30886_comp1_c0_seq2	-0.599963	-0.823781	-0.75554	-0.792538	-0.883253	2.25569	0.297962	0.508443	0.264527	0.52845	sp|O07051|LTAA_AERJA^O07051^Q:1272-253,H:2-332^47.66%ID^E:9e-83^RecName: Full=L-allo-threonine aldolase;^Bacteria; Proteobacteria; Gammaproteobacteria; Aeromonadales; Aeromonadaceae; Aeromonas	.	m.46291	211-1407[-]	sp|O07051|LTAA_AERJA^O07051^Q:46-385,H:2-332^47.66%ID^E:3e-97^RecName: Full=L-allo-threonine aldolase;^Bacteria; Proteobacteria; Gammaproteobacteria; Aeromonadales; Aeromonadaceae; Aeromonas	PF01212.16^Beta_elim_lyase^Beta-eliminating lyase^49-336^E:7.2e-89`PF00155.16^Aminotran_1_2^Aminotransferase class I and II^56-382^E:2.9e-12`PF01041.12^DegT_DnrJ_EryC1^DegT/DnrJ/EryC1/StrS aminotransferase family^63-171^E:0.00025	.	.	.	GO:0016829^molecular_function^lyase activity`GO:0030170^molecular_function^pyridoxal phosphate binding`GO:0006520^biological_process^cellular amino acid metabolic process
Adur31906_comp0_c0_seq1	-1.19122	-0.551066	-0.450037	-0.557495	-0.765063	0.213997	0.849559	0.744857	0.459221	1.24725	.	.	m.47869	194-583[-]	.	.	.	.	.	.
Adur32913_comp0_c0_seq1	-0.874728	-0.759722	-0.961836	-0.771678	-0.63276	1.12023	0.161464	0.0920047	1.28362	1.34341	sp|P54967|BIOB_ARATH^P54967^Q:1378-242,H:1-377^81.84%ID^E:0^RecName: Full=Biotin synthase;^Eukaryota; Viridiplantae; Streptophyta; Embryophyta; Tracheophyta; Spermatophyta; Magnoliophyta; eudicotyledons; core eudicotyledons; rosids; malvids; Brassicales; Brassicaceae; Camelineae; Arabidopsis	.	m.49718	239-1378[-]	sp|P54967|BIOB_ARATH^P54967^Q:1-379,H:1-377^81.84%ID^E:0^RecName: Full=Biotin synthase;^Eukaryota; Viridiplantae; Streptophyta; Embryophyta; Tracheophyta; Spermatophyta; Magnoliophyta; eudicotyledons; core eudicotyledons; rosids; malvids; Brassicales; Brassicaceae; Camelineae; Arabidopsis	PF04055.16^Radical_SAM^Radical SAM superfamily^92-249^E:2.1e-14`PF06968.8^BATS^Biotin and Thiamin Synthesis associated domain^264-356^E:2.4e-26	.	.	COG0502^Biotin synthase and related enzymes	GO:0051537^molecular_function^2 iron, 2 sulfur cluster binding`GO:0051539^molecular_function^4 iron, 4 sulfur cluster binding`GO:0004076^molecular_function^biotin synthase activity`GO:0046872^molecular_function^metal ion binding`GO:0008270^molecular_function^zinc ion binding`GO:0009102^biological_process^biotin biosynthetic process
Adur32927_comp0_c0_seq2	-0.617877	-0.465402	-0.540467	-0.676521	-0.660101	-0.0830404	0.442413	0.463525	1.51912	0.618346	sp|Q9GCB9|RT02_ARATH^Q9GCB9^Q:943-686,H:105-190^68.6%ID^E:7e-58^RecName: Full=Ribosomal protein S2, mitochondrial;^Eukaryota; Viridiplantae; Streptophyta; Embryophyta; Tracheophyta; Spermatophyta; Magnoliophyta; eudicotyledons; core eudicotyledons; rosids; malvids; Brassicales; Brassicaceae; Camelineae; Arabidopsis`sp|Q9GCB9|RT02_ARATH^Q9GCB9^Q:1245-949,H:1-102^54.9%ID^E:7e-58^RecName: Full=Ribos…	.	m.49742	203-1102[-]	sp|Q9GCB9|RT02_ARATH^Q9GCB9^Q:54-168,H:105-219^58.26%ID^E:7e-38^RecName: Full=Ribosomal protein S2, mitochondrial;^Eukaryota; Viridiplantae; Streptophyta; Embryophyta; Tracheophyta; Spermatophyta; Magnoliophyta; eudicotyledons; core eudicotyledons; rosids; malvids; Brassicales; Brassicaceae; Camelineae; Arabidopsis	PF00318.15^Ribosomal_S2^Ribosomal protein S2^63-147^E:5.7e-19`PF01704.13^UDPGP^UTP--glucose-1-phosphate uridylyltransferase^167-241^E:9.4e-12	.	.	COG0052^Ribosomal protein S2	GO:0005763^cellular_component^mitochondrial small ribosomal subunit`GO:0003735^molecular_function^structural constituent of ribosome`GO:0006412^biological_process^translation
Adur32931_comp0_c0_seq1	-0.243161	-0.0662551	-0.784018	-1.46572	-0.644297	1.11574	0.88588	0.788976	1.04025	-0.627395	sp|Q9DC48|PRP17_MOUSE^Q9DC48^Q:639-1,H:237-455^62.1%ID^E:6e-95^RecName: Full=Pre-mRNA-processing factor 17;^Eukaryota; Metazoa; Chordata; Craniata; Vertebrata; Euteleostomi; Mammalia; Eutheria; Euarchontoglires; Glires; Rodentia; Sciurognathi; Muroidea; Muridae; Murinae; Mus; Mus	.	m.49750	1-1512[-]	sp|O60508|PRP17_HUMAN^O60508^Q:71-504,H:45-455^44.57%ID^E:8e-116^RecName: Full=Pre-mRNA-processing factor 17;^Eukaryota; Metazoa; Chordata; Craniata; Vertebrata; Euteleostomi; Mammalia; Eutheria; Euarchontoglires; Primates; Haplorrhini; Catarrhini; Hominidae; Homo	PF00400.27^WD40^WD domain, G-beta repeat^329-366^E:4.7e-09`PF00400.27^WD40^WD domain, G-beta repeat^371-409^E:5.8e-10`PF00400.27^WD40^WD domain, G-beta repeat^458-495^E:1.7e-06	.	.	COG2319^FOG: WD40 repeat	GO:0071013^cellular_component^catalytic step 2 spliceosome`GO:0005654^cellular_component^nucleoplasm`GO:0031124^biological_process^mRNA 3'-end processing`GO:0006406^biological_process^mRNA export from nucleus`GO:0000398^biological_process^mRNA splicing, via spliceosome`GO:0006369^biological_process^termination of RNA polymerase II transcription
Adur32954_comp5_c0_seq1	-1.09281	0.37864	-0.579631	-0.427267	-1.00041	0.87204	0.256101	0.69666	0.546889	0.349789	.	.	.	.	.	.	.	.	.	.	.
Adur32993_comp1_c0_seq2	-0.63856	-0.542374	-1.29234	-0.891802	-0.787577	1.0859	0.826625	0.167967	0.90501	1.16715	sp|Q9CAF2|NUD26_ARATH^Q9CAF2^Q:723-301,H:74-214^78.01%ID^E:4e-78^RecName: Full=Nudix hydrolase 26, chloroplastic;^Eukaryota; Viridiplantae; Streptophyta; Embryophyta; Tracheophyta; Spermatophyta; Magnoliophyta; eudicotyledons; core eudicotyledons; rosids; malvids; Brassicales; Brassicaceae; Camelineae; Arabidopsis	.	m.49894	292-723[-]	sp|Q9CAF2|NUD26_ARATH^Q9CAF2^Q:1-143,H:74-216^78.32%ID^E:3e-81^RecName: Full=Nudix hydrolase 26, chloroplastic;^Eukaryota; Viridiplantae; Streptophyta; Embryophyta; Tracheophyta; Spermatophyta; Magnoliophyta; eudicotyledons; core eudicotyledons; rosids; malvids; Brassicales; Brassicaceae; Camelineae; Arabidopsis	PF00293.23^NUDIX^NUDIX domain^9-135^E:1.1e-21	.	.	COG0494^NTP pyrophosphohydrolases including oxidative damage repair enzymes	GO:0009507^cellular_component^chloroplast`GO:0034432^molecular_function^bis(5'-adenosyl)-pentaphosphatase activity`GO:0004081^molecular_function^bis(5'-nucleosyl)-tetraphosphatase (asymmetrical) activity`GO:0046872^molecular_function^metal ion binding
Adur33188_comp0_c0_seq1	-0.966005	-0.966005	-0.966005	-0.966005	-0.962547	1.0393	0.847415	1.13784	0.644291	1.15772	sp|Q40392|TMVRN_NICGU^Q40392^Q:3774-1192,H:1-909^36.47%ID^E:2e-132^RecName: Full=TMV resistance protein N;^Eukaryota; Viridiplantae; Streptophyta; Embryophyta; Tracheophyta; Spermatophyta; Magnoliophyta; eudicotyledons; core eudicotyledons; asterids; lamiids; Solanales; Solanaceae; Nicotianoideae; Nicotianeae; Nicotiana	.	m.50096	256-3822[-]	sp|Q40392|TMVRN_NICGU^Q40392^Q:17-1006,H:1-1033^34.6%ID^E:2e-148^RecName: Full=TMV resistance protein N;^Eukaryota; Viridiplantae; Streptophyta; Embryophyta; Tracheophyta; Spermatophyta; Magnoliophyta; eudicotyledons; core eudicotyledons; asterids; lamiids; Solanales; Solanaceae; Nicotianoideae; Nicotianeae; Nicotiana	PF01582.15^TIR^TIR domain^30-133^E:6.6e-33`PF13676.1^TIR_2^TIR domain^30-124^E:1e-14`PF00005.22^ABC_tran^ABC transporter^208-322^E:6.7e-06`PF00931.17^NB-ARC^NB-ARC domain^214-464^E:5.2e-39`PF01637.13^Arch_ATPase^Archaeal ATPase^220-396^E:9e-07`PF05729.7^NACHT^NACHT domain^220-362^E:4.8e-06`PF07725.7^LRR_3^Leucine Rich Repeat^615-632^E:0.00034	.	.	.	GO:0005737^cellular_component^cytoplasm`GO:0043531^molecular_function^ADP binding`GO:0005524^molecular_function^ATP binding`GO:0009626^biological_process^plant-type hypersensitive response`GO:0007165^biological_process^signal transduction
Adur34378_comp1_c0_seq3	-1.02133	-0.861666	-1.17044	-0.587365	-0.73778	0.465379	1.72626	0.733621	1.0663	0.387019	sp|Q38732|DAG_ANTMA^Q38732^Q:830-519,H:80-183^59.62%ID^E:1e-36^RecName: Full=DAG protein, chloroplastic;^Eukaryota; Viridiplantae; Streptophyta; Embryophyta; Tracheophyta; Spermatophyta; Magnoliophyta; eudicotyledons; core eudicotyledons; asterids; lamiids; Lamiales; Plantaginaceae; Antirrhineae; Antirrhinum	.	m.52228	402-1115[-]	sp|Q38732|DAG_ANTMA^Q38732^Q:96-200,H:80-184^59.05%ID^E:1e-39^RecName: Full=DAG protein, chloroplastic;^Eukaryota; Viridiplantae; Streptophyta; Embryophyta; Tracheophyta; Spermatophyta; Magnoliophyta; eudicotyledons; core eudicotyledons; asterids; lamiids; Lamiales; Plantaginaceae; Antirrhineae; Antirrhinum	.	.	.	.	GO:0009507^cellular_component^chloroplast
Adur34497_comp1_c0_seq3	-0.650056	-0.851583	-0.563877	-0.794572	-0.663315	0.659867	-0.719	0.442431	1.41294	1.72716	sp|P0A9H7|CFA_ECOLI^P0A9H7^Q:1507-362,H:23-372^30.47%ID^E:2e-46^RecName: Full=Cyclopropane-fatty-acyl-phospholipid synthase;^Bacteria; Proteobacteria; Gammaproteobacteria; Enterobacteriales; Enterobacteriaceae; Escherichia	.	m.52386	2147-2713[-]	.	.	.	.	.	.
Adur34517_comp0_c0_seq3	-0.704	-1.11055	-0.92141	-0.896062	-0.642579	0.815922	0.934864	1.32191	0.725254	0.476645	sp|Q9LV77|ASNS2_ARATH^Q9LV77^Q:464-3,H:1-154^90.91%ID^E:2e-98^RecName: Full=Asparagine synthetase [glutamine-hydrolyzing] 2;^Eukaryota; Viridiplantae; Streptophyta; Embryophyta; Tracheophyta; Spermatophyta; Magnoliophyta; eudicotyledons; core eudicotyledons; rosids; malvids; Brassicales; Brassicaceae; Camelineae; Arabidopsis	.	m.52435	3-770[-]	sp|Q9LV77|ASNS2_ARATH^Q9LV77^Q:103-256,H:1-154^90.91%ID^E:1e-98^RecName: Full=Asparagine synthetase [glutamine-hydrolyzing] 2;^Eukaryota; Viridiplantae; Streptophyta; Embryophyta; Tracheophyta; Spermatophyta; Magnoliophyta; eudicotyledons; core eudicotyledons; rosids; malvids; Brassicales; Brassicaceae; Camelineae; Arabidopsis	PF13522.1^GATase_6^Glutamine amidotransferase domain^135-250^E:3.3e-35`PF13537.1^GATase_7^Glutamine amidotransferase domain^150-252^E:1.5e-38	.	.	.	GO:0004066^molecular_function^asparagine synthase (glutamine-hydrolyzing) activity`GO:0005524^molecular_function^ATP binding`GO:0006541^biological_process^glutamine metabolic process`GO:0070981^biological_process^L-asparagine biosynthetic process
Adur34945_comp0_c0_seq1	-1.061	-0.857025	-0.704043	-0.939004	-1.05648	0.856767	0.988449	1.03751	1.18016	0.554675	sp|Q94BZ5|HSFA5_ARATH^Q94BZ5^Q:1690-311,H:24-466^56.17%ID^E:1e-157^RecName: Full=Heat stress transcription factor A-5;^Eukaryota; Viridiplantae; Streptophyta; Embryophyta; Tracheophyta; Spermatophyta; Magnoliophyta; eudicotyledons; core eudicotyledons; rosids; malvids; Brassicales; Brassicaceae; Camelineae; Arabidopsis	.	m.53079	308-1747[-]	sp|Q94BZ5|HSFA5_ARATH^Q94BZ5^Q:20-479,H:24-466^56.17%ID^E:1e-160^RecName: Full=Heat stress transcription factor A-5;^Eukaryota; Viridiplantae; Streptophyta; Embryophyta; Tracheophyta; Spermatophyta; Magnoliophyta; eudicotyledons; core eudicotyledons; rosids; malvids; Brassicales; Brassicaceae; Camelineae; Arabidopsis	PF00447.12^HSF_DNA-bind^HSF-type DNA-binding^20-111^E:2.8e-32	.	.	COG5169^Heat shock transcription factor	GO:0005737^cellular_component^cytoplasm`GO:0005634^cellular_component^nucleus`GO:0043565^molecular_function^sequence-specific DNA binding`GO:0003700^molecular_function^sequence-specific DNA binding transcription factor activity`GO:0006950^biological_process^response to stress`GO:0006351^biological_process^transcription, DNA-dependent
Adur35442_comp0_c0_seq1	-0.922496	-0.721806	-0.852593	-0.0588539	-0.439939	0.577039	-0.442194	1.28509	0.721355	0.854397	.	.	m.53937	405-2495[-]	.	PF00226.26^DnaJ^DnaJ domain^68-129^E:1.2e-20`PF11926.3^DUF3444^Domain of unknown function (DUF3444)^465-673^E:7.4e-79	.	.	.	.
Adur35539_comp0_c0_seq1	-0.0784755	-1.02584	-0.820215	-1.16895	-0.432398	1.22599	0.417468	0.888974	-0.253805	1.24725	.	.	m.54025	182-2224[-]	.	.	.	.	.	.
Adur36902_comp0_c0_seq4	-0.791541	-0.674577	-1.11165	-0.933129	-0.741062	1.06388	1.2067	1.01833	0.00012312	0.962924	.	.	.	.	.	.	.	.	.	.	.
Adur38204_comp0_c0_seq6	-0.898332	-1.00446	-0.943817	-0.926971	-0.921917	0.526027	1.47027	0.815785	0.968244	0.915178	.	.	m.57610	306-1013[-]	.	.	.	.	.	.
Adur38204_comp0_c0_seq8	-0.945485	-0.994975	-0.901493	-0.895994	-0.81901	0.843865	1.61151	0.81527	0.892255	0.394053	.	.	m.57615	419-1120[-]	.	.	.	.	.	.
Adur38402_comp0_c0_seq1	-0.621446	-0.961904	-0.872771	-0.701811	-0.680868	1.65802	-0.483607	0.602548	0.519747	1.5421	.	.	m.57921	249-2279[-]	.	PF13961.1^DUF4219^Domain of unknown function (DUF4219)^14-40^E:5.4e-09`PF12796.2^Ank_2^Ankyrin repeats (3 copies)^120-209^E:3e-09`PF13637.1^Ank_4^Ankyrin repeats (many copies)^153-206^E:2e-05`PF13962.1^PGG^Domain of unknown function^508-621^E:2.3e-23	.	.	.	.
Adur40339_comp1_c0_seq1	-0.55735	-0.65895	-0.673464	-0.679915	-0.00741843	0.615085	-0.257387	-0.047736	1.59399	0.673142	.	.	m.60860	339-782[-]	.	.	.	.	.	.
Adur40993_comp0_c0_seq1	-0.935326	-1.00888	-0.944701	-0.942537	-0.923066	0.680762	1.1358	0.851673	1.14662	0.939653	.	.	m.62482	497-1003[-]	.	PF04146.10^YTH^YT521-B-like domain^98-168^E:4.4e-15	.	.	.	.
Adur4222_comp5_c0_seq1	-0.712513	-0.351683	-0.241996	-0.551607	-1.03014	0.592005	0.897608	0.934858	-0.238165	0.701633	.	.	.	.	.	.	.	.	.	.	.
Adur42240_comp0_c0_seq1	-0.957883	-1.2202	-1.00977	-0.729198	-0.373679	1.19541	0.660208	0.297002	1.39335	0.744764	.	.	m.64946	657-1520[-]	.	PF07052.6^Hep_59^Hepatocellular carcinoma-associated antigen 59^98-195^E:4.3e-29	.	.	.	.
Adur42249_comp1_c0_seq1	-0.908513	-0.824526	-1.04375	-0.801049	-0.937941	1.14321	1.44047	0.97028	0.428333	0.533482	sp|Q8L7S8|RH3_ARATH^Q8L7S8^Q:655-86,H:1-167^48.7%ID^E:1e-32^RecName: Full=DEAD-box ATP-dependent RNA helicase 3, chloroplastic;^Eukaryota; Viridiplantae; Streptophyta; Embryophyta; Tracheophyta; Spermatophyta; Magnoliophyta; eudicotyledons; core eudicotyledons; rosids; malvids; Brassicales; Brassicaceae; Camelineae; Arabidopsis	.	m.64970	65-655[-]	sp|Q8L7S8|RH3_ARATH^Q8L7S8^Q:1-190,H:1-167^48.97%ID^E:1e-37^RecName: Full=DEAD-box ATP-dependent RNA helicase 3, chloroplastic;^Eukaryota; Viridiplantae; Streptophyta; Embryophyta; Tracheophyta; Spermatophyta; Magnoliophyta; eudicotyledons; core eudicotyledons; rosids; malvids; Brassicales; Brassicaceae; Camelineae; Arabidopsis	PF00270.24^DEAD^DEAD/DEAH box helicase^150-189^E:7.9e-09	.	.	COG0513^Superfamily II DNA and RNA helicases	GO:0009941^cellular_component^chloroplast envelope`GO:0009570^cellular_component^chloroplast stroma`GO:0016020^cellular_component^membrane`GO:0005634^cellular_component^nucleus`GO:0005524^molecular_function^ATP binding`GO:0008026^molecular_function^ATP-dependent helicase activity`GO:0046872^molecular_function^metal ion binding`GO:0003723^molecular_function^RNA binding`GO:0008270^molecular_functio…
Adur42256_comp0_c0_seq1	-0.576735	-1.05067	-1.23698	-0.086453	-0.490118	1.58704	0.0769742	0.608113	0.56889	0.599941	.	.	m.64974	256-1170[-]	.	PF10604.4^Polyketide_cyc2^Polyketide cyclase / dehydrase and lipid transport^136-185^E:2.8e-05`PF03364.15^Polyketide_cyc^Polyketide cyclase / dehydrase and lipid transport^143-289^E:7.2e-22	.	.	.	.
Adur42262_comp1_c0_seq2	-0.885445	-0.591517	-0.284669	-0.771319	-0.588287	0.436693	0.97287	0.867357	0.0813955	0.762921	sp|Q8GWZ6|SRR1_ARATH^Q8GWZ6^Q:854-63,H:5-271^53.73%ID^E:6e-99^RecName: Full=Protein SENSITIVITY TO RED LIGHT REDUCED 1;^Eukaryota; Viridiplantae; Streptophyta; Embryophyta; Tracheophyta; Spermatophyta; Magnoliophyta; eudicotyledons; core eudicotyledons; rosids; malvids; Brassicales; Brassicaceae; Camelineae; Arabidopsis	.	m.64984	698-1039[-]	.	.	.	.	.	.
Adur42275_comp0_c0_seq4	-1.1329	-0.779488	-0.83529	-0.915893	-1.03494	0.693678	1.00741	1.04709	1.06817	0.882163	sp|P55826|PPOC_ARATH^P55826^Q:2418-835,H:13-537^77.46%ID^E:0^RecName: Full=Protoporphyrinogen oxidase, chloroplastic;^Eukaryota; Viridiplantae; Streptophyta; Embryophyta; Tracheophyta; Spermatophyta; Magnoliophyta; eudicotyledons; core eudicotyledons; rosids; malvids; Brassicales; Brassicaceae; Camelineae; Arabidopsis	.	m.65008	832-2508[-]	sp|P55826|PPOC_ARATH^P55826^Q:23-558,H:4-537^76.54%ID^E:0^RecName: Full=Protoporphyrinogen oxidase, chloroplastic;^Eukaryota; Viridiplantae; Streptophyta; Embryophyta; Tracheophyta; Spermatophyta; Magnoliophyta; eudicotyledons; core eudicotyledons; rosids; malvids; Brassicales; Brassicaceae; Camelineae; Arabidopsis	PF13450.1^NAD_binding_8^NAD(P)-binding Rossmann-like domain^82-142^E:3.6e-12`PF01593.19^Amino_oxidase^Flavin containing amine oxidoreductase^87-543^E:7.9e-61	.	.	COG1232^Protoporphyrinogen oxidase	GO:0009941^cellular_component^chloroplast envelope`GO:0009534^cellular_component^chloroplast thylakoid`GO:0000166^molecular_function^nucleotide binding`GO:0004729^molecular_function^oxygen-dependent protoporphyrinogen oxidase activity`GO:0015995^biological_process^chlorophyll biosynthetic process`GO:0006779^biological_process^porphyrin-containing compound biosynthetic process`GO:0006782^biologica…
Adur42761_comp0_c0_seq1	0.421247	-1.16876	-0.605152	-0.912669	-0.377287	1.14013	-0.739249	0.726747	0.194391	1.32061	sp|Q55GS2|SCY1_DICDI^Q55GS2^Q:2800-1157,H:6-533^40.29%ID^E:1e-122^RecName: Full=Probable inactive serine/threonine-protein kinase scy1;^Eukaryota; Amoebozoa; Mycetozoa; Dictyosteliida; Dictyostelium	.	m.65618	434-2821[-]	sp|Q55GS2|SCY1_DICDI^Q55GS2^Q:4-555,H:2-533^40%ID^E:1e-131^RecName: Full=Probable inactive serine/threonine-protein kinase scy1;^Eukaryota; Amoebozoa; Mycetozoa; Dictyosteliida; Dictyostelium	PF07714.12^Pkinase_Tyr^Protein tyrosine kinase^46-238^E:2.5e-06`PF00069.20^Pkinase^Protein kinase domain^66-259^E:2.3e-06	.	.	.	GO:0005813^cellular_component^centrosome`GO:0005524^molecular_function^ATP binding`GO:0004672^molecular_function^protein kinase activity
Adur4281_comp0_c0_seq8	-0.975431	-1.0483	-0.913024	-0.899427	-0.924878	0.871327	0.725943	0.922228	0.994746	1.24681	sp|Q8L467|BH104_ARATH^Q8L467^Q:811-308,H:119-283^65.29%ID^E:2e-53^RecName: Full=Transcription factor bHLH104;^Eukaryota; Viridiplantae; Streptophyta; Embryophyta; Tracheophyta; Spermatophyta; Magnoliophyta; eudicotyledons; core eudicotyledons; rosids; malvids; Brassicales; Brassicaceae; Camelineae; Arabidopsis	.	m.6981	305-976[-]	sp|Q8L467|BH104_ARATH^Q8L467^Q:43-223,H:101-283^62.23%ID^E:1e-65^RecName: Full=Transcription factor bHLH104;^Eukaryota; Viridiplantae; Streptophyta; Embryophyta; Tracheophyta; Spermatophyta; Magnoliophyta; eudicotyledons; core eudicotyledons; rosids; malvids; Brassicales; Brassicaceae; Camelineae; Arabidopsis	PF00010.21^HLH^Helix-loop-helix DNA-binding domain^71-118^E:4.4e-07	.	.	.	GO:0005634^cellular_component^nucleus`GO:0003677^molecular_function^DNA binding`GO:0003700^molecular_function^sequence-specific DNA binding transcription factor activity`GO:0006351^biological_process^transcription, DNA-dependent
Adur4307_comp0_c0_seq1	-1.07839	-0.857569	-0.316357	-0.965999	-0.702038	0.416764	0.315564	1.45978	0.312299	1.41594	.	.	.	.	.	.	.	.	.	.	.
Adur43111_comp2_c0_seq2	-0.801168	-1.243	-1.08562	-0.812719	-0.596133	0.725623	1.01585	0.675375	1.27633	0.845467	.	.	m.66118	539-1378[-]	.	PF13639.1^zf-RING_2^Ring finger domain^70-113^E:2e-08`PF00097.20^zf-C3HC4^Zinc finger, C3HC4 type (RING finger)^70-112^E:1.6e-07	.	.	.	.
Adur43999_comp0_c0_seq1	-0.963893	-0.943079	-0.963893	-0.963893	-0.963893	0.864165	1.18543	0.770952	1.05059	0.927513	.	.	m.67588	444-932[-]	.	.	.	.	.	.
Adur44101_comp4_c0_seq1	0.0225261	-0.619183	-0.96086	-0.579431	-0.688275	1.36368	-0.616343	0.459797	1.00118	0.616911	.	.	.	.	.	.	.	.	.	.	.
Adur44694_comp1_c0_seq1	-0.359568	-1.13741	-1.39472	-0.2136	0.174728	1.05565	-0.319043	0.0991871	0.748762	1.34601	sp|Q9LJU7|PPA18_ARATH^Q9LJU7^Q:1588-353,H:19-430^75.24%ID^E:0^RecName: Full=Purple acid phosphatase 18;^Eukaryota; Viridiplantae; Streptophyta; Embryophyta; Tracheophyta; Spermatophyta; Magnoliophyta; eudicotyledons; core eudicotyledons; rosids; malvids; Brassicales; Brassicaceae; Camelineae; Arabidopsis	.	m.68752	329-1633[-]	sp|Q9LJU7|PPA18_ARATH^Q9LJU7^Q:3-434,H:7-437^73.38%ID^E:0^RecName: Full=Purple acid phosphatase 18;^Eukaryota; Viridiplantae; Streptophyta; Embryophyta; Tracheophyta; Spermatophyta; Magnoliophyta; eudicotyledons; core eudicotyledons; rosids; malvids; Brassicales; Brassicaceae; Camelineae; Arabidopsis	PF00149.23^Metallophos^Calcineurin-like phosphoesterase^139-329^E:4.9e-17`PF14008.1^Metallophos_C^Iron/zinc purple acid phosphatase-like protein C^345-402^E:1.6e-18	.	.	COG1409^Predicted phosphohydrolases	GO:0005576^cellular_component^extracellular region`GO:0003993^molecular_function^acid phosphatase activity`GO:0046872^molecular_function^metal ion binding
Adur45172_comp0_c0_seq8	0.256871	-1.1767	-0.101993	-0.810277	-1.27302	1.16788	0.768095	0.718987	-0.0849941	0.535148	sp|Q9ZQQ7|Y2144_ARATH^Q9ZQQ7^Q:1928-699,H:91-504^34.27%ID^E:3e-48^RecName: Full=Putative leucine-rich repeat receptor-like serine/threonine-protein kinase At2g14440;^Eukaryota; Viridiplantae; Streptophyta; Embryophyta; Tracheophyta; Spermatophyta; Magnoliophyta; eudicotyledons; core eudicotyledons; rosids; malvids; Brassicales; Brassicaceae; Camelineae; Arabidopsis	.	m.69467	618-2162[-]	sp|Q9ZQQ7|Y2144_ARATH^Q9ZQQ7^Q:79-488,H:91-504^34.27%ID^E:1e-53^RecName: Full=Putative leucine-rich repeat receptor-like serine/threonine-protein kinase At2g14440;^Eukaryota; Viridiplantae; Streptophyta; Embryophyta; Tracheophyta; Spermatophyta; Magnoliophyta; eudicotyledons; core eudicotyledons; rosids; malvids; Brassicales; Brassicaceae; Camelineae; Arabidopsis	PF12819.2^Malectin_like^Carbohydrate-binding protein of the ER^28-345^E:2e-69`PF08263.7^LRRNT_2^Leucine rich repeat N-terminal domain^356-392^E:1.5e-05`PF13516.1^LRR_6^Leucine Rich repeat^444-466^E:0.16	.	.	COG0515^Serine/threonine protein kinase	GO:0016021^cellular_component^integral to membrane`GO:0005886^cellular_component^plasma membrane`GO:0005524^molecular_function^ATP binding`GO:0004674^molecular_function^protein serine/threonine kinase activity
Adur45180_comp2_c0_seq1	-0.938695	-1.08544	-0.509784	-0.542694	-0.544852	0.908591	-0.168813	1.08177	0.110654	1.68926	sp|B9DHT4|ARIA_ARATH^B9DHT4^Q:1107-385,H:463-703^75.1%ID^E:2e-115^RecName: Full=ARM REPEAT PROTEIN INTERACTING WITH ABF2;^Eukaryota; Viridiplantae; Streptophyta; Embryophyta; Tracheophyta; Spermatophyta; Magnoliophyta; eudicotyledons; core eudicotyledons; rosids; malvids; Brassicales; Brassicaceae; Camelineae; Arabidopsis	.	m.69484	370-1107[-]	sp|B9DHT4|ARIA_ARATH^B9DHT4^Q:1-241,H:463-703^75.1%ID^E:4e-119^RecName: Full=ARM REPEAT PROTEIN INTERACTING WITH ABF2;^Eukaryota; Viridiplantae; Streptophyta; Embryophyta; Tracheophyta; Spermatophyta; Magnoliophyta; eudicotyledons; core eudicotyledons; rosids; malvids; Brassicales; Brassicaceae; Camelineae; Arabidopsis	PF00651.26^BTB^BTB/POZ domain^74-174^E:5e-27	.	.	COG5064^Karyopherin (importin) alpha	GO:0005634^cellular_component^nucleus`GO:0005886^cellular_component^plasma membrane`GO:0010187^biological_process^negative regulation of seed germination`GO:0016567^biological_process^protein ubiquitination`GO:0009737^biological_process^response to abscisic acid stimulus`GO:0009651^biological_process^response to salt stress
Adur45215_comp1_c0_seq1	-0.681576	-0.595498	-1.17345	0.503385	-0.680458	0.330112	-0.311555	-0.381982	2.1791	0.811921	sp|Q5NUF4|HIDM_GLYEC^Q5NUF4^Q:938-15,H:11-320^54.84%ID^E:5e-118^.^.	.	m.69551	3-956[-]	sp|Q5NUF4|HIDM_GLYEC^Q5NUF4^Q:7-314,H:11-320^54.84%ID^E:5e-122^.^.	PF00135.23^COesterase^Carboxylesterase family^63-197^E:8e-11`PF07859.8^Abhydrolase_3^alpha/beta hydrolase fold^78-301^E:1.5e-46	.	.	.	.
Adur45238_comp1_c2_seq1	-1.34466	-0.852039	-0.220508	-0.667729	-1.08675	0.397415	0.616453	1.36208	1.08055	0.715195	sp|Q940H8|FRL4B_ARATH^Q940H8^Q:1426-80,H:62-505^68.07%ID^E:0^.^.	.	m.69610	35-1429[-]	sp|Q940H8|FRL4B_ARATH^Q940H8^Q:2-450,H:62-505^71.37%ID^E:0^.^.	PF07899.6^Frigida^Frigida-like protein^62-352^E:1.8e-97	.	.	.	.
Adur45241_comp0_c0_seq1	-0.824317	-0.110588	-0.490901	-0.645107	-1.36888	0.546554	0.448814	1.01635	0.408857	1.01922	.	.	.	.	.	.	.	.	.	.	.
Adur45295_comp0_c0_seq1	-0.643548	-0.92569	-0.78547	-0.8954	-0.786831	1.60269	-0.217103	0.402316	0.716449	1.53258	sp|Q9LUI1|LRX6_ARATH^Q9LUI1^Q:1058-57,H:39-374^65.48%ID^E:2e-152^RecName: Full=Leucine-rich repeat extensin-like protein 6;^Eukaryota; Viridiplantae; Streptophyta; Embryophyta; Tracheophyta; Spermatophyta; Magnoliophyta; eudicotyledons; core eudicotyledons; rosids; malvids; Brassicales; Brassicaceae; Camelineae; Arabidopsis	.	m.69688	3-1169[-]	sp|Q9LUI1|LRX6_ARATH^Q9LUI1^Q:38-371,H:39-374^65.48%ID^E:2e-152^RecName: Full=Leucine-rich repeat extensin-like protein 6;^Eukaryota; Viridiplantae; Streptophyta; Embryophyta; Tracheophyta; Spermatophyta; Magnoliophyta; eudicotyledons; core eudicotyledons; rosids; malvids; Brassicales; Brassicaceae; Camelineae; Arabidopsis	PF08263.7^LRRNT_2^Leucine rich repeat N-terminal domain^55-87^E:0.0016`PF13504.1^LRR_7^Leucine rich repeat^120-138^E:1700`PF13504.1^LRR_7^Leucine rich repeat^149-158^E:140`PF13504.1^LRR_7^Leucine rich repeat^169-182^E:16`PF00560.28^LRR_1^Leucine Rich Repeat^170-190^E:0.94`PF13504.1^LRR_7^Leucine rich repeat^196-205^E:2700`PF13504.1^LRR_7^Leucine rich repeat^266-281^E:3900`PF13504.1^LRR_7^Leucine …	.	.	.	GO:0005618^cellular_component^cell wall`GO:0005576^cellular_component^extracellular region`GO:0005199^molecular_function^structural constituent of cell wall
Adur45315_comp0_c0_seq5	-1.01885	-0.0606401	-0.518913	-1.1068	-1.01422	0.936913	1.18225	1.21003	-0.111559	0.501785	sp|Q9CAD5|YODA_ARATH^Q9CAD5^Q:1191-367,H:450-658^29.86%ID^E:9e-21^.^.	.	m.69727	331-3663[-]	sp|Q9CAD5|YODA_ARATH^Q9CAD5^Q:825-1098,H:450-657^29.96%ID^E:2e-21^.^.	PF13504.1^LRR_7^Leucine rich repeat^86-96^E:15000`PF13504.1^LRR_7^Leucine rich repeat^133-140^E:15000`PF13504.1^LRR_7^Leucine rich repeat^159-167^E:11000`PF13516.1^LRR_6^Leucine Rich repeat^180-194^E:0.3`PF00560.28^LRR_1^Leucine Rich Repeat^182-203^E:0.013`PF13504.1^LRR_7^Leucine rich repeat^182-197^E:0.24`PF13855.1^LRR_8^Leucine rich repeat^206-263^E:1.6e-06`PF13504.1^LRR_7^Leucine rich repeat^2…	.	.	.	.
Adur45325_comp0_c0_seq7	-0.741588	-0.152677	-0.433598	-0.708871	-0.567409	0.710212	-0.697337	0.304777	2.16507	0.121419	sp|Q9LIK9|APS1_ARATH^Q9LIK9^Q:1755-364,H:1-462^82.11%ID^E:0^RecName: Full=ATP sulfurylase 1, chloroplastic;^Eukaryota; Viridiplantae; Streptophyta; Embryophyta; Tracheophyta; Spermatophyta; Magnoliophyta; eudicotyledons; core eudicotyledons; rosids; malvids; Brassicales; Brassicaceae; Camelineae; Arabidopsis	.	m.69772	358-1755[-]	sp|Q9LIK9|APS1_ARATH^Q9LIK9^Q:1-464,H:1-462^82.11%ID^E:0^RecName: Full=ATP sulfurylase 1, chloroplastic;^Eukaryota; Viridiplantae; Streptophyta; Embryophyta; Tracheophyta; Spermatophyta; Magnoliophyta; eudicotyledons; core eudicotyledons; rosids; malvids; Brassicales; Brassicaceae; Camelineae; Arabidopsis	PF14306.1^PUA_2^PUA-like domain^53-215^E:9.9e-44`PF01747.12^ATP-sulfurylase^ATP-sulfurylase^224-448^E:6.5e-66	.	.	.	GO:0009570^cellular_component^chloroplast stroma`GO:0005886^cellular_component^plasma membrane`GO:0005524^molecular_function^ATP binding`GO:0004781^molecular_function^sulfate adenylyltransferase (ATP) activity`GO:0070814^biological_process^hydrogen sulfide biosynthetic process`GO:0046686^biological_process^response to cadmium ion`GO:0001887^biological_process^selenium compound metabolic process`G…
Adur45332_comp0_c0_seq1	-0.664493	-1.05683	-0.877869	-0.79596	-0.787012	1.06454	0.101594	0.657748	1.02875	1.32954	sp|Q7XJ98|KATAM_ARATH^Q7XJ98^Q:805-5,H:105-367^33.46%ID^E:6e-48^RecName: Full=Xyloglucan galactosyltransferase KATAMARI1;^Eukaryota; Viridiplantae; Streptophyta; Embryophyta; Tracheophyta; Spermatophyta; Magnoliophyta; eudicotyledons; core eudicotyledons; rosids; malvids; Brassicales; Brassicaceae; Camelineae; Arabidopsis	.	m.69786	2-1000[-]	sp|Q7XJ98|KATAM_ARATH^Q7XJ98^Q:66-332,H:105-367^33.46%ID^E:4e-50^RecName: Full=Xyloglucan galactosyltransferase KATAMARI1;^Eukaryota; Viridiplantae; Streptophyta; Embryophyta; Tracheophyta; Spermatophyta; Magnoliophyta; eudicotyledons; core eudicotyledons; rosids; malvids; Brassicales; Brassicaceae; Camelineae; Arabidopsis	PF03016.10^Exostosin^Exostosin family^113-332^E:6.9e-36	.	.	.	GO:0005768^cellular_component^endosome`GO:0032580^cellular_component^Golgi cisterna membrane`GO:0030173^cellular_component^integral to Golgi membrane`GO:0005802^cellular_component^trans-Golgi network`GO:0016757^molecular_function^transferase activity, transferring glycosyl groups`GO:0010256^biological_process^endomembrane system organization`GO:0042353^biological_process^fucose biosynthetic proce…
Adur45349_comp0_c0_seq1	-0.347488	-1.07814	-0.802008	-0.595111	-0.765353	0.999781	-0.0868312	0.370947	1.47222	0.831983	sp|Q0ZPV7|CXE1_ACTER^Q0ZPV7^Q:679-17,H:56-275^57.85%ID^E:2e-81^RecName: Full=Carboxylesterase 1;^Eukaryota; Viridiplantae; Streptophyta; Embryophyta; Tracheophyta; Spermatophyta; Magnoliophyta; eudicotyledons; core eudicotyledons; asterids; Ericales; Actinidiaceae; Actinidia	.	.	.	.	.	.	.	.	GO:0004091^molecular_function^carboxylesterase activity`GO:0080030^molecular_function^methyl indole-3-acetate esterase activity`GO:0080032^molecular_function^methyl jasmonate esterase activity`GO:0080031^molecular_function^methyl salicylate esterase activity`GO:0050253^molecular_function^retinyl-palmitate esterase activity	.
Adur45367_comp0_c0_seq1	-1.13728	-0.868115	-0.817923	-1.0984	-0.652587	0.536753	1.4028	0.996349	0.577595	1.06081	sp|Q9SM59|PGMP_PEA^Q9SM59^Q:2044-263,H:35-626^89.73%ID^E:0^RecName: Full=Phosphoglucomutase, chloroplastic;^Eukaryota; Viridiplantae; Streptophyta; Embryophyta; Tracheophyta; Spermatophyta; Magnoliophyta; eudicotyledons; core eudicotyledons; rosids; fabids; Fabales; Fabaceae; Papilionoideae; Fabeae; Pisum	.	m.69841	260-2140[-]	sp|Q9SM59|PGMP_PEA^Q9SM59^Q:1-626,H:1-626^86.78%ID^E:0^RecName: Full=Phosphoglucomutase, chloroplastic;^Eukaryota; Viridiplantae; Streptophyta; Embryophyta; Tracheophyta; Spermatophyta; Magnoliophyta; eudicotyledons; core eudicotyledons; rosids; fabids; Fabales; Fabaceae; Papilionoideae; Fabeae; Pisum	PF02878.11^PGM_PMM_I^Phosphoglucomutase/phosphomannomutase, alpha/beta/alpha domain I^83-223^E:3.4e-36`PF02879.11^PGM_PMM_II^Phosphoglucomutase/phosphomannomutase, alpha/beta/alpha domain II^255-358^E:7.4e-12`PF02880.11^PGM_PMM_III^Phosphoglucomutase/phosphomannomutase, alpha/beta/alpha domain III^366-489^E:8.2e-29`PF00408.15^PGM_PMM_IV^Phosphoglucomutase/phosphomannomutase, C-terminal domain^546…	.	.	.	GO:0009507^cellular_component^chloroplast`GO:0000287^molecular_function^magnesium ion binding`GO:0004614^molecular_function^phosphoglucomutase activity`GO:0006006^biological_process^glucose metabolic process
Adur45367_comp0_c0_seq4	-1.13533	-0.66915	-0.854458	-1.17088	-0.678474	0.510298	1.24862	1.03534	0.475334	1.23871	sp|Q9SM59|PGMP_PEA^Q9SM59^Q:2057-342,H:35-604^89.51%ID^E:0^RecName: Full=Phosphoglucomutase, chloroplastic;^Eukaryota; Viridiplantae; Streptophyta; Embryophyta; Tracheophyta; Spermatophyta; Magnoliophyta; eudicotyledons; core eudicotyledons; rosids; fabids; Fabales; Fabaceae; Papilionoideae; Fabeae; Pisum	.	m.69843	291-2153[-]	sp|Q9SM59|PGMP_PEA^Q9SM59^Q:1-604,H:1-604^86.47%ID^E:0^RecName: Full=Phosphoglucomutase, chloroplastic;^Eukaryota; Viridiplantae; Streptophyta; Embryophyta; Tracheophyta; Spermatophyta; Magnoliophyta; eudicotyledons; core eudicotyledons; rosids; fabids; Fabales; Fabaceae; Papilionoideae; Fabeae; Pisum	PF02878.11^PGM_PMM_I^Phosphoglucomutase/phosphomannomutase, alpha/beta/alpha domain I^83-223^E:3.3e-36`PF02879.11^PGM_PMM_II^Phosphoglucomutase/phosphomannomutase, alpha/beta/alpha domain II^255-358^E:7.3e-12`PF02880.11^PGM_PMM_III^Phosphoglucomutase/phosphomannomutase, alpha/beta/alpha domain III^366-489^E:8.1e-29`PF00408.15^PGM_PMM_IV^Phosphoglucomutase/phosphomannomutase, C-terminal domain^546…	.	.	.	GO:0009507^cellular_component^chloroplast`GO:0000287^molecular_function^magnesium ion binding`GO:0004614^molecular_function^phosphoglucomutase activity`GO:0006006^biological_process^glucose metabolic process
Adur45367_comp0_c0_seq6	-1.11901	-0.859627	-0.821839	-1.04024	-0.534272	0.799808	1.3237	0.893955	0.35917	0.99835	sp|Q9SM59|PGMP_PEA^Q9SM59^Q:1823-213,H:35-569^89.39%ID^E:0^RecName: Full=Phosphoglucomutase, chloroplastic;^Eukaryota; Viridiplantae; Streptophyta; Embryophyta; Tracheophyta; Spermatophyta; Magnoliophyta; eudicotyledons; core eudicotyledons; rosids; fabids; Fabales; Fabaceae; Papilionoideae; Fabeae; Pisum	.	m.69845	78-1919[-]	sp|Q9SM59|PGMP_PEA^Q9SM59^Q:1-569,H:1-569^86.16%ID^E:0^RecName: Full=Phosphoglucomutase, chloroplastic;^Eukaryota; Viridiplantae; Streptophyta; Embryophyta; Tracheophyta; Spermatophyta; Magnoliophyta; eudicotyledons; core eudicotyledons; rosids; fabids; Fabales; Fabaceae; Papilionoideae; Fabeae; Pisum	PF02878.11^PGM_PMM_I^Phosphoglucomutase/phosphomannomutase, alpha/beta/alpha domain I^83-223^E:3.2e-36`PF02879.11^PGM_PMM_II^Phosphoglucomutase/phosphomannomutase, alpha/beta/alpha domain II^255-358^E:7.1e-12`PF02880.11^PGM_PMM_III^Phosphoglucomutase/phosphomannomutase, alpha/beta/alpha domain III^366-489^E:7.9e-29	.	.	.	GO:0009507^cellular_component^chloroplast`GO:0000287^molecular_function^magnesium ion binding`GO:0004614^molecular_function^phosphoglucomutase activity`GO:0006006^biological_process^glucose metabolic process
Adur45390_comp0_c0_seq1	-0.50231	-0.463118	-1.00854	-1.11632	-0.46965	1.7055	-0.0679327	0.111697	0.546074	1.26459	sp|Q54BM5|BBP_DICDI^Q54BM5^Q:1770-1207,H:131-330^44.66%ID^E:3e-41^RecName: Full=Branchpoint-bridging protein;^Eukaryota; Amoebozoa; Mycetozoa; Dictyosteliida; Dictyostelium	.	m.69904	445-2169[-]	sp|Q54BM5|BBP_DICDI^Q54BM5^Q:157-321,H:148-330^47.54%ID^E:9e-42^RecName: Full=Branchpoint-bridging protein;^Eukaryota; Amoebozoa; Mycetozoa; Dictyosteliida; Dictyostelium	PF00013.24^KH_1^KH domain^201-263^E:1e-05`PF00076.17^RRM_1^RNA recognition motif. (a.k.a. RRM, RBD, or RNP domain)^377-446^E:9.3e-21`PF14259.1^RRM_6^RNA recognition motif (a.k.a. RRM, RBD, or RNP domain)^377-447^E:3e-15`PF13893.1^RRM_5^RNA recognition motif. (a.k.a. RRM, RBD, or RNP domain)^393-451^E:1.1e-11	.	.	COG5176^Splicing factor (branch point binding protein)	GO:0000243^cellular_component^commitment complex`GO:0046872^molecular_function^metal ion binding`GO:0003723^molecular_function^RNA binding`GO:0008270^molecular_function^zinc ion binding`GO:0000398^biological_process^mRNA splicing, via spliceosome
Adur45443_comp0_c0_seq1	-0.698412	-1.01655	-1.20231	-0.308744	-0.484895	0.328601	1.54244	0.0232733	1.58728	0.229316	sp|Q84TH9|NLP7_ARATH^Q84TH9^Q:3051-307,H:35-946^53.59%ID^E:0^RecName: Full=Protein NLP7;^Eukaryota; Viridiplantae; Streptophyta; Embryophyta; Tracheophyta; Spermatophyta; Magnoliophyta; eudicotyledons; core eudicotyledons; rosids; malvids; Brassicales; Brassicaceae; Camelineae; Arabidopsis	.	m.70029	271-3174[-]	sp|Q84TH9|NLP7_ARATH^Q84TH9^Q:42-967,H:35-957^53.91%ID^E:0^RecName: Full=Protein NLP7;^Eukaryota; Viridiplantae; Streptophyta; Embryophyta; Tracheophyta; Spermatophyta; Magnoliophyta; eudicotyledons; core eudicotyledons; rosids; malvids; Brassicales; Brassicaceae; Camelineae; Arabidopsis	PF02042.10^RWP-RK^RWP-RK domain^581-631^E:3.9e-26`PF00564.19^PB1^PB1 domain^873-954^E:2.4e-19	.	.	NOG261442^Protein serine/threonine kinase	GO:0005634^cellular_component^nucleus`GO:0003677^molecular_function^DNA binding`GO:0003700^molecular_function^sequence-specific DNA binding transcription factor activity`GO:0042128^biological_process^nitrate assimilation`GO:0010167^biological_process^response to nitrate`GO:0009414^biological_process^response to water deprivation`GO:0010118^biological_process^stomatal movement`GO:0006351^biologica…
Adur45453_comp0_c0_seq3	-0.946607	-0.87819	-0.852906	-0.957762	-1.04328	1.34015	0.545178	0.94155	0.971297	0.88057	.	.	m.70066	3-428[-]	.	.	.	.	.	.
Adur46343_comp2_c0_seq1	-0.796378	-0.588131	-1.26326	-0.0641536	-0.319425	0.856165	-0.326142	0.332188	1.09464	1.07449	sp|Q9MA98|ERCC1_ARATH^Q9MA98^Q:1717-626,H:24-388^66.58%ID^E:2e-156^RecName: Full=DNA excision repair protein ERCC-1;^Eukaryota; Viridiplantae; Streptophyta; Embryophyta; Tracheophyta; Spermatophyta; Magnoliophyta; eudicotyledons; core eudicotyledons; rosids; malvids; Brassicales; Brassicaceae; Camelineae; Arabidopsis	.	m.71565	551-2002[-]	sp|Q9MA98|ERCC1_ARATH^Q9MA98^Q:95-458,H:23-387^67.65%ID^E:2e-167^RecName: Full=DNA excision repair protein ERCC-1;^Eukaryota; Viridiplantae; Streptophyta; Embryophyta; Tracheophyta; Spermatophyta; Magnoliophyta; eudicotyledons; core eudicotyledons; rosids; malvids; Brassicales; Brassicaceae; Camelineae; Arabidopsis	PF03834.9^Rad10^Binding domain of DNA repair protein Ercc1 (rad10/Swi10)^191-257^E:8.8e-28	.	.	COG5241^Nucleotide excision repair endonuclease NEF1, RAD10 subunit	GO:0005634^cellular_component^nucleus`GO:0017108^molecular_function^5'-flap endonuclease activity`GO:0003684^molecular_function^damaged DNA binding`GO:0000724^biological_process^double-strand break repair via homologous recombination`GO:0010213^biological_process^non-photoreactive DNA repair`GO:0006294^biological_process^nucleotide-excision repair, preincision complex assembly`GO:0010332^biologic…
Adur47857_comp0_c0_seq2	-0.697907	-1.13362	-0.780118	-0.730159	-0.558781	1.12148	0.801493	0.798963	0.658572	0.520079	.	.	.	.	.	.	.	.	.	.	.
Adur48145_comp0_c0_seq1	-0.737008	-0.809591	-0.822739	-0.760242	-0.797254	1.38673	-0.406331	0.357324	1.51019	1.07892	sp|Q1S9I9|H2B1_MEDTR^Q1S9I9^Q:436-164,H:58-148^100%ID^E:9e-59^RecName: Full=Probable histone H2B.1;^Eukaryota; Viridiplantae; Streptophyta; Embryophyta; Tracheophyta; Spermatophyta; Magnoliophyta; eudicotyledons; core eudicotyledons; rosids; fabids; Fabales; Fabaceae; Papilionoideae; Trifolieae; Medicago	.	m.74165	104-577[+]	.	.	.	.	.	.
Adur48639_comp1_c0_seq10	-1.06114	-0.670195	-0.955648	-0.421974	-0.769483	1.45209	0.285453	1.32798	-0.148932	0.961854	sp|P45458|MASY_SOYBN^P45458^Q:1010-2701,H:1-564^88.12%ID^E:0^RecName: Full=Malate synthase, glyoxysomal;^Eukaryota; Viridiplantae; Streptophyta; Embryophyta; Tracheophyta; Spermatophyta; Magnoliophyta; eudicotyledons; core eudicotyledons; rosids; fabids; Fabales; Fabaceae; Papilionoideae; Phaseoleae; Glycine	.	m.74960	1001-2704[+]	sp|P45458|MASY_SOYBN^P45458^Q:4-567,H:1-564^88.12%ID^E:0^RecName: Full=Malate synthase, glyoxysomal;^Eukaryota; Viridiplantae; Streptophyta; Embryophyta; Tracheophyta; Spermatophyta; Magnoliophyta; eudicotyledons; core eudicotyledons; rosids; fabids; Fabales; Fabaceae; Papilionoideae; Phaseoleae; Glycine	PF01274.17^Malate_synthase^Malate synthase^30-556^E:4.1e-222	.	.	.	GO:0009514^cellular_component^glyoxysome`GO:0004474^molecular_function^malate synthase activity`GO:0006097^biological_process^glyoxylate cycle`GO:0006099^biological_process^tricarboxylic acid cycle
Adur49490_comp1_c0_seq11	-0.940003	-1.13154	-0.815067	-1.00633	-0.807875	1.03233	0.684431	1.14928	0.931106	0.903668	sp|Q0WQF7|ODP21_ARATH^Q0WQF7^Q:678-109,H:255-441^46.63%ID^E:8e-34^RecName: Full=Dihydrolipoyllysine-residue acetyltransferase component 1 of pyruvate dehydrogenase complex, mitochondrial;^Eukaryota; Viridiplantae; Streptophyta; Embryophyta; Tracheophyta; Spermatophyta; Magnoliophyta; eudicotyledons; core eudicotyledons; rosids; malvids; Brassicales; Brassicaceae; Camelineae; Arabidopsis	.	m.76468	76-681[-]	sp|Q0WQF7|ODP21_ARATH^Q0WQF7^Q:2-191,H:255-441^47.42%ID^E:3e-37^RecName: Full=Dihydrolipoyllysine-residue acetyltransferase component 1 of pyruvate dehydrogenase complex, mitochondrial;^Eukaryota; Viridiplantae; Streptophyta; Embryophyta; Tracheophyta; Spermatophyta; Magnoliophyta; eudicotyledons; core eudicotyledons; rosids; malvids; Brassicales; Brassicaceae; Camelineae; Arabidopsis	PF02817.12^E3_binding^e3 binding domain^78-111^E:1.8e-05	.	.	COG0508^Pyruvate/2-oxoglutarate dehydrogenase complex, dihydrolipoamide acyltransferase (E2) component, and related enzymes	GO:0005759^cellular_component^mitochondrial matrix`GO:0004742^molecular_function^dihydrolipoyllysine-residue acetyltransferase activity`GO:0006096^biological_process^glycolysis
Adur49490_comp1_c0_seq17	-0.947489	-0.979934	-0.992101	-0.966145	-0.787695	1.03777	0.806594	1.22595	0.716153	0.886897	sp|Q0WQF7|ODP21_ARATH^Q0WQF7^Q:648-109,H:265-441^43.17%ID^E:8e-26^RecName: Full=Dihydrolipoyllysine-residue acetyltransferase component 1 of pyruvate dehydrogenase complex, mitochondrial;^Eukaryota; Viridiplantae; Streptophyta; Embryophyta; Tracheophyta; Spermatophyta; Magnoliophyta; eudicotyledons; core eudicotyledons; rosids; malvids; Brassicales; Brassicaceae; Camelineae; Arabidopsis	.	m.76472	76-852[-]	sp|Q0WQF7|ODP21_ARATH^Q0WQF7^Q:69-248,H:265-441^45.11%ID^E:6e-29^RecName: Full=Dihydrolipoyllysine-residue acetyltransferase component 1 of pyruvate dehydrogenase complex, mitochondrial;^Eukaryota; Viridiplantae; Streptophyta; Embryophyta; Tracheophyta; Spermatophyta; Magnoliophyta; eudicotyledons; core eudicotyledons; rosids; malvids; Brassicales; Brassicaceae; Camelineae; Arabidopsis	PF02817.12^E3_binding^e3 binding domain^135-167^E:2.6e-05	.	.	COG0508^Pyruvate/2-oxoglutarate dehydrogenase complex, dihydrolipoamide acyltransferase (E2) component, and related enzymes	GO:0005759^cellular_component^mitochondrial matrix`GO:0004742^molecular_function^dihydrolipoyllysine-residue acetyltransferase activity`GO:0006096^biological_process^glycolysis
Adur49720_comp0_c0_seq1	-0.904476	-0.904476	-0.904476	-0.904476	-0.904476	1.37121	0.575739	1.10518	0.620549	0.849705	.	.	.	.	.	.	.	.	.	.	.
Adur49901_comp1_c0_seq4	-1.05321	-0.907718	-0.868349	-0.318891	-0.505467	1.4048	0.0679547	1.28669	0.360657	0.533539	.	.	m.77060	837-1934[-]	.	.	.	.	.	.
Adur50813_comp0_c0_seq1	-0.0280994	-0.860551	-0.313699	-0.142603	-1.00072	1.11298	-1.35344	0.333836	1.64075	0.611539	sp|P37122|C76A2_SOLME^P37122^Q:828-1,H:43-318^49.28%ID^E:2e-91^RecName: Full=Cytochrome P450 76A2;^Eukaryota; Viridiplantae; Streptophyta; Embryophyta; Tracheophyta; Spermatophyta; Magnoliophyta; eudicotyledons; core eudicotyledons; asterids; lamiids; Solanales; Solanaceae; Solanoideae; Solaneae; Solanum	.	m.78676	1-960[-]	sp|P37122|C76A2_SOLME^P37122^Q:5-320,H:6-318^47.78%ID^E:1e-106^RecName: Full=Cytochrome P450 76A2;^Eukaryota; Viridiplantae; Streptophyta; Embryophyta; Tracheophyta; Spermatophyta; Magnoliophyta; eudicotyledons; core eudicotyledons; asterids; lamiids; Solanales; Solanaceae; Solanoideae; Solaneae; Solanum	PF00067.17^p450^Cytochrome P450^38-320^E:1.6e-42	.	.	.	GO:0009055^molecular_function^electron carrier activity`GO:0020037^molecular_function^heme binding`GO:0005506^molecular_function^iron ion binding`GO:0004497^molecular_function^monooxygenase activity`GO:0016705^molecular_function^oxidoreductase activity, acting on paired donors, with incorporation or reduction of molecular oxygen
Adur50958_comp1_c0_seq1	-0.902135	-0.691883	-0.64663	-1.00726	-1.07758	0.360771	1.29298	0.731845	1.24982	0.690073	.	.	m.78881	297-770[-]	.	.	.	.	.	.
Adur7052_comp0_c0_seq3	-0.958899	-0.958899	-0.931155	-0.924873	-0.930108	0.640313	1.10045	0.785838	1.42605	0.751289	.	.	m.11119	178-492[-]	.	.	.	.	.	.
Adur8511_comp0_c0_seq5	-0.894062	-0.903771	-0.981985	-0.86871	-0.704731	1.49658	0.692325	0.298021	0.718216	1.14812	sp|Q54MI6|TIPRL_DICDI^Q54MI6^Q:895-107,H:15-269^35.96%ID^E:6e-41^RecName: Full=TIP41-like protein;^Eukaryota; Amoebozoa; Mycetozoa; Dictyosteliida; Dictyostelium	.	m.13210	101-967[-]	sp|Q54MI6|TIPRL_DICDI^Q54MI6^Q:25-287,H:15-269^35.96%ID^E:5e-44^RecName: Full=TIP41-like protein;^Eukaryota; Amoebozoa; Mycetozoa; Dictyosteliida; Dictyostelium	PF04176.8^TIP41^TIP41-like family^61-253^E:8.4e-64	.	.	.	.
Adur8550_comp1_c0_seq1	-0.400967	-0.681363	-1.3647	-0.490278	-0.727057	0.886779	-0.0873383	0.0466289	1.72589	1.0924	sp|Q9SHU7|TIC21_ARATH^Q9SHU7^Q:1055-450,H:95-296^80.69%ID^E:2e-108^RecName: Full=Protein TIC 21, chloroplastic;^Eukaryota; Viridiplantae; Streptophyta; Embryophyta; Tracheophyta; Spermatophyta; Magnoliophyta; eudicotyledons; core eudicotyledons; rosids; malvids; Brassicales; Brassicaceae; Camelineae; Arabidopsis	.	m.13293	447-1325[-]	sp|Q9SHU7|TIC21_ARATH^Q9SHU7^Q:89-292,H:93-296^80.39%ID^E:2e-113^RecName: Full=Protein TIC 21, chloroplastic;^Eukaryota; Viridiplantae; Streptophyta; Embryophyta; Tracheophyta; Spermatophyta; Magnoliophyta; eudicotyledons; core eudicotyledons; rosids; malvids; Brassicales; Brassicaceae; Camelineae; Arabidopsis	PF12263.3^DUF3611^Protein of unknown function (DUF3611)^101-279^E:6.4e-61	.	.	.	GO:0009706^cellular_component^chloroplast inner membrane`GO:0016021^cellular_component^integral to membrane`GO:0015088^molecular_function^copper uptake transmembrane transporter activity`GO:0005381^molecular_function^iron ion transmembrane transporter activity`GO:0006875^biological_process^cellular metal ion homeostasis`GO:0045037^biological_process^protein import into chloroplast stroma
Adur8551_comp0_c0_seq1	-0.606094	-0.843404	-0.561214	-1.44011	-0.864965	1.12404	0.521317	1.31817	0.451168	0.901094	sp|P31656|CADH_MEDSA^P31656^Q:1242-172,H:1-358^86.87%ID^E:0^RecName: Full=Probable cinnamyl alcohol dehydrogenase;^Eukaryota; Viridiplantae; Streptophyta; Embryophyta; Tracheophyta; Spermatophyta; Magnoliophyta; eudicotyledons; core eudicotyledons; rosids; fabids; Fabales; Fabaceae; Papilionoideae; Trifolieae; Medicago	.	m.13295	169-1242[-]	sp|P31656|CADH_MEDSA^P31656^Q:1-357,H:1-358^86.87%ID^E:0^RecName: Full=Probable cinnamyl alcohol dehydrogenase;^Eukaryota; Viridiplantae; Streptophyta; Embryophyta; Tracheophyta; Spermatophyta; Magnoliophyta; eudicotyledons; core eudicotyledons; rosids; fabids; Fabales; Fabaceae; Papilionoideae; Trifolieae; Medicago	PF08240.7^ADH_N^Alcohol dehydrogenase GroES-like domain^34-149^E:2.1e-28`PF00107.21^ADH_zinc_N^Zinc-binding dehydrogenase^191-312^E:5.4e-22	.	.	.	GO:0045551^molecular_function^cinnamyl-alcohol dehydrogenase activity`GO:0046872^molecular_function^metal ion binding`GO:0000166^molecular_function^nucleotide binding`GO:0052747^molecular_function^sinapyl alcohol dehydrogenase activity`GO:0008270^molecular_function^zinc ion binding`GO:0009809^biological_process^lignin biosynthetic process
Adur8580_comp0_c0_seq1	-1.00614	-0.632877	-0.733533	-0.724307	-0.707531	0.24535	0.74276	0.212637	1.10932	1.49433	sp|Q9ZU38|RPIA_ARATH^Q9ZU38^Q:1438-752,H:37-264^75.11%ID^E:1e-118^RecName: Full=Probable ribose-5-phosphate isomerase;^Eukaryota; Viridiplantae; Streptophyta; Embryophyta; Tracheophyta; Spermatophyta; Magnoliophyta; eudicotyledons; core eudicotyledons; rosids; malvids; Brassicales; Brassicaceae; Camelineae; Arabidopsis	.	m.13378	749-1549[-]	sp|Q9ZU38|RPIA_ARATH^Q9ZU38^Q:6-266,H:7-264^70.11%ID^E:5e-130^RecName: Full=Probable ribose-5-phosphate isomerase;^Eukaryota; Viridiplantae; Streptophyta; Embryophyta; Tracheophyta; Spermatophyta; Magnoliophyta; eudicotyledons; core eudicotyledons; rosids; malvids; Brassicales; Brassicaceae; Camelineae; Arabidopsis	PF06026.9^Rib_5-P_isom_A^Ribose 5-phosphate isomerase A (phosphoriboisomerase A)^82-260^E:6.5e-63	.	.	COG0120^Ribose 5-phosphate isomerase	GO:0005737^cellular_component^cytoplasm`GO:0004751^molecular_function^ribose-5-phosphate isomerase activity`GO:0008219^biological_process^cell death`GO:0009052^biological_process^pentose-phosphate shunt, non-oxidative branch`GO:0010228^biological_process^vegetative to reproductive phase transition of meristem
Adur8582_comp2_c0_seq3	-0.948531	-1.00045	-0.869294	-0.367909	-0.668922	0.353428	1.50648	0.862554	0.672201	0.460445	sp|Q8RXF1|SF3A1_ARATH^Q8RXF1^Q:3280-1721,H:15-530^72.52%ID^E:0^RecName: Full=Probable splicing factor 3A subunit 1;^Eukaryota; Viridiplantae; Streptophyta; Embryophyta; Tracheophyta; Spermatophyta; Magnoliophyta; eudicotyledons; core eudicotyledons; rosids; malvids; Brassicales; Brassicaceae; Camelineae; Arabidopsis`sp|Q8RXF1|SF3A1_ARATH^Q8RXF1^Q:1204-875,H:680-785^81.82%ID^E:2e-45^RecName: Full=…	.	m.13396	872-3322[-]	sp|Q8RXF1|SF3A1_ARATH^Q8RXF1^Q:1-816,H:1-785^67.27%ID^E:0^RecName: Full=Probable splicing factor 3A subunit 1;^Eukaryota; Viridiplantae; Streptophyta; Embryophyta; Tracheophyta; Spermatophyta; Magnoliophyta; eudicotyledons; core eudicotyledons; rosids; malvids; Brassicales; Brassicaceae; Camelineae; Arabidopsis	PF01805.15^Surp^Surp module^66-118^E:1.4e-21`PF01805.15^Surp^Surp module^191-244^E:6.2e-18`PF12230.3^PRP21_like_P^Pre-mRNA splicing factor PRP21 like protein^251-474^E:2e-62`PF00240.18^ubiquitin^Ubiquitin family^744-811^E:6.4e-09	.	.	.	GO:0005684^cellular_component^U2-type spliceosomal complex`GO:0003723^molecular_function^RNA binding`GO:0000398^biological_process^mRNA splicing, via spliceosome
Adur8597_comp2_c0_seq1	-0.570099	-0.221606	-0.561163	-1.30283	-1.48601	1.10088	0.920677	0.986205	1.05918	0.0747622	sp|Q8N0Z6|TTC5_HUMAN^Q8N0Z6^Q:1354-185,H:13-421^33.58%ID^E:2e-55^RecName: Full=Tetratricopeptide repeat protein 5;^Eukaryota; Metazoa; Chordata; Craniata; Vertebrata; Euteleostomi; Mammalia; Eutheria; Euarchontoglires; Primates; Haplorrhini; Catarrhini; Hominidae; Homo	.	m.13432	128-1411[-]	sp|Q8N0Z6|TTC5_HUMAN^Q8N0Z6^Q:13-409,H:5-421^35.38%ID^E:5e-65^RecName: Full=Tetratricopeptide repeat protein 5;^Eukaryota; Metazoa; Chordata; Craniata; Vertebrata; Euteleostomi; Mammalia; Eutheria; Euarchontoglires; Primates; Haplorrhini; Catarrhini; Hominidae; Homo	PF13414.1^TPR_11^TPR repeat^93-138^E:6.1e-07`PF07719.12^TPR_2^Tetratricopeptide repeat^110-142^E:0.051	.	.	NOG83672^Tetratricopeptide repeat domain 5	GO:0005737^cellular_component^cytoplasm`GO:0005634^cellular_component^nucleus`GO:0006281^biological_process^DNA repair
Adur8602_comp0_c0_seq1	-0.59452	-0.73261	-1.18633	-0.751027	-0.747076	0.568736	0.854293	-0.0653955	1.96632	0.687607	sp|Q01859|ATPBM_ORYSJ^Q01859^Q:2145-739,H:67-535^95.74%ID^E:0^RecName: Full=ATP synthase subunit beta, mitochondrial;^Eukaryota; Viridiplantae; Streptophyta; Embryophyta; Tracheophyta; Spermatophyta; Magnoliophyta; Liliopsida; Poales; Poaceae; BEP clade; Ehrhartoideae; Oryzeae; Oryza	.	m.13436	685-2367[-]	sp|P17614|ATPBM_NICPL^P17614^Q:1-560,H:1-560^87.52%ID^E:0^RecName: Full=ATP synthase subunit beta, mitochondrial;^Eukaryota; Viridiplantae; Streptophyta; Embryophyta; Tracheophyta; Spermatophyta; Magnoliophyta; eudicotyledons; core eudicotyledons; asterids; lamiids; Solanales; Solanaceae; Nicotianoideae; Nicotianeae; Nicotiana	PF11421.3^Synthase_beta^ATP synthase F1 beta subunit^1-49^E:6.3e-12`PF02874.18^ATP-synt_ab_N^ATP synthase alpha/beta family, beta-barrel domain^92-158^E:1.9e-20`PF00006.20^ATP-synt_ab^ATP synthase alpha/beta family, nucleotide-binding domain^214-436^E:2.9e-61`PF00306.22^ATP-synt_ab_C^ATP synthase alpha/beta chain, C terminal domain^450-553^E:1e-25	.	.	.	GO:0000275^cellular_component^mitochondrial proton-transporting ATP synthase complex, catalytic core F(1)`GO:0005524^molecular_function^ATP binding`GO:0046933^molecular_function^hydrogen ion transporting ATP synthase activity, rotational mechanism`GO:0008553^molecular_function^hydrogen-exporting ATPase activity, phosphorylative mechanism`GO:0015991^biological_process^ATP hydrolysis coupled proton…
Adur8604_comp0_c0_seq1	-1.0406	-0.667279	-0.913673	-0.951752	-1.11079	0.802124	1.04628	0.995505	0.854389	0.985799	sp|Q94G17|TATC_PEA^Q94G17^Q:1316-228,H:7-353^76.58%ID^E:4e-160^RecName: Full=Sec-independent protein translocase protein TATC, chloroplastic;^Eukaryota; Viridiplantae; Streptophyta; Embryophyta; Tracheophyta; Spermatophyta; Magnoliophyta; eudicotyledons; core eudicotyledons; rosids; fabids; Fabales; Fabaceae; Papilionoideae; Fabeae; Pisum	.	m.13439	225-1376[-]	sp|Q94G17|TATC_PEA^Q94G17^Q:21-383,H:7-353^76.58%ID^E:7e-176^RecName: Full=Sec-independent protein translocase protein TATC, chloroplastic;^Eukaryota; Viridiplantae; Streptophyta; Embryophyta; Tracheophyta; Spermatophyta; Magnoliophyta; eudicotyledons; core eudicotyledons; rosids; fabids; Fabales; Fabaceae; Papilionoideae; Fabeae; Pisum	PF00902.13^TatC^Sec-independent protein translocase protein (TatC)^158-366^E:4.2e-63	.	.	.	GO:0009535^cellular_component^chloroplast thylakoid membrane`GO:0016021^cellular_component^integral to membrane`GO:0033281^cellular_component^TAT protein transport complex`GO:0045038^biological_process^protein import into chloroplast thylakoid membrane`GO:0043953^biological_process^protein transport by the Tat complex
Adur8611_comp0_c0_seq3	-0.721309	-0.404208	-1.50601	-0.513747	-0.888693	0.541859	1.46306	0.0951956	1.62011	0.31375	sp|Q9ZU52|ALFC3_ARATH^Q9ZU52^Q:1556-483,H:34-391^91.06%ID^E:0^RecName: Full=Probable fructose-bisphosphate aldolase 3, chloroplastic;^Eukaryota; Viridiplantae; Streptophyta; Embryophyta; Tracheophyta; Spermatophyta; Magnoliophyta; eudicotyledons; core eudicotyledons; rosids; malvids; Brassicales; Brassicaceae; Camelineae; Arabidopsis	.	m.13467	480-1664[-]	sp|Q9ZU52|ALFC3_ARATH^Q9ZU52^Q:3-394,H:2-391^87.76%ID^E:0^RecName: Full=Probable fructose-bisphosphate aldolase 3, chloroplastic;^Eukaryota; Viridiplantae; Streptophyta; Embryophyta; Tracheophyta; Spermatophyta; Magnoliophyta; eudicotyledons; core eudicotyledons; rosids; malvids; Brassicales; Brassicaceae; Camelineae; Arabidopsis	PF00274.14^Glycolytic^Fructose-bisphosphate aldolase class-I^50-394^E:8.5e-168	.	.	COG3588^Fructose-1,6-bisphosphate aldolase	GO:0009534^cellular_component^chloroplast thylakoid`GO:0005739^cellular_component^mitochondrion`GO:0010287^cellular_component^plastoglobule`GO:0004332^molecular_function^fructose-bisphosphate aldolase activity`GO:0006096^biological_process^glycolysis`GO:0046686^biological_process^response to cadmium ion`GO:0006979^biological_process^response to oxidative stress
Adur8616_comp0_c0_seq2	-0.662341	-0.731208	-0.786005	-0.997788	-0.991124	0.983423	0.847911	1.28629	0.274763	0.776082	.	.	m.13477	198-842[-]	.	PF11976.3^Rad60-SLD^Ubiquitin-2 like Rad60 SUMO-like^146-210^E:4.4e-14	.	.	.	.
Adur8636_comp0_c0_seq1	-1.00262	-0.836526	-0.154257	-1.01673	-0.749682	1.65807	0.102476	1.51044	-0.256299	0.745122	sp|Q9ZU49|LPP1_ARATH^Q9ZU49^Q:1275-325,H:23-321^64.58%ID^E:4e-139^RecName: Full=Lipid phosphate phosphatase 1;^Eukaryota; Viridiplantae; Streptophyta; Embryophyta; Tracheophyta; Spermatophyta; Magnoliophyta; eudicotyledons; core eudicotyledons; rosids; malvids; Brassicales; Brassicaceae; Camelineae; Arabidopsis	.	m.13498	316-1323[-]	sp|Q8LFD1|LPP3_ARATH^Q8LFD1^Q:17-331,H:48-357^63.17%ID^E:4e-151^RecName: Full=Putative lipid phosphate phosphatase 3, chloroplastic;^Eukaryota; Viridiplantae; Streptophyta; Embryophyta; Tracheophyta; Spermatophyta; Magnoliophyta; eudicotyledons; core eudicotyledons; rosids; malvids; Brassicales; Brassicaceae; Camelineae; Arabidopsis	PF01569.16^PAP2^PAP2 superfamily^120-263^E:1.2e-27	.	.	COG0671^Membrane-associated phospholipid phosphatase	GO:0031969^cellular_component^chloroplast membrane`GO:0005887^cellular_component^integral to plasma membrane`GO:0008195^molecular_function^phosphatidate phosphatase activity`GO:0006644^biological_process^phospholipid metabolic process
Adur8664_comp1_c0_seq2	-0.981905	-0.981905	-1.11226	-0.757686	-0.795677	1.19398	0.780928	0.422253	0.79806	1.43421	.	.	m.13544	581-2053[-]	.	PF00753.22^Lactamase_B^Metallo-beta-lactamase superfamily^262-362^E:6.8e-07	.	.	.	.
Adur9025_comp0_c0_seq1	-0.710516	0.0614295	-0.331339	-1.26637	-1.47567	0.819784	-0.00244631	1.03723	1.00869	0.859197	sp|Q8GYA4|CRK10_ARATH^Q8GYA4^Q:1454-162,H:301-669^53.46%ID^E:4e-147^RecName: Full=Cysteine-rich receptor-like protein kinase 10;^Eukaryota; Viridiplantae; Streptophyta; Embryophyta; Tracheophyta; Spermatophyta; Magnoliophyta; eudicotyledons; core eudicotyledons; rosids; malvids; Brassicales; Brassicaceae; Camelineae; Arabidopsis	.	m.14264	810-1520[-]	sp|Q8GYA4|CRK10_ARATH^Q8GYA4^Q:23-236,H:301-513^69.12%ID^E:2e-99^RecName: Full=Cysteine-rich receptor-like protein kinase 10;^Eukaryota; Viridiplantae; Streptophyta; Embryophyta; Tracheophyta; Spermatophyta; Magnoliophyta; eudicotyledons; core eudicotyledons; rosids; malvids; Brassicales; Brassicaceae; Camelineae; Arabidopsis	PF00069.20^Pkinase^Protein kinase domain^73-236^E:1e-34`PF07714.12^Pkinase_Tyr^Protein tyrosine kinase^74-229^E:1.7e-33	.	.	COG0515^Serine/threonine protein kinase	GO:0016021^cellular_component^integral to membrane`GO:0005886^cellular_component^plasma membrane`GO:0005524^molecular_function^ATP binding`GO:0004674^molecular_function^protein serine/threonine kinase activity
Adur9032_comp0_c0_seq2	-0.885083	-1.12987	-0.859316	-0.425579	-0.064846	0.34742	0.905696	0.317359	0.729625	1.06459	sp|Q8S9L6|CRK29_ARATH^Q8S9L6^Q:2046-394,H:67-646^47.78%ID^E:3e-171^RecName: Full=Cysteine-rich receptor-like protein kinase 29;^Eukaryota; Viridiplantae; Streptophyta; Embryophyta; Tracheophyta; Spermatophyta; Magnoliophyta; eudicotyledons; core eudicotyledons; rosids; malvids; Brassicales; Brassicaceae; Camelineae; Arabidopsis	.	m.14273	262-2241[-]	sp|Q9M0X5|CRK25_ARATH^Q9M0X5^Q:17-659,H:15-675^43.2%ID^E:0^RecName: Full=Cysteine-rich receptor-like protein kinase 25;^Eukaryota; Viridiplantae; Streptophyta; Embryophyta; Tracheophyta; Spermatophyta; Magnoliophyta; eudicotyledons; core eudicotyledons; rosids; malvids; Brassicales; Brassicaceae; Camelineae; Arabidopsis	PF01657.12^Stress-antifung^Salt stress response/antifungal^36-127^E:1.5e-18`PF01657.12^Stress-antifung^Salt stress response/antifungal^155-248^E:4.7e-21`PF07714.12^Pkinase_Tyr^Protein tyrosine kinase^332-598^E:1.9e-47`PF00069.20^Pkinase^Protein kinase domain^333-530^E:2.5e-49	.	.	COG0515^Serine/threonine protein kinase	GO:0016021^cellular_component^integral to membrane`GO:0005524^molecular_function^ATP binding`GO:0004674^molecular_function^protein serine/threonine kinase activity
Adur9304_comp0_c0_seq1	-0.49719	-1.16529	-0.96045	-0.950995	-0.704134	1.08798	0.341089	1.07432	0.610011	1.16466	sp|Q9SXY0|FAS1_ARATH^Q9SXY0^Q:1221-1,H:19-425^46.28%ID^E:4e-89^RecName: Full=Chromatin assembly factor 1 subunit FAS1;^Eukaryota; Viridiplantae; Streptophyta; Embryophyta; Tracheophyta; Spermatophyta; Magnoliophyta; eudicotyledons; core eudicotyledons; rosids; malvids; Brassicales; Brassicaceae; Camelineae; Arabidopsis	.	m.14666	1-1329[-]	sp|Q9SXY0|FAS1_ARATH^Q9SXY0^Q:37-443,H:19-425^46.28%ID^E:2e-104^RecName: Full=Chromatin assembly factor 1 subunit FAS1;^Eukaryota; Viridiplantae; Streptophyta; Embryophyta; Tracheophyta; Spermatophyta; Magnoliophyta; eudicotyledons; core eudicotyledons; rosids; malvids; Brassicales; Brassicaceae; Camelineae; Arabidopsis	.	.	.	.	GO:0005678^cellular_component^chromatin assembly complex`GO:0042393^molecular_function^histone binding`GO:0008283^biological_process^cell proliferation`GO:0006260^biological_process^DNA replication`GO:0000724^biological_process^double-strand break repair via homologous recombination`GO:0031507^biological_process^heterochromatin assembly`GO:0048366^biological_process^leaf development`GO:0006334^bi…
Aipa12168_comp5_c0_seq1	0.206954	-1.4344	-0.991085	-0.0460618	0.0772022	1.72397	-0.871065	0.630809	0.0166514	0.687034	.	.	m.98782	432-3092[-]	.	PF00168.25^C2^C2 domain^140-219^E:2.8e-15`PF01764.20^Lipase_3^Lipase (class 3)^624-775^E:2.7e-33	.	.	.	.
Aipa12579_comp0_c0_seq3	-1.01894	-0.795947	-1.32028	-0.564918	-0.623847	0.592239	0.921708	0.962556	1.14671	0.700723	.	.	m.99276	144-587[-]	.	.	.	.	.	.
Aipa14133_comp1_c0_seq1	-0.50116	-0.298457	-0.705794	-0.684558	-0.302318	-0.190348	0.242086	0.547106	0.722782	1.17066	sp|O64688|ODPB3_ARATH^O64688^Q:1578-370,H:1-406^83.5%ID^E:0^.^.	.	m.102062	367-1578[-]	sp|O64688|ODPB3_ARATH^O64688^Q:1-403,H:1-406^83.5%ID^E:0^.^.	PF02779.19^Transket_pyr^Transketolase, pyrimidine binding domain^87-257^E:2.3e-48`PF02780.15^Transketolase_C^Transketolase, C-terminal domain^273-391^E:8.4e-34	.	.	.	.
Aipa1414_comp0_c0_seq1	-0.487853	-0.287692	-0.727729	-0.813512	-0.93901	1.35331	1.61702	0.215888	-0.162194	0.231774	sp|Q8LG03|FB345_ARATH^Q8LG03^Q:1607-681,H:1-314^49.68%ID^E:5e-88^RecName: Full=F-box protein At4g00755;^Eukaryota; Viridiplantae; Streptophyta; Embryophyta; Tracheophyta; Spermatophyta; Magnoliophyta; eudicotyledons; core eudicotyledons; rosids; malvids; Brassicales; Brassicaceae; Camelineae; Arabidopsis	.	m.81288	528-1628[-]	sp|Q8LG03|FB345_ARATH^Q8LG03^Q:8-316,H:1-314^49.68%ID^E:2e-91^RecName: Full=F-box protein At4g00755;^Eukaryota; Viridiplantae; Streptophyta; Embryophyta; Tracheophyta; Spermatophyta; Magnoliophyta; eudicotyledons; core eudicotyledons; rosids; malvids; Brassicales; Brassicaceae; Camelineae; Arabidopsis	.	.	.	.	.
Aipa14170_comp0_c0_seq1	-0.717406	-1.45469	-0.851273	-0.00422164	-0.488348	0.88205	0.104179	0.703924	0.280807	1.54498	sp|Q94B71|OBE3_ARATH^Q94B71^Q:2866-407,H:1-733^53.28%ID^E:0^RecName: Full=Protein OBERON 3;^Eukaryota; Viridiplantae; Streptophyta; Embryophyta; Tracheophyta; Spermatophyta; Magnoliophyta; eudicotyledons; core eudicotyledons; rosids; malvids; Brassicales; Brassicaceae; Camelineae; Arabidopsis	.	m.102199	404-2866[-]	sp|Q94B71|OBE3_ARATH^Q94B71^Q:1-820,H:1-733^53.28%ID^E:0^RecName: Full=Protein OBERON 3;^Eukaryota; Viridiplantae; Streptophyta; Embryophyta; Tracheophyta; Spermatophyta; Magnoliophyta; eudicotyledons; core eudicotyledons; rosids; malvids; Brassicales; Brassicaceae; Camelineae; Arabidopsis	PF07227.6^DUF1423^Protein of unknown function (DUF1423)^362-809^E:5e-169	.	.	.	GO:0005634^cellular_component^nucleus`GO:0046872^molecular_function^metal ion binding`GO:0001708^biological_process^cell fate specification`GO:0090421^biological_process^embryonic meristem initiation`GO:0009880^biological_process^embryonic pattern specification
Aipa15142_comp1_c0_seq1	-0.233686	-0.627085	-1.01712	-0.741406	-0.687608	1.53157	0.116002	0.260585	0.388356	1.0104	.	.	m.103943	326-1402[-]	.	.	.	.	.	.
Aipa15144_comp1_c0_seq1	-1.11124	-0.806792	-0.985285	-1.01729	-0.781465	0.823427	0.806655	0.847899	1.0536	1.17049	.	.	m.103946	26-379[-]	.	.	.	.	.	.
Aipa15150_comp0_c0_seq1	-0.968444	-0.957094	-0.955413	-0.84948	-0.918841	0.607516	1.21957	0.94339	1.13592	0.742875	sp|Q94CK9|LRP1_ARATH^Q94CK9^Q:1407-937,H:112-269^62.11%ID^E:5e-50^.^.	.	m.103950	1366-1998[+]	.	.	.	.	.	.
Aipa16285_comp0_c0_seq7	-0.196729	-0.695294	-0.303697	-0.324161	-0.646926	-0.105573	-0.528796	0.675761	2.24308	-0.117665	sp|B9FSC8|OPR11_ORYSJ^B9FSC8^Q:1227-343,H:69-363^77.29%ID^E:3e-164^RecName: Full=Putative 12-oxophytodienoate reductase 11;^Eukaryota; Viridiplantae; Streptophyta; Embryophyta; Tracheophyta; Spermatophyta; Magnoliophyta; Liliopsida; Poales; Poaceae; BEP clade; Ehrhartoideae; Oryzeae; Oryza`sp|B9FSC8|OPR11_ORYSJ^B9FSC8^Q:1504-1292,H:2-72^81.69%ID^E:3e-164^RecName: Full=Putative 12-oxophytodienoate…	.	m.106006	337-1635[-]	sp|B9FSC8|OPR11_ORYSJ^B9FSC8^Q:136-431,H:68-363^77.03%ID^E:6e-176^RecName: Full=Putative 12-oxophytodienoate reductase 11;^Eukaryota; Viridiplantae; Streptophyta; Embryophyta; Tracheophyta; Spermatophyta; Magnoliophyta; Liliopsida; Poales; Poaceae; BEP clade; Ehrhartoideae; Oryzeae; Oryza	PF00724.15^Oxidored_FMN^NADH:flavin oxidoreductase / NADH oxidase family^137-407^E:1.2e-74	.	.	.	GO:0010181^molecular_function^FMN binding`GO:0016491^molecular_function^oxidoreductase activity`GO:0031408^biological_process^oxylipin biosynthetic process
Aipa17482_comp0_c0_seq2	-0.977888	-0.669545	-0.987861	-0.169215	-0.211601	1.06333	0.0452126	0.526427	0.488196	0.892948	.	.	.	.	.	.	.	.	.	.	.
Aipa17823_comp1_c0_seq2	-0.871376	-0.900364	-0.868357	-0.903383	-0.917273	0.797217	0.701799	0.47775	1.85586	0.628123	sp|Q8VYE2|TIM50_ARATH^Q8VYE2^Q:1291-401,H:77-375^61.33%ID^E:4e-126^RecName: Full=Mitochondrial import inner membrane translocase subunit TIM50;^Eukaryota; Viridiplantae; Streptophyta; Embryophyta; Tracheophyta; Spermatophyta; Magnoliophyta; eudicotyledons; core eudicotyledons; rosids; malvids; Brassicales; Brassicaceae; Camelineae; Arabidopsis	.	m.108744	395-1411[-]	sp|Q8VYE2|TIM50_ARATH^Q8VYE2^Q:41-337,H:77-375^61.33%ID^E:1e-129^RecName: Full=Mitochondrial import inner membrane translocase subunit TIM50;^Eukaryota; Viridiplantae; Streptophyta; Embryophyta; Tracheophyta; Spermatophyta; Magnoliophyta; eudicotyledons; core eudicotyledons; rosids; malvids; Brassicales; Brassicaceae; Camelineae; Arabidopsis	PF03031.13^NIF^NLI interacting factor-like phosphatase^153-299^E:3.2e-35	.	.	COG5190^TFIIF-interacting CTD phosphatases, including NLI-interacting factor	GO:0016021^cellular_component^integral to membrane`GO:0005743^cellular_component^mitochondrial inner membrane`GO:0015031^biological_process^protein transport
Aipa18468_comp0_c0_seq1	-1.26404	-0.421809	-0.636904	-0.612821	-0.557068	0.857541	0.364671	0.814984	0.13935	1.3161	.	.	.	.	.	.	.	.	.	.	.
Aipa19965_comp0_c0_seq1	-0.525857	-0.852018	-1.1078	-0.435326	-0.580734	1.57807	-0.273175	0.668413	0.607025	0.921405	.	.	m.112212	25-471[-]	.	.	.	.	.	.
Aipa1999_comp0_c0_seq1	0.457113	-0.656533	0.171231	-1.23328	-0.477234	0.72905	-0.130589	-0.109671	1.24902	0.000896495	sp|B1WBB4|ENDUB_XENLA^B1WBB4^Q:1118-330,H:10-281^43.8%ID^E:5e-63^RecName: Full=Poly(U)-specific endoribonuclease-B;^Eukaryota; Metazoa; Chordata; Craniata; Vertebrata; Euteleostomi; Amphibia; Batrachia; Anura; Pipoidea; Pipidae; Xenopodinae; Xenopus; Xenopus	.	m.81954	315-1655[-]	sp|B1WBB4|ENDUB_XENLA^B1WBB4^Q:180-442,H:10-281^43.8%ID^E:5e-64^RecName: Full=Poly(U)-specific endoribonuclease-B;^Eukaryota; Metazoa; Chordata; Craniata; Vertebrata; Euteleostomi; Amphibia; Batrachia; Anura; Pipoidea; Pipidae; Xenopodinae; Xenopus; Xenopus	PF09412.5^XendoU^Endoribonuclease XendoU^181-442^E:2.9e-100	.	.	.	GO:0005634^cellular_component^nucleus`GO:0004521^molecular_function^endoribonuclease activity`GO:0046872^molecular_function^metal ion binding`GO:0003723^molecular_function^RNA binding
Aipa22676_comp1_c1_seq4	-0.658055	-0.768967	-0.882011	-0.618597	-0.727908	1.48018	-0.443165	0.811518	0.759795	1.0472	.	.	m.116460	254-1021[-]	.	PF13952.1^DUF4216^Domain of unknown function (DUF4216)^97-172^E:1.3e-23	.	.	.	.
Aipa23015_comp0_c0_seq2	-0.501051	-1.31192	-1.14226	0.264576	0.388121	0.690892	-0.738569	-0.0703855	1.09198	1.32862	sp|Q9LYS2|AB10C_ARATH^Q9LYS2^Q:2999-6,H:207-1202^67.1%ID^E:0^RecName: Full=ABC transporter C family member 10;^Eukaryota; Viridiplantae; Streptophyta; Embryophyta; Tracheophyta; Spermatophyta; Magnoliophyta; eudicotyledons; core eudicotyledons; rosids; malvids; Brassicales; Brassicaceae; Camelineae; Arabidopsis	.	m.116901	3-2999[-]	sp|Q9LYS2|AB10C_ARATH^Q9LYS2^Q:1-998,H:207-1202^67.1%ID^E:0^RecName: Full=ABC transporter C family member 10;^Eukaryota; Viridiplantae; Streptophyta; Embryophyta; Tracheophyta; Spermatophyta; Magnoliophyta; eudicotyledons; core eudicotyledons; rosids; malvids; Brassicales; Brassicaceae; Camelineae; Arabidopsis	PF00664.18^ABC_membrane^ABC transporter transmembrane region^78-336^E:2.2e-29`PF00005.22^ABC_tran^ABC transporter^412-546^E:1.8e-23`PF00664.18^ABC_membrane^ABC transporter transmembrane region^695-951^E:5e-22	.	.	COG1132^ABC-type multidrug transport system, ATPase and permease components	GO:0016021^cellular_component^integral to membrane`GO:0005774^cellular_component^vacuolar membrane`GO:0005524^molecular_function^ATP binding`GO:0042626^molecular_function^ATPase activity, coupled to transmembrane movement of substances`GO:0008559^molecular_function^xenobiotic-transporting ATPase activity
Aipa23310_comp0_c0_seq2	-0.711007	-0.545692	-1.12198	-0.768172	-0.884046	1.06728	0.651679	1.40564	0.45083	0.455465	.	.	m.117317	212-1459[-]	.	PF13894.1^zf-C2H2_4^C2H2-type zinc finger^156-179^E:0.017`PF01936.13^NYN^NYN domain^229-296^E:0.00014	.	.	.	.
Aipa24336_comp0_c0_seq6	-0.031589	-0.835135	0.137215	-0.69101	-0.639678	1.4837	-0.671267	0.384991	0.975312	-0.112536	.	.	m.119108	147-1904[-]	.	.	.	.	.	.
Aipa24952_comp0_c0_seq6	-0.502711	-1.13014	-0.581389	-0.690569	-0.470214	1.62159	-0.822839	0.688003	0.530933	1.35734	sp|Q9CAL3|CRK2_ARATH^Q9CAL3^Q:2269-473,H:27-621^37.34%ID^E:1e-119^RecName: Full=Cysteine-rich receptor-like protein kinase 2;^Eukaryota; Viridiplantae; Streptophyta; Embryophyta; Tracheophyta; Spermatophyta; Magnoliophyta; eudicotyledons; core eudicotyledons; rosids; malvids; Brassicales; Brassicaceae; Camelineae; Arabidopsis	.	m.120540	380-2341[-]	sp|Q9CAL3|CRK2_ARATH^Q9CAL3^Q:25-653,H:27-649^36.95%ID^E:2e-125^RecName: Full=Cysteine-rich receptor-like protein kinase 2;^Eukaryota; Viridiplantae; Streptophyta; Embryophyta; Tracheophyta; Spermatophyta; Magnoliophyta; eudicotyledons; core eudicotyledons; rosids; malvids; Brassicales; Brassicaceae; Camelineae; Arabidopsis	PF01657.12^Stress-antifung^Salt stress response/antifungal^36-134^E:2.3e-17`PF01657.12^Stress-antifung^Salt stress response/antifungal^146-247^E:4.5e-12`PF00069.20^Pkinase^Protein kinase domain^332-598^E:2e-49`PF07714.12^Pkinase_Tyr^Protein tyrosine kinase^333-601^E:1.6e-50	.	.	COG0515^Serine/threonine protein kinase	GO:0016021^cellular_component^integral to membrane`GO:0005886^cellular_component^plasma membrane`GO:0009506^cellular_component^plasmodesma`GO:0005524^molecular_function^ATP binding`GO:0004674^molecular_function^protein serine/threonine kinase activity`GO:0046777^biological_process^protein autophosphorylation`GO:0010193^biological_process^response to ozone
Aipa25212_comp0_c0_seq1	-0.490504	-0.639476	0.0189434	-0.569588	-0.466595	0.912776	-0.0950846	0.784035	0.331601	0.213894	.	.	m.120914	972-1292[+]	.	.	.	.	.	.
Aipa25409_comp0_c0_seq3	-0.989043	-0.17611	-0.0978558	-0.624363	0.104238	0.67481	-0.144201	-0.14648	0.787253	0.611751	sp|Q9STX2|VEP1_ARATH^Q9STX2^Q:1943-819,H:16-388^72.8%ID^E:0^RecName: Full=3-oxo-Delta(4,5)-steroid 5-beta-reductase;^Eukaryota; Viridiplantae; Streptophyta; Embryophyta; Tracheophyta; Spermatophyta; Magnoliophyta; eudicotyledons; core eudicotyledons; rosids; malvids; Brassicales; Brassicaceae; Camelineae; Arabidopsis	.	m.121341	816-1988[-]	sp|Q9STX2|VEP1_ARATH^Q9STX2^Q:1-390,H:1-388^73.85%ID^E:0^RecName: Full=3-oxo-Delta(4,5)-steroid 5-beta-reductase;^Eukaryota; Viridiplantae; Streptophyta; Embryophyta; Tracheophyta; Spermatophyta; Magnoliophyta; eudicotyledons; core eudicotyledons; rosids; malvids; Brassicales; Brassicaceae; Camelineae; Arabidopsis	.	.	.	.	GO:0005829^cellular_component^cytosol`GO:0047787^molecular_function^delta4-3-oxosteroid 5beta-reductase activity`GO:0035671^molecular_function^enone reductase activity`GO:0000166^molecular_function^nucleotide binding`GO:0009611^biological_process^response to wounding`GO:0008202^biological_process^steroid metabolic process`GO:0010051^biological_process^xylem and phloem pattern formation
Aipa27464_comp1_c0_seq1	-1.15905	-0.948386	-0.456915	-0.530541	1.00702	0.0869546	0.0197771	0.537313	0.981222	0.462611	sp|Q940J1|ATB16_ARATH^Q940J1^Q:1451-384,H:1-293^44.24%ID^E:4e-63^RecName: Full=Homeobox-leucine zipper protein ATHB-16;^Eukaryota; Viridiplantae; Streptophyta; Embryophyta; Tracheophyta; Spermatophyta; Magnoliophyta; eudicotyledons; core eudicotyledons; rosids; malvids; Brassicales; Brassicaceae; Camelineae; Arabidopsis	.	m.125505	378-1451[-]	sp|Q940J1|ATB16_ARATH^Q940J1^Q:1-356,H:1-293^44.39%ID^E:4e-66^RecName: Full=Homeobox-leucine zipper protein ATHB-16;^Eukaryota; Viridiplantae; Streptophyta; Embryophyta; Tracheophyta; Spermatophyta; Magnoliophyta; eudicotyledons; core eudicotyledons; rosids; malvids; Brassicales; Brassicaceae; Camelineae; Arabidopsis	PF00046.24^Homeobox^Homeobox domain^63-116^E:2.9e-16`PF02183.13^HALZ^Homeobox associated leucine zipper^118-162^E:1.8e-16	.	.	.	GO:0005634^cellular_component^nucleus`GO:0043565^molecular_function^sequence-specific DNA binding`GO:0003700^molecular_function^sequence-specific DNA binding transcription factor activity`GO:0000976^molecular_function^transcription regulatory region sequence-specific DNA binding`GO:0030308^biological_process^negative regulation of cell growth`GO:0048573^biological_process^photoperiodism, flowerin…
Aipa27864_comp0_c0_seq1	-0.622978	-0.934228	-1.11299	-0.88692	-0.737241	0.677602	0.732407	0.447655	1.67055	0.766143	sp|Q945M1|NDUB9_ARATH^Q945M1^Q:688-341,H:1-116^77.59%ID^E:1e-49^RecName: Full=NADH dehydrogenase [ubiquinone] 1 beta subcomplex subunit 9;^Eukaryota; Viridiplantae; Streptophyta; Embryophyta; Tracheophyta; Spermatophyta; Magnoliophyta; eudicotyledons; core eudicotyledons; rosids; malvids; Brassicales; Brassicaceae; Camelineae; Arabidopsis	.	m.126289	335-688[-]	sp|Q945M1|NDUB9_ARATH^Q945M1^Q:1-116,H:1-116^77.59%ID^E:3e-62^RecName: Full=NADH dehydrogenase [ubiquinone] 1 beta subcomplex subunit 9;^Eukaryota; Viridiplantae; Streptophyta; Embryophyta; Tracheophyta; Spermatophyta; Magnoliophyta; eudicotyledons; core eudicotyledons; rosids; malvids; Brassicales; Brassicaceae; Camelineae; Arabidopsis	PF05347.10^Complex1_LYR^Complex 1 protein (LYR family)^19-73^E:2.1e-05	.	.	NOG244364^Leucine rich repeat containing 6 protein	GO:0005743^cellular_component^mitochondrial inner membrane`GO:0031966^cellular_component^mitochondrial membrane`GO:0045271^cellular_component^respiratory chain complex I`GO:0005774^cellular_component^vacuolar membrane`GO:0005975^biological_process^carbohydrate metabolic process`GO:0022900^biological_process^electron transport chain`GO:0009853^biological_process^photorespiration
Aipa27864_comp0_c0_seq3	-1.03515	-0.583366	-0.878127	0.260993	-0.393402	0.757029	0.640256	-0.600333	1.8376	-0.00548933	.	.	m.126290	3-329[+]	.	.	.	.	.	.
Aipa31874_comp2_c0_seq5	-0.419823	-0.449759	-1.00814	-0.421125	-0.826566	1.18111	0.764611	0.52447	0.608422	0.0467916	.	.	.	.	.	.	.	.	.	.	.
Aipa33361_comp1_c0_seq2	0.201156	-0.797916	-0.433804	-0.251109	0.174326	0.451562	-1.05279	-0.910343	2.1565	0.462422	sp|Q8VWZ8|SMO22_ARATH^Q8VWZ8^Q:1236-460,H:1-259^83.01%ID^E:3e-160^RecName: Full=Methylsterol monooxygenase 2-2;^Eukaryota; Viridiplantae; Streptophyta; Embryophyta; Tracheophyta; Spermatophyta; Magnoliophyta; eudicotyledons; core eudicotyledons; rosids; malvids; Brassicales; Brassicaceae; Camelineae; Arabidopsis	.	m.135330	1147-1488[+]	.	.	.	.	.	.
Aipa33658_comp0_c0_seq5	-0.822509	-1.05221	-0.524392	-0.0161276	0.15981	0.19402	0.218456	-0.250711	1.78723	0.306425	sp|F4I114|Y1960_ARATH^F4I114^Q:3583-1832,H:124-709^60.79%ID^E:0^RecName: Full=Probable serine/threonine-protein kinase At1g09600;^Eukaryota; Viridiplantae; Streptophyta; Embryophyta; Tracheophyta; Spermatophyta; Magnoliophyta; eudicotyledons; core eudicotyledons; rosids; malvids; Brassicales; Brassicaceae; Camelineae; Arabidopsis	.	m.135780	1829-3751[-]	sp|F4I114|Y1960_ARATH^F4I114^Q:57-640,H:124-709^60.79%ID^E:0^RecName: Full=Probable serine/threonine-protein kinase At1g09600;^Eukaryota; Viridiplantae; Streptophyta; Embryophyta; Tracheophyta; Spermatophyta; Magnoliophyta; eudicotyledons; core eudicotyledons; rosids; malvids; Brassicales; Brassicaceae; Camelineae; Arabidopsis	PF00069.20^Pkinase^Protein kinase domain^97-380^E:7.2e-65`PF07714.12^Pkinase_Tyr^Protein tyrosine kinase^100-309^E:2.7e-28	.	.	COG0515^Serine/threonine protein kinase	GO:0005524^molecular_function^ATP binding`GO:0004674^molecular_function^protein serine/threonine kinase activity
Aipa33773_comp2_c0_seq7	-1.00377	-0.831412	-0.239751	-1.2803	-0.85928	0.452235	0.803801	1.60469	0.921276	0.432513	sp|F6HDM2|NNRD_VITVI^F6HDM2^Q:1485-433,H:1-353^78.81%ID^E:0^RecName: Full=ATP-dependent (S)-NAD(P)H-hydrate dehydratase;^Eukaryota; Viridiplantae; Streptophyta; Embryophyta; Tracheophyta; Spermatophyta; Magnoliophyta; eudicotyledons; core eudicotyledons; rosids; Vitales; Vitaceae; Vitis	.	m.136085	427-1554[-]	sp|F6HDM2|NNRD_VITVI^F6HDM2^Q:24-374,H:1-353^78.81%ID^E:0^RecName: Full=ATP-dependent (S)-NAD(P)H-hydrate dehydratase;^Eukaryota; Viridiplantae; Streptophyta; Embryophyta; Tracheophyta; Spermatophyta; Magnoliophyta; eudicotyledons; core eudicotyledons; rosids; Vitales; Vitaceae; Vitis	PF01256.12^Carb_kinase^Carbohydrate kinase^86-324^E:4.8e-50	.	.	.	GO:0005524^molecular_function^ATP binding`GO:0047453^molecular_function^ATP-dependent NAD(P)H-hydrate dehydratase activity
Aipa35748_comp0_c0_seq2	0.00627143	-0.716198	-0.400117	-0.584498	-0.610838	2.19124	-0.704909	-0.154277	-0.174346	1.14767	sp|Q19KC1|NIP21_MAIZE^Q19KC1^Q:1012-263,H:10-256^52.4%ID^E:1e-75^RecName: Full=Aquaporin NIP2-1;^Eukaryota; Viridiplantae; Streptophyta; Embryophyta; Tracheophyta; Spermatophyta; Magnoliophyta; Liliopsida; Poales; Poaceae; PACMAD clade; Panicoideae; Andropogoneae; Zea	.	m.139525	146-1000[-]	sp|Q6Z2T3|NIP21_ORYSJ^Q6Z2T3^Q:28-284,H:40-296^52.14%ID^E:8e-95^RecName: Full=Aquaporin NIP2-1;^Eukaryota; Viridiplantae; Streptophyta; Embryophyta; Tracheophyta; Spermatophyta; Magnoliophyta; Liliopsida; Poales; Poaceae; BEP clade; Ehrhartoideae; Oryzeae; Oryza	PF00230.15^MIP^Major intrinsic protein^34-242^E:2.1e-54	.	.	COG0580^Glycerol uptake facilitator and related permeases (Major Intrinsic Protein Family)	GO:0048226^cellular_component^Casparian strip`GO:0016021^cellular_component^integral to membrane`GO:0016020^cellular_component^membrane`GO:0005886^cellular_component^plasma membrane`GO:0015115^molecular_function^silicate transmembrane transporter activity
Aipa35818_comp0_c0_seq3	-0.520479	-1.05653	-0.914995	-0.847768	-0.470058	1.54144	-0.382486	0.678108	0.518002	1.45476	.	.	m.139613	311-1852[-]	.	PF07059.7^DUF1336^Protein of unknown function (DUF1336)^254-496^E:2.2e-80	.	.	.	.
Aipa35893_comp0_c0_seq2	-0.99581	-0.931718	-0.689242	-0.886449	-0.989535	0.770097	0.299935	1.31825	0.803712	1.30077	sp|Q9SGA8|U83A1_ARATH^Q9SGA8^Q:693-193,H:8-175^39.64%ID^E:6e-29^RecName: Full=UDP-glycosyltransferase 83A1;^Eukaryota; Viridiplantae; Streptophyta; Embryophyta; Tracheophyta; Spermatophyta; Magnoliophyta; eudicotyledons; core eudicotyledons; rosids; malvids; Brassicales; Brassicaceae; Camelineae; Arabidopsis	.	m.139696	34-690[-]	sp|Q9SGA8|U83A1_ARATH^Q9SGA8^Q:1-166,H:9-175^39.88%ID^E:9e-30^RecName: Full=UDP-glycosyltransferase 83A1;^Eukaryota; Viridiplantae; Streptophyta; Embryophyta; Tracheophyta; Spermatophyta; Magnoliophyta; eudicotyledons; core eudicotyledons; rosids; malvids; Brassicales; Brassicaceae; Camelineae; Arabidopsis	.	.	.	.	GO:0016758^molecular_function^transferase activity, transferring hexosyl groups
Aipa35893_comp0_c0_seq3	-0.911793	-0.850248	-0.754607	-0.917028	-0.886326	0.91516	-0.24881	1.152	1.02764	1.47401	sp|Q9SGA8|U83A1_ARATH^Q9SGA8^Q:1473-124,H:8-460^38.66%ID^E:3e-110^RecName: Full=UDP-glycosyltransferase 83A1;^Eukaryota; Viridiplantae; Streptophyta; Embryophyta; Tracheophyta; Spermatophyta; Magnoliophyta; eudicotyledons; core eudicotyledons; rosids; malvids; Brassicales; Brassicaceae; Camelineae; Arabidopsis	.	m.139697	121-1470[-]	sp|Q9SGA8|U83A1_ARATH^Q9SGA8^Q:1-449,H:9-460^38.74%ID^E:3e-112^RecName: Full=UDP-glycosyltransferase 83A1;^Eukaryota; Viridiplantae; Streptophyta; Embryophyta; Tracheophyta; Spermatophyta; Magnoliophyta; eudicotyledons; core eudicotyledons; rosids; malvids; Brassicales; Brassicaceae; Camelineae; Arabidopsis	PF00201.13^UDPGT^UDP-glucoronosyl and UDP-glucosyl transferase^255-423^E:1.4e-23	.	.	.	GO:0016758^molecular_function^transferase activity, transferring hexosyl groups
Aipa35914_comp0_c0_seq1	-1.02777	-1.09891	-0.278217	-0.904445	-0.901476	-0.130795	1.21427	1.32938	1.2853	0.512676	sp|Q94F39|AFP3_ARATH^Q94F39^Q:810-496,H:123-227^61.9%ID^E:7e-35^RecName: Full=Ninja-family protein AFP3;^Eukaryota; Viridiplantae; Streptophyta; Embryophyta; Tracheophyta; Spermatophyta; Magnoliophyta; eudicotyledons; core eudicotyledons; rosids; malvids; Brassicales; Brassicaceae; Camelineae; Arabidopsis	.	m.139717	481-1614[-]	sp|Q9LMX5|AFP2_ARATH^Q9LMX5^Q:15-372,H:25-342^37.74%ID^E:8e-55^RecName: Full=Ninja-family protein AFP2;^Eukaryota; Viridiplantae; Streptophyta; Embryophyta; Tracheophyta; Spermatophyta; Magnoliophyta; eudicotyledons; core eudicotyledons; rosids; malvids; Brassicales; Brassicaceae; Camelineae; Arabidopsis	PF07897.6^DUF1675^Protein of unknown function (DUF1675)^52-192^E:1.9e-25`PF07897.6^DUF1675^Protein of unknown function (DUF1675)^252-370^E:3.3e-46	.	.	.	GO:0005634^cellular_component^nucleus`GO:0009737^biological_process^response to abscisic acid stimulus`GO:0006950^biological_process^response to stress
Aipa35917_comp0_c0_seq1	0.322073	-1.03645	-0.847358	-0.167659	-0.294014	1.50632	-0.813373	-0.729718	1.06016	1.00003	sp|Q9UT45|ENG1_SCHPO^Q9UT45^Q:1939-374,H:180-707^26.16%ID^E:4e-23^RecName: Full=Endo-1,3(4)-beta-glucanase 1;^Eukaryota; Fungi; Dikarya; Ascomycota; Taphrinomycotina; Schizosaccharomycetes; Schizosaccharomycetales; Schizosaccharomycetaceae; Schizosaccharomyces	.	m.139724	293-2296[-]	sp|Q9UT45|ENG1_SCHPO^Q9UT45^Q:5-641,H:57-707^26.41%ID^E:8e-34^RecName: Full=Endo-1,3(4)-beta-glucanase 1;^Eukaryota; Fungi; Dikarya; Ascomycota; Taphrinomycotina; Schizosaccharomycetes; Schizosaccharomycetales; Schizosaccharomycetaceae; Schizosaccharomyces	PF03639.8^Glyco_hydro_81^Glycosyl hydrolase family 81^9-666^E:8.8e-191	.	.	COG5498^Predicted glycosyl hydrolase	GO:0043187^cellular_component^cell septum surface`GO:0009986^cellular_component^cell surface`GO:0042973^molecular_function^glucan endo-1,3-beta-D-glucosidase activity`GO:0052861^molecular_function^glucan endo-1,3-beta-glucanase activity, C-3 substituted reducing group`GO:0052862^molecular_function^glucan endo-1,4-beta-glucanase activity, C-3 substituted reducing group`GO:0030247^molecular_functio…
Aipa35927_comp0_c0_seq1	-0.607892	-0.65081	-0.591046	-0.647602	-0.592851	1.40464	-0.565175	-0.0465481	0.53806	1.75922	sp|Q84KK5|D7OMT_GLYEC^Q84KK5^Q:615-1,H:3-202^57.07%ID^E:8e-79^RecName: Full=Isoflavone 7-O-methyltransferase;^Eukaryota; Viridiplantae; Streptophyta; Embryophyta; Tracheophyta; Spermatophyta; Magnoliophyta; eudicotyledons; core eudicotyledons; rosids; fabids; Fabales; Fabaceae; Papilionoideae; Galegeae; Glycyrrhiza	.	m.139739	1-618[-]	sp|Q84KK5|D7OMT_GLYEC^Q84KK5^Q:2-206,H:3-202^57.07%ID^E:4e-79^RecName: Full=Isoflavone 7-O-methyltransferase;^Eukaryota; Viridiplantae; Streptophyta; Embryophyta; Tracheophyta; Spermatophyta; Magnoliophyta; eudicotyledons; core eudicotyledons; rosids; fabids; Fabales; Fabaceae; Papilionoideae; Galegeae; Glycyrrhiza	PF08100.6^Dimerisation^Dimerisation domain^30-78^E:1.2e-10`PF00891.13^Methyltransf_2^O-methyltransferase^98-206^E:3e-21	.	.	.	GO:0033800^molecular_function^isoflavone 7-O-methyltransferase activity`GO:0009717^biological_process^isoflavonoid biosynthetic process
Aipa35943_comp0_c0_seq1	-0.98377	-0.664997	-0.753545	-0.721077	-1.04871	0.214582	1.32734	1.2565	1.0676	0.306081	sp|Q9FIZ3|GSO2_ARATH^Q9FIZ3^Q:3266-648,H:61-856^30.68%ID^E:4e-72^RecName: Full=LRR receptor-like serine/threonine-protein kinase GSO2;^Eukaryota; Viridiplantae; Streptophyta; Embryophyta; Tracheophyta; Spermatophyta; Magnoliophyta; eudicotyledons; core eudicotyledons; rosids; malvids; Brassicales; Brassicaceae; Camelineae; Arabidopsis	.	m.139757	387-3485[-]	sp|Q9C9H7|RLP12_ARATH^Q9C9H7^Q:12-982,H:16-806^28.5%ID^E:3e-80^RecName: Full=Receptor-like protein 12;^Eukaryota; Viridiplantae; Streptophyta; Embryophyta; Tracheophyta; Spermatophyta; Magnoliophyta; eudicotyledons; core eudicotyledons; rosids; malvids; Brassicales; Brassicaceae; Camelineae; Arabidopsis	PF08263.7^LRRNT_2^Leucine rich repeat N-terminal domain^38-82^E:2.1e-08`PF13504.1^LRR_7^Leucine rich repeat^110-124^E:0.15`PF00560.28^LRR_1^Leucine Rich Repeat^111-130^E:0.018`PF13516.1^LRR_6^Leucine Rich repeat^135-156^E:0.45`PF00560.28^LRR_1^Leucine Rich Repeat^138-159^E:0.2`PF13504.1^LRR_7^Leucine rich repeat^138-149^E:110`PF13504.1^LRR_7^Leucine rich repeat^160-173^E:480`PF13504.1^LRR_7^Leuci…	.	.	COG4886^Leucine-rich repeat (LRR) protein	GO:0016021^cellular_component^integral to membrane`GO:0005886^cellular_component^plasma membrane
Aipa36025_comp0_c0_seq1	-0.804484	-0.850403	-0.718208	-0.782353	-0.735487	0.114727	1.32081	1.14909	0.0783939	1.22791	.	.	m.139890	2-382[-]	.	.	.	.	.	.
Aipa36082_comp1_c0_seq1	-1.05129	-0.253649	-0.718152	-1.14067	-0.670754	1.20757	0.401802	0.678066	0.385551	1.16153	.	.	.	.	.	.	.	.	.	.	.
Aipa36091_comp0_c0_seq1	-0.800594	-0.800594	-0.774012	-0.800594	-0.800594	0.902468	0.619964	0.290479	0.806034	1.35744	.	.	.	.	.	.	.	.	.	.	.
Aipa36844_comp0_c0_seq1	0.548983	-0.680462	-1.14657	0.331661	-0.430233	0.997731	-0.638878	-0.510147	1.89523	-0.367315	sp|P35100|CLPC_PEA^P35100^Q:3506-753,H:1-918^94.55%ID^E:0^RecName: Full=Chaperone protein ClpC, chloroplastic;^Eukaryota; Viridiplantae; Streptophyta; Embryophyta; Tracheophyta; Spermatophyta; Magnoliophyta; eudicotyledons; core eudicotyledons; rosids; fabids; Fabales; Fabaceae; Papilionoideae; Fabeae; Pisum	.	m.141273	735-3506[-]	sp|P35100|CLPC_PEA^P35100^Q:1-918,H:1-918^94.55%ID^E:0^RecName: Full=Chaperone protein ClpC, chloroplastic;^Eukaryota; Viridiplantae; Streptophyta; Embryophyta; Tracheophyta; Spermatophyta; Magnoliophyta; eudicotyledons; core eudicotyledons; rosids; fabids; Fabales; Fabaceae; Papilionoideae; Fabeae; Pisum	PF02861.15^Clp_N^Clp amino terminal domain^106-158^E:1.2e-17`PF02861.15^Clp_N^Clp amino terminal domain^182-233^E:4.8e-19`PF00004.24^AAA^ATPase family associated with various cellular activities (AAA)^297-413^E:1.4e-14`PF07728.9^AAA_5^AAA domain (dynein-related subfamily)^297-375^E:7.3e-05`PF02151.14^UVR^UvrB/uvrC motif^509-544^E:1.5e-08`PF00158.21^Sigma54_activat^Sigma-54 interaction domain^611-…	.	.	.	GO:0009507^cellular_component^chloroplast`GO:0005524^molecular_function^ATP binding`GO:0017111^molecular_function^nucleoside-triphosphatase activity`GO:0019538^biological_process^protein metabolic process
Aipa36890_comp0_c0_seq2	-0.397278	-0.750364	-1.02474	-0.138648	-0.726188	2.3948	0.137411	0.433711	0.335319	-0.264027	sp|Q84P23|4CLL9_ARATH^Q84P23^Q:1674-268,H:98-562^62.21%ID^E:0^RecName: Full=4-coumarate--CoA ligase-like 9;^Eukaryota; Viridiplantae; Streptophyta; Embryophyta; Tracheophyta; Spermatophyta; Magnoliophyta; eudicotyledons; core eudicotyledons; rosids; malvids; Brassicales; Brassicaceae; Camelineae; Arabidopsis	.	m.141399	265-1953[-]	sp|Q84P23|4CLL9_ARATH^Q84P23^Q:9-562,H:7-562^59.25%ID^E:0^RecName: Full=4-coumarate--CoA ligase-like 9;^Eukaryota; Viridiplantae; Streptophyta; Embryophyta; Tracheophyta; Spermatophyta; Magnoliophyta; eudicotyledons; core eudicotyledons; rosids; malvids; Brassicales; Brassicaceae; Camelineae; Arabidopsis	PF00501.23^AMP-binding^AMP-binding enzyme^62-460^E:5.8e-88`PF13193.1^AMP-binding_C^AMP-binding enzyme C-terminal domain^469-544^E:6.9e-14	.	.	COG0318^Acyl-CoA synthetases (AMP-forming)/AMP-acid ligases II	GO:0005777^cellular_component^peroxisome`GO:0005524^molecular_function^ATP binding`GO:0004321^molecular_function^fatty-acyl-CoA synthase activity`GO:0016874^molecular_function^ligase activity`GO:0009695^biological_process^jasmonic acid biosynthetic process`GO:0031408^biological_process^oxylipin biosynthetic process
Aipa36935_comp2_c0_seq8	-0.879451	-1.06012	-1.05581	-0.43209	-0.763309	0.907841	0.813207	1.58534	0.0281751	0.856223	sp|Q9DC40|TELO2_MOUSE^Q9DC40^Q:2276-483,H:297-824^26.18%ID^E:1e-34^RecName: Full=Telomere length regulation protein TEL2 homolog;^Eukaryota; Metazoa; Chordata; Craniata; Vertebrata; Euteleostomi; Mammalia; Eutheria; Euarchontoglires; Glires; Rodentia; Sciurognathi; Muroidea; Muridae; Murinae; Mus; Mus	.	m.141555	354-3392[-]	sp|Q9DC40|TELO2_MOUSE^Q9DC40^Q:373-970,H:297-824^27.23%ID^E:5e-39^RecName: Full=Telomere length regulation protein TEL2 homolog;^Eukaryota; Metazoa; Chordata; Craniata; Vertebrata; Euteleostomi; Mammalia; Eutheria; Euarchontoglires; Glires; Rodentia; Sciurognathi; Muroidea; Muridae; Murinae; Mus; Mus	PF10193.4^Telomere_reg-2^Telomere length regulation protein^621-731^E:4.2e-15	.	.	.	GO:0000781^cellular_component^chromosome, telomeric region`GO:0005737^cellular_component^cytoplasm`GO:0016020^cellular_component^membrane`GO:0005634^cellular_component^nucleus`GO:0032403^molecular_function^protein complex binding`GO:0032947^molecular_function^protein complex scaffold
Aipa38500_comp0_c0_seq1	0.0508103	-0.845954	-0.318892	-1.36922	-0.925582	1.02341	-0.320788	1.11441	0.232818	1.35899	.	.	m.144102	258-1673[-]	.	PF00622.23^SPRY^SPRY domain^281-379^E:1.1e-07	.	.	.	.
Aipa38989_comp0_c0_seq1	-0.748618	-0.100709	-0.563011	-0.279443	-0.975472	1.41165	-0.351624	0.71734	0.404556	0.48533	.	.	m.144500	223-606[-]	.	.	.	.	.	.
Aipa41961_comp0_c0_seq1	-0.822119	-1.10047	-0.68294	-0.390612	0.385884	1.40742	-0.684015	0.275723	0.0854952	1.52564	.	.	m.149226	211-1350[-]	.	PF01494.14^FAD_binding_3^FAD binding domain^113-305^E:7.1e-15	.	.	.	.
Aipa42875_comp0_c0_seq2	-1.01959	-0.727289	-0.252295	-0.515369	-0.908153	1.02106	0.964421	1.03384	-0.254122	0.657502	.	.	m.151023	178-711[-]	.	.	.	.	.	.
Aipa43267_comp0_c0_seq4	-1.60173	-0.723009	-0.0538456	-1.07393	-0.240672	0.604662	1.2035	0.878863	0.34751	0.65865	sp|Q9LN77|P2A12_ARATH^Q9LN77^Q:1054-260,H:27-291^62.92%ID^E:5e-120^RecName: Full=F-box protein PP2-A12;^Eukaryota; Viridiplantae; Streptophyta; Embryophyta; Tracheophyta; Spermatophyta; Magnoliophyta; eudicotyledons; core eudicotyledons; rosids; malvids; Brassicales; Brassicaceae; Camelineae; Arabidopsis	.	m.151432	245-1342[-]	sp|Q9LN77|P2A12_ARATH^Q9LN77^Q:78-361,H:1-291^59.39%ID^E:8e-123^RecName: Full=F-box protein PP2-A12;^Eukaryota; Viridiplantae; Streptophyta; Embryophyta; Tracheophyta; Spermatophyta; Magnoliophyta; eudicotyledons; core eudicotyledons; rosids; malvids; Brassicales; Brassicaceae; Camelineae; Arabidopsis	PF14299.1^PP2^Phloem protein 2^192-352^E:1.9e-35	.	.	.	GO:0030246^molecular_function^carbohydrate binding
Aipa44509_comp0_c0_seq1	-0.967722	-0.910757	-0.366869	-0.75229	-1.21811	0.678572	0.56736	1.48074	0.429608	1.05946	.	.	.	.	.	.	.	.	.	.	.
Aipa45724_comp1_c0_seq1	-0.899955	-0.882436	-0.994247	-0.907168	-0.848944	1.21674	0.603061	1.18325	0.925099	0.604607	.	.	m.156285	151-591[-]	.	PF03004.9^Transposase_24^Plant transposase (Ptta/En/Spm family)^3-64^E:1.1e-07	.	.	.	.
Aipa463_comp1_c0_seq1	-0.316396	0.124156	0.150395	-0.85224	-0.792855	1.42924	-0.395116	0.173873	0.531563	-0.0526177	sp|Q9SAV3|ODBB1_ARATH^Q9SAV3^Q:1263-295,H:30-352^92.26%ID^E:0^.^.	.	m.79600	292-1329[-]	sp|Q9SAV3|ODBB1_ARATH^Q9SAV3^Q:6-345,H:13-352^89.12%ID^E:0^.^.	PF02779.19^Transket_pyr^Transketolase, pyrimidine binding domain^25-199^E:8e-44`PF02780.15^Transketolase_C^Transketolase, C-terminal domain^216-327^E:3.3e-33	.	.	.	.
Aipa47308_comp0_c0_seq1	-0.733975	-0.817856	-0.701914	-0.888315	-0.972569	0.558161	0.542876	0.96638	1.68775	0.359457	.	.	.	.	.	.	.	.	.	.	.
Aipa4866_comp0_c0_seq2	-0.857262	-0.845146	-0.618984	0.590804	-0.0656947	-0.0589637	-0.339871	-0.416156	2.25336	0.35791	sp|Q9SAH7|WRK40_ARATH^Q9SAH7^Q:1130-306,H:6-294^42.37%ID^E:1e-58^RecName: Full=Probable WRKY transcription factor 40;^Eukaryota; Viridiplantae; Streptophyta; Embryophyta; Tracheophyta; Spermatophyta; Magnoliophyta; eudicotyledons; core eudicotyledons; rosids; malvids; Brassicales; Brassicaceae; Camelineae; Arabidopsis	.	m.87308	285-1136[-]	sp|Q9SAH7|WRK40_ARATH^Q9SAH7^Q:3-277,H:6-294^43.05%ID^E:4e-61^RecName: Full=Probable WRKY transcription factor 40;^Eukaryota; Viridiplantae; Streptophyta; Embryophyta; Tracheophyta; Spermatophyta; Magnoliophyta; eudicotyledons; core eudicotyledons; rosids; malvids; Brassicales; Brassicaceae; Camelineae; Arabidopsis	PF03106.10^WRKY^WRKY DNA -binding domain^139-197^E:4e-27	.	.	.	GO:0005634^cellular_component^nucleus`GO:0043565^molecular_function^sequence-specific DNA binding`GO:0003700^molecular_function^sequence-specific DNA binding transcription factor activity`GO:0042742^biological_process^defense response to bacterium`GO:0050832^biological_process^defense response to fungus`GO:0050691^biological_process^regulation of defense response to virus by host`GO:0010200^biolo…
Aipa6541_comp1_c0_seq3	-0.974402	-0.690565	-0.447582	-0.415865	0.752278	-0.41479	-0.531443	0.0254809	1.7656	0.931289	.	.	m.89785	121-735[-]	.	PF13419.1^HAD_2^Haloacid dehalogenase-like hydrolase^15-150^E:6.1e-11	.	.	.	.
Aipa8628_comp2_c0_seq1	-0.587189	-0.80309	-0.30743	-0.41386	0.423895	-0.205562	-0.432105	-0.515729	1.19779	1.64328	sp|Q9LDR2|CNG19_ARATH^Q9LDR2^Q:1223-96,H:357-723^61.7%ID^E:2e-144^RecName: Full=Putative cyclic nucleotide-gated ion channel 19;^Eukaryota; Viridiplantae; Streptophyta; Embryophyta; Tracheophyta; Spermatophyta; Magnoliophyta; eudicotyledons; core eudicotyledons; rosids; malvids; Brassicales; Brassicaceae; Camelineae; Arabidopsis	.	m.93467	90-1166[-]	sp|Q9LDR2|CNG19_ARATH^Q9LDR2^Q:3-357,H:377-723^63.94%ID^E:3e-157^RecName: Full=Putative cyclic nucleotide-gated ion channel 19;^Eukaryota; Viridiplantae; Streptophyta; Embryophyta; Tracheophyta; Spermatophyta; Magnoliophyta; eudicotyledons; core eudicotyledons; rosids; malvids; Brassicales; Brassicaceae; Camelineae; Arabidopsis	.	.	.	.	GO:0016021^cellular_component^integral to membrane`GO:0005886^cellular_component^plasma membrane`GO:0030552^molecular_function^cAMP binding`GO:0030553^molecular_function^cGMP binding`GO:0005216^molecular_function^ion channel activity
Aipa94_comp0_c0_seq1	-0.629405	-0.653663	-0.625266	-0.643316	-0.59848	2.59488	-0.00170147	-0.0884993	0.383198	0.262256	.	.	.	.	.	.	.	.	.	.	.
Aipa94_comp1_c0_seq1	-0.72738	-0.612577	-0.41404	-0.567625	-0.596712	2.41307	-0.170111	0.132872	0.290864	0.251641	.	.	m.79090	40-357[+]	.	.	.	.	.	.
Aipa9810_comp1_c0_seq1	-1.23007	-1.16224	-0.740007	-0.0210268	-0.407648	1.07101	0.33168	0.88109	0.257069	1.02014	.	.	m.95305	1-1386[-]	.	PF02992.9^Transposase_21^Transposase family tnp2^155-378^E:1.5e-93	.	.	.	.

## Sheet: Group II GO
sample	population	p value	adj p	GO
6	217	7.42278e-08	8.68128e-08	oxylipin biosynthetic process	namespace: biological_process
4	133	2.68196e-06	3.13614e-06	linoleate 13S-lipoxygenase activity	namespace: molecular_function
4	204	2.12963e-05	2.48941e-05	lipid metabolic process	namespace: biological_process
3	27	1.06963e-07	1.25094e-07	phosphoglucomutase activity	namespace: molecular_function
3	34	2.80146e-07	3.27624e-07	glucose metabolic process	namespace: biological_process
3	188	0.000250565	0.000292533	mRNA splicing, via spliceosome	namespace: biological_process
2	23	6.87688e-06	8.0412e-06	dihydrolipoyllysine-residue acetyltransferase activity	namespace: molecular_function
2	102	0.000607003	0.000708327	double-strand break repair via homologous recombination	namespace: biological_process
1	1	0	0	malate synthase activity	namespace: molecular_function
1	2	2.51502e-06	2.94101e-06	biotin synthase activity	namespace: molecular_function
1	2	2.51502e-06	2.94101e-06	silicate transmembrane transporter activity	namespace: molecular_function
1	2	2.51502e-06	2.94101e-06	Casparian strip	namespace: cellular_component
1	3	7.53707e-06	8.81241e-06	protein complex scaffold	namespace: molecular_function
1	3	7.53707e-06	8.81241e-06	respiratory chain complex I	namespace: cellular_component
1	3	7.53707e-06	8.81241e-06	mitochondrion transport along microtubule	namespace: biological_process
1	4	1.50582e-05	1.76026e-05	smoothened signaling pathway	namespace: biological_process
1	4	1.50582e-05	1.76026e-05	decapentaplegic signaling pathway	namespace: biological_process
1	4	1.50582e-05	1.76026e-05	oligosaccharide catabolic process	namespace: biological_process
1	4	1.50582e-05	1.76026e-05	heparin biosynthetic process	namespace: biological_process
1	4	1.50582e-05	1.76026e-05	primary cell septum disassembly	namespace: biological_process
1	4	1.50582e-05	1.76026e-05	cell septum surface	namespace: cellular_component
1	4	1.50582e-05	1.76026e-05	ATP-dependent NAD(P)H-hydrate dehydratase activity	namespace: molecular_function
1	5	2.50703e-05	2.93032e-05	U2-type spliceosomal complex	namespace: cellular_component
1	5	2.50703e-05	2.93032e-05	ADP transmembrane transporter activity	namespace: molecular_function
1	5	2.50703e-05	2.93032e-05	stamen formation	namespace: biological_process
1	6	3.75656e-05	4.38993e-05	mitochondrial proton-transporting ATP synthase complex, catalytic core F(1)	namespace: cellular_component
1	6	3.75656e-05	4.38993e-05	cell fate specification	namespace: biological_process
1	6	3.75656e-05	4.38993e-05	nucleotide-excision repair, preincision complex assembly	namespace: biological_process
1	6	3.75656e-05	4.38993e-05	heparan sulfate proteoglycan biosynthetic process, polysaccharide chain biosynthetic process	namespace: biological_process
1	6	3.75656e-05	4.38993e-05	glucan endo-1,3-beta-glucanase activity, C-3 substituted reducing group	namespace: molecular_function
1	6	3.75656e-05	4.38993e-05	glucan endo-1,4-beta-glucanase activity, C-3 substituted reducing group	namespace: molecular_function
1	6	3.75656e-05	4.38993e-05	embryonic meristem initiation	namespace: biological_process
1	7	5.25361e-05	6.13851e-05	commitment complex	namespace: cellular_component
1	7	5.25361e-05	6.13851e-05	N-acetylglucosamine metabolic process	namespace: biological_process
1	7	5.25361e-05	6.13851e-05	copper uptake transmembrane transporter activity	namespace: molecular_function
1	7	5.25361e-05	6.13851e-05	protein complex binding	namespace: molecular_function
1	7	5.25361e-05	6.13851e-05	extracellular polysaccharide metabolic process	namespace: biological_process
1	8	6.9974e-05	8.17507e-05	bis(5'-nucleosyl)-tetraphosphatase (asymmetrical) activity	namespace: molecular_function
1	8	6.9974e-05	8.17507e-05	sulfate adenylyltransferase (ATP) activity	namespace: molecular_function
1	8	6.9974e-05	8.17507e-05	glucuronosyl-N-acetylglucosaminyl-proteoglycan 4-alpha-N-acetylglucosaminyltransferase activity	namespace: molecular_function
1	8	6.9974e-05	8.17507e-05	N-acetylglucosaminyl-proteoglycan 4-beta-glucuronosyltransferase activity	namespace: molecular_function
1	9	8.98712e-05	0.000104975	ATP transmembrane transporter activity	namespace: molecular_function
1	9	8.98712e-05	0.000104975	mitochondrial small ribosomal subunit	namespace: cellular_component
1	9	8.98712e-05	0.000104975	guanine catabolic process	namespace: biological_process
1	9	8.98712e-05	0.000104975	guanine deaminase activity	namespace: molecular_function
1	9	8.98712e-05	0.000104975	5'-flap endonuclease activity	namespace: molecular_function
1	9	8.98712e-05	0.000104975	bis(5'-adenosyl)-pentaphosphatase activity	namespace: molecular_function
1	9	8.98712e-05	0.000104975	regulation of defense response to virus by host	namespace: biological_process
1	10	0.00011222	0.000131062	ribose-5-phosphate isomerase activity	namespace: molecular_function
1	10	0.00011222	0.000131062	pentose-phosphate shunt, non-oxidative branch	namespace: biological_process
1	10	0.00011222	0.000131062	TAT protein transport complex	namespace: cellular_component
1	10	0.00011222	0.000131062	protein transport by the Tat complex	namespace: biological_process
1	10	0.00011222	0.000131062	negative regulation of transport	namespace: biological_process
1	11	0.000137012	0.000160012	nucleoside binding	namespace: molecular_function
1	12	0.000164241	0.000191778	porphyrin-containing compound biosynthetic process	namespace: biological_process
1	12	0.000164241	0.000191778	cellular metal ion homeostasis	namespace: biological_process
1	12	0.000164241	0.000191778	biotin biosynthetic process	namespace: biological_process
1	12	0.000164241	0.000191778	non-photoreactive DNA repair	namespace: biological_process
1	12	0.000164241	0.000191778	mRNA 3'-end processing	namespace: biological_process
1	12	0.000164241	0.000191778	delta4-3-oxosteroid 5beta-reductase activity	namespace: molecular_function
1	13	0.000193897	0.000226394	oxygen-dependent protoporphyrinogen oxidase activity	namespace: molecular_function
1	13	0.000193897	0.000226394	steroid metabolic process	namespace: biological_process
1	14	0.000225974	0.000263831	fatty-acyl-CoA synthase activity	namespace: molecular_function
1	14	0.000225974	0.000263831	negative regulation of cell growth	namespace: biological_process
1	15	0.000260463	0.000304072	embryonic pattern specification	namespace: biological_process
1	15	0.000260463	0.000304072	seed dormancy process	namespace: biological_process
1	16	0.000297357	0.000347123	Wnt signaling pathway	namespace: biological_process
1	16	0.000297357	0.000347123	chondroitin sulfate biosynthetic process	namespace: biological_process
1	17	0.000336648	0.000392911	endomembrane system organization	namespace: biological_process
1	17	0.000336648	0.000392911	histone monoubiquitination	namespace: biological_process
1	17	0.000336648	0.000392911	cellular homeostasis	namespace: biological_process
1	17	0.000336648	0.000392911	fucose biosynthetic process	namespace: biological_process
1	17	0.000336648	0.000392911	protein import into chloroplast thylakoid membrane	namespace: biological_process
1	17	0.000336648	0.000392911	response to misfolded protein	namespace: biological_process
1	17	0.000336648	0.000392911	hydrogen sulfide biosynthetic process	namespace: biological_process
1	19	0.00042239	0.000492968	protein import into chloroplast stroma	namespace: biological_process
1	20	0.000468826	0.000547116	peptide receptor activity	namespace: molecular_function
1	20	0.000468826	0.000547116	cinnamyl-alcohol dehydrogenase activity	namespace: molecular_function
1	20	0.000468826	0.000547116	sinapyl alcohol dehydrogenase activity	namespace: molecular_function
1	22	0.000568788	0.000663753	proteasome assembly	namespace: biological_process
1	23	0.0006223	0.000726157	endoribonuclease activity	namespace: molecular_function
1	24	0.000678155	0.000791288	structural constituent of cell wall	namespace: molecular_function
1	24	0.000678155	0.000791288	iron ion transmembrane transporter activity	namespace: molecular_function
1	26	0.000796864	0.000929721	selenium compound metabolic process	namespace: biological_process
1	26	0.000796864	0.000929721	chromatin assembly complex	namespace: cellular_component
1	26	0.000796864	0.000929721	heterochromatin assembly	namespace: biological_process
