# Supplementary material for: Gene expression profiling describes the genetic regulation of Meloidogyne arenaria resistance in Arachis hypogaea and reveals a candidate gene for resistance
Source: Sci Rep. 2017 May 2;7:1317. doi: 10.1038/s41598-017-00971-6 (PMC5430994; doi:10.1038/s41598-017-00971-6)
Supplement: Supplementary file 11 — Table S7 [file 41598_2017_971_MOESM11_ESM.xls]

## Sheet: Information
Table S5: Clusters of differentially expressed genes between RIL 46 (R ) and Gregory (S) affected by the interaction of treatment (nematode) and genotype.
Each group of two sheets contains in the first sheet (Group I, II, III) the gene ID, Z-score normalized relative expression for each sample, transdecoder annotation, and Go terms associated with that annotation
The second sheet for each group (Group I GO, II GO, III GO) contains the top enriched GO terms by hypergeometric test and adjusted p-value by Benjamini-Hochberg multiple testing correction

## Sheet: Group I
gene_id	46_0	46_3i	46_3u	46_7i	46_7u	GRG_0	GRG_3i	GRG_3u	GRG_7i	GRG_u	Annotation
Adur10819_comp0_c0_seq1	2.24041	0.347769	-0.561757	0.12701	-0.180581	0.0372346	-0.897311	-0.00838883	-1.07686	-0.0275213	.	.	.	.	.	.	.	.	.	.	.
Adur11837_comp2_c1_seq1	0.319064	0.804448	-1.26331	1.3846	0.539259	0.00967584	-0.702275	0.189654	-0.769169	-0.511943	.	.	m.18424	2-562[-]	.	.	.	.	.	.
Adur11852_comp2_c0_seq1	0.480821	-0.158938	-0.298494	1.5189	1.71528	-0.673156	-0.79945	-0.535257	-0.800957	-0.448751	sp|Q9FZB1|Y5188_ARATH^Q9FZB1^Q:318-1,H:8-114^53.27%ID^E:3e-29^RecName: Full=Probable LRR receptor-like serine/threonine-protein kinase At1g51880;^Eukaryota; Viridiplantae; Streptophyta; Embryophyta; Tracheophyta; Spermatophyta; Magnoliophyta; eudicotyledons; core eudicotyledons; rosids; malvids; Brassicales; Brassicaceae; Camelineae; Arabidopsis	.	m.18435	1-330[-]	sp|Q9FZB1|Y5188_ARATH^Q9FZB1^Q:5-110,H:8-114^53.27%ID^E:3e-29^RecName: Full=Probable LRR receptor-like serine/threonine-protein kinase At1g51880;^Eukaryota; Viridiplantae; Streptophyta; Embryophyta; Tracheophyta; Spermatophyta; Magnoliophyta; eudicotyledons; core eudicotyledons; rosids; malvids; Brassicales; Brassicaceae; Camelineae; Arabidopsis	PF12819.2^Malectin_like^Carbohydrate-binding protein of the ER^29-110^E:1.2e-25	.	.	COG0515^Serine/threonine protein kinase	GO:0016021^cellular_component^integral to membrane`GO:0005524^molecular_function^ATP binding`GO:0004674^molecular_function^protein serine/threonine kinase activity
Adur11853_comp0_c0_seq1	0.360433	-0.253336	-0.492746	1.94665	1.59271	-0.520993	-0.764795	-0.661969	-0.764364	-0.441591	sp|O65924|Y2921_ARATH^O65924^Q:544-2,H:422-591^43.09%ID^E:4e-25^RecName: Full=Putative leucine-rich repeat receptor-like protein kinase At2g19210;^Eukaryota; Viridiplantae; Streptophyta; Embryophyta; Tracheophyta; Spermatophyta; Magnoliophyta; eudicotyledons; core eudicotyledons; rosids; malvids; Brassicales; Brassicaceae; Camelineae; Arabidopsis	.	m.18436	2-544[-]	sp|O65924|Y2921_ARATH^O65924^Q:1-181,H:422-591^43.09%ID^E:8e-41^RecName: Full=Putative leucine-rich repeat receptor-like protein kinase At2g19210;^Eukaryota; Viridiplantae; Streptophyta; Embryophyta; Tracheophyta; Spermatophyta; Magnoliophyta; eudicotyledons; core eudicotyledons; rosids; malvids; Brassicales; Brassicaceae; Camelineae; Arabidopsis	PF12799.2^LRR_4^Leucine Rich repeats (2 copies)^17-53^E:2e-07`PF13516.1^LRR_6^Leucine Rich repeat^17-38^E:0.012`PF13855.1^LRR_8^Leucine rich repeat^18-62^E:7.9e-07`PF00560.28^LRR_1^Leucine Rich Repeat^18-35^E:0.014`PF13504.1^LRR_7^Leucine rich repeat^18-29^E:0.97`PF13516.1^LRR_6^Leucine Rich repeat^39-54^E:0.69`PF00560.28^LRR_1^Leucine Rich Repeat^41-62^E:0.13`PF13504.1^LRR_7^Leucine rich repeat^…	.	.	COG0515^Serine/threonine protein kinase	GO:0016021^cellular_component^integral to membrane`GO:0005886^cellular_component^plasma membrane`GO:0005524^molecular_function^ATP binding`GO:0004674^molecular_function^protein serine/threonine kinase activity
Adur13368_comp0_c0_seq1	0.573385	0.346346	-0.675326	0.957712	-0.110272	1.23445	-1.32538	-0.115355	-0.503635	-0.381927	sp|Q9STK7|C71AQ_ARATH^Q9STK7^Q:987-1,H:29-341^48.02%ID^E:3e-110^RecName: Full=Cytochrome P450 71A26;^Eukaryota; Viridiplantae; Streptophyta; Embryophyta; Tracheophyta; Spermatophyta; Magnoliophyta; eudicotyledons; core eudicotyledons; rosids; malvids; Brassicales; Brassicaceae; Camelineae; Arabidopsis	.	m.20718	1-1071[-]	sp|Q9STK7|C71AQ_ARATH^Q9STK7^Q:29-357,H:29-341^48.02%ID^E:4e-111^RecName: Full=Cytochrome P450 71A26;^Eukaryota; Viridiplantae; Streptophyta; Embryophyta; Tracheophyta; Spermatophyta; Magnoliophyta; eudicotyledons; core eudicotyledons; rosids; malvids; Brassicales; Brassicaceae; Camelineae; Arabidopsis	PF00067.17^p450^Cytochrome P450^32-357^E:5.2e-52	.	.	COG2124^Cytochrome P450	GO:0016021^cellular_component^integral to membrane`GO:0009055^molecular_function^electron carrier activity`GO:0020037^molecular_function^heme binding`GO:0005506^molecular_function^iron ion binding`GO:0004497^molecular_function^monooxygenase activity`GO:0016705^molecular_function^oxidoreductase activity, acting on paired donors, with incorporation or reduction of molecular oxygen
Adur15584_comp1_c0_seq1	0.368343	0.503904	0.880108	0.926632	0.499091	-0.345562	-1.13567	0.458984	-1.65866	-0.497166	sp|Q9S7I6|RPK2_ARATH^Q9S7I6^Q:1388-24,H:63-522^53.76%ID^E:7e-142^RecName: Full=LRR receptor-like serine/threonine-protein kinase RPK2;^Eukaryota; Viridiplantae; Streptophyta; Embryophyta; Tracheophyta; Spermatophyta; Magnoliophyta; eudicotyledons; core eudicotyledons; rosids; malvids; Brassicales; Brassicaceae; Camelineae; Arabidopsis	.	m.23368	3-1577[-]	sp|Q9S7I6|RPK2_ARATH^Q9S7I6^Q:11-518,H:6-522^52.49%ID^E:6e-163^RecName: Full=LRR receptor-like serine/threonine-protein kinase RPK2;^Eukaryota; Viridiplantae; Streptophyta; Embryophyta; Tracheophyta; Spermatophyta; Magnoliophyta; eudicotyledons; core eudicotyledons; rosids; malvids; Brassicales; Brassicaceae; Camelineae; Arabidopsis	PF08263.7^LRRNT_2^Leucine rich repeat N-terminal domain^45-87^E:1.3e-12`PF12799.2^LRR_4^Leucine Rich repeats (2 copies)^147-183^E:8.4e-07`PF13504.1^LRR_7^Leucine rich repeat^148-159^E:4900`PF00560.28^LRR_1^Leucine Rich Repeat^171-193^E:0.13`PF13504.1^LRR_7^Leucine rich repeat^171-183^E:59`PF13516.1^LRR_6^Leucine Rich repeat^193-214^E:1.7`PF00560.28^LRR_1^Leucine Rich Repeat^195-215^E:0.46`PF13504…	.	.	COG0515^Serine/threonine protein kinase	GO:0016021^cellular_component^integral to membrane`GO:0005886^cellular_component^plasma membrane`GO:0005524^molecular_function^ATP binding`GO:0004674^molecular_function^protein serine/threonine kinase activity`GO:0048653^biological_process^anther development`GO:0048508^biological_process^embryonic meristem development`GO:0009942^biological_process^longitudinal axis specification`GO:0009846^biolog…
Adur15986_comp0_c0_seq4	-0.0267601	0.388978	-0.464002	1.06754	-0.0410959	1.00542	-0.958587	-0.225072	-1.11867	0.372253	sp|Q9LD37|CNG20_ARATH^Q9LD37^Q:2810-579,H:1-745^62.25%ID^E:0^RecName: Full=Probable cyclic nucleotide-gated ion channel 20, chloroplastic;^Eukaryota; Viridiplantae; Streptophyta; Embryophyta; Tracheophyta; Spermatophyta; Magnoliophyta; eudicotyledons; core eudicotyledons; rosids; malvids; Brassicales; Brassicaceae; Camelineae; Arabidopsis	.	m.23779	531-2810[-]	sp|Q9LD37|CNG20_ARATH^Q9LD37^Q:1-744,H:1-745^62.25%ID^E:0^RecName: Full=Probable cyclic nucleotide-gated ion channel 20, chloroplastic;^Eukaryota; Viridiplantae; Streptophyta; Embryophyta; Tracheophyta; Spermatophyta; Magnoliophyta; eudicotyledons; core eudicotyledons; rosids; malvids; Brassicales; Brassicaceae; Camelineae; Arabidopsis	.	.	.	NOG245622^Protein involved in protein insertion into ER membrane	GO:0009535^cellular_component^chloroplast thylakoid membrane`GO:0016021^cellular_component^integral to membrane`GO:0030552^molecular_function^cAMP binding`GO:0030553^molecular_function^cGMP binding`GO:0005216^molecular_function^ion channel activity`GO:0009624^biological_process^response to nematode
Adur16582_comp0_c0_seq1	0.243002	-0.563097	-0.814894	1.49935	0.841568	0.44995	-1.32523	0.027554	-0.832481	0.47428	sp|Q9LPW7|AFB3_ARATH^Q9LPW7^Q:2097-385,H:1-577^75.74%ID^E:0^RecName: Full=Protein AUXIN SIGNALING F-BOX 3;^Eukaryota; Viridiplantae; Streptophyta; Embryophyta; Tracheophyta; Spermatophyta; Magnoliophyta; eudicotyledons; core eudicotyledons; rosids; malvids; Brassicales; Brassicaceae; Camelineae; Arabidopsis	.	m.24533	382-2097[-]	sp|Q9LPW7|AFB3_ARATH^Q9LPW7^Q:1-571,H:1-577^75.74%ID^E:0^RecName: Full=Protein AUXIN SIGNALING F-BOX 3;^Eukaryota; Viridiplantae; Streptophyta; Embryophyta; Tracheophyta; Spermatophyta; Magnoliophyta; eudicotyledons; core eudicotyledons; rosids; malvids; Brassicales; Brassicaceae; Camelineae; Arabidopsis	PF12937.2^F-box-like^F-box-like^3-35^E:3.9e-07`PF00646.28^F-box^F-box domain^5-35^E:7.7e-06`PF13516.1^LRR_6^Leucine Rich repeat^150-165^E:1.6	.	.	.	GO:0005634^cellular_component^nucleus`GO:0019005^cellular_component^SCF ubiquitin ligase complex`GO:0010011^molecular_function^auxin binding`GO:0000822^molecular_function^inositol hexakisphosphate binding`GO:0009734^biological_process^auxin mediated signaling pathway`GO:0071249^biological_process^cellular response to nitrate`GO:0006952^biological_process^defense response`GO:0048527^biological_pro…
Adur17115_comp0_c0_seq7	-0.519893	0.742794	-0.940639	1.98168	-0.107679	-0.511361	-0.70759	-0.494747	0.235833	0.321599	.	.	m.25403	231-1661[-]	.	PF13306.1^LRR_5^Leucine rich repeats (6 copies)^5-65^E:0.13`PF13504.1^LRR_7^Leucine rich repeat^24-39^E:110`PF13504.1^LRR_7^Leucine rich repeat^57-62^E:15000`PF13504.1^LRR_7^Leucine rich repeat^75-86^E:1100`PF13504.1^LRR_7^Leucine rich repeat^145-160^E:180`PF13504.1^LRR_7^Leucine rich repeat^190-207^E:140`PF13504.1^LRR_7^Leucine rich repeat^211-227^E:570	.	.	.	.
Adur17260_comp2_c2_seq1	0.901931	0.573145	0.036183	1.50498	0.756539	-0.373561	-1.32027	-0.841131	-1.20627	-0.0315569	sp|Q40392|TMVRN_NICGU^Q40392^Q:2719-659,H:298-1008^30.87%ID^E:4e-82^RecName: Full=TMV resistance protein N;^Eukaryota; Viridiplantae; Streptophyta; Embryophyta; Tracheophyta; Spermatophyta; Magnoliophyta; eudicotyledons; core eudicotyledons; asterids; lamiids; Solanales; Solanaceae; Nicotianoideae; Nicotianeae; Nicotiana	.	m.25638	140-2719[-]	sp|Q40392|TMVRN_NICGU^Q40392^Q:1-687,H:298-1008^30.87%ID^E:2e-82^RecName: Full=TMV resistance protein N;^Eukaryota; Viridiplantae; Streptophyta; Embryophyta; Tracheophyta; Spermatophyta; Magnoliophyta; eudicotyledons; core eudicotyledons; asterids; lamiids; Solanales; Solanaceae; Nicotianoideae; Nicotianeae; Nicotiana	PF00931.17^NB-ARC^NB-ARC domain^1-166^E:1.6e-27`PF13504.1^LRR_7^Leucine rich repeat^260-265^E:15000`PF13504.1^LRR_7^Leucine rich repeat^337-353^E:88`PF13504.1^LRR_7^Leucine rich repeat^360-373^E:370`PF13504.1^LRR_7^Leucine rich repeat^384-399^E:66`PF13504.1^LRR_7^Leucine rich repeat^407-419^E:290`PF13504.1^LRR_7^Leucine rich repeat^453-465^E:10000`PF13504.1^LRR_7^Leucine rich repeat^473-483^E:230…	.	.	.	GO:0005737^cellular_component^cytoplasm`GO:0043531^molecular_function^ADP binding`GO:0005524^molecular_function^ATP binding`GO:0009626^biological_process^plant-type hypersensitive response`GO:0007165^biological_process^signal transduction
Adur19304_comp0_c0_seq1	-0.420751	0.128713	-0.665518	1.20577	0.91285	0.288106	-1.41286	0.0990633	-1.07578	0.940397	sp|A2SY66|VICHY_VICSN^A2SY66^Q:579-7,H:5-195^69.63%ID^E:8e-92^RecName: Full=Vicianin hydrolase;^Eukaryota; Viridiplantae; Streptophyta; Embryophyta; Tracheophyta; Spermatophyta; Magnoliophyta; eudicotyledons; core eudicotyledons; rosids; fabids; Fabales; Fabaceae; Papilionoideae; Fabeae; Vicia	.	m.28781	4-597[-]	sp|A2SY66|VICHY_VICSN^A2SY66^Q:7-197,H:5-195^69.63%ID^E:5e-92^RecName: Full=Vicianin hydrolase;^Eukaryota; Viridiplantae; Streptophyta; Embryophyta; Tracheophyta; Spermatophyta; Magnoliophyta; eudicotyledons; core eudicotyledons; rosids; fabids; Fabales; Fabaceae; Papilionoideae; Fabeae; Vicia	PF00232.13^Glyco_hydro_1^Glycosyl hydrolase family 1^42-196^E:6.1e-69	.	.	.	GO:0043169^molecular_function^cation binding`GO:0004553^molecular_function^hydrolase activity, hydrolyzing O-glycosyl compounds`GO:0050392^molecular_function^vicianin beta-glucosidase activity`GO:0016052^biological_process^carbohydrate catabolic process
Adur19768_comp1_c0_seq1	0.534222	-0.165868	-0.156189	1.85375	0.54874	-0.0436749	-1.18858	0.160787	-1.52209	-0.0210914	sp|Q9SX33|ALA9_ARATH^Q9SX33^Q:1619-3,H:13-549^72.98%ID^E:0^RecName: Full=Putative phospholipid-transporting ATPase 9;^Eukaryota; Viridiplantae; Streptophyta; Embryophyta; Tracheophyta; Spermatophyta; Magnoliophyta; eudicotyledons; core eudicotyledons; rosids; malvids; Brassicales; Brassicaceae; Camelineae; Arabidopsis	.	m.29825	3-1643[-]	sp|Q9SX33|ALA9_ARATH^Q9SX33^Q:9-547,H:13-549^72.98%ID^E:0^RecName: Full=Putative phospholipid-transporting ATPase 9;^Eukaryota; Viridiplantae; Streptophyta; Embryophyta; Tracheophyta; Spermatophyta; Magnoliophyta; eudicotyledons; core eudicotyledons; rosids; malvids; Brassicales; Brassicaceae; Camelineae; Arabidopsis	PF00122.15^E1-E2_ATPase^E1-E2 ATPase^118-389^E:2.9e-13	.	.	COG0474^Cation transport ATPase	GO:0016021^cellular_component^integral to membrane`GO:0005524^molecular_function^ATP binding`GO:0015662^molecular_function^ATPase activity, coupled to transmembrane movement of ions, phosphorylative mechanism`GO:0000287^molecular_function^magnesium ion binding`GO:0004012^molecular_function^phospholipid-translocating ATPase activity`GO:0006812^biological_process^cation transport
Adur19768_comp2_c0_seq1	0.247532	0.45076	-0.14063	1.56837	0.681999	-0.0380159	-1.35228	-0.104901	-1.50206	0.189222	sp|Q9SX33|ALA9_ARATH^Q9SX33^Q:807-4,H:544-810^72.39%ID^E:5e-125^RecName: Full=Putative phospholipid-transporting ATPase 9;^Eukaryota; Viridiplantae; Streptophyta; Embryophyta; Tracheophyta; Spermatophyta; Magnoliophyta; eudicotyledons; core eudicotyledons; rosids; malvids; Brassicales; Brassicaceae; Camelineae; Arabidopsis	.	m.29826	1-807[-]	sp|Q9SX33|ALA9_ARATH^Q9SX33^Q:1-268,H:544-810^72.39%ID^E:4e-125^RecName: Full=Putative phospholipid-transporting ATPase 9;^Eukaryota; Viridiplantae; Streptophyta; Embryophyta; Tracheophyta; Spermatophyta; Magnoliophyta; eudicotyledons; core eudicotyledons; rosids; malvids; Brassicales; Brassicaceae; Camelineae; Arabidopsis	PF13246.1^Hydrolase_like2^Putative hydrolase of sodium-potassium ATPase alpha subunit^6-89^E:2.1e-11	.	.	COG0474^Cation transport ATPase	GO:0016021^cellular_component^integral to membrane`GO:0005524^molecular_function^ATP binding`GO:0015662^molecular_function^ATPase activity, coupled to transmembrane movement of ions, phosphorylative mechanism`GO:0000287^molecular_function^magnesium ion binding`GO:0004012^molecular_function^phospholipid-translocating ATPase activity`GO:0006812^biological_process^cation transport
Adur19926_comp0_c0_seq1	1.09057	-0.0766875	-0.538305	1.28423	1.25718	-0.0686053	-1.00117	-0.504732	-1.37139	-0.0710921	.	.	m.30032	3-554[-]	.	PF00931.17^NB-ARC^NB-ARC domain^27-151^E:1.3e-09	.	.	.	.
Adur20204_comp0_c0_seq1	0.605545	-0.435043	-0.890865	1.48023	1.37018	0.220355	-1.32944	-0.357841	-0.895793	0.232674	sp|Q9SCZ4|FERON_ARATH^Q9SCZ4^Q:2764-224,H:27-895^45.39%ID^E:0^RecName: Full=Receptor-like protein kinase FERONIA;^Eukaryota; Viridiplantae; Streptophyta; Embryophyta; Tracheophyta; Spermatophyta; Magnoliophyta; eudicotyledons; core eudicotyledons; rosids; malvids; Brassicales; Brassicaceae; Camelineae; Arabidopsis	.	m.30319	221-2878[-]	sp|Q9SCZ4|FERON_ARATH^Q9SCZ4^Q:39-885,H:27-895^45.22%ID^E:0^RecName: Full=Receptor-like protein kinase FERONIA;^Eukaryota; Viridiplantae; Streptophyta; Embryophyta; Tracheophyta; Spermatophyta; Magnoliophyta; eudicotyledons; core eudicotyledons; rosids; malvids; Brassicales; Brassicaceae; Camelineae; Arabidopsis	PF11721.3^Malectin^Di-glucose binding within endoplasmic reticulum^48-190^E:1.5e-08`PF12819.2^Malectin_like^Carbohydrate-binding protein of the ER^50-429^E:8.1e-48`PF11721.3^Malectin^Di-glucose binding within endoplasmic reticulum^243-385^E:8.2e-06`PF00069.20^Pkinase^Protein kinase domain^536-800^E:1.2e-44`PF07714.12^Pkinase_Tyr^Protein tyrosine kinase^537-802^E:3.4e-48	.	.	COG0515^Serine/threonine protein kinase	GO:0043680^cellular_component^filiform apparatus`GO:0016021^cellular_component^integral to membrane`GO:0005886^cellular_component^plasma membrane`GO:0009506^cellular_component^plasmodesma`GO:0005524^molecular_function^ATP binding`GO:0004672^molecular_function^protein kinase activity`GO:0004674^molecular_function^protein serine/threonine kinase activity`GO:0050832^biological_process^defense respon…
Adur23028_comp0_c0_seq1	0.310961	-0.98554	-0.98017	1.6336	1.26069	0.420942	-1.10913	-0.29687	-0.797584	0.543096	.	.	m.34436	133-699[-]	.	.	.	.	.	.
Adur23032_comp0_c0_seq4	0.207353	0.075	-0.377562	1.46542	0.383824	-0.0929317	-1.21722	-0.270825	-1.0436	0.870541	.	.	m.34439	411-1400[-]	.	PF00294.19^PfkB^pfkB family carbohydrate kinase^7-199^E:1.2e-23`PF00294.19^PfkB^pfkB family carbohydrate kinase^258-314^E:6.2e-13	.	.	.	.
Adur24871_comp0_c0_seq1	0.287513	0.87866	0.133008	1.43958	-0.28852	-0.280123	-1.46074	0.038962	-1.15005	0.401712	sp|C0LGQ5|GSO1_ARATH^C0LGQ5^Q:1492-5,H:26-544^35.24%ID^E:6e-70^RecName: Full=LRR receptor-like serine/threonine-protein kinase GSO1;^Eukaryota; Viridiplantae; Streptophyta; Embryophyta; Tracheophyta; Spermatophyta; Magnoliophyta; eudicotyledons; core eudicotyledons; rosids; malvids; Brassicales; Brassicaceae; Camelineae; Arabidopsis`sp|C0LGQ5|GSO1_ARATH^C0LGQ5^Q:1426-5,H:318-832^33.33%ID^E:2e-61^…	.	m.37578	2-1600[-]	sp|C0LGQ5|GSO1_ARATH^C0LGQ5^Q:37-532,H:26-544^35.24%ID^E:2e-74^RecName: Full=LRR receptor-like serine/threonine-protein kinase GSO1;^Eukaryota; Viridiplantae; Streptophyta; Embryophyta; Tracheophyta; Spermatophyta; Magnoliophyta; eudicotyledons; core eudicotyledons; rosids; malvids; Brassicales; Brassicaceae; Camelineae; Arabidopsis`sp|C0LGQ5|GSO1_ARATH^C0LGQ5^Q:59-532,H:318-832^33.72%ID^E:5e-65^…	PF08263.7^LRRNT_2^Leucine rich repeat N-terminal domain^36-75^E:9.2e-06`PF13516.1^LRR_6^Leucine Rich repeat^104-120^E:0.16`PF12799.2^LRR_4^Leucine Rich repeats (2 copies)^105-142^E:5.4e-07`PF13504.1^LRR_7^Leucine rich repeat^105-122^E:0.83`PF00560.28^LRR_1^Leucine Rich Repeat^106-128^E:0.047`PF13504.1^LRR_7^Leucine rich repeat^130-141^E:3000`PF13504.1^LRR_7^Leucine rich repeat^155-165^E:2000`PF13…	.	.	COG4886^Leucine-rich repeat (LRR) protein	GO:0016021^cellular_component^integral to membrane`GO:0005524^molecular_function^ATP binding`GO:0004674^molecular_function^protein serine/threonine kinase activity`GO:0009790^biological_process^embryo development`GO:0008544^biological_process^epidermis development
Adur2596_comp0_c0_seq1	2.20102	0.0423679	-0.21708	0.147809	0.29223	-0.215802	-0.905319	-0.172347	-1.11173	-0.0611555	sp|Q9ATM4|PIP27_MAIZE^Q9ATM4^Q:1-576,H:95-286^85.42%ID^E:1e-112^RecName: Full=Aquaporin PIP2-7;^Eukaryota; Viridiplantae; Streptophyta; Embryophyta; Tracheophyta; Spermatophyta; Magnoliophyta; Liliopsida; Poales; Poaceae; PACMAD clade; Panicoideae; Andropogoneae; Zea	.	m.4140	1-522[-]	.	.	.	.	.	.
Adur26002_comp1_c0_seq1	1.71779	1.37977	-0.12538	-0.379079	-0.586504	0.0532518	-0.377757	0.263909	-1.55503	-0.390978	.	.	.	.	.	.	.	.	.	.	.
Adur27589_comp0_c0_seq1	0.176599	-0.518897	0.296512	1.25146	1.1359	-0.224565	-0.989828	0.257268	-1.4564	0.0719479	sp|Q7XA42|RGA1_SOLBU^Q7XA42^Q:1309-5,H:42-455^39.77%ID^E:2e-92^RecName: Full=Putative disease resistance protein RGA1;^Eukaryota; Viridiplantae; Streptophyta; Embryophyta; Tracheophyta; Spermatophyta; Magnoliophyta; eudicotyledons; core eudicotyledons; asterids; lamiids; Solanales; Solanaceae; Solanoideae; Solaneae; Solanum	.	m.41130	2-1309[-]	sp|Q7XA42|RGA1_SOLBU^Q7XA42^Q:1-435,H:42-455^39.77%ID^E:1e-92^RecName: Full=Putative disease resistance protein RGA1;^Eukaryota; Viridiplantae; Streptophyta; Embryophyta; Tracheophyta; Spermatophyta; Magnoliophyta; eudicotyledons; core eudicotyledons; asterids; lamiids; Solanales; Solanaceae; Solanoideae; Solaneae; Solanum	PF00931.17^NB-ARC^NB-ARC domain^144-418^E:9.1e-69	.	.	.	GO:0043531^molecular_function^ADP binding`GO:0005524^molecular_function^ATP binding`GO:0006952^biological_process^defense response
Adur27607_comp0_c0_seq1	-0.0926889	-0.609572	0.614916	0.876583	1.39899	-0.558898	-1.53185	0.359699	-1.0463	0.589118	sp|O81635|ATK4_ARATH^O81635^Q:1221-1,H:119-510^37.32%ID^E:4e-66^RecName: Full=Kinesin-4;^Eukaryota; Viridiplantae; Streptophyta; Embryophyta; Tracheophyta; Spermatophyta; Magnoliophyta; eudicotyledons; core eudicotyledons; rosids; malvids; Brassicales; Brassicaceae; Camelineae; Arabidopsis	.	m.41174	1-1221[-]	sp|O81635|ATK4_ARATH^O81635^Q:1-407,H:119-510^37.85%ID^E:7e-68^RecName: Full=Kinesin-4;^Eukaryota; Viridiplantae; Streptophyta; Embryophyta; Tracheophyta; Spermatophyta; Magnoliophyta; eudicotyledons; core eudicotyledons; rosids; malvids; Brassicales; Brassicaceae; Camelineae; Arabidopsis	PF00225.18^Kinesin^Kinesin motor domain^299-407^E:1.7e-24	.	.	COG5059^Kinesin-like protein	GO:0005737^cellular_component^cytoplasm`GO:0005874^cellular_component^microtubule`GO:0005875^cellular_component^microtubule associated complex`GO:0005524^molecular_function^ATP binding`GO:0016887^molecular_function^ATPase activity`GO:0008017^molecular_function^microtubule binding`GO:0003777^molecular_function^microtubule motor activity`GO:0007018^biological_process^microtubule-based movement
Adur27608_comp0_c0_seq1	0.216164	-0.759373	0.469436	0.781608	1.10335	-0.366213	-1.5987	0.145484	-0.955217	0.963463	sp|O81635|ATK4_ARATH^O81635^Q:1668-1057,H:548-752^67.8%ID^E:3e-83^RecName: Full=Kinesin-4;^Eukaryota; Viridiplantae; Streptophyta; Embryophyta; Tracheophyta; Spermatophyta; Magnoliophyta; eudicotyledons; core eudicotyledons; rosids; malvids; Brassicales; Brassicaceae; Camelineae; Arabidopsis	.	m.41175	199-1671[-]	sp|O81635|ATK4_ARATH^O81635^Q:2-205,H:548-752^67.8%ID^E:6e-84^RecName: Full=Kinesin-4;^Eukaryota; Viridiplantae; Streptophyta; Embryophyta; Tracheophyta; Spermatophyta; Magnoliophyta; eudicotyledons; core eudicotyledons; rosids; malvids; Brassicales; Brassicaceae; Camelineae; Arabidopsis	PF00225.18^Kinesin^Kinesin motor domain^2-173^E:4.1e-60	.	.	COG5059^Kinesin-like protein	GO:0005737^cellular_component^cytoplasm`GO:0005874^cellular_component^microtubule`GO:0005875^cellular_component^microtubule associated complex`GO:0005524^molecular_function^ATP binding`GO:0016887^molecular_function^ATPase activity`GO:0008017^molecular_function^microtubule binding`GO:0003777^molecular_function^microtubule motor activity`GO:0007018^biological_process^microtubule-based movement
Adur28997_comp0_c0_seq1	0.876791	-0.246941	0.956938	0.361911	1.32479	-0.203038	-1.57524	-0.605825	-1.22813	0.338745	sp|Q8L936|CAP16_ARATH^Q8L936^Q:1447-419,H:9-352^36.06%ID^E:4e-43^RecName: Full=Putative clathrin assembly protein At4g40080;^Eukaryota; Viridiplantae; Streptophyta; Embryophyta; Tracheophyta; Spermatophyta; Magnoliophyta; eudicotyledons; core eudicotyledons; rosids; malvids; Brassicales; Brassicaceae; Camelineae; Arabidopsis	.	m.43368	413-1474[-]	sp|Q8L936|CAP16_ARATH^Q8L936^Q:10-352,H:9-352^36.62%ID^E:3e-59^RecName: Full=Putative clathrin assembly protein At4g40080;^Eukaryota; Viridiplantae; Streptophyta; Embryophyta; Tracheophyta; Spermatophyta; Magnoliophyta; eudicotyledons; core eudicotyledons; rosids; malvids; Brassicales; Brassicaceae; Camelineae; Arabidopsis	PF07651.11^ANTH^ANTH domain^35-281^E:2.4e-15	.	.	.	GO:0030136^cellular_component^clathrin-coated vesicle`GO:0005905^cellular_component^coated pit`GO:0005794^cellular_component^Golgi apparatus`GO:0005543^molecular_function^phospholipid binding`GO:0006897^biological_process^endocytosis
Adur29208_comp0_c0_seq1	1.38526	0.53187	-0.894185	1.35157	0.0190889	0.16132	-1.07384	-0.332746	-0.789383	-0.358946	.	.	m.43619	1-3705[+]	.	PF13504.1^LRR_7^Leucine rich repeat^8-21^E:2300`PF13504.1^LRR_7^Leucine rich repeat^212-225^E:170`PF13504.1^LRR_7^Leucine rich repeat^238-252^E:27`PF13504.1^LRR_7^Leucine rich repeat^320-329^E:15000`PF13504.1^LRR_7^Leucine rich repeat^499-507^E:15000`PF13504.1^LRR_7^Leucine rich repeat^522-533^E:430`PF13504.1^LRR_7^Leucine rich repeat^542-558^E:1.1`PF13504.1^LRR_7^Leucine rich repeat^569-583^E:22…	.	.	.	.
Adur29210_comp0_c0_seq1	1.05779	0.313707	-1.06222	1.52336	0.679514	0.165444	-1.04837	-0.427606	-0.916734	-0.284886	sp|P60838|DRL1_ARATH^P60838^Q:216-1583,H:12-420^23.78%ID^E:4e-22^RecName: Full=Probable disease resistance protein At1g12280;^Eukaryota; Viridiplantae; Streptophyta; Embryophyta; Tracheophyta; Spermatophyta; Magnoliophyta; eudicotyledons; core eudicotyledons; rosids; malvids; Brassicales; Brassicaceae; Camelineae; Arabidopsis	.	m.43623	189-1598[+]	sp|P60838|DRL1_ARATH^P60838^Q:10-465,H:12-420^23.78%ID^E:2e-22^RecName: Full=Probable disease resistance protein At1g12280;^Eukaryota; Viridiplantae; Streptophyta; Embryophyta; Tracheophyta; Spermatophyta; Magnoliophyta; eudicotyledons; core eudicotyledons; rosids; malvids; Brassicales; Brassicaceae; Camelineae; Arabidopsis	PF13191.1^AAA_16^AAA ATPase domain^158-267^E:6.3e-07`PF01637.13^Arch_ATPase^Archaeal ATPase^158-269^E:5.7e-07`PF00931.17^NB-ARC^NB-ARC domain^160-281^E:3e-15`PF13401.1^AAA_22^AAA domain^173-267^E:1.3e-07`PF05729.7^NACHT^NACHT domain^176-270^E:5.1e-08`PF00931.17^NB-ARC^NB-ARC domain^332-464^E:6.1e-12	.	.	.	GO:0043531^molecular_function^ADP binding`GO:0005524^molecular_function^ATP binding`GO:0006952^biological_process^defense response
Adur29216_comp1_c0_seq2	1.71232	0.942551	-0.903459	0.614371	-0.198838	0.324801	-0.843132	-0.292948	-1.05066	-0.305014	sp|Q9T048|DRL27_ARATH^Q9T048^Q:1230-3077,H:271-878^24.61%ID^E:2e-29^RecName: Full=Disease resistance protein At4g27190;^Eukaryota; Viridiplantae; Streptophyta; Embryophyta; Tracheophyta; Spermatophyta; Magnoliophyta; eudicotyledons; core eudicotyledons; rosids; malvids; Brassicales; Brassicaceae; Camelineae; Arabidopsis	.	m.43639	210-4421[+]	sp|Q9T048|DRL27_ARATH^Q9T048^Q:334-956,H:264-878^24.07%ID^E:6e-31^RecName: Full=Disease resistance protein At4g27190;^Eukaryota; Viridiplantae; Streptophyta; Embryophyta; Tracheophyta; Spermatophyta; Magnoliophyta; eudicotyledons; core eudicotyledons; rosids; malvids; Brassicales; Brassicaceae; Camelineae; Arabidopsis	PF01637.13^Arch_ATPase^Archaeal ATPase^159-268^E:3.4e-06`PF00931.17^NB-ARC^NB-ARC domain^162-284^E:5e-14`PF13401.1^AAA_22^AAA domain^174-268^E:3.6e-07`PF05729.7^NACHT^NACHT domain^177-268^E:1.4e-06`PF00931.17^NB-ARC^NB-ARC domain^340-475^E:8.3e-11`PF13504.1^LRR_7^Leucine rich repeat^634-647^E:4600`PF13855.1^LRR_8^Leucine rich repeat^667-726^E:1.9e-06`PF13504.1^LRR_7^Leucine rich repeat^667-682^E:…	.	.	KOG4658^Apoptotic ATPase	GO:0043531^molecular_function^ADP binding`GO:0005524^molecular_function^ATP binding`GO:0017111^molecular_function^nucleoside-triphosphatase activity`GO:0006952^biological_process^defense response
Adur29666_comp0_c0_seq1	-0.153153	0.661378	-0.911065	2.23419	-0.482278	0.125379	-0.567999	-0.471928	-0.130749	-0.303774	.	.	m.44296	322-2361[-]	.	PF03140.10^DUF247^Plant protein of unknown function^147-611^E:4e-57	.	.	.	.
Adur29789_comp2_c0_seq7	-0.0252491	0.704995	-0.495576	1.75209	1.04413	-0.52033	-0.292593	-0.455969	-1.31741	-0.394084	sp|O81825|DRL28_ARATH^O81825^Q:3820-1697,H:167-873^26.41%ID^E:3e-47^RecName: Full=Probable disease resistance protein At4g27220;^Eukaryota; Viridiplantae; Streptophyta; Embryophyta; Tracheophyta; Spermatophyta; Magnoliophyta; eudicotyledons; core eudicotyledons; rosids; malvids; Brassicales; Brassicaceae; Camelineae; Arabidopsis	.	m.44438	293-4426[-]	sp|Q9T048|DRL27_ARATH^Q9T048^Q:1-910,H:1-908^26.92%ID^E:3e-66^RecName: Full=Disease resistance protein At4g27190;^Eukaryota; Viridiplantae; Streptophyta; Embryophyta; Tracheophyta; Spermatophyta; Magnoliophyta; eudicotyledons; core eudicotyledons; rosids; malvids; Brassicales; Brassicaceae; Camelineae; Arabidopsis	PF00931.17^NB-ARC^NB-ARC domain^158-403^E:2.7e-48`PF13504.1^LRR_7^Leucine rich repeat^581-589^E:3700`PF13504.1^LRR_7^Leucine rich repeat^624-637^E:1100`PF13504.1^LRR_7^Leucine rich repeat^650-661^E:400`PF13504.1^LRR_7^Leucine rich repeat^809-817^E:6600`PF13504.1^LRR_7^Leucine rich repeat^837-851^E:9000`PF13504.1^LRR_7^Leucine rich repeat^962-977^E:330`PF13504.1^LRR_7^Leucine rich repeat^988-1003^…	.	.	KOG4658^Apoptotic ATPase	GO:0043531^molecular_function^ADP binding`GO:0005524^molecular_function^ATP binding`GO:0017111^molecular_function^nucleoside-triphosphatase activity`GO:0006952^biological_process^defense response
Adur29971_comp0_c0_seq1	0.192761	-0.833526	-0.532895	1.13064	1.52931	0.337241	-0.97578	-0.256014	-1.4983	0.906555	.	.	m.44688	45-377[-]	.	.	.	.	.	.
Adur33221_comp0_c0_seq1	0.562177	-0.749463	-0.714387	1.50924	0.270938	0.0647317	-1.24372	0.398488	-0.521999	0.423998	.	.	m.50135	434-1432[-]	sp|Q9LRR5|DRL21_ARATH^Q9LRR5^Q:59-328,H:1118-1420^27.54%ID^E:6e-20^RecName: Full=Putative disease resistance protein At3g14460;^Eukaryota; Viridiplantae; Streptophyta; Embryophyta; Tracheophyta; Spermatophyta; Magnoliophyta; eudicotyledons; core eudicotyledons; rosids; malvids; Brassicales; Brassicaceae; Camelineae; Arabidopsis	PF13504.1^LRR_7^Leucine rich repeat^57-68^E:22`PF13504.1^LRR_7^Leucine rich repeat^81-93^E:610`PF13504.1^LRR_7^Leucine rich repeat^102-112^E:4200`PF13504.1^LRR_7^Leucine rich repeat^150-164^E:1200`PF13504.1^LRR_7^Leucine rich repeat^172-183^E:400`PF13504.1^LRR_7^Leucine rich repeat^196-208^E:400`PF13504.1^LRR_7^Leucine rich repeat^267-283^E:130	.	.	.	GO:0043531^molecular_function^ADP binding`GO:0005524^molecular_function^ATP binding`GO:0006952^biological_process^defense response
Adur3402_comp2_c0_seq1	0.240625	-0.270598	-1.33506	0.903113	0.195805	0.169194	-0.358836	0.744844	-1.05074	0.761651	.	.	m.5561	1-2079[-]	.	PF04433.12^SWIRM^SWIRM domain^517-605^E:6.1e-08	.	.	.	.
Adur36281_comp1_c0_seq1	-0.139488	0.806195	-1.02676	2.04393	0.231832	-0.14227	-0.620675	-0.154786	-0.743057	-0.254917	sp|Q40392|TMVRN_NICGU^Q40392^Q:1650-460,H:367-756^33.42%ID^E:3e-61^RecName: Full=TMV resistance protein N;^Eukaryota; Viridiplantae; Streptophyta; Embryophyta; Tracheophyta; Spermatophyta; Magnoliophyta; eudicotyledons; core eudicotyledons; asterids; lamiids; Solanales; Solanaceae; Nicotianoideae; Nicotianeae; Nicotiana	.	m.55292	1-1404[-]	sp|Q40392|TMVRN_NICGU^Q40392^Q:2-315,H:449-756^30.16%ID^E:6e-39^RecName: Full=TMV resistance protein N;^Eukaryota; Viridiplantae; Streptophyta; Embryophyta; Tracheophyta; Spermatophyta; Magnoliophyta; eudicotyledons; core eudicotyledons; asterids; lamiids; Solanales; Solanaceae; Nicotianoideae; Nicotianeae; Nicotiana	PF13504.1^LRR_7^Leucine rich repeat^176-188^E:590`PF13504.1^LRR_7^Leucine rich repeat^198-213^E:110`PF13504.1^LRR_7^Leucine rich repeat^228-239^E:2200`PF13504.1^LRR_7^Leucine rich repeat^247-256^E:95`PF13504.1^LRR_7^Leucine rich repeat^271-286^E:7900`PF13504.1^LRR_7^Leucine rich repeat^365-378^E:170	.	.	.	GO:0005737^cellular_component^cytoplasm`GO:0043531^molecular_function^ADP binding`GO:0005524^molecular_function^ATP binding`GO:0009626^biological_process^plant-type hypersensitive response`GO:0007165^biological_process^signal transduction
Adur38728_comp0_c0_seq1	0.937614	-0.479171	-1.02663	1.45961	0.807751	-0.0595335	-1.10048	0.269963	-0.790843	-0.0182827	.	.	m.58438	3-458[-]	.	.	.	.	.	.
Adur39192_comp0_c0_seq1	0.657352	-0.549743	-0.42825	1.40199	1.13661	0.275516	-1.43491	-0.300038	-1.18184	0.423323	sp|P70168|IMB1_MOUSE^P70168^Q:2335-188,H:145-865^40.05%ID^E:5e-157^RecName: Full=Importin subunit beta-1;^Eukaryota; Metazoa; Chordata; Craniata; Vertebrata; Euteleostomi; Mammalia; Eutheria; Euarchontoglires; Glires; Rodentia; Sciurognathi; Muroidea; Muridae; Murinae; Mus; Mus	.	m.58992	155-1114[-]	sp|P70168|IMB1_MOUSE^P70168^Q:8-309,H:564-865^39.16%ID^E:4e-61^RecName: Full=Importin subunit beta-1;^Eukaryota; Metazoa; Chordata; Craniata; Vertebrata; Euteleostomi; Mammalia; Eutheria; Euarchontoglires; Glires; Rodentia; Sciurognathi; Muroidea; Muridae; Murinae; Mus; Mus	.	.	.	COG5215^Karyopherin (importin) beta	GO:0005737^cellular_component^cytoplasm`GO:0031965^cellular_component^nuclear membrane`GO:0005643^cellular_component^nuclear pore`GO:0043234^cellular_component^protein complex`GO:0008565^molecular_function^protein transporter activity`GO:0006610^biological_process^ribosomal protein import into nucleus
Adur40276_comp0_c0_seq1	0.187943	-0.779694	-0.989334	1.68563	0.620039	0.342655	-1.2951	0.0643566	-0.615828	0.779328	.	.	m.60765	1-561[-]	.	.	.	.	.	.
Adur40834_comp2_c0_seq24	-0.12581	-0.382479	-1.06085	1.97141	0.928254	-0.0776766	-0.862386	-0.164695	-0.925338	0.699564	.	.	m.62310	417-1538[-]	.	PF01842.20^ACT^ACT domain^54-102^E:9.6e-10`PF01842.20^ACT^ACT domain^268-332^E:8.1e-07	.	.	.	.
Adur41475_comp3_c0_seq2	0.723145	-0.516213	0.106568	0.845965	1.37446	0.147507	-1.90693	0.0767931	-0.959108	0.107808	sp|Q9LRR4|R13L1_ARATH^Q9LRR4^Q:2669-915,H:409-989^35.53%ID^E:6e-96^RecName: Full=Putative disease resistance RPP13-like protein 1;^Eukaryota; Viridiplantae; Streptophyta; Embryophyta; Tracheophyta; Spermatophyta; Magnoliophyta; eudicotyledons; core eudicotyledons; rosids; malvids; Brassicales; Brassicaceae; Camelineae; Arabidopsis	.	m.63740	108-2672[-]	sp|Q9LRR4|R13L1_ARATH^Q9LRR4^Q:2-586,H:409-989^35.69%ID^E:1e-97^RecName: Full=Putative disease resistance RPP13-like protein 1;^Eukaryota; Viridiplantae; Streptophyta; Embryophyta; Tracheophyta; Spermatophyta; Magnoliophyta; eudicotyledons; core eudicotyledons; rosids; malvids; Brassicales; Brassicaceae; Camelineae; Arabidopsis	PF00931.17^NB-ARC^NB-ARC domain^3-50^E:4.9e-10`PF13504.1^LRR_7^Leucine rich repeat^186-192^E:14000`PF00560.28^LRR_1^Leucine Rich Repeat^210-231^E:0.28`PF13504.1^LRR_7^Leucine rich repeat^210-225^E:25`PF13504.1^LRR_7^Leucine rich repeat^233-249^E:1200`PF00560.28^LRR_1^Leucine Rich Repeat^257-278^E:0.54`PF13504.1^LRR_7^Leucine rich repeat^257-272^E:76`PF13504.1^LRR_7^Leucine rich repeat^413-420^E:1…	.	.	.	GO:0043531^molecular_function^ADP binding`GO:0005524^molecular_function^ATP binding`GO:0006952^biological_process^defense response
Adur41608_comp0_c0_seq1	0.792645	-0.00940561	-0.126859	0.936302	0.43467	0.388812	-1.59479	0.186194	-1.43054	0.422972	sp|Q9LRR4|R13L1_ARATH^Q9LRR4^Q:617-12,H:312-513^42.79%ID^E:2e-46^RecName: Full=Putative disease resistance RPP13-like protein 1;^Eukaryota; Viridiplantae; Streptophyta; Embryophyta; Tracheophyta; Spermatophyta; Magnoliophyta; eudicotyledons; core eudicotyledons; rosids; malvids; Brassicales; Brassicaceae; Camelineae; Arabidopsis	.	m.63956	3-617[-]	sp|Q9LRR4|R13L1_ARATH^Q9LRR4^Q:1-202,H:312-513^42.79%ID^E:2e-46^RecName: Full=Putative disease resistance RPP13-like protein 1;^Eukaryota; Viridiplantae; Streptophyta; Embryophyta; Tracheophyta; Spermatophyta; Magnoliophyta; eudicotyledons; core eudicotyledons; rosids; malvids; Brassicales; Brassicaceae; Camelineae; Arabidopsis	PF00931.17^NB-ARC^NB-ARC domain^1-143^E:3.5e-37	.	.	.	GO:0043531^molecular_function^ADP binding`GO:0005524^molecular_function^ATP binding`GO:0006952^biological_process^defense response
Adur42135_comp2_c0_seq1	0.277165	-0.70817	-0.0661128	1.14331	1.39441	-0.461836	-1.40108	-0.00413205	-1.00854	0.834992	sp|O65351|SUBL_ARATH^O65351^Q:933-1,H:298-613^42.77%ID^E:1e-63^RecName: Full=Subtilisin-like protease;^Eukaryota; Viridiplantae; Streptophyta; Embryophyta; Tracheophyta; Spermatophyta; Magnoliophyta; eudicotyledons; core eudicotyledons; rosids; malvids; Brassicales; Brassicaceae; Camelineae; Arabidopsis	.	m.64809	1-933[-]	sp|O65351|SUBL_ARATH^O65351^Q:1-311,H:298-613^42.77%ID^E:9e-64^RecName: Full=Subtilisin-like protease;^Eukaryota; Viridiplantae; Streptophyta; Embryophyta; Tracheophyta; Spermatophyta; Magnoliophyta; eudicotyledons; core eudicotyledons; rosids; malvids; Brassicales; Brassicaceae; Camelineae; Arabidopsis	PF00082.17^Peptidase_S8^Subtilase family^4-277^E:1.2e-28`PF02225.17^PA^PA domain^79-165^E:4.6e-09	.	.	COG1404^Subtilisin-like serine proteases	GO:0048046^cellular_component^apoplast`GO:0009505^cellular_component^plant-type cell wall`GO:0004252^molecular_function^serine-type endopeptidase activity`GO:0080001^biological_process^mucilage extrusion from seed coat`GO:0048359^biological_process^mucilage metabolic process involved seed coat development`GO:0043086^biological_process^negative regulation of catalytic activity`GO:0006508^biologica…
Adur4349_comp0_c0_seq2	0.813329	-0.562107	-0.950485	0.92708	0.932532	0.209199	-0.912204	0.474376	-1.07744	0.145721	.	.	.	.	.	.	.	.	.	.	.
Adur45169_comp0_c0_seq1	-0.550049	1.17868	0.0120345	2.26249	-0.0545093	-0.86861	-0.328472	-0.691631	-0.118222	-0.841709	sp|Q9SFX2|PUB43_ARATH^Q9SFX2^Q:2573-456,H:29-775^26.96%ID^E:2e-31^RecName: Full=U-box domain-containing protein 43;^Eukaryota; Viridiplantae; Streptophyta; Embryophyta; Tracheophyta; Spermatophyta; Magnoliophyta; eudicotyledons; core eudicotyledons; rosids; malvids; Brassicales; Brassicaceae; Camelineae; Arabidopsis	.	m.69458	324-3365[-]	sp|Q9SFX2|PUB43_ARATH^Q9SFX2^Q:265-970,H:29-775^27.39%ID^E:2e-34^RecName: Full=U-box domain-containing protein 43;^Eukaryota; Viridiplantae; Streptophyta; Embryophyta; Tracheophyta; Spermatophyta; Magnoliophyta; eudicotyledons; core eudicotyledons; rosids; malvids; Brassicales; Brassicaceae; Camelineae; Arabidopsis	PF04564.10^U-box^U-box domain^265-329^E:1.9e-14	.	.	.	GO:0005886^cellular_component^plasma membrane`GO:0000151^cellular_component^ubiquitin ligase complex`GO:0004842^molecular_function^ubiquitin-protein ligase activity
Adur45436_comp0_c0_seq5	1.06426	0.938502	-0.355651	0.605499	-0.060505	0.187161	-1.03256	-0.358218	-1.41754	0.429053	sp|Q6RVV4|TIC32_PEA^Q6RVV4^Q:1206-316,H:18-314^80.47%ID^E:7e-163^RecName: Full=Short-chain dehydrogenase TIC 32, chloroplastic;^Eukaryota; Viridiplantae; Streptophyta; Embryophyta; Tracheophyta; Spermatophyta; Magnoliophyta; eudicotyledons; core eudicotyledons; rosids; fabids; Fabales; Fabaceae; Papilionoideae; Fabeae; Pisum	.	m.70006	313-1254[-]	sp|Q6RVV4|TIC32_PEA^Q6RVV4^Q:1-313,H:1-314^79.94%ID^E:0^RecName: Full=Short-chain dehydrogenase TIC 32, chloroplastic;^Eukaryota; Viridiplantae; Streptophyta; Embryophyta; Tracheophyta; Spermatophyta; Magnoliophyta; eudicotyledons; core eudicotyledons; rosids; fabids; Fabales; Fabaceae; Papilionoideae; Fabeae; Pisum	PF00106.20^adh_short^short chain dehydrogenase^31-176^E:2.8e-19`PF08659.5^KR^KR domain^31-129^E:5.8e-07`PF01370.16^Epimerase^NAD dependent epimerase/dehydratase family^33-209^E:9.8e-05	.	.	.	GO:0009706^cellular_component^chloroplast inner membrane`GO:0000166^molecular_function^nucleotide binding`GO:0016491^molecular_function^oxidoreductase activity`GO:0015031^biological_process^protein transport
Adur45756_comp1_c0_seq1	0.531178	-0.762117	-0.89725	1.81105	0.943074	0.285599	-1.11381	-0.295214	-1.03108	0.528579	sp|Q9FKS8|LHT1_ARATH^Q9FKS8^Q:1552-236,H:6-446^79.37%ID^E:0^RecName: Full=Lysine histidine transporter 1;^Eukaryota; Viridiplantae; Streptophyta; Embryophyta; Tracheophyta; Spermatophyta; Magnoliophyta; eudicotyledons; core eudicotyledons; rosids; malvids; Brassicales; Brassicaceae; Camelineae; Arabidopsis	.	m.70363	233-1612[-]	sp|Q9FKS8|LHT1_ARATH^Q9FKS8^Q:21-459,H:6-446^79.37%ID^E:0^RecName: Full=Lysine histidine transporter 1;^Eukaryota; Viridiplantae; Streptophyta; Embryophyta; Tracheophyta; Spermatophyta; Magnoliophyta; eudicotyledons; core eudicotyledons; rosids; malvids; Brassicales; Brassicaceae; Camelineae; Arabidopsis	PF01490.13^Aa_trans^Transmembrane amino acid transporter protein^48-443^E:8.9e-117`PF03222.8^Trp_Tyr_perm^Tryptophan/tyrosine permease family^52-181^E:1.2e-09	.	.	.	GO:0016021^cellular_component^integral to membrane`GO:0005886^cellular_component^plasma membrane`GO:0015171^molecular_function^amino acid transmembrane transporter activity`GO:0015293^molecular_function^symporter activity`GO:0043090^biological_process^amino acid import`GO:0080167^biological_process^response to karrikin
Adur46862_comp0_c0_seq1	0.00414658	0.0539055	-0.760483	2.06417	0.828487	-0.231379	-0.831804	-0.649354	-0.579692	0.102006	sp|Q93YQ1|RTOR1_ARATH^Q93YQ1^Q:4727-612,H:1-1344^71.02%ID^E:0^RecName: Full=Regulatory-associated protein of TOR 1;^Eukaryota; Viridiplantae; Streptophyta; Embryophyta; Tracheophyta; Spermatophyta; Magnoliophyta; eudicotyledons; core eudicotyledons; rosids; malvids; Brassicales; Brassicaceae; Camelineae; Arabidopsis	.	m.72216	609-4931[-]	sp|Q93YQ1|RTOR1_ARATH^Q93YQ1^Q:69-1440,H:1-1344^72.1%ID^E:0^RecName: Full=Regulatory-associated protein of TOR 1;^Eukaryota; Viridiplantae; Streptophyta; Embryophyta; Tracheophyta; Spermatophyta; Magnoliophyta; eudicotyledons; core eudicotyledons; rosids; malvids; Brassicales; Brassicaceae; Camelineae; Arabidopsis	PF13646.1^HEAT_2^HEAT repeats^731-819^E:2.4e-06`PF00400.27^WD40^WD domain, G-beta repeat^1353-1386^E:0.032	.	.	.	GO:0080008^cellular_component^Cul4-RING ubiquitin ligase complex`GO:0016049^biological_process^cell growth`GO:0009793^biological_process^embryo development ending in seed dormancy`GO:0040008^biological_process^regulation of growth
Adur46875_comp0_c0_seq1	1.83525	0.0459611	0.231931	0.840317	0.302333	-0.322657	-1.5288	-0.0802326	-1.03067	-0.293434	sp|Q9SCU5|WNK5_ARATH^Q9SCU5^Q:774-2036,H:7-422^66.04%ID^E:0^RecName: Full=Probable serine/threonine-protein kinase WNK5;^Eukaryota; Viridiplantae; Streptophyta; Embryophyta; Tracheophyta; Spermatophyta; Magnoliophyta; eudicotyledons; core eudicotyledons; rosids; malvids; Brassicales; Brassicaceae; Camelineae; Arabidopsis	.	m.72227	735-2582[+]	sp|Q9SCU5|WNK5_ARATH^Q9SCU5^Q:14-438,H:7-426^66.36%ID^E:0^RecName: Full=Probable serine/threonine-protein kinase WNK5;^Eukaryota; Viridiplantae; Streptophyta; Embryophyta; Tracheophyta; Spermatophyta; Magnoliophyta; eudicotyledons; core eudicotyledons; rosids; malvids; Brassicales; Brassicaceae; Camelineae; Arabidopsis	PF07714.12^Pkinase_Tyr^Protein tyrosine kinase^38-277^E:2.8e-33`PF00069.20^Pkinase^Protein kinase domain^39-293^E:1.8e-49	.	.	COG0515^Serine/threonine protein kinase	GO:0005524^molecular_function^ATP binding`GO:0004672^molecular_function^protein kinase activity`GO:0004674^molecular_function^protein serine/threonine kinase activity`GO:0048573^biological_process^photoperiodism, flowering
Adur47063_comp0_c0_seq1	0.448291	0.413981	-0.876653	2.33387	0.173812	-0.307256	-0.883223	-0.515305	-0.544505	-0.243016	.	.	m.72479	1-1458[-]	.	PF13968.1^DUF4220^Domain of unknown function (DUF4220)^50-179^E:6.8e-49`PF13968.1^DUF4220^Domain of unknown function (DUF4220)^193-372^E:3.9e-40	.	.	.	.
Adur47067_comp0_c0_seq1	0.43739	-0.151282	-0.754423	2.41681	0.487124	-0.12958	-1.05192	-0.446975	-0.531071	-0.27607	sp|Q7XA42|RGA1_SOLBU^Q7XA42^Q:2977-503,H:31-812^27.94%ID^E:4e-68^RecName: Full=Putative disease resistance protein RGA1;^Eukaryota; Viridiplantae; Streptophyta; Embryophyta; Tracheophyta; Spermatophyta; Magnoliophyta; eudicotyledons; core eudicotyledons; asterids; lamiids; Solanales; Solanaceae; Solanoideae; Solaneae; Solanum	.	m.72481	395-3061[-]	sp|Q7XBQ9|RGA2_SOLBU^Q7XBQ9^Q:29-856,H:31-827^28.59%ID^E:9e-82^RecName: Full=Disease resistance protein RGA2;^Eukaryota; Viridiplantae; Streptophyta; Embryophyta; Tracheophyta; Spermatophyta; Magnoliophyta; eudicotyledons; core eudicotyledons; asterids; lamiids; Solanales; Solanaceae; Solanoideae; Solaneae; Solanum	PF00931.17^NB-ARC^NB-ARC domain^153-422^E:3.4e-45`PF13401.1^AAA_22^AAA domain^170-262^E:1.5e-07`PF13504.1^LRR_7^Leucine rich repeat^545-558^E:20`PF00560.28^LRR_1^Leucine Rich Repeat^566-588^E:0.074`PF13504.1^LRR_7^Leucine rich repeat^566-582^E:6.8`PF00560.28^LRR_1^Leucine Rich Repeat^590-612^E:0.19`PF13504.1^LRR_7^Leucine rich repeat^590-606^E:9`PF13504.1^LRR_7^Leucine rich repeat^750-759^E:5600`…	.	.	.	GO:0043531^molecular_function^ADP binding`GO:0005524^molecular_function^ATP binding`GO:0006952^biological_process^defense response
Adur49518_comp0_c0_seq1	0.507764	-0.404801	-0.823323	1.39138	1.39767	0.0728794	-1.17891	-0.516827	-1.13234	0.686501	sp|Q9FZB1|Y5188_ARATH^Q9FZB1^Q:813-178,H:637-846^56.6%ID^E:6e-78^RecName: Full=Probable LRR receptor-like serine/threonine-protein kinase At1g51880;^Eukaryota; Viridiplantae; Streptophyta; Embryophyta; Tracheophyta; Spermatophyta; Magnoliophyta; eudicotyledons; core eudicotyledons; rosids; malvids; Brassicales; Brassicaceae; Camelineae; Arabidopsis	.	m.76515	91-813[-]	sp|Q9FZB1|Y5188_ARATH^Q9FZB1^Q:1-212,H:637-846^56.6%ID^E:1e-78^RecName: Full=Probable LRR receptor-like serine/threonine-protein kinase At1g51880;^Eukaryota; Viridiplantae; Streptophyta; Embryophyta; Tracheophyta; Spermatophyta; Magnoliophyta; eudicotyledons; core eudicotyledons; rosids; malvids; Brassicales; Brassicaceae; Camelineae; Arabidopsis	PF00069.20^Pkinase^Protein kinase domain^2-157^E:1.1e-30`PF07714.12^Pkinase_Tyr^Protein tyrosine kinase^2-200^E:1.3e-28	.	.	COG0515^Serine/threonine protein kinase	GO:0016021^cellular_component^integral to membrane`GO:0005524^molecular_function^ATP binding`GO:0004674^molecular_function^protein serine/threonine kinase activity
Adur543_comp0_c0_seq1	0.985933	0.780298	0.308453	1.22504	0.0183318	0.0294903	-0.934923	-0.276571	-1.75906	-0.376998	sp|Q40392|TMVRN_NICGU^Q40392^Q:1156-11,H:158-537^39.95%ID^E:1e-61^RecName: Full=TMV resistance protein N;^Eukaryota; Viridiplantae; Streptophyta; Embryophyta; Tracheophyta; Spermatophyta; Magnoliophyta; eudicotyledons; core eudicotyledons; asterids; lamiids; Solanales; Solanaceae; Nicotianoideae; Nicotianeae; Nicotiana	.	m.1018	2-1162[-]	sp|Q40392|TMVRN_NICGU^Q40392^Q:3-384,H:158-537^42.42%ID^E:2e-82^RecName: Full=TMV resistance protein N;^Eukaryota; Viridiplantae; Streptophyta; Embryophyta; Tracheophyta; Spermatophyta; Magnoliophyta; eudicotyledons; core eudicotyledons; asterids; lamiids; Solanales; Solanaceae; Nicotianoideae; Nicotianeae; Nicotiana	PF00931.17^NB-ARC^NB-ARC domain^52-297^E:9.4e-46`PF05729.7^NACHT^NACHT domain^60-202^E:0.00011	.	.	.	GO:0005737^cellular_component^cytoplasm`GO:0043531^molecular_function^ADP binding`GO:0005524^molecular_function^ATP binding`GO:0009626^biological_process^plant-type hypersensitive response`GO:0007165^biological_process^signal transduction
Adur597_comp0_c0_seq1	-0.0930386	-0.171955	-1.26564	2.54313	-0.158183	0.197488	-0.390124	-0.6354	0.0298178	-0.0560942	sp|Q9SD53|Y3720_ARATH^Q9SD53^Q:1431-145,H:38-449^28.19%ID^E:5e-40^RecName: Full=UPF0481 protein At3g47200;^Eukaryota; Viridiplantae; Streptophyta; Embryophyta; Tracheophyta; Spermatophyta; Magnoliophyta; eudicotyledons; core eudicotyledons; rosids; malvids; Brassicales; Brassicaceae; Camelineae; Arabidopsis	.	m.1100	109-1521[-]	sp|Q9SD53|Y3720_ARATH^Q9SD53^Q:31-459,H:38-449^28.19%ID^E:1e-40^RecName: Full=UPF0481 protein At3g47200;^Eukaryota; Viridiplantae; Streptophyta; Embryophyta; Tracheophyta; Spermatophyta; Magnoliophyta; eudicotyledons; core eudicotyledons; rosids; malvids; Brassicales; Brassicaceae; Camelineae; Arabidopsis	PF03140.10^DUF247^Plant protein of unknown function^41-456^E:1e-95	.	.	.	GO:0016021^cellular_component^integral to membrane`GO:0005886^cellular_component^plasma membrane
Adur630_comp1_c0_seq1	-0.514514	-0.363445	-0.419738	2.00308	0.60256	0.162328	-1.27821	-0.0166681	-0.614347	0.438957	sp|Q9SSA7|GLIP5_ARATH^Q9SSA7^Q:1164-130,H:45-384^50.72%ID^E:6e-101^RecName: Full=GDSL esterase/lipase 5;^Eukaryota; Viridiplantae; Streptophyta; Embryophyta; Tracheophyta; Spermatophyta; Magnoliophyta; eudicotyledons; core eudicotyledons; rosids; malvids; Brassicales; Brassicaceae; Camelineae; Arabidopsis	.	m.1132	127-1272[-]	sp|Q9SSA7|GLIP5_ARATH^Q9SSA7^Q:10-381,H:20-384^48.68%ID^E:2e-117^RecName: Full=GDSL esterase/lipase 5;^Eukaryota; Viridiplantae; Streptophyta; Embryophyta; Tracheophyta; Spermatophyta; Magnoliophyta; eudicotyledons; core eudicotyledons; rosids; malvids; Brassicales; Brassicaceae; Camelineae; Arabidopsis	PF00657.17^Lipase_GDSL^GDSL-like Lipase/Acylhydrolase^41-358^E:5.5e-27	.	.	COG3240^Phospholipase/lecithinase/hemolysin	GO:0005576^cellular_component^extracellular region`GO:0016298^molecular_function^lipase activity`GO:0016042^biological_process^lipid catabolic process
Adur6377_comp0_c0_seq1	-0.0482692	-0.847393	-0.480011	1.92732	1.02974	0.561992	-1.30978	-0.0796825	-0.869995	0.116076	sp|Q84TH9|NLP7_ARATH^Q84TH9^Q:3068-240,H:35-949^49.85%ID^E:0^RecName: Full=Protein NLP7;^Eukaryota; Viridiplantae; Streptophyta; Embryophyta; Tracheophyta; Spermatophyta; Magnoliophyta; eudicotyledons; core eudicotyledons; rosids; malvids; Brassicales; Brassicaceae; Camelineae; Arabidopsis	.	m.10077	210-3170[-]	sp|Q84TH9|NLP7_ARATH^Q84TH9^Q:35-985,H:35-957^50.15%ID^E:0^RecName: Full=Protein NLP7;^Eukaryota; Viridiplantae; Streptophyta; Embryophyta; Tracheophyta; Spermatophyta; Magnoliophyta; eudicotyledons; core eudicotyledons; rosids; malvids; Brassicales; Brassicaceae; Camelineae; Arabidopsis	PF02042.10^RWP-RK^RWP-RK domain^583-634^E:4.1e-26`PF00564.19^PB1^PB1 domain^892-972^E:2.3e-20	.	.	NOG261442^Protein serine/threonine kinase	GO:0005634^cellular_component^nucleus`GO:0003677^molecular_function^DNA binding`GO:0003700^molecular_function^sequence-specific DNA binding transcription factor activity`GO:0042128^biological_process^nitrate assimilation`GO:0010167^biological_process^response to nitrate`GO:0009414^biological_process^response to water deprivation`GO:0010118^biological_process^stomatal movement`GO:0006351^biologica…
Adur9023_comp1_c0_seq1	0.343812	0.913679	-0.736808	1.48355	-0.207138	0.313072	-1.09623	0.0198626	-0.363202	-0.670599	sp|Q9M0X5|CRK25_ARATH^Q9M0X5^Q:2298-259,H:27-675^50.8%ID^E:0^RecName: Full=Cysteine-rich receptor-like protein kinase 25;^Eukaryota; Viridiplantae; Streptophyta; Embryophyta; Tracheophyta; Spermatophyta; Magnoliophyta; eudicotyledons; core eudicotyledons; rosids; malvids; Brassicales; Brassicaceae; Camelineae; Arabidopsis	.	m.14258	616-2397[-]	sp|Q9M0X5|CRK25_ARATH^Q9M0X5^Q:16-580,H:13-569^54.62%ID^E:0^RecName: Full=Cysteine-rich receptor-like protein kinase 25;^Eukaryota; Viridiplantae; Streptophyta; Embryophyta; Tracheophyta; Spermatophyta; Magnoliophyta; eudicotyledons; core eudicotyledons; rosids; malvids; Brassicales; Brassicaceae; Camelineae; Arabidopsis	PF01657.12^Stress-antifung^Salt stress response/antifungal^39-137^E:2.9e-21`PF01657.12^Stress-antifung^Salt stress response/antifungal^151-254^E:2e-20`PF00069.20^Pkinase^Protein kinase domain^357-562^E:2.1e-49`PF07714.12^Pkinase_Tyr^Protein tyrosine kinase^357-575^E:4.3e-46	.	.	COG0515^Serine/threonine protein kinase	GO:0016021^cellular_component^integral to membrane`GO:0005524^molecular_function^ATP binding`GO:0004674^molecular_function^protein serine/threonine kinase activity
Adur9023_comp1_c0_seq2	0.334835	1.17501	-0.371195	1.43624	-0.593595	0.7055	-1.34905	-0.0464215	-0.706559	-0.584769	sp|Q9M0X5|CRK25_ARATH^Q9M0X5^Q:2199-259,H:27-675^53.2%ID^E:0^RecName: Full=Cysteine-rich receptor-like protein kinase 25;^Eukaryota; Viridiplantae; Streptophyta; Embryophyta; Tracheophyta; Spermatophyta; Magnoliophyta; eudicotyledons; core eudicotyledons; rosids; malvids; Brassicales; Brassicaceae; Camelineae; Arabidopsis	.	m.14260	256-2298[-]	sp|Q9M0X5|CRK25_ARATH^Q9M0X5^Q:16-680,H:13-675^53.04%ID^E:0^RecName: Full=Cysteine-rich receptor-like protein kinase 25;^Eukaryota; Viridiplantae; Streptophyta; Embryophyta; Tracheophyta; Spermatophyta; Magnoliophyta; eudicotyledons; core eudicotyledons; rosids; malvids; Brassicales; Brassicaceae; Camelineae; Arabidopsis	PF01657.12^Stress-antifung^Salt stress response/antifungal^39-137^E:3.5e-21`PF01657.12^Stress-antifung^Salt stress response/antifungal^151-254^E:2.5e-20`PF00069.20^Pkinase^Protein kinase domain^357-622^E:7.2e-51`PF07714.12^Pkinase_Tyr^Protein tyrosine kinase^357-623^E:4.2e-48	.	.	COG0515^Serine/threonine protein kinase	GO:0016021^cellular_component^integral to membrane`GO:0005524^molecular_function^ATP binding`GO:0004674^molecular_function^protein serine/threonine kinase activity
Aipa10014_comp0_c0_seq1	1.49936	0.209725	-0.55459	1.16732	0.777548	-0.0316794	-1.14487	-0.228974	-1.17855	-0.515291	.	.	.	.	.	.	.	.	.	.	.
Aipa10630_comp0_c0_seq1	0.197964	1.23366	-1.0605	1.39267	-0.349042	0.886095	-0.582695	-0.731207	-0.633236	-0.353707	.	.	m.96611	46-837[-]	.	PF00931.17^NB-ARC^NB-ARC domain^161-237^E:3.1e-10`PF05729.7^NACHT^NACHT domain^180-241^E:0.00015	.	.	.	.
Aipa10726_comp1_c0_seq1	-0.272194	-0.0765242	-0.483362	1.95282	1.04228	-0.336125	-0.949288	-0.465926	-0.842735	0.431054	sp|Q93YQ1|RTOR1_ARATH^Q93YQ1^Q:1536-4,H:1-492^74.9%ID^E:0^RecName: Full=Regulatory-associated protein of TOR 1;^Eukaryota; Viridiplantae; Streptophyta; Embryophyta; Tracheophyta; Spermatophyta; Magnoliophyta; eudicotyledons; core eudicotyledons; rosids; malvids; Brassicales; Brassicaceae; Camelineae; Arabidopsis	.	m.96773	1-1536[-]	sp|Q93YQ1|RTOR1_ARATH^Q93YQ1^Q:1-511,H:1-492^76.46%ID^E:0^RecName: Full=Regulatory-associated protein of TOR 1;^Eukaryota; Viridiplantae; Streptophyta; Embryophyta; Tracheophyta; Spermatophyta; Magnoliophyta; eudicotyledons; core eudicotyledons; rosids; malvids; Brassicales; Brassicaceae; Camelineae; Arabidopsis	.	.	.	.	GO:0080008^cellular_component^Cul4-RING ubiquitin ligase complex`GO:0016049^biological_process^cell growth`GO:0009793^biological_process^embryo development ending in seed dormancy`GO:0040008^biological_process^regulation of growth
Aipa10870_comp0_c0_seq2	0.129872	-0.898371	-0.344557	1.32881	1.2899	0.136775	-1.26015	-0.324475	-0.923159	0.865361	sp|Q40287|UFOG5_MANES^Q40287^Q:801-1,H:12-265^37.87%ID^E:9e-49^RecName: Full=Anthocyanidin 3-O-glucosyltransferase 5;^Eukaryota; Viridiplantae; Streptophyta; Embryophyta; Tracheophyta; Spermatophyta; Magnoliophyta; eudicotyledons; core eudicotyledons; rosids; fabids; Malpighiales; Euphorbiaceae; Crotonoideae; Manihoteae; Manihot	.	m.96929	1-858[-]	sp|Q40287|UFOG5_MANES^Q40287^Q:11-286,H:3-265^37.37%ID^E:2e-50^RecName: Full=Anthocyanidin 3-O-glucosyltransferase 5;^Eukaryota; Viridiplantae; Streptophyta; Embryophyta; Tracheophyta; Spermatophyta; Magnoliophyta; eudicotyledons; core eudicotyledons; rosids; fabids; Malpighiales; Euphorbiaceae; Crotonoideae; Manihoteae; Manihot	.	.	.	.	GO:0047213^molecular_function^anthocyanidin 3-O-glucosyltransferase activity`GO:0009718^biological_process^anthocyanin-containing compound biosynthetic process
Aipa11422_comp0_c0_seq1	0.41819	-0.693222	-0.558306	1.19648	1.32514	0.424388	-1.06336	-0.233301	-1.51413	0.698114	.	.	.	.	.	.	.	.	.	.	.
Aipa11480_comp5_c0_seq3	0.175889	0.336988	0.104583	1.23228	0.321142	0.104583	-1.35852	0.587881	-1.19742	-0.307409	.	.	m.97913	638-2176[-]	.	PF03732.12^Retrotrans_gag^Retrotransposon gag protein^174-271^E:6.2e-20`PF00098.18^zf-CCHC^Zinc knuckle^413-426^E:0.00053	.	.	.	.
Aipa11560_comp4_c0_seq6	1.10432	-0.306349	0.266373	0.841017	0.694954	0.249076	-1.70932	0.0146063	-1.29612	0.141451	sp|Q9LRR4|R13L1_ARATH^Q9LRR4^Q:4115-1098,H:8-1010^36%ID^E:2e-170^RecName: Full=Putative disease resistance RPP13-like protein 1;^Eukaryota; Viridiplantae; Streptophyta; Embryophyta; Tracheophyta; Spermatophyta; Magnoliophyta; eudicotyledons; core eudicotyledons; rosids; malvids; Brassicales; Brassicaceae; Camelineae; Arabidopsis	.	m.98086	618-4142[-]	sp|Q9LRR4|R13L1_ARATH^Q9LRR4^Q:10-1015,H:8-1010^36.02%ID^E:0^RecName: Full=Putative disease resistance RPP13-like protein 1;^Eukaryota; Viridiplantae; Streptophyta; Embryophyta; Tracheophyta; Spermatophyta; Magnoliophyta; eudicotyledons; core eudicotyledons; rosids; malvids; Brassicales; Brassicaceae; Camelineae; Arabidopsis	PF13504.1^LRR_7^Leucine rich repeat^21-31^E:8300`PF00931.17^NB-ARC^NB-ARC domain^182-463^E:1.5e-77`PF13504.1^LRR_7^Leucine rich repeat^608-622^E:990`PF13504.1^LRR_7^Leucine rich repeat^631-647^E:13`PF13504.1^LRR_7^Leucine rich repeat^655-669^E:530`PF13504.1^LRR_7^Leucine rich repeat^789-811^E:45`PF13504.1^LRR_7^Leucine rich repeat^896-908^E:2500`PF13504.1^LRR_7^Leucine rich repeat^957-968^E:8900`…	.	.	.	GO:0043531^molecular_function^ADP binding`GO:0005524^molecular_function^ATP binding`GO:0006952^biological_process^defense response
Aipa11648_comp4_c1_seq5	1.25131	-0.529504	0.209293	0.789071	0.28337	0.458193	-1.56066	0.535233	-1.15966	-0.276654	sp|Q9LRR4|R13L1_ARATH^Q9LRR4^Q:2819-867,H:362-1010^36.42%ID^E:3e-115^RecName: Full=Putative disease resistance RPP13-like protein 1;^Eukaryota; Viridiplantae; Streptophyta; Embryophyta; Tracheophyta; Spermatophyta; Magnoliophyta; eudicotyledons; core eudicotyledons; rosids; malvids; Brassicales; Brassicaceae; Camelineae; Arabidopsis	.	m.98321	387-2831[-]	sp|Q9LRR4|R13L1_ARATH^Q9LRR4^Q:5-655,H:362-1010^36.61%ID^E:5e-121^RecName: Full=Putative disease resistance RPP13-like protein 1;^Eukaryota; Viridiplantae; Streptophyta; Embryophyta; Tracheophyta; Spermatophyta; Magnoliophyta; eudicotyledons; core eudicotyledons; rosids; malvids; Brassicales; Brassicaceae; Camelineae; Arabidopsis	PF00931.17^NB-ARC^NB-ARC domain^2-103^E:5.2e-29`PF13504.1^LRR_7^Leucine rich repeat^225-240^E:9400`PF00560.28^LRR_1^Leucine Rich Repeat^248-269^E:1`PF13504.1^LRR_7^Leucine rich repeat^248-263^E:190`PF13504.1^LRR_7^Leucine rich repeat^271-287^E:8.7`PF13504.1^LRR_7^Leucine rich repeat^295-309^E:390`PF13504.1^LRR_7^Leucine rich repeat^429-451^E:30`PF13504.1^LRR_7^Leucine rich repeat^513-526^E:12000`…	.	.	.	GO:0043531^molecular_function^ADP binding`GO:0005524^molecular_function^ATP binding`GO:0006952^biological_process^defense response
Aipa11659_comp6_c0_seq6	1.16855	-0.221257	-0.732669	1.18513	0.303178	0.357633	-1.56253	-0.119448	-0.659272	0.280685	.	.	m.98347	222-806[-]	.	PF13504.1^LRR_7^Leucine rich repeat^3-11^E:3400`PF13504.1^LRR_7^Leucine rich repeat^16-33^E:6`PF13504.1^LRR_7^Leucine rich repeat^40-51^E:50`PF13504.1^LRR_7^Leucine rich repeat^63-74^E:91`PF13504.1^LRR_7^Leucine rich repeat^90-105^E:2500`PF13504.1^LRR_7^Leucine rich repeat^135-135^E:240	.	.	.	.
Aipa11659_comp7_c1_seq8	0.365639	-0.12716	-1.02916	0.745138	0.674738	0.266639	-1.28656	1.18294	-0.931258	0.13904	.	.	m.98356	1-435[-]	.	.	.	.	.	.
Aipa11729_comp4_c0_seq1	0.228879	0.0600078	-0.838516	1.0435	0.441296	0.359516	-0.890559	1.00633	-0.954284	-0.456166	.	.	m.98501	1-561[-]	.	PF13188.1^PAS_8^PAS domain^17-49^E:0.28	.	.	.	.
Aipa11900_comp0_c0_seq1	0.839279	-0.568122	-0.855304	0.991276	1.17503	0.0315104	-1.14553	-0.0824384	-1.18525	0.799559	.	.	m.98606	3-302[-]	.	.	.	.	.	.
Aipa1337_comp0_c0_seq1	0.229925	0.068804	-0.094282	0.848211	1.54247	0.0684765	-1.67897	0.180148	-1.36065	0.195867	sp|Q50EK3|C04C1_PINTA^Q50EK3^Q:1880-489,H:38-516^47.4%ID^E:3e-152^RecName: Full=Cytochrome P450 704C1;^Eukaryota; Viridiplantae; Streptophyta; Embryophyta; Tracheophyta; Spermatophyta; Coniferopsida; Coniferales; Pinaceae; Pinus; Pinus	.	m.81152	474-1988[-]	sp|Q50EK3|C04C1_PINTA^Q50EK3^Q:11-500,H:9-516^46.86%ID^E:3e-165^RecName: Full=Cytochrome P450 704C1;^Eukaryota; Viridiplantae; Streptophyta; Embryophyta; Tracheophyta; Spermatophyta; Coniferopsida; Coniferales; Pinaceae; Pinus; Pinus	PF00067.17^p450^Cytochrome P450^35-474^E:2.1e-71	.	.	.	GO:0016021^cellular_component^integral to membrane`GO:0009055^molecular_function^electron carrier activity`GO:0020037^molecular_function^heme binding`GO:0005506^molecular_function^iron ion binding`GO:0004497^molecular_function^monooxygenase activity`GO:0016705^molecular_function^oxidoreductase activity, acting on paired donors, with incorporation or reduction of molecular oxygen
Aipa14075_comp2_c0_seq2	1.0702	0.857783	-0.322996	1.03271	-0.497926	0.101834	-0.947747	0.0268643	-1.30385	-0.0168683	sp|Q9CAG3|LOX6_ARATH^Q9CAG3^Q:548-3055,H:82-917^68.37%ID^E:0^RecName: Full=Lipoxygenase 6, choloroplastic;^Eukaryota; Viridiplantae; Streptophyta; Embryophyta; Tracheophyta; Spermatophyta; Magnoliophyta; eudicotyledons; core eudicotyledons; rosids; malvids; Brassicales; Brassicaceae; Camelineae; Arabidopsis	.	m.101868	275-3058[+]	sp|Q9CAG3|LOX6_ARATH^Q9CAG3^Q:1-927,H:1-917^63.18%ID^E:0^RecName: Full=Lipoxygenase 6, choloroplastic;^Eukaryota; Viridiplantae; Streptophyta; Embryophyta; Tracheophyta; Spermatophyta; Magnoliophyta; eudicotyledons; core eudicotyledons; rosids; malvids; Brassicales; Brassicaceae; Camelineae; Arabidopsis	PF01477.18^PLAT^PLAT/LH2 domain^155-226^E:1.1e-06`PF00305.14^Lipoxygenase^Lipoxygenase^240-911^E:1.6e-263	.	.	NOG69653^Plant lipoxygenase may be involved in a number of diverse aspects of plant physiology including growth and development, pest resistance, and senescence or responses to	GO:0009507^cellular_component^chloroplast`GO:0005886^cellular_component^plasma membrane`GO:0005506^molecular_function^iron ion binding`GO:0016165^molecular_function^lipoxygenase activity`GO:0034440^biological_process^lipid oxidation`GO:0031408^biological_process^oxylipin biosynthetic process
Aipa14336_comp6_c0_seq2	0.297674	-0.159766	-0.220608	1.3748	1.05932	-0.0245621	-1.64476	0.455412	-1.16253	0.0250127	sp|Q9LRR4|R13L1_ARATH^Q9LRR4^Q:4121-1179,H:4-1020^35.78%ID^E:2e-167^RecName: Full=Putative disease resistance RPP13-like protein 1;^Eukaryota; Viridiplantae; Streptophyta; Embryophyta; Tracheophyta; Spermatophyta; Magnoliophyta; eudicotyledons; core eudicotyledons; rosids; malvids; Brassicales; Brassicaceae; Camelineae; Arabidopsis	.	m.102646	390-4136[-]	sp|Q9LRR4|R13L1_ARATH^Q9LRR4^Q:6-986,H:4-1020^35.78%ID^E:0^RecName: Full=Putative disease resistance RPP13-like protein 1;^Eukaryota; Viridiplantae; Streptophyta; Embryophyta; Tracheophyta; Spermatophyta; Magnoliophyta; eudicotyledons; core eudicotyledons; rosids; malvids; Brassicales; Brassicaceae; Camelineae; Arabidopsis	PF00931.17^NB-ARC^NB-ARC domain^168-436^E:2.9e-67`PF13504.1^LRR_7^Leucine rich repeat^239-252^E:15000`PF13855.1^LRR_8^Leucine rich repeat^595-650^E:1.9e-06`PF13504.1^LRR_7^Leucine rich repeat^595-610^E:2.2`PF00560.28^LRR_1^Leucine Rich Repeat^595-616^E:0.11`PF13504.1^LRR_7^Leucine rich repeat^617-634^E:45`PF13504.1^LRR_7^Leucine rich repeat^642-657^E:150`PF00560.28^LRR_1^Leucine Rich Repeat^642-6…	.	.	.	GO:0043531^molecular_function^ADP binding`GO:0005524^molecular_function^ATP binding`GO:0006952^biological_process^defense response
Aipa14337_comp2_c0_seq1	0.556931	-0.373031	-0.359082	1.60779	1.3567	-0.133566	-1.47504	-0.0533566	-1.08329	-0.044057	sp|Q9LRR4|R13L1_ARATH^Q9LRR4^Q:3731-888,H:4-992^36.62%ID^E:5e-167^RecName: Full=Putative disease resistance RPP13-like protein 1;^Eukaryota; Viridiplantae; Streptophyta; Embryophyta; Tracheophyta; Spermatophyta; Magnoliophyta; eudicotyledons; core eudicotyledons; rosids; malvids; Brassicales; Brassicaceae; Camelineae; Arabidopsis	.	m.102647	375-3746[-]	sp|Q9LRR4|R13L1_ARATH^Q9LRR4^Q:6-953,H:4-992^36.62%ID^E:7e-180^RecName: Full=Putative disease resistance RPP13-like protein 1;^Eukaryota; Viridiplantae; Streptophyta; Embryophyta; Tracheophyta; Spermatophyta; Magnoliophyta; eudicotyledons; core eudicotyledons; rosids; malvids; Brassicales; Brassicaceae; Camelineae; Arabidopsis	PF00931.17^NB-ARC^NB-ARC domain^171-444^E:1.8e-69`PF13504.1^LRR_7^Leucine rich repeat^251-261^E:15000`PF13504.1^LRR_7^Leucine rich repeat^556-572^E:65`PF13504.1^LRR_7^Leucine rich repeat^580-595^E:15`PF13504.1^LRR_7^Leucine rich repeat^603-619^E:50`PF13504.1^LRR_7^Leucine rich repeat^627-641^E:130`PF00560.28^LRR_1^Leucine Rich Repeat^627-648^E:0.69`PF13504.1^LRR_7^Leucine rich repeat^738-765^E:37…	.	.	.	GO:0043531^molecular_function^ADP binding`GO:0005524^molecular_function^ATP binding`GO:0006952^biological_process^defense response
Aipa14338_comp9_c0_seq2	0.940278	-0.345756	-0.286999	1.45833	0.982484	0.224435	-1.53248	-0.204243	-0.964774	-0.271276	sp|Q7XA40|RGA3_SOLBU^Q7XA40^Q:2753-1905,H:146-433^42.71%ID^E:1e-68^RecName: Full=Putative disease resistance protein RGA3;^Eukaryota; Viridiplantae; Streptophyta; Embryophyta; Tracheophyta; Spermatophyta; Magnoliophyta; eudicotyledons; core eudicotyledons; asterids; lamiids; Solanales; Solanaceae; Solanoideae; Solaneae; Solanum`sp|Q7XA40|RGA3_SOLBU^Q7XA40^Q:1848-259,H:537-989^31.68%ID^E:5e-45^Rec…	.	m.102651	1-1677[-]	sp|Q9LRR5|DRL21_ARATH^Q9LRR5^Q:2-242,H:635-880^41.77%ID^E:3e-46^RecName: Full=Putative disease resistance protein At3g14460;^Eukaryota; Viridiplantae; Streptophyta; Embryophyta; Tracheophyta; Spermatophyta; Magnoliophyta; eudicotyledons; core eudicotyledons; rosids; malvids; Brassicales; Brassicaceae; Camelineae; Arabidopsis`sp|Q9LRR5|DRL21_ARATH^Q9LRR5^Q:286-552,H:1118-1387^36.13%ID^E:2e-33^RecN…	PF13504.1^LRR_7^Leucine rich repeat^11-26^E:16`PF00560.28^LRR_1^Leucine Rich Repeat^11-32^E:0.2`PF13504.1^LRR_7^Leucine rich repeat^168-168^E:2900`PF13504.1^LRR_7^Leucine rich repeat^229-242^E:470`PF13504.1^LRR_7^Leucine rich repeat^285-294^E:1000`PF13504.1^LRR_7^Leucine rich repeat^308-318^E:560`PF13504.1^LRR_7^Leucine rich repeat^334-347^E:14000`PF13504.1^LRR_7^Leucine rich repeat^353-369^E:14`…	.	.	.	GO:0043531^molecular_function^ADP binding`GO:0005524^molecular_function^ATP binding`GO:0006952^biological_process^defense response
Aipa14339_comp1_c0_seq1	0.217328	0.645719	0.147613	0.796262	-0.146401	0.599242	-1.59626	0.461834	-0.79707	-0.328265	sp|Q8VZJ9|CRCK2_ARATH^Q8VZJ9^Q:1554-478,H:53-406^63.56%ID^E:1e-156^RecName: Full=Calmodulin-binding receptor-like cytoplasmic kinase 2;^Eukaryota; Viridiplantae; Streptophyta; Embryophyta; Tracheophyta; Spermatophyta; Magnoliophyta; eudicotyledons; core eudicotyledons; rosids; malvids; Brassicales; Brassicaceae; Camelineae; Arabidopsis	.	m.102653	415-1719[-]	sp|Q8VZJ9|CRCK2_ARATH^Q8VZJ9^Q:21-414,H:18-406^60%ID^E:5e-166^RecName: Full=Calmodulin-binding receptor-like cytoplasmic kinase 2;^Eukaryota; Viridiplantae; Streptophyta; Embryophyta; Tracheophyta; Spermatophyta; Magnoliophyta; eudicotyledons; core eudicotyledons; rosids; malvids; Brassicales; Brassicaceae; Camelineae; Arabidopsis	PF07714.12^Pkinase_Tyr^Protein tyrosine kinase^134-404^E:2.8e-48`PF00069.20^Pkinase^Protein kinase domain^134-402^E:7.1e-48	.	.	COG0515^Serine/threonine protein kinase	GO:0005737^cellular_component^cytoplasm`GO:0005524^molecular_function^ATP binding`GO:0004674^molecular_function^protein serine/threonine kinase activity`GO:0009555^biological_process^pollen development
Aipa14372_comp0_c0_seq1	0.707507	0.166248	-0.336948	0.480424	1.12232	0.325594	-1.30334	0.580418	-1.8317	0.0894787	sp|Q7XA40|RGA3_SOLBU^Q7XA40^Q:958-65,H:183-479^41.67%ID^E:4e-67^RecName: Full=Putative disease resistance protein RGA3;^Eukaryota; Viridiplantae; Streptophyta; Embryophyta; Tracheophyta; Spermatophyta; Magnoliophyta; eudicotyledons; core eudicotyledons; asterids; lamiids; Solanales; Solanaceae; Solanoideae; Solaneae; Solanum	.	m.102679	2-958[-]	sp|Q7XA40|RGA3_SOLBU^Q7XA40^Q:1-298,H:183-479^41.67%ID^E:4e-67^RecName: Full=Putative disease resistance protein RGA3;^Eukaryota; Viridiplantae; Streptophyta; Embryophyta; Tracheophyta; Spermatophyta; Magnoliophyta; eudicotyledons; core eudicotyledons; asterids; lamiids; Solanales; Solanaceae; Solanoideae; Solaneae; Solanum	PF00931.17^NB-ARC^NB-ARC domain^2-254^E:6.3e-65	.	.	.	GO:0043531^molecular_function^ADP binding`GO:0005524^molecular_function^ATP binding`GO:0006952^biological_process^defense response
Aipa14397_comp1_c0_seq1	1.08216	-0.118028	-0.431625	1.20771	0.441138	0.138049	-1.24742	0.315035	-1.36412	-0.0228976	sp|Q9LRR4|R13L1_ARATH^Q9LRR4^Q:616-32,H:634-834^40.8%ID^E:4e-45^RecName: Full=Putative disease resistance RPP13-like protein 1;^Eukaryota; Viridiplantae; Streptophyta; Embryophyta; Tracheophyta; Spermatophyta; Magnoliophyta; eudicotyledons; core eudicotyledons; rosids; malvids; Brassicales; Brassicaceae; Camelineae; Arabidopsis	.	m.102706	2-616[-]	sp|Q9LRR4|R13L1_ARATH^Q9LRR4^Q:1-195,H:634-834^40.8%ID^E:4e-45^RecName: Full=Putative disease resistance RPP13-like protein 1;^Eukaryota; Viridiplantae; Streptophyta; Embryophyta; Tracheophyta; Spermatophyta; Magnoliophyta; eudicotyledons; core eudicotyledons; rosids; malvids; Brassicales; Brassicaceae; Camelineae; Arabidopsis	PF13504.1^LRR_7^Leucine rich repeat^2-9^E:2000`PF13504.1^LRR_7^Leucine rich repeat^18-32^E:57`PF13504.1^LRR_7^Leucine rich repeat^97-104^E:5200`PF13504.1^LRR_7^Leucine rich repeat^163-174^E:5100`PF13504.1^LRR_7^Leucine rich repeat^174-187^E:1000	.	.	.	GO:0043531^molecular_function^ADP binding`GO:0005524^molecular_function^ATP binding`GO:0006952^biological_process^defense response
Aipa14516_comp0_c1_seq1	0.952689	0.257085	0.385784	0.614304	0.388923	0.407757	-1.89	0.00533631	-1.07134	-0.050538	sp|Q9LRR4|R13L1_ARATH^Q9LRR4^Q:831-28,H:60-346^36.93%ID^E:1e-40^RecName: Full=Putative disease resistance RPP13-like protein 1;^Eukaryota; Viridiplantae; Streptophyta; Embryophyta; Tracheophyta; Spermatophyta; Magnoliophyta; eudicotyledons; core eudicotyledons; rosids; malvids; Brassicales; Brassicaceae; Camelineae; Arabidopsis	.	m.102941	1-1014[-]	sp|Q9LRR4|R13L1_ARATH^Q9LRR4^Q:22-326,H:20-343^37.35%ID^E:5e-59^RecName: Full=Putative disease resistance RPP13-like protein 1;^Eukaryota; Viridiplantae; Streptophyta; Embryophyta; Tracheophyta; Spermatophyta; Magnoliophyta; eudicotyledons; core eudicotyledons; rosids; malvids; Brassicales; Brassicaceae; Camelineae; Arabidopsis	PF00931.17^NB-ARC^NB-ARC domain^166-330^E:4.2e-34	.	.	.	GO:0043531^molecular_function^ADP binding`GO:0005524^molecular_function^ATP binding`GO:0006952^biological_process^defense response
Aipa14544_comp7_c0_seq1	0.0653699	0.437945	0.0394026	0.888421	0.293431	0.513589	-1.51864	0.658102	-1.27477	-0.102853	sp|Q9LRR4|R13L1_ARATH^Q9LRR4^Q:594-1,H:300-494^40.7%ID^E:5e-44^RecName: Full=Putative disease resistance RPP13-like protein 1;^Eukaryota; Viridiplantae; Streptophyta; Embryophyta; Tracheophyta; Spermatophyta; Magnoliophyta; eudicotyledons; core eudicotyledons; rosids; malvids; Brassicales; Brassicaceae; Camelineae; Arabidopsis	.	m.102999	1-594[-]	sp|Q9LRR4|R13L1_ARATH^Q9LRR4^Q:1-198,H:300-494^40.7%ID^E:4e-44^RecName: Full=Putative disease resistance RPP13-like protein 1;^Eukaryota; Viridiplantae; Streptophyta; Embryophyta; Tracheophyta; Spermatophyta; Magnoliophyta; eudicotyledons; core eudicotyledons; rosids; malvids; Brassicales; Brassicaceae; Camelineae; Arabidopsis	PF00931.17^NB-ARC^NB-ARC domain^2-159^E:7e-36	.	.	.	GO:0043531^molecular_function^ADP binding`GO:0005524^molecular_function^ATP binding`GO:0006952^biological_process^defense response
Aipa1541_comp0_c0_seq3	-0.598432	-0.623822	-0.557416	1.78436	-0.121874	-0.0457027	-0.67265	-0.242966	-0.299606	1.37811	sp|Q9SQT8|DHQSD_ARATH^Q9SQT8^Q:1966-476,H:91-590^60.2%ID^E:0^RecName: Full=Bifunctional 3-dehydroquinate dehydratase/shikimate dehydrogenase, chloroplastic;^Eukaryota; Viridiplantae; Streptophyta; Embryophyta; Tracheophyta; Spermatophyta; Magnoliophyta; eudicotyledons; core eudicotyledons; rosids; malvids; Brassicales; Brassicaceae; Camelineae; Arabidopsis	.	m.81525	365-1981[-]	sp|Q9SQT8|DHQSD_ARATH^Q9SQT8^Q:6-502,H:91-590^60.2%ID^E:0^RecName: Full=Bifunctional 3-dehydroquinate dehydratase/shikimate dehydrogenase, chloroplastic;^Eukaryota; Viridiplantae; Streptophyta; Embryophyta; Tracheophyta; Spermatophyta; Magnoliophyta; eudicotyledons; core eudicotyledons; rosids; malvids; Brassicales; Brassicaceae; Camelineae; Arabidopsis	PF01487.10^DHquinase_I^Type I 3-dehydroquinase^12-230^E:1.1e-66`PF08501.6^Shikimate_dh_N^Shikimate dehydrogenase substrate binding domain^243-320^E:1e-20`PF01488.15^Shikimate_DH^Shikimate / quinate 5-dehydrogenase^360-459^E:1e-14	.	.	COG0169^Shikimate 5-dehydrogenase	GO:0009570^cellular_component^chloroplast stroma`GO:0003855^molecular_function^3-dehydroquinate dehydratase activity`GO:0050661^molecular_function^NADP binding`GO:0004764^molecular_function^shikimate 3-dehydrogenase (NADP+) activity`GO:0009073^biological_process^aromatic amino acid family biosynthetic process`GO:0009423^biological_process^chorismate biosynthetic process`GO:0009793^biological_proc…
Aipa15995_comp0_c0_seq3	-0.0727958	0.973173	-0.898719	1.98749	-0.315448	0.600904	-0.977091	-0.30942	-0.333534	-0.654559	sp|Q3UXZ9|KDM5A_MOUSE^Q3UXZ9^Q:5840-2838,H:17-1050^31.11%ID^E:1e-126^RecName: Full=Lysine-specific demethylase 5A;^Eukaryota; Metazoa; Chordata; Craniata; Vertebrata; Euteleostomi; Mammalia; Eutheria; Euarchontoglires; Glires; Rodentia; Sciurognathi; Muroidea; Muridae; Murinae; Mus; Mus	.	m.105341	402-5924[-]	sp|Q3UXZ9|KDM5A_MOUSE^Q3UXZ9^Q:29-1029,H:17-1050^31.11%ID^E:8e-131^RecName: Full=Lysine-specific demethylase 5A;^Eukaryota; Metazoa; Chordata; Craniata; Vertebrata; Euteleostomi; Mammalia; Eutheria; Euarchontoglires; Glires; Rodentia; Sciurognathi; Muroidea; Muridae; Murinae; Mus; Mus	PF02375.12^JmjN^jmjN domain^32-65^E:3.9e-15`PF01388.16^ARID^ARID/BRIGHT DNA binding domain^117-188^E:2.9e-12`PF00628.24^PHD^PHD-finger^247-294^E:1.9e-09`PF02373.17^JmjC^JmjC domain, hydroxylase^418-534^E:5.7e-42`PF02928.11^zf-C5HC2^C5HC2 zinc finger^628-677^E:5.1e-14`PF08429.6^PLU-1^PLU-1-like protein^767-930^E:4.1e-11`PF08429.6^PLU-1^PLU-1-like protein^943-1190^E:1.1e-19`PF08429.6^PLU-1^PLU-1-li…	.	.	.	GO:0019907^cellular_component^cyclin-dependent protein kinase activating kinase holoenzyme complex`GO:0005737^cellular_component^cytoplasm`GO:0005730^cellular_component^nucleolus`GO:0003682^molecular_function^chromatin binding`GO:0003677^molecular_function^DNA binding`GO:0046872^molecular_function^metal ion binding`GO:0016706^molecular_function^oxidoreductase activity, acting on paired donors, wi…
Aipa16013_comp1_c0_seq1	0.398288	-0.594687	-0.688808	1.61872	1.54186	0.424956	-1.36648	-0.398602	-0.610374	-0.324874	.	.	m.105390	431-3394[-]	.	.	.	.	.	.
Aipa16136_comp0_c0_seq3	-0.793275	0.589196	0.205176	1.36272	0.630341	0.487705	-1.39399	0.221634	-1.53388	0.224377	sp|P10978|POLX_TOBAC^P10978^Q:2968-707,H:426-1152^32.9%ID^E:8e-105^RecName: Full=Retrovirus-related Pol polyprotein from transposon TNT 1-94;^Eukaryota; Viridiplantae; Streptophyta; Embryophyta; Tracheophyta; Spermatophyta; Magnoliophyta; eudicotyledons; core eudicotyledons; asterids; lamiids; Solanales; Solanaceae; Nicotianoideae; Nicotianeae; Nicotiana	.	m.105659	2183-2512[-]	.	.	.	.	.	.
Aipa1686_comp0_c0_seq1	0.634613	-0.259055	-0.771338	1.18386	0.774208	0.572861	-1.06923	-0.341681	-1.08749	0.363251	.	.	.	.	.	.	.	.	.	.	.
Aipa19217_comp0_c0_seq13	0.694206	-0.206465	-0.118954	0.954417	0.774748	0.657807	-1.8506	0.158295	-1.37742	0.313957	.	.	m.111307	408-1409[-]	.	PF00294.19^PfkB^pfkB family carbohydrate kinase^4-203^E:5e-24`PF00294.19^PfkB^pfkB family carbohydrate kinase^262-318^E:6.3e-13	.	.	.	.
Aipa19518_comp0_c0_seq1	0.11845	-0.863296	0.699969	1.07246	1.38749	-0.292675	-1.58747	0.14751	-1.14563	0.463201	sp|Q9ZWA6|MGP_ARATH^Q9ZWA6^Q:1580-1086,H:44-208^88.48%ID^E:8e-92^RecName: Full=Zinc finger protein MAGPIE;^Eukaryota; Viridiplantae; Streptophyta; Embryophyta; Tracheophyta; Spermatophyta; Magnoliophyta; eudicotyledons; core eudicotyledons; rosids; malvids; Brassicales; Brassicaceae; Camelineae; Arabidopsis	.	m.111742	216-1805[-]	sp|Q9ZWA6|MGP_ARATH^Q9ZWA6^Q:69-342,H:37-389^55.24%ID^E:6e-113^RecName: Full=Zinc finger protein MAGPIE;^Eukaryota; Viridiplantae; Streptophyta; Embryophyta; Tracheophyta; Spermatophyta; Magnoliophyta; eudicotyledons; core eudicotyledons; rosids; malvids; Brassicales; Brassicaceae; Camelineae; Arabidopsis	PF00096.21^zf-C2H2^Zinc finger, C2H2 type^102-124^E:0.01`PF13894.1^zf-C2H2_4^C2H2-type zinc finger^102-124^E:0.11`PF12874.2^zf-met^Zinc-finger of C2H2 type^102-124^E:0.0033`PF13912.1^zf-C2H2_6^C2H2-type zinc finger^102-124^E:3.3`PF13912.1^zf-C2H2_6^C2H2-type zinc finger^179-187^E:410`PF13912.1^zf-C2H2_6^C2H2-type zinc finger^208-225^E:5.3`PF13912.1^zf-C2H2_6^C2H2-type zinc finger^434-443^E:5400	.	.	NOG246610^TTD non-photosensitive 1 protein	GO:0005634^cellular_component^nucleus`GO:0003677^molecular_function^DNA binding`GO:0046872^molecular_function^metal ion binding`GO:0003700^molecular_function^sequence-specific DNA binding transcription factor activity`GO:0008270^molecular_function^zinc ion binding`GO:0006351^biological_process^transcription, DNA-dependent
Aipa20245_comp1_c0_seq1	-0.213743	-0.416788	-1.06777	2.07652	0.052617	0.247657	-0.604914	0.14104	-0.565615	0.350998	.	.	m.112589	3-410[-]	sp|Q93Z79|C14A1_ARATH^Q93Z79^Q:15-124,H:4-102^42.73%ID^E:7e-21^.^.	.	.	.	.	.
Aipa20732_comp2_c0_seq25	0.370906	1.21387	-1.11973	0.985187	0.572884	0.27409	-0.795895	-0.0814591	-1.15478	-0.265076	sp|Q680Q4|SIZ1_ARATH^Q680Q4^Q:4454-2070,H:1-787^61.17%ID^E:0^RecName: Full=E3 SUMO-protein ligase SIZ1;^Eukaryota; Viridiplantae; Streptophyta; Embryophyta; Tracheophyta; Spermatophyta; Magnoliophyta; eudicotyledons; core eudicotyledons; rosids; malvids; Brassicales; Brassicaceae; Camelineae; Arabidopsis	.	m.113230	1758-4454[-]	sp|Q680Q4|SIZ1_ARATH^Q680Q4^Q:1-840,H:1-832^60.4%ID^E:0^RecName: Full=E3 SUMO-protein ligase SIZ1;^Eukaryota; Viridiplantae; Streptophyta; Embryophyta; Tracheophyta; Spermatophyta; Magnoliophyta; eudicotyledons; core eudicotyledons; rosids; malvids; Brassicales; Brassicaceae; Camelineae; Arabidopsis	PF02037.22^SAP^SAP domain^11-42^E:3e-09`PF00628.24^PHD^PHD-finger^115-167^E:2.9e-07`PF02891.15^zf-MIZ^MIZ/SP-RING zinc finger^360-408^E:2.7e-18	.	.	.	GO:0016607^cellular_component^nuclear speck`GO:0005634^cellular_component^nucleus`GO:0046872^molecular_function^metal ion binding`GO:0003676^molecular_function^nucleic acid binding`GO:0019789^molecular_function^SUMO ligase activity`GO:0008270^molecular_function^zinc ion binding`GO:0051301^biological_process^cell division`GO:0016049^biological_process^cell growth`GO:0016036^biological_process^cell…
Aipa21772_comp0_c0_seq1	-0.297405	0.614995	-0.811367	2.26423	-0.318004	-0.0505163	-0.578971	-0.322145	-0.348024	-0.152791	.	.	m.114911	2-1387[-]	.	PF03140.10^DUF247^Plant protein of unknown function^157-361^E:5.6e-31	.	.	.	.
Aipa22597_comp0_c0_seq1	0.48437	1.32585	0.705758	0.930186	0.461572	-0.64993	-1.22696	-0.548101	-0.889049	-0.593696	sp|Q9LT96|Y5977_ARATH^Q9LT96^Q:2999-186,H:27-945^51.49%ID^E:0^RecName: Full=Probable leucine-rich repeat receptor-like protein kinase At5g49770;^Eukaryota; Viridiplantae; Streptophyta; Embryophyta; Tracheophyta; Spermatophyta; Magnoliophyta; eudicotyledons; core eudicotyledons; rosids; malvids; Brassicales; Brassicaceae; Camelineae; Arabidopsis	.	m.116312	171-3065[-]	sp|Q9LT96|Y5977_ARATH^Q9LT96^Q:23-960,H:27-945^51.7%ID^E:0^RecName: Full=Probable leucine-rich repeat receptor-like protein kinase At5g49770;^Eukaryota; Viridiplantae; Streptophyta; Embryophyta; Tracheophyta; Spermatophyta; Magnoliophyta; eudicotyledons; core eudicotyledons; rosids; malvids; Brassicales; Brassicaceae; Camelineae; Arabidopsis	PF13516.1^LRR_6^Leucine Rich repeat^86-108^E:1`PF13504.1^LRR_7^Leucine rich repeat^88-101^E:24`PF13504.1^LRR_7^Leucine rich repeat^112-124^E:5100`PF13504.1^LRR_7^Leucine rich repeat^137-149^E:1100`PF13504.1^LRR_7^Leucine rich repeat^159-172^E:250`PF12799.2^LRR_4^Leucine Rich repeats (2 copies)^238-288^E:3.3e-07`PF13855.1^LRR_8^Leucine rich repeat^239-295^E:1.7e-06`PF00560.28^LRR_1^Leucine Rich Re…	.	.	COG0515^Serine/threonine protein kinase	GO:0016021^cellular_component^integral to membrane`GO:0005524^molecular_function^ATP binding`GO:0004674^molecular_function^protein serine/threonine kinase activity
Aipa24170_comp0_c0_seq1	0.315042	-0.398648	0.218624	1.87952	1.10433	-0.0911333	-1.63095	-0.374303	-0.90893	-0.113556	sp|Q9LTA3|U91C1_ARATH^Q9LTA3^Q:937-2,H:4-311^51.92%ID^E:9e-111^RecName: Full=UDP-glycosyltransferase 91C1;^Eukaryota; Viridiplantae; Streptophyta; Embryophyta; Tracheophyta; Spermatophyta; Magnoliophyta; eudicotyledons; core eudicotyledons; rosids; malvids; Brassicales; Brassicaceae; Camelineae; Arabidopsis	.	m.118746	2-985[-]	sp|Q9LTA3|U91C1_ARATH^Q9LTA3^Q:17-328,H:4-311^51.92%ID^E:7e-112^RecName: Full=UDP-glycosyltransferase 91C1;^Eukaryota; Viridiplantae; Streptophyta; Embryophyta; Tracheophyta; Spermatophyta; Magnoliophyta; eudicotyledons; core eudicotyledons; rosids; malvids; Brassicales; Brassicaceae; Camelineae; Arabidopsis	.	.	.	.	GO:0005829^cellular_component^cytosol`GO:0016758^molecular_function^transferase activity, transferring hexosyl groups
Aipa24208_comp0_c1_seq1	0.520311	0.0547791	0.182235	0.707427	1.62764	-0.108835	-0.982046	-0.0564062	-1.73503	-0.210077	sp|Q9LRR5|DRL21_ARATH^Q9LRR5^Q:2310-679,H:1-554^32.8%ID^E:9e-97^RecName: Full=Putative disease resistance protein At3g14460;^Eukaryota; Viridiplantae; Streptophyta; Embryophyta; Tracheophyta; Spermatophyta; Magnoliophyta; eudicotyledons; core eudicotyledons; rosids; malvids; Brassicales; Brassicaceae; Camelineae; Arabidopsis`sp|Q9LRR5|DRL21_ARATH^Q9LRR5^Q:638-51,H:575-779^39.61%ID^E:9e-97^RecName…	.	m.118812	661-2325[-]	sp|Q9LRR4|R13L1_ARATH^Q9LRR4^Q:4-542,H:2-552^35.37%ID^E:1e-99^RecName: Full=Putative disease resistance RPP13-like protein 1;^Eukaryota; Viridiplantae; Streptophyta; Embryophyta; Tracheophyta; Spermatophyta; Magnoliophyta; eudicotyledons; core eudicotyledons; rosids; malvids; Brassicales; Brassicaceae; Camelineae; Arabidopsis	PF00931.17^NB-ARC^NB-ARC domain^166-444^E:9e-68	.	.	.	GO:0043531^molecular_function^ADP binding`GO:0005524^molecular_function^ATP binding`GO:0006952^biological_process^defense response
Aipa24633_comp0_c0_seq1	0.228681	0.602744	0.590659	1.29845	0.0159349	-0.10449	-1.75053	0.278144	-1.40289	0.243295	sp|Q84JM4|TPR3_ARATH^Q84JM4^Q:386-3,H:1-128^89.84%ID^E:7e-73^RecName: Full=Topless-related protein 3;^Eukaryota; Viridiplantae; Streptophyta; Embryophyta; Tracheophyta; Spermatophyta; Magnoliophyta; eudicotyledons; core eudicotyledons; rosids; malvids; Brassicales; Brassicaceae; Camelineae; Arabidopsis	.	m.119794	3-386[-]	sp|Q84JM4|TPR3_ARATH^Q84JM4^Q:1-128,H:1-128^89.84%ID^E:1e-74^RecName: Full=Topless-related protein 3;^Eukaryota; Viridiplantae; Streptophyta; Embryophyta; Tracheophyta; Spermatophyta; Magnoliophyta; eudicotyledons; core eudicotyledons; rosids; malvids; Brassicales; Brassicaceae; Camelineae; Arabidopsis	.	.	.	COG2319^FOG: WD40 repeat	GO:0005634^cellular_component^nucleus`GO:0006355^biological_process^regulation of transcription, DNA-dependent`GO:0006351^biological_process^transcription, DNA-dependent
Aipa2585_comp2_c0_seq3	-0.0259505	-0.474643	0.118033	1.12927	1.08071	0.638718	-1.68511	0.169934	-1.06899	0.118033	sp|O82500|Y4117_ARATH^O82500^Q:3128-1020,H:2-716^37.34%ID^E:9e-119^RecName: Full=Putative disease resistance protein At4g11170;^Eukaryota; Viridiplantae; Streptophyta; Embryophyta; Tracheophyta; Spermatophyta; Magnoliophyta; eudicotyledons; core eudicotyledons; rosids; malvids; Brassicales; Brassicaceae; Camelineae; Arabidopsis	.	m.83302	243-3194[-]	sp|O82500|Y4117_ARATH^O82500^Q:23-725,H:2-716^37.34%ID^E:5e-135^RecName: Full=Putative disease resistance protein At4g11170;^Eukaryota; Viridiplantae; Streptophyta; Embryophyta; Tracheophyta; Spermatophyta; Magnoliophyta; eudicotyledons; core eudicotyledons; rosids; malvids; Brassicales; Brassicaceae; Camelineae; Arabidopsis	PF01582.15^TIR^TIR domain^34-162^E:3.6e-29`PF13676.1^TIR_2^TIR domain^34-126^E:1.8e-11`PF00931.17^NB-ARC^NB-ARC domain^212-476^E:1.2e-49`PF13504.1^LRR_7^Leucine rich repeat^437-445^E:7100`PF07725.7^LRR_3^Leucine Rich Repeat^622-639^E:0.00018`PF13504.1^LRR_7^Leucine rich repeat^643-659^E:6600`PF13504.1^LRR_7^Leucine rich repeat^665-682^E:120`PF13504.1^LRR_7^Leucine rich repeat^690-705^E:15	.	.	KOG0619^FOG: Leucine rich repeat	GO:0005739^cellular_component^mitochondrion`GO:0043531^molecular_function^ADP binding`GO:0017111^molecular_function^nucleoside-triphosphatase activity`GO:0006952^biological_process^defense response`GO:0010193^biological_process^response to ozone`GO:0007165^biological_process^signal transduction
Aipa26572_comp1_c0_seq1	1.82393	0.15715	-1.1933	1.08582	-0.257004	0.37439	-0.987491	-0.0105444	-0.869343	-0.123611	sp|Q8VY10|UBC24_ARATH^Q8VY10^Q:1435-4122,H:26-903^49.83%ID^E:0^RecName: Full=Probable ubiquitin-conjugating enzyme E2 24;^Eukaryota; Viridiplantae; Streptophyta; Embryophyta; Tracheophyta; Spermatophyta; Magnoliophyta; eudicotyledons; core eudicotyledons; rosids; malvids; Brassicales; Brassicaceae; Camelineae; Arabidopsis	.	m.123568	1357-4152[+]	sp|Q8VY10|UBC24_ARATH^Q8VY10^Q:21-922,H:20-903^49.61%ID^E:0^RecName: Full=Probable ubiquitin-conjugating enzyme E2 24;^Eukaryota; Viridiplantae; Streptophyta; Embryophyta; Tracheophyta; Spermatophyta; Magnoliophyta; eudicotyledons; core eudicotyledons; rosids; malvids; Brassicales; Brassicaceae; Camelineae; Arabidopsis	PF00179.21^UQ_con^Ubiquitin-conjugating enzyme^682-828^E:6.6e-28	.	.	.	GO:0005524^molecular_function^ATP binding`GO:0004842^molecular_function^ubiquitin-protein ligase activity`GO:0016036^biological_process^cellular response to phosphate starvation`GO:0055062^biological_process^phosphate ion homeostasis`GO:0006817^biological_process^phosphate ion transport
Aipa27143_comp0_c0_seq1	0.328744	-0.0167445	-1.08076	1.47755	-0.256255	1.07271	-1.04261	0.0447227	-0.582667	0.0553205	.	.	m.124940	356-1801[-]	.	PF13532.1^2OG-FeII_Oxy_2^2OG-Fe(II) oxygenase superfamily^196-392^E:2.2e-25`PF03171.15^2OG-FeII_Oxy^2OG-Fe(II) oxygenase superfamily^299-393^E:6e-08	.	.	.	.
Aipa28623_comp0_c1_seq1	1.11153	-0.0312315	-0.547311	1.2956	0.587859	0.773155	-1.45163	-0.504835	-0.830693	-0.402439	sp|A6YIH8|C7D55_HYOMU^A6YIH8^Q:754-335,H:52-191^42.86%ID^E:7e-39^RecName: Full=Premnaspirodiene oxygenase;^Eukaryota; Viridiplantae; Streptophyta; Embryophyta; Tracheophyta; Spermatophyta; Magnoliophyta; eudicotyledons; core eudicotyledons; asterids; lamiids; Solanales; Solanaceae; Solanoideae; Hyoscyameae; Hyoscyamus`sp|A6YIH8|C7D55_HYOMU^A6YIH8^Q:354-1,H:190-298^34.75%ID^E:7e-39^RecName: Full=P…	.	m.128336	1-336[-]	.	PF00067.17^p450^Cytochrome P450^11-111^E:8.6e-07	.	.	.	.
Aipa29852_comp0_c0_seq1	-0.198587	0.340997	0.306503	1.21074	0.683473	0.1636	-1.09543	0.0527265	-1.65719	0.193166	.	.	m.130486	1-2604[-]	.	.	.	.	.	.
Aipa31555_comp0_c0_seq1	0.142149	-0.842412	-0.700024	1.76312	0.58798	0.541096	-0.904707	-0.00848685	-1.31928	0.74057	sp|P18616|NRPB1_ARATH^P18616^Q:1226-3,H:1055-1462^88.97%ID^E:0^RecName: Full=DNA-directed RNA polymerase II subunit RPB1;^Eukaryota; Viridiplantae; Streptophyta; Embryophyta; Tracheophyta; Spermatophyta; Magnoliophyta; eudicotyledons; core eudicotyledons; rosids; malvids; Brassicales; Brassicaceae; Camelineae; Arabidopsis	.	m.132518	3-1226[-]	sp|P18616|NRPB1_ARATH^P18616^Q:1-408,H:1055-1462^88.97%ID^E:0^RecName: Full=DNA-directed RNA polymerase II subunit RPB1;^Eukaryota; Viridiplantae; Streptophyta; Embryophyta; Tracheophyta; Spermatophyta; Magnoliophyta; eudicotyledons; core eudicotyledons; rosids; malvids; Brassicales; Brassicaceae; Camelineae; Arabidopsis	PF04992.9^RNA_pol_Rpb1_6^RNA polymerase Rpb1, domain 6^1-22^E:9.4e-05`PF04998.12^RNA_pol_Rpb1_5^RNA polymerase Rpb1, domain 5^23-362^E:2.8e-64`PF04990.7^RNA_pol_Rpb1_7^RNA polymerase Rpb1, domain 7^107-241^E:4.1e-53	.	.	COG0086^DNA-directed RNA polymerase, beta' subunit/160 kD subunit	GO:0005665^cellular_component^DNA-directed RNA polymerase II, core complex`GO:0003677^molecular_function^DNA binding`GO:0003899^molecular_function^DNA-directed RNA polymerase activity`GO:0046872^molecular_function^metal ion binding`GO:0006366^biological_process^transcription from RNA polymerase II promoter
Aipa31556_comp0_c0_seq1	0.155222	-0.885561	-0.781671	1.7692	0.492653	0.39951	-0.890679	-0.00445246	-1.1829	0.928687	sp|P18616|NRPB1_ARATH^P18616^Q:956-3,H:545-862^87.42%ID^E:7e-180^RecName: Full=DNA-directed RNA polymerase II subunit RPB1;^Eukaryota; Viridiplantae; Streptophyta; Embryophyta; Tracheophyta; Spermatophyta; Magnoliophyta; eudicotyledons; core eudicotyledons; rosids; malvids; Brassicales; Brassicaceae; Camelineae; Arabidopsis	.	m.132519	3-956[-]	sp|P18616|NRPB1_ARATH^P18616^Q:1-318,H:545-862^87.42%ID^E:0^RecName: Full=DNA-directed RNA polymerase II subunit RPB1;^Eukaryota; Viridiplantae; Streptophyta; Embryophyta; Tracheophyta; Spermatophyta; Magnoliophyta; eudicotyledons; core eudicotyledons; rosids; malvids; Brassicales; Brassicaceae; Camelineae; Arabidopsis	PF04983.13^RNA_pol_Rpb1_3^RNA polymerase Rpb1, domain 3^2-144^E:1.8e-36`PF05000.12^RNA_pol_Rpb1_4^RNA polymerase Rpb1, domain 4^171-275^E:1.2e-39`PF04998.12^RNA_pol_Rpb1_5^RNA polymerase Rpb1, domain 5^282-318^E:2e-21	.	.	COG0086^DNA-directed RNA polymerase, beta' subunit/160 kD subunit	GO:0005665^cellular_component^DNA-directed RNA polymerase II, core complex`GO:0003677^molecular_function^DNA binding`GO:0003899^molecular_function^DNA-directed RNA polymerase activity`GO:0046872^molecular_function^metal ion binding`GO:0006366^biological_process^transcription from RNA polymerase II promoter
Aipa31643_comp0_c0_seq1	-0.0847161	-0.216369	-1.2141	1.99864	0.955007	-0.417058	-0.968804	-0.283048	-0.261373	0.491815	sp|Q2V9B0|MY1R1_SOLTU^Q2V9B0^Q:458-3,H:24-168^53.59%ID^E:7e-36^RecName: Full=Transcription factor MYB1R1;^Eukaryota; Viridiplantae; Streptophyta; Embryophyta; Tracheophyta; Spermatophyta; Magnoliophyta; eudicotyledons; core eudicotyledons; asterids; lamiids; Solanales; Solanaceae; Solanoideae; Solaneae; Solanum	.	.	.	.	.	.	.	.	GO:0005829^cellular_component^cytosol`GO:0005634^cellular_component^nucleus`GO:0003682^molecular_function^chromatin binding`GO:0003677^molecular_function^DNA binding`GO:0006355^biological_process^regulation of transcription, DNA-dependent`GO:0006950^biological_process^response to stress`GO:0006351^biological_process^transcription, DNA-dependent	.
Aipa32528_comp0_c0_seq1	1.68542	-0.141822	-0.157862	1.1053	0.64281	0.279233	-1.34751	-0.500052	-1.12027	-0.445248	sp|Q9SZF7|SHR_ARATH^Q9SZF7^Q:349-1842,H:1-531^61.71%ID^E:0^RecName: Full=Protein SHORT-ROOT;^Eukaryota; Viridiplantae; Streptophyta; Embryophyta; Tracheophyta; Spermatophyta; Magnoliophyta; eudicotyledons; core eudicotyledons; rosids; malvids; Brassicales; Brassicaceae; Camelineae; Arabidopsis	.	m.133510	349-1851[+]	sp|Q9SZF7|SHR_ARATH^Q9SZF7^Q:1-498,H:1-531^62.64%ID^E:0^RecName: Full=Protein SHORT-ROOT;^Eukaryota; Viridiplantae; Streptophyta; Embryophyta; Tracheophyta; Spermatophyta; Magnoliophyta; eudicotyledons; core eudicotyledons; rosids; malvids; Brassicales; Brassicaceae; Camelineae; Arabidopsis	PF03514.9^GRAS^GRAS domain family^118-496^E:4.1e-107	.	.	.	GO:0005737^cellular_component^cytoplasm`GO:0005634^cellular_component^nucleus`GO:0043565^molecular_function^sequence-specific DNA binding`GO:0003700^molecular_function^sequence-specific DNA binding transcription factor activity`GO:0008356^biological_process^asymmetric cell division`GO:0007049^biological_process^cell cycle`GO:0055072^biological_process^iron ion homeostasis`GO:0048366^biological_pr…
Aipa32689_comp0_c0_seq3	0.94337	0.344901	-1.05093	1.33514	-0.0877274	0.657354	-1.18192	-0.37194	-0.704222	0.115968	sp|Q9FKZ1|DRL42_ARATH^Q9FKZ1^Q:2746-266,H:10-807^38.39%ID^E:5e-151^RecName: Full=Probable disease resistance protein At5g66900;^Eukaryota; Viridiplantae; Streptophyta; Embryophyta; Tracheophyta; Spermatophyta; Magnoliophyta; eudicotyledons; core eudicotyledons; rosids; malvids; Brassicales; Brassicaceae; Camelineae; Arabidopsis	.	m.134003	251-2767[-]	sp|Q9FKZ1|DRL42_ARATH^Q9FKZ1^Q:8-834,H:10-807^38.39%ID^E:3e-162^RecName: Full=Probable disease resistance protein At5g66900;^Eukaryota; Viridiplantae; Streptophyta; Embryophyta; Tracheophyta; Spermatophyta; Magnoliophyta; eudicotyledons; core eudicotyledons; rosids; malvids; Brassicales; Brassicaceae; Camelineae; Arabidopsis	PF05659.6^RPW8^Arabidopsis broad-spectrum mildew resistance protein RPW8^2-135^E:3.9e-17`PF00931.17^NB-ARC^NB-ARC domain^169-438^E:6.5e-39`PF13504.1^LRR_7^Leucine rich repeat^645-655^E:800`PF13504.1^LRR_7^Leucine rich repeat^672-689^E:30`PF13504.1^LRR_7^Leucine rich repeat^698-713^E:120`PF13504.1^LRR_7^Leucine rich repeat^721-737^E:6.4`PF00560.28^LRR_1^Leucine Rich Repeat^745-766^E:0.2`PF13504.1^…	.	.	COG4886^Leucine-rich repeat (LRR) protein	GO:0043531^molecular_function^ADP binding`GO:0005524^molecular_function^ATP binding`GO:0006952^biological_process^defense response
Aipa33034_comp0_c0_seq6	0.615188	-0.426603	-0.652374	1.44449	1.01656	0.165122	-1.32378	-0.211162	-1.17327	0.545834	sp|Q9FZ06|ARK3_ARATH^Q9FZ06^Q:2907-409,H:70-916^76.65%ID^E:0^RecName: Full=Armadillo repeat-containing kinesin-like protein 3;^Eukaryota; Viridiplantae; Streptophyta; Embryophyta; Tracheophyta; Spermatophyta; Magnoliophyta; eudicotyledons; core eudicotyledons; rosids; malvids; Brassicales; Brassicaceae; Camelineae; Arabidopsis	.	m.134753	400-3156[-]	sp|Q9FZ06|ARK3_ARATH^Q9FZ06^Q:9-916,H:2-916^72.68%ID^E:0^RecName: Full=Armadillo repeat-containing kinesin-like protein 3;^Eukaryota; Viridiplantae; Streptophyta; Embryophyta; Tracheophyta; Spermatophyta; Magnoliophyta; eudicotyledons; core eudicotyledons; rosids; malvids; Brassicales; Brassicaceae; Camelineae; Arabidopsis	PF00225.18^Kinesin^Kinesin motor domain^90-427^E:8.5e-94`PF00514.18^Arm^Armadillo/beta-catenin-like repeat^696-730^E:1.3e-06`PF04826.8^Arm_2^Armadillo-like^696-779^E:6.9e-05	.	.	COG5059^Kinesin-like protein	GO:0005737^cellular_component^cytoplasm`GO:0005874^cellular_component^microtubule`GO:0005875^cellular_component^microtubule associated complex`GO:0005524^molecular_function^ATP binding`GO:0003777^molecular_function^microtubule motor activity`GO:0007018^biological_process^microtubule-based movement
Aipa34312_comp0_c0_seq9	0.317232	-0.578283	-0.792658	1.31483	1.20395	0.51823	-1.42064	-0.078428	-1.12214	0.637914	sp|Q2MHE4|HT1_ARATH^Q2MHE4^Q:1030-296,H:91-340^44.8%ID^E:5e-72^RecName: Full=Serine/threonine-protein kinase HT1;^Eukaryota; Viridiplantae; Streptophyta; Embryophyta; Tracheophyta; Spermatophyta; Magnoliophyta; eudicotyledons; core eudicotyledons; rosids; malvids; Brassicales; Brassicaceae; Camelineae; Arabidopsis	.	m.137300	227-1348[-]	sp|Q2MHE4|HT1_ARATH^Q2MHE4^Q:107-351,H:91-340^44.8%ID^E:4e-75^RecName: Full=Serine/threonine-protein kinase HT1;^Eukaryota; Viridiplantae; Streptophyta; Embryophyta; Tracheophyta; Spermatophyta; Magnoliophyta; eudicotyledons; core eudicotyledons; rosids; malvids; Brassicales; Brassicaceae; Camelineae; Arabidopsis	PF07714.12^Pkinase_Tyr^Protein tyrosine kinase^103-351^E:4.3e-73`PF00069.20^Pkinase^Protein kinase domain^103-349^E:4.3e-67	.	.	COG0515^Serine/threonine protein kinase	GO:0005524^molecular_function^ATP binding`GO:0004674^molecular_function^protein serine/threonine kinase activity
Aipa34391_comp0_c0_seq1	-0.372647	0.102312	-0.622043	1.39866	-0.153893	0.107419	-1.18808	0.804536	-0.90123	0.824964	.	.	m.137456	2-763[+]	.	PF13456.1^RVT_3^Reverse transcriptase-like^151-235^E:2.8e-11	.	.	.	.
Aipa35539_comp0_c0_seq1	-0.206191	1.71163	-0.216455	0.313333	-0.351863	0.689948	-0.635311	-0.370022	-0.633337	-0.301726	.	.	m.139145	185-679[-]	.	PF13962.1^PGG^Domain of unknown function^19-116^E:2e-24	.	.	.	.
Aipa35561_comp0_c0_seq2	0.160462	1.03236	-1.3058	1.21001	-0.647577	0.0483022	-0.483841	-0.00573077	-0.241511	0.233324	sp|O65351|SUBL_ARATH^O65351^Q:2545-266,H:23-757^45.12%ID^E:0^RecName: Full=Subtilisin-like protease;^Eukaryota; Viridiplantae; Streptophyta; Embryophyta; Tracheophyta; Spermatophyta; Magnoliophyta; eudicotyledons; core eudicotyledons; rosids; malvids; Brassicales; Brassicaceae; Camelineae; Arabidopsis	.	m.139183	260-2611[-]	sp|O65351|SUBL_ARATH^O65351^Q:11-782,H:1-757^45.01%ID^E:0^RecName: Full=Subtilisin-like protease;^Eukaryota; Viridiplantae; Streptophyta; Embryophyta; Tracheophyta; Spermatophyta; Magnoliophyta; eudicotyledons; core eudicotyledons; rosids; malvids; Brassicales; Brassicaceae; Camelineae; Arabidopsis	PF05922.11^Inhibitor_I9^Peptidase inhibitor I9^32-114^E:2.4e-15`PF00082.17^Peptidase_S8^Subtilase family^147-633^E:2.8e-38`PF02225.17^PA^PA domain^407-461^E:4.8e-06	.	.	COG1404^Subtilisin-like serine proteases	GO:0048046^cellular_component^apoplast`GO:0009505^cellular_component^plant-type cell wall`GO:0004252^molecular_function^serine-type endopeptidase activity`GO:0080001^biological_process^mucilage extrusion from seed coat`GO:0048359^biological_process^mucilage metabolic process involved seed coat development`GO:0043086^biological_process^negative regulation of catalytic activity`GO:0006508^biologica…
Aipa3575_comp2_c0_seq8	1.01206	-0.293432	-0.21284	1.39803	1.07469	-0.0162155	-1.3887	-0.202159	-1.45959	0.0881655	sp|Q7XA42|RGA1_SOLBU^Q7XA42^Q:1780-2,H:9-571^37.14%ID^E:1e-110^RecName: Full=Putative disease resistance protein RGA1;^Eukaryota; Viridiplantae; Streptophyta; Embryophyta; Tracheophyta; Spermatophyta; Magnoliophyta; eudicotyledons; core eudicotyledons; asterids; lamiids; Solanales; Solanaceae; Solanoideae; Solaneae; Solanum	.	m.84632	2-1816[-]	sp|Q7XA42|RGA1_SOLBU^Q7XA42^Q:13-605,H:9-571^37.14%ID^E:1e-117^RecName: Full=Putative disease resistance protein RGA1;^Eukaryota; Viridiplantae; Streptophyta; Embryophyta; Tracheophyta; Spermatophyta; Magnoliophyta; eudicotyledons; core eudicotyledons; asterids; lamiids; Solanales; Solanaceae; Solanoideae; Solaneae; Solanum	PF13191.1^AAA_16^AAA ATPase domain^162-264^E:2.4e-06`PF00931.17^NB-ARC^NB-ARC domain^166-444^E:4.1e-69`PF13401.1^AAA_22^AAA domain^187-272^E:6.2e-07`PF13504.1^LRR_7^Leucine rich repeat^560-575^E:2.6`PF00560.28^LRR_1^Leucine Rich Repeat^561-578^E:0.85`PF00560.28^LRR_1^Leucine Rich Repeat^583-605^E:0.13`PF13504.1^LRR_7^Leucine rich repeat^583-599^E:28	.	.	.	GO:0043531^molecular_function^ADP binding`GO:0005524^molecular_function^ATP binding`GO:0006952^biological_process^defense response
Aipa36229_comp2_c0_seq13	0.328573	0.297706	-1.32741	1.72836	0.549267	0.538464	-1.07276	-0.541859	-1.09591	0.595567	sp|Q9LXT9|CALS3_ARATH^Q9LXT9^Q:8344-6890,H:425-920^66.27%ID^E:0^RecName: Full=Callose synthase 3;^Eukaryota; Viridiplantae; Streptophyta; Embryophyta; Tracheophyta; Spermatophyta; Magnoliophyta; eudicotyledons; core eudicotyledons; rosids; malvids; Brassicales; Brassicaceae; Camelineae; Arabidopsis`sp|Q9LXT9|CALS3_ARATH^Q9LXT9^Q:9639-8434,H:18-421^76.3%ID^E:0^RecName: Full=Callose synthase 3;^Euk…	.	m.140255	6791-8314[-]	sp|Q9LXT9|CALS3_ARATH^Q9LXT9^Q:1-475,H:435-920^65.98%ID^E:0^RecName: Full=Callose synthase 3;^Eukaryota; Viridiplantae; Streptophyta; Embryophyta; Tracheophyta; Spermatophyta; Magnoliophyta; eudicotyledons; core eudicotyledons; rosids; malvids; Brassicales; Brassicaceae; Camelineae; Arabidopsis	.	.	.	.	GO:0000148^cellular_component^1,3-beta-D-glucan synthase complex`GO:0016021^cellular_component^integral to membrane`GO:0003843^molecular_function^1,3-beta-D-glucan synthase activity`GO:0006075^biological_process^(1->3)-beta-D-glucan biosynthetic process`GO:0008360^biological_process^regulation of cell shape
Aipa36229_comp2_c0_seq26	0.22323	0.148314	-1.31962	1.54893	-0.0210636	0.554384	-0.962409	-0.2545	-0.494451	0.577185	sp|Q9LXT9|CALS3_ARATH^Q9LXT9^Q:2987-393,H:1092-1954^73.88%ID^E:0^RecName: Full=Callose synthase 3;^Eukaryota; Viridiplantae; Streptophyta; Embryophyta; Tracheophyta; Spermatophyta; Magnoliophyta; eudicotyledons; core eudicotyledons; rosids; malvids; Brassicales; Brassicaceae; Camelineae; Arabidopsis	.	m.140270	384-2987[-]	sp|Q9LXT9|CALS3_ARATH^Q9LXT9^Q:1-865,H:1092-1954^73.88%ID^E:0^RecName: Full=Callose synthase 3;^Eukaryota; Viridiplantae; Streptophyta; Embryophyta; Tracheophyta; Spermatophyta; Magnoliophyta; eudicotyledons; core eudicotyledons; rosids; malvids; Brassicales; Brassicaceae; Camelineae; Arabidopsis	PF02364.10^Glucan_synthase^1,3-beta-glucan synthase component^1-720^E:6e-182	.	.	.	GO:0000148^cellular_component^1,3-beta-D-glucan synthase complex`GO:0016021^cellular_component^integral to membrane`GO:0003843^molecular_function^1,3-beta-D-glucan synthase activity`GO:0006075^biological_process^(1->3)-beta-D-glucan biosynthetic process`GO:0008360^biological_process^regulation of cell shape
Aipa36229_comp2_c0_seq31	0.289719	-0.53898	-0.952245	1.81479	0.682375	0.593431	-0.913196	-0.0801582	-1.01624	0.120508	sp|Q9LXT9|CALS3_ARATH^Q9LXT9^Q:1300-23,H:18-445^76.92%ID^E:0^RecName: Full=Callose synthase 3;^Eukaryota; Viridiplantae; Streptophyta; Embryophyta; Tracheophyta; Spermatophyta; Magnoliophyta; eudicotyledons; core eudicotyledons; rosids; malvids; Brassicales; Brassicaceae; Camelineae; Arabidopsis	.	m.140272	2-1303[-]	sp|Q9LXT9|CALS3_ARATH^Q9LXT9^Q:2-427,H:18-445^76.92%ID^E:0^RecName: Full=Callose synthase 3;^Eukaryota; Viridiplantae; Streptophyta; Embryophyta; Tracheophyta; Spermatophyta; Magnoliophyta; eudicotyledons; core eudicotyledons; rosids; malvids; Brassicales; Brassicaceae; Camelineae; Arabidopsis	PF04652.11^DUF605^Vta1 like^29-155^E:8e-09`PF14288.1^FKS1_dom1^1,3-beta-glucan synthase subunit FKS1, domain-1^304-417^E:1e-38	.	.	.	GO:0000148^cellular_component^1,3-beta-D-glucan synthase complex`GO:0016021^cellular_component^integral to membrane`GO:0003843^molecular_function^1,3-beta-D-glucan synthase activity`GO:0006075^biological_process^(1->3)-beta-D-glucan biosynthetic process`GO:0008360^biological_process^regulation of cell shape
Aipa37198_comp1_c1_seq31	-0.00283843	0.11457	-0.164113	1.01642	0.851272	0.195852	-1.24272	0.155856	-1.59365	0.669354	sp|P0CB49|YLPM1_RAT^P0CB49^Q:2231-1575,H:1043-1252^45.66%ID^E:1e-50^RecName: Full=YLP motif-containing protein 1;^Eukaryota; Metazoa; Chordata; Craniata; Vertebrata; Euteleostomi; Mammalia; Eutheria; Euarchontoglires; Glires; Rodentia; Sciurognathi; Muroidea; Muridae; Murinae; Rattus	.	m.141880	1482-2480[-]	sp|P0CB49|YLPM1_RAT^P0CB49^Q:84-302,H:1043-1252^47.03%ID^E:8e-57^RecName: Full=YLP motif-containing protein 1;^Eukaryota; Metazoa; Chordata; Craniata; Vertebrata; Euteleostomi; Mammalia; Eutheria; Euarchontoglires; Glires; Rodentia; Sciurognathi; Muroidea; Muridae; Murinae; Rattus	PF13671.1^AAA_33^AAA domain^107-242^E:8.6e-08	.	.	.	GO:0016607^cellular_component^nuclear speck`GO:0006355^biological_process^regulation of transcription, DNA-dependent`GO:0006351^biological_process^transcription, DNA-dependent
Aipa39429_comp1_c0_seq3	-0.646	0.937778	-0.750304	2.07003	0.317442	-0.935582	-0.186238	-0.387984	-0.0942856	-0.324853	.	.	m.145018	248-2647[-]	.	PF05659.6^RPW8^Arabidopsis broad-spectrum mildew resistance protein RPW8^39-176^E:2.1e-25`PF00168.25^C2^C2 domain^245-322^E:2.9e-12`PF02893.15^GRAM^GRAM domain^386-449^E:1.5e-14	.	.	.	.
Aipa3942_comp0_c0_seq21	0.619639	0.0873902	-1.6594	1.21779	0.32969	0.355036	-0.94568	0.654109	-0.661814	0.00324419	.	.	m.85529	559-891[-]	.	.	.	.	.	.
Aipa3942_comp0_c0_seq26	0.520132	0.0981932	-0.846795	1.80442	1.10637	-0.110832	-0.856517	-0.244025	-1.08401	-0.38694	sp|Q9LRR4|R13L1_ARATH^Q9LRR4^Q:1938-43,H:202-834^41.05%ID^E:4e-141^RecName: Full=Putative disease resistance RPP13-like protein 1;^Eukaryota; Viridiplantae; Streptophyta; Embryophyta; Tracheophyta; Spermatophyta; Magnoliophyta; eudicotyledons; core eudicotyledons; rosids; malvids; Brassicales; Brassicaceae; Camelineae; Arabidopsis	.	m.85532	1-1938[-]	sp|Q9LRR4|R13L1_ARATH^Q9LRR4^Q:1-632,H:202-834^41.05%ID^E:1e-150^RecName: Full=Putative disease resistance RPP13-like protein 1;^Eukaryota; Viridiplantae; Streptophyta; Embryophyta; Tracheophyta; Spermatophyta; Magnoliophyta; eudicotyledons; core eudicotyledons; rosids; malvids; Brassicales; Brassicaceae; Camelineae; Arabidopsis	PF00931.17^NB-ARC^NB-ARC domain^1-256^E:9.7e-73`PF13504.1^LRR_7^Leucine rich repeat^56-62^E:3100`PF13504.1^LRR_7^Leucine rich repeat^375-393^E:2100`PF00560.28^LRR_1^Leucine Rich Repeat^401-422^E:0.24`PF13504.1^LRR_7^Leucine rich repeat^401-416^E:6.4`PF13504.1^LRR_7^Leucine rich repeat^424-440^E:67`PF13504.1^LRR_7^Leucine rich repeat^447-463^E:2.3`PF13504.1^LRR_7^Leucine rich repeat^469-490^E:6200…	.	.	.	GO:0043531^molecular_function^ADP binding`GO:0005524^molecular_function^ATP binding`GO:0006952^biological_process^defense response
Aipa40170_comp0_c0_seq1	0.709936	-0.698538	-0.607714	1.2562	1.6783	0.0903599	-1.44259	-0.51398	-0.909657	0.437692	sp|Q945B6|AOP1L_ARATH^Q945B6^Q:677-15,H:5-223^41.33%ID^E:2e-50^.^.	.	m.146074	3-674[-]	sp|Q945B6|AOP1L_ARATH^Q945B6^Q:7-220,H:12-223^42.2%ID^E:2e-50^.^.	PF14226.1^DIOX_N^non-haem dioxygenase in morphine synthesis N-terminal^10-88^E:2.5e-10`PF03171.15^2OG-FeII_Oxy^2OG-Fe(II) oxygenase superfamily^175-222^E:7e-05	.	.	.	.
Aipa40426_comp1_c0_seq1	0.51395	1.5086	-0.665112	1.14883	-0.432323	0.184418	-0.692321	-0.266045	-0.598601	-0.701391	.	.	m.146427	2-1396[+]	.	PF01988.14^VIT1^VIT family^329-426^E:7.9e-09	.	.	.	.
Aipa43529_comp0_c0_seq15	-0.547967	0.476541	-0.0475646	2.46235	0.460739	-1.00412	-0.726532	-0.352547	-0.398373	-0.322523	sp|Q9SFX2|PUB43_ARATH^Q9SFX2^Q:2611-494,H:29-775^27.23%ID^E:2e-31^RecName: Full=U-box domain-containing protein 43;^Eukaryota; Viridiplantae; Streptophyta; Embryophyta; Tracheophyta; Spermatophyta; Magnoliophyta; eudicotyledons; core eudicotyledons; rosids; malvids; Brassicales; Brassicaceae; Camelineae; Arabidopsis	.	m.151667	362-3403[-]	sp|Q9SFX2|PUB43_ARATH^Q9SFX2^Q:265-970,H:29-775^27.52%ID^E:8e-35^RecName: Full=U-box domain-containing protein 43;^Eukaryota; Viridiplantae; Streptophyta; Embryophyta; Tracheophyta; Spermatophyta; Magnoliophyta; eudicotyledons; core eudicotyledons; rosids; malvids; Brassicales; Brassicaceae; Camelineae; Arabidopsis	PF04564.10^U-box^U-box domain^265-329^E:1.9e-14	.	.	.	GO:0005886^cellular_component^plasma membrane`GO:0000151^cellular_component^ubiquitin ligase complex`GO:0004842^molecular_function^ubiquitin-protein ligase activity
Aipa44455_comp1_c1_seq1	0.510151	0.433142	0.645231	1.43299	1.24868	-0.647504	-1.29135	-0.536409	-1.32164	-0.473287	sp|Q9LRR4|R13L1_ARATH^Q9LRR4^Q:3828-1375,H:226-1019^35.27%ID^E:5e-131^RecName: Full=Putative disease resistance RPP13-like protein 1;^Eukaryota; Viridiplantae; Streptophyta; Embryophyta; Tracheophyta; Spermatophyta; Magnoliophyta; eudicotyledons; core eudicotyledons; rosids; malvids; Brassicales; Brassicaceae; Camelineae; Arabidopsis	.	m.153821	2-367[+]	.	.	.	.	.	.
Aipa44476_comp2_c0_seq8	0.856935	0.933679	-0.400148	1.60167	0.862339	-0.442303	-1.04004	-0.623894	-1.23136	-0.516885	sp|Q9LRR4|R13L1_ARATH^Q9LRR4^Q:2981-1275,H:304-893^38.4%ID^E:1e-110^RecName: Full=Putative disease resistance RPP13-like protein 1;^Eukaryota; Viridiplantae; Streptophyta; Embryophyta; Tracheophyta; Spermatophyta; Magnoliophyta; eudicotyledons; core eudicotyledons; rosids; malvids; Brassicales; Brassicaceae; Camelineae; Arabidopsis	.	m.153864	1167-2981[-]	sp|Q9LRR4|R13L1_ARATH^Q9LRR4^Q:3-588,H:306-912^38.8%ID^E:5e-120^RecName: Full=Putative disease resistance RPP13-like protein 1;^Eukaryota; Viridiplantae; Streptophyta; Embryophyta; Tracheophyta; Spermatophyta; Magnoliophyta; eudicotyledons; core eudicotyledons; rosids; malvids; Brassicales; Brassicaceae; Camelineae; Arabidopsis	PF00931.17^NB-ARC^NB-ARC domain^2-156^E:4.1e-43`PF13504.1^LRR_7^Leucine rich repeat^290-305^E:69`PF00560.28^LRR_1^Leucine Rich Repeat^291-310^E:1.4`PF13504.1^LRR_7^Leucine rich repeat^313-329^E:930`PF13504.1^LRR_7^Leucine rich repeat^337-353^E:46`PF13504.1^LRR_7^Leucine rich repeat^469-485^E:160`PF13504.1^LRR_7^Leucine rich repeat^492-501^E:2100`PF13504.1^LRR_7^Leucine rich repeat^553-566^E:1100`…	.	.	.	GO:0043531^molecular_function^ADP binding`GO:0005524^molecular_function^ATP binding`GO:0006952^biological_process^defense response
Aipa44997_comp1_c0_seq1	0.390014	-0.0237533	-0.291936	0.60456	0.96469	-0.0237533	-1.13224	0.824214	-1.43363	0.121831	sp|F4IZM8|HUAL2_ARATH^F4IZM8^Q:2116-20,H:293-984^33.87%ID^E:2e-68^RecName: Full=HUA2-like protein 2;^Eukaryota; Viridiplantae; Streptophyta; Embryophyta; Tracheophyta; Spermatophyta; Magnoliophyta; eudicotyledons; core eudicotyledons; rosids; malvids; Brassicales; Brassicaceae; Camelineae; Arabidopsis`sp|F4IZM8|HUAL2_ARATH^F4IZM8^Q:2884-2642,H:35-117^67.47%ID^E:2e-25^RecName: Full=HUA2-like prote…	.	m.154817	2-2119[-]	sp|F4IZM8|HUAL2_ARATH^F4IZM8^Q:2-700,H:293-984^33.87%ID^E:1e-70^RecName: Full=HUA2-like protein 2;^Eukaryota; Viridiplantae; Streptophyta; Embryophyta; Tracheophyta; Spermatophyta; Magnoliophyta; eudicotyledons; core eudicotyledons; rosids; malvids; Brassicales; Brassicaceae; Camelineae; Arabidopsis	.	.	.	.	GO:0005634^cellular_component^nucleus`GO:0006397^biological_process^mRNA processing`GO:0006355^biological_process^regulation of transcription, DNA-dependent`GO:0006351^biological_process^transcription, DNA-dependent
Aipa45232_comp0_c0_seq2	0.260451	-0.675252	0.159558	0.861742	1.2645	-0.580868	-1.45392	0.165253	-0.961659	0.960194	sp|O81635|ATK4_ARATH^O81635^Q:2363-1005,H:321-787^57.39%ID^E:3e-170^RecName: Full=Kinesin-4;^Eukaryota; Viridiplantae; Streptophyta; Embryophyta; Tracheophyta; Spermatophyta; Magnoliophyta; eudicotyledons; core eudicotyledons; rosids; malvids; Brassicales; Brassicaceae; Camelineae; Arabidopsis`sp|O81635|ATK4_ARATH^O81635^Q:3296-2847,H:28-171^47.74%ID^E:5e-30^RecName: Full=Kinesin-4;^Eukaryota; Vi…	.	m.155386	219-3314[-]	sp|O81635|ATK4_ARATH^O81635^Q:7-770,H:28-787^46.87%ID^E:0^RecName: Full=Kinesin-4;^Eukaryota; Viridiplantae; Streptophyta; Embryophyta; Tracheophyta; Spermatophyta; Magnoliophyta; eudicotyledons; core eudicotyledons; rosids; malvids; Brassicales; Brassicaceae; Camelineae; Arabidopsis	PF00307.26^CH^Calponin homology (CH) domain^28-144^E:7.7e-11`PF00225.18^Kinesin^Kinesin motor domain^397-714^E:1.1e-104	.	.	COG5059^Kinesin-like protein	GO:0005737^cellular_component^cytoplasm`GO:0005874^cellular_component^microtubule`GO:0005875^cellular_component^microtubule associated complex`GO:0005524^molecular_function^ATP binding`GO:0016887^molecular_function^ATPase activity`GO:0008017^molecular_function^microtubule binding`GO:0003777^molecular_function^microtubule motor activity`GO:0007018^biological_process^microtubule-based movement
Aipa46994_comp4_c0_seq1	0.300813	0.889123	-0.147553	1.37417	1.01548	-0.371736	-1.34048	-0.224998	-1.28613	-0.208694	sp|Q9LRR4|R13L1_ARATH^Q9LRR4^Q:1271-183,H:644-1011^33.77%ID^E:2e-52^RecName: Full=Putative disease resistance RPP13-like protein 1;^Eukaryota; Viridiplantae; Streptophyta; Embryophyta; Tracheophyta; Spermatophyta; Magnoliophyta; eudicotyledons; core eudicotyledons; rosids; malvids; Brassicales; Brassicaceae; Camelineae; Arabidopsis	.	m.158380	1-306[+]	.	.	.	.	.	.
Aipa46994_comp4_c0_seq8	0.713547	0.65389	0.315403	1.65509	0.865282	-1.08523	-1.0178	-0.269493	-1.15786	-0.672824	sp|Q9LRR4|R13L1_ARATH^Q9LRR4^Q:1704-658,H:644-997^34.51%ID^E:2e-50^RecName: Full=Putative disease resistance RPP13-like protein 1;^Eukaryota; Viridiplantae; Streptophyta; Embryophyta; Tracheophyta; Spermatophyta; Magnoliophyta; eudicotyledons; core eudicotyledons; rosids; malvids; Brassicales; Brassicaceae; Camelineae; Arabidopsis	.	m.158386	103-1704[-]	sp|Q9LRR4|R13L1_ARATH^Q9LRR4^Q:1-363,H:644-1011^33.77%ID^E:4e-52^RecName: Full=Putative disease resistance RPP13-like protein 1;^Eukaryota; Viridiplantae; Streptophyta; Embryophyta; Tracheophyta; Spermatophyta; Magnoliophyta; eudicotyledons; core eudicotyledons; rosids; malvids; Brassicales; Brassicaceae; Camelineae; Arabidopsis	PF13504.1^LRR_7^Leucine rich repeat^7-22^E:83`PF13504.1^LRR_7^Leucine rich repeat^113-121^E:1200`PF13504.1^LRR_7^Leucine rich repeat^161-175^E:550`PF13504.1^LRR_7^Leucine rich repeat^220-238^E:100`PF13504.1^LRR_7^Leucine rich repeat^242-256^E:510`PF13504.1^LRR_7^Leucine rich repeat^279-295^E:1100`PF13504.1^LRR_7^Leucine rich repeat^302-314^E:240`PF13504.1^LRR_7^Leucine rich repeat^327-344^E:26`PF…	.	.	.	GO:0043531^molecular_function^ADP binding`GO:0005524^molecular_function^ATP binding`GO:0006952^biological_process^defense response
Aipa47101_comp0_c0_seq4	0.286256	0.0831094	0.00477739	1.77155	0.641332	-0.0447181	-1.21496	0.0977428	-1.60189	-0.0231983	sp|Q9SX33|ALA9_ARATH^Q9SX33^Q:3902-360,H:13-1188^74.54%ID^E:0^RecName: Full=Putative phospholipid-transporting ATPase 9;^Eukaryota; Viridiplantae; Streptophyta; Embryophyta; Tracheophyta; Spermatophyta; Magnoliophyta; eudicotyledons; core eudicotyledons; rosids; malvids; Brassicales; Brassicaceae; Camelineae; Arabidopsis	.	m.158698	318-3926[-]	sp|Q9SX33|ALA9_ARATH^Q9SX33^Q:9-1195,H:13-1194^74.24%ID^E:0^RecName: Full=Putative phospholipid-transporting ATPase 9;^Eukaryota; Viridiplantae; Streptophyta; Embryophyta; Tracheophyta; Spermatophyta; Magnoliophyta; eudicotyledons; core eudicotyledons; rosids; malvids; Brassicales; Brassicaceae; Camelineae; Arabidopsis	PF00122.15^E1-E2_ATPase^E1-E2 ATPase^119-389^E:1.5e-12`PF00702.21^Hydrolase^haloacid dehalogenase-like hydrolase^423-883^E:2.7e-12`PF12710.2^HAD^haloacid dehalogenase-like hydrolase^426-880^E:1.3e-14`PF13246.1^Hydrolase_like2^Putative hydrolase of sodium-potassium ATPase alpha subunit^526-630^E:1.5e-11	.	.	COG0474^Cation transport ATPase	GO:0016021^cellular_component^integral to membrane`GO:0005524^molecular_function^ATP binding`GO:0015662^molecular_function^ATPase activity, coupled to transmembrane movement of ions, phosphorylative mechanism`GO:0000287^molecular_function^magnesium ion binding`GO:0004012^molecular_function^phospholipid-translocating ATPase activity`GO:0006812^biological_process^cation transport
Aipa47669_comp0_c0_seq3	-0.0191897	-0.475958	-0.81448	2.01802	0.722046	0.377442	-1.44896	-0.108381	-0.567177	0.31663	sp|Q2EF88|YSL3_ARATH^Q2EF88^Q:2548-551,H:6-672^74.36%ID^E:0^RecName: Full=Metal-nicotianamine transporter YSL3;^Eukaryota; Viridiplantae; Streptophyta; Embryophyta; Tracheophyta; Spermatophyta; Magnoliophyta; eudicotyledons; core eudicotyledons; rosids; malvids; Brassicales; Brassicaceae; Camelineae; Arabidopsis	.	m.159962	548-2572[-]	sp|Q2EF88|YSL3_ARATH^Q2EF88^Q:9-674,H:6-672^74.36%ID^E:0^RecName: Full=Metal-nicotianamine transporter YSL3;^Eukaryota; Viridiplantae; Streptophyta; Embryophyta; Tracheophyta; Spermatophyta; Magnoliophyta; eudicotyledons; core eudicotyledons; rosids; malvids; Brassicales; Brassicaceae; Camelineae; Arabidopsis	PF03169.10^OPT^OPT oligopeptide transporter protein^44-657^E:9.4e-130	.	.	COG1297^Predicted membrane protein	GO:0016021^cellular_component^integral to membrane`GO:0005886^cellular_component^plasma membrane`GO:0051980^molecular_function^iron-nicotianamine transmembrane transporter activity`GO:0055072^biological_process^iron ion homeostasis`GO:0009624^biological_process^response to nematode`GO:0048316^biological_process^seed development
Aipa47894_comp2_c0_seq8	-0.0631721	-0.249427	-1.19561	1.54896	0.897392	0.0850485	-0.92519	-0.0296978	-1.0813	1.013	.	.	m.160540	396-1883[-]	.	PF01842.20^ACT^ACT domain^84-132^E:8.1e-09`PF01842.20^ACT^ACT domain^176-224^E:1.4e-09`PF01842.20^ACT^ACT domain^390-454^E:1.2e-06	.	.	.	.
Aipa4794_comp1_c0_seq20	0.501935	-0.186965	-0.341009	0.858505	0.344763	0.386206	-1.67111	0.369003	-1.09794	0.83661	sp|O64843|CID7_ARATH^O64843^Q:1601-3,H:30-528^57.01%ID^E:0^.^.	.	m.87177	453-1601[-]	sp|O64843|CID7_ARATH^O64843^Q:1-381,H:30-405^52.22%ID^E:1e-125^.^.	.	.	.	.	.
Aipa48192_comp0_c0_seq1	-0.0720938	-0.194909	-0.493173	1.12734	0.400025	0.726999	-1.5363	0.667985	-0.866402	0.240525	sp|Q9ZWJ3|U85A2_ARATH^Q9ZWJ3^Q:1470-97,H:30-481^60.92%ID^E:0^RecName: Full=UDP-glycosyltransferase 85A2;^Eukaryota; Viridiplantae; Streptophyta; Embryophyta; Tracheophyta; Spermatophyta; Magnoliophyta; eudicotyledons; core eudicotyledons; rosids; malvids; Brassicales; Brassicaceae; Camelineae; Arabidopsis	.	m.161115	91-1470[-]	sp|Q9LME8|U85A7_ARATH^Q9LME8^Q:1-455,H:33-482^60.96%ID^E:0^RecName: Full=UDP-glycosyltransferase 85A7;^Eukaryota; Viridiplantae; Streptophyta; Embryophyta; Tracheophyta; Spermatophyta; Magnoliophyta; eudicotyledons; core eudicotyledons; rosids; malvids; Brassicales; Brassicaceae; Camelineae; Arabidopsis	PF00201.13^UDPGT^UDP-glucoronosyl and UDP-glucosyl transferase^238-420^E:1.3e-28	.	.	.	GO:0015020^molecular_function^glucuronosyltransferase activity
Aipa52253_comp1_c0_seq4	-0.124869	-0.732018	-0.52214	1.73758	1.36324	0.454943	-1.18308	-0.0618172	-0.94322	0.0113758	sp|Q84TH9|NLP7_ARATH^Q84TH9^Q:3016-194,H:35-949^50.15%ID^E:0^RecName: Full=Protein NLP7;^Eukaryota; Viridiplantae; Streptophyta; Embryophyta; Tracheophyta; Spermatophyta; Magnoliophyta; eudicotyledons; core eudicotyledons; rosids; malvids; Brassicales; Brassicaceae; Camelineae; Arabidopsis	.	m.168427	164-3118[-]	sp|Q84TH9|NLP7_ARATH^Q84TH9^Q:35-983,H:35-957^50.7%ID^E:0^RecName: Full=Protein NLP7;^Eukaryota; Viridiplantae; Streptophyta; Embryophyta; Tracheophyta; Spermatophyta; Magnoliophyta; eudicotyledons; core eudicotyledons; rosids; malvids; Brassicales; Brassicaceae; Camelineae; Arabidopsis	PF02042.10^RWP-RK^RWP-RK domain^581-632^E:4.1e-26`PF00564.19^PB1^PB1 domain^890-970^E:2.3e-20	.	.	NOG261442^Protein serine/threonine kinase	GO:0005634^cellular_component^nucleus`GO:0003677^molecular_function^DNA binding`GO:0003700^molecular_function^sequence-specific DNA binding transcription factor activity`GO:0042128^biological_process^nitrate assimilation`GO:0010167^biological_process^response to nitrate`GO:0009414^biological_process^response to water deprivation`GO:0010118^biological_process^stomatal movement`GO:0006351^biologica…
Aipa5979_comp1_c0_seq1	-0.532154	0.883711	-0.494449	1.97807	0.504822	-0.768867	-0.876832	-0.576112	-0.120711	0.00251979	sp|Q40392|TMVRN_NICGU^Q40392^Q:1636-17,H:340-911^33.28%ID^E:6e-75^RecName: Full=TMV resistance protein N;^Eukaryota; Viridiplantae; Streptophyta; Embryophyta; Tracheophyta; Spermatophyta; Magnoliophyta; eudicotyledons; core eudicotyledons; asterids; lamiids; Solanales; Solanaceae; Nicotianoideae; Nicotianeae; Nicotiana	.	m.88982	2-1657[-]	sp|Q40392|TMVRN_NICGU^Q40392^Q:8-547,H:340-911^33.28%ID^E:6e-75^RecName: Full=TMV resistance protein N;^Eukaryota; Viridiplantae; Streptophyta; Embryophyta; Tracheophyta; Spermatophyta; Magnoliophyta; eudicotyledons; core eudicotyledons; asterids; lamiids; Solanales; Solanaceae; Nicotianoideae; Nicotianeae; Nicotiana	PF00931.17^NB-ARC^NB-ARC domain^8-131^E:2.6e-16`PF13504.1^LRR_7^Leucine rich repeat^212-222^E:2700`PF07725.7^LRR_3^Leucine Rich Repeat^280-299^E:4.4e-07`PF13504.1^LRR_7^Leucine rich repeat^325-340^E:12000`PF13306.1^LRR_5^Leucine rich repeats (6 copies)^326-391^E:0.12`PF13504.1^LRR_7^Leucine rich repeat^350-365^E:130`PF13504.1^LRR_7^Leucine rich repeat^383-388^E:15000`PF13504.1^LRR_7^Leucine rich …	.	.	.	GO:0005737^cellular_component^cytoplasm`GO:0043531^molecular_function^ADP binding`GO:0005524^molecular_function^ATP binding`GO:0009626^biological_process^plant-type hypersensitive response`GO:0007165^biological_process^signal transduction
Aipa5993_comp0_c0_seq1	0.0206729	-0.895906	-0.591395	1.0868	1.81391	-0.0199286	-1.43591	-0.114327	-0.730455	0.866537	sp|Q9ZWA6|MGP_ARATH^Q9ZWA6^Q:1734-1255,H:41-200^91.25%ID^E:1e-92^RecName: Full=Zinc finger protein MAGPIE;^Eukaryota; Viridiplantae; Streptophyta; Embryophyta; Tracheophyta; Spermatophyta; Magnoliophyta; eudicotyledons; core eudicotyledons; rosids; malvids; Brassicales; Brassicaceae; Camelineae; Arabidopsis	.	m.88992	337-1938[-]	sp|Q9ZWA6|MGP_ARATH^Q9ZWA6^Q:66-231,H:38-203^90.36%ID^E:3e-111^RecName: Full=Zinc finger protein MAGPIE;^Eukaryota; Viridiplantae; Streptophyta; Embryophyta; Tracheophyta; Spermatophyta; Magnoliophyta; eudicotyledons; core eudicotyledons; rosids; malvids; Brassicales; Brassicaceae; Camelineae; Arabidopsis	PF00096.21^zf-C2H2^Zinc finger, C2H2 type^98-120^E:0.012`PF12874.2^zf-met^Zinc-finger of C2H2 type^98-120^E:0.0027`PF13894.1^zf-C2H2_4^C2H2-type zinc finger^99-120^E:0.53`PF13894.1^zf-C2H2_4^C2H2-type zinc finger^174-195^E:1.5	.	.	NOG246610^TTD non-photosensitive 1 protein	GO:0005634^cellular_component^nucleus`GO:0003677^molecular_function^DNA binding`GO:0046872^molecular_function^metal ion binding`GO:0003700^molecular_function^sequence-specific DNA binding transcription factor activity`GO:0008270^molecular_function^zinc ion binding`GO:0006351^biological_process^transcription, DNA-dependent
Aipa6652_comp0_c0_seq4	0.758158	-0.384648	-0.374367	1.08884	0.598817	0.501156	-1.2122	0.0368371	-1.29615	0.28356	sp|A8MQA3|PP330_ARATH^A8MQA3^Q:2065-353,H:27-593^40.42%ID^E:1e-147^RecName: Full=Pentatricopeptide repeat-containing protein At4g21065;^Eukaryota; Viridiplantae; Streptophyta; Embryophyta; Tracheophyta; Spermatophyta; Magnoliophyta; eudicotyledons; core eudicotyledons; rosids; malvids; Brassicales; Brassicaceae; Camelineae; Arabidopsis	.	m.89973	1646-2101[+]	.	.	.	.	.	.
Aipa694_comp0_c0_seq1	0.566592	-0.386522	-1.0006	0.82592	1.35131	-0.0317705	-0.621152	0.496989	-1.52936	0.328594	sp|Q9SGP2|HSL1_ARATH^Q9SGP2^Q:3828-1066,H:53-977^37.35%ID^E:0^RecName: Full=Receptor-like protein kinase HSL1;^Eukaryota; Viridiplantae; Streptophyta; Embryophyta; Tracheophyta; Spermatophyta; Magnoliophyta; eudicotyledons; core eudicotyledons; rosids; malvids; Brassicales; Brassicaceae; Camelineae; Arabidopsis	.	m.80021	1000-4038[-]	sp|Q9SGP2|HSL1_ARATH^Q9SGP2^Q:32-991,H:17-977^36.9%ID^E:0^RecName: Full=Receptor-like protein kinase HSL1;^Eukaryota; Viridiplantae; Streptophyta; Embryophyta; Tracheophyta; Spermatophyta; Magnoliophyta; eudicotyledons; core eudicotyledons; rosids; malvids; Brassicales; Brassicaceae; Camelineae; Arabidopsis	PF08263.7^LRRNT_2^Leucine rich repeat N-terminal domain^32-74^E:1.4e-07`PF13855.1^LRR_8^Leucine rich repeat^102-160^E:1.8e-06`PF13504.1^LRR_7^Leucine rich repeat^126-137^E:240`PF13504.1^LRR_7^Leucine rich repeat^149-160^E:490`PF13504.1^LRR_7^Leucine rich repeat^175-185^E:1700`PF13504.1^LRR_7^Leucine rich repeat^197-216^E:48`PF13504.1^LRR_7^Leucine rich repeat^220-236^E:3600`PF00560.28^LRR_1^Leuci…	.	.	COG4886^Leucine-rich repeat (LRR) protein	GO:0016021^cellular_component^integral to membrane`GO:0005886^cellular_component^plasma membrane`GO:0005524^molecular_function^ATP binding`GO:0004674^molecular_function^protein serine/threonine kinase activity
Aipa694_comp0_c0_seq2	0.299109	-0.395041	-0.980766	0.80823	1.1005	-0.122802	-0.349078	0.376891	-1.69849	0.961438	sp|Q9SGP2|HSL1_ARATH^Q9SGP2^Q:3924-1066,H:53-977^36.13%ID^E:0^RecName: Full=Receptor-like protein kinase HSL1;^Eukaryota; Viridiplantae; Streptophyta; Embryophyta; Tracheophyta; Spermatophyta; Magnoliophyta; eudicotyledons; core eudicotyledons; rosids; malvids; Brassicales; Brassicaceae; Camelineae; Arabidopsis	.	m.80023	1420-4134[-]	sp|Q9SGP2|HSL1_ARATH^Q9SGP2^Q:32-883,H:17-869^37.68%ID^E:2e-178^RecName: Full=Receptor-like protein kinase HSL1;^Eukaryota; Viridiplantae; Streptophyta; Embryophyta; Tracheophyta; Spermatophyta; Magnoliophyta; eudicotyledons; core eudicotyledons; rosids; malvids; Brassicales; Brassicaceae; Camelineae; Arabidopsis	PF08263.7^LRRNT_2^Leucine rich repeat N-terminal domain^32-74^E:1.3e-07`PF13855.1^LRR_8^Leucine rich repeat^102-160^E:1.6e-06`PF13504.1^LRR_7^Leucine rich repeat^126-137^E:210`PF13504.1^LRR_7^Leucine rich repeat^149-160^E:430`PF13504.1^LRR_7^Leucine rich repeat^175-185^E:1500`PF13504.1^LRR_7^Leucine rich repeat^197-216^E:42`PF13504.1^LRR_7^Leucine rich repeat^220-236^E:3100`PF00560.28^LRR_1^Leuci…	.	.	COG4886^Leucine-rich repeat (LRR) protein	GO:0016021^cellular_component^integral to membrane`GO:0005886^cellular_component^plasma membrane`GO:0005524^molecular_function^ATP binding`GO:0004674^molecular_function^protein serine/threonine kinase activity
Aipa8018_comp1_c0_seq1	-0.246807	1.3451	-0.876327	1.63399	-0.14936	-0.128664	-0.488267	-0.559842	-0.372711	-0.157121	.	.	m.92341	142-1464[-]	sp|Q9SD53|Y3720_ARATH^Q9SD53^Q:36-428,H:46-449^25.71%ID^E:2e-23^RecName: Full=UPF0481 protein At3g47200;^Eukaryota; Viridiplantae; Streptophyta; Embryophyta; Tracheophyta; Spermatophyta; Magnoliophyta; eudicotyledons; core eudicotyledons; rosids; malvids; Brassicales; Brassicaceae; Camelineae; Arabidopsis	PF03140.10^DUF247^Plant protein of unknown function^38-426^E:9.7e-82	.	.	.	GO:0016021^cellular_component^integral to membrane`GO:0005886^cellular_component^plasma membrane
Aipa8109_comp0_c0_seq1	-0.372276	-0.21207	-0.722558	2.17473	-0.432014	0.211527	-0.442876	-0.108886	-0.527052	0.431471	sp|Q40392|TMVRN_NICGU^Q40392^Q:3270-1003,H:10-762^40.58%ID^E:5e-144^RecName: Full=TMV resistance protein N;^Eukaryota; Viridiplantae; Streptophyta; Embryophyta; Tracheophyta; Spermatophyta; Magnoliophyta; eudicotyledons; core eudicotyledons; asterids; lamiids; Solanales; Solanaceae; Nicotianoideae; Nicotianeae; Nicotiana	.	m.92508	175-3315[-]	sp|Q40392|TMVRN_NICGU^Q40392^Q:16-771,H:10-762^41.83%ID^E:4e-166^RecName: Full=TMV resistance protein N;^Eukaryota; Viridiplantae; Streptophyta; Embryophyta; Tracheophyta; Spermatophyta; Magnoliophyta; eudicotyledons; core eudicotyledons; asterids; lamiids; Solanales; Solanaceae; Nicotianoideae; Nicotianeae; Nicotiana	PF01582.15^TIR^TIR domain^20-151^E:9.1e-35`PF13676.1^TIR_2^TIR domain^20-113^E:7.9e-13`PF00931.17^NB-ARC^NB-ARC domain^213-459^E:2.6e-45`PF13504.1^LRR_7^Leucine rich repeat^564-576^E:6800`PF13504.1^LRR_7^Leucine rich repeat^651-664^E:400`PF13504.1^LRR_7^Leucine rich repeat^698-715^E:14`PF13504.1^LRR_7^Leucine rich repeat^723-738^E:3500`PF13504.1^LRR_7^Leucine rich repeat^747-759^E:5600	.	.	.	GO:0005737^cellular_component^cytoplasm`GO:0043531^molecular_function^ADP binding`GO:0005524^molecular_function^ATP binding`GO:0009626^biological_process^plant-type hypersensitive response`GO:0007165^biological_process^signal transduction
Aipa8150_comp0_c0_seq1	-0.0594444	-0.274928	-0.967866	1.84999	0.96823	0.375609	-1.19875	-0.491185	-0.636387	0.434738	.	.	m.92584	691-3831[-]	.	PF13504.1^LRR_7^Leucine rich repeat^24-37^E:140`PF07723.8^LRR_2^Leucine Rich Repeat^24-38^E:1.4`PF13504.1^LRR_7^Leucine rich repeat^50-64^E:56`PF13504.1^LRR_7^Leucine rich repeat^132-141^E:11000`PF13504.1^LRR_7^Leucine rich repeat^311-319^E:15000`PF13504.1^LRR_7^Leucine rich repeat^334-345^E:350`PF13504.1^LRR_7^Leucine rich repeat^354-370^E:1.6`PF13504.1^LRR_7^Leucine rich repeat^381-395^E:39`PF1…	.	.	.	.
Aipa8150_comp0_c0_seq3	1.30218	0.610383	-0.946716	1.42007	0.445775	0.0186852	-1.009	-0.412854	-1.02457	-0.403956	sp|Q9T048|DRL27_ARATH^Q9T048^Q:720-3173,H:141-901^26.74%ID^E:5e-51^RecName: Full=Disease resistance protein At4g27190;^Eukaryota; Viridiplantae; Streptophyta; Embryophyta; Tracheophyta; Spermatophyta; Magnoliophyta; eudicotyledons; core eudicotyledons; rosids; malvids; Brassicales; Brassicaceae; Camelineae; Arabidopsis	.	m.92585	276-5102[+]	sp|Q9T048|DRL27_ARATH^Q9T048^Q:149-966,H:141-901^26.74%ID^E:2e-51^RecName: Full=Disease resistance protein At4g27190;^Eukaryota; Viridiplantae; Streptophyta; Embryophyta; Tracheophyta; Spermatophyta; Magnoliophyta; eudicotyledons; core eudicotyledons; rosids; malvids; Brassicales; Brassicaceae; Camelineae; Arabidopsis	PF13191.1^AAA_16^AAA ATPase domain^157-267^E:2.2e-06`PF01637.13^Arch_ATPase^Archaeal ATPase^158-269^E:3.4e-06`PF00931.17^NB-ARC^NB-ARC domain^160-281^E:2.5e-14`PF13401.1^AAA_22^AAA domain^173-267^E:7.5e-07`PF05729.7^NACHT^NACHT domain^176-269^E:3.5e-07`PF00931.17^NB-ARC^NB-ARC domain^333-476^E:2.1e-11`PF12799.2^LRR_4^Leucine Rich repeats (2 copies)^651-685^E:7.4e-07`PF13855.1^LRR_8^Leucine rich r…	.	.	KOG4658^Apoptotic ATPase	GO:0043531^molecular_function^ADP binding`GO:0005524^molecular_function^ATP binding`GO:0017111^molecular_function^nucleoside-triphosphatase activity`GO:0006952^biological_process^defense response
Aipa8151_comp0_c0_seq1	0.472315	0.0886349	-0.98092	1.64332	0.515755	0.850059	-1.17681	-0.625841	-0.428065	-0.358452	.	.	m.92593	2-556[-]	.	.	.	.	.	.
Aipa8157_comp0_c0_seq1	0.18747	-0.200842	-0.830628	1.73969	0.483976	0.998811	-1.05102	-0.4112	-0.43023	-0.486033	.	.	m.92603	3-314[-]	.	.	.	.	.	.
Aipa868_comp0_c0_seq1	-0.637112	0.0901613	0.836734	1.50289	0.0814765	-0.342793	-1.30488	0.284766	-0.947836	0.436589	.	.	m.80302	3-527[-]	.	.	.	.	.	.
Aipa9220_comp0_c0_seq1	0.445074	-0.304735	-1.29486	2.07777	0.958969	0.00734136	-0.59784	-0.79306	-0.606638	0.107976	.	.	m.94131	303-1643[-]	.	PF03140.10^DUF247^Plant protein of unknown function^43-433^E:9.8e-61	.	.	.	.
Aipa9932_comp3_c1_seq1	-0.324713	0.887511	-0.444573	1.96625	0.470724	-0.567157	-0.883153	0.282761	-1.00574	-0.381919	sp|O65717|CNGC1_ARATH^O65717^Q:3169-1505,H:91-636^61.11%ID^E:0^RecName: Full=Cyclic nucleotide-gated ion channel 1;^Eukaryota; Viridiplantae; Streptophyta; Embryophyta; Tracheophyta; Spermatophyta; Magnoliophyta; eudicotyledons; core eudicotyledons; rosids; malvids; Brassicales; Brassicaceae; Camelineae; Arabidopsis`sp|O65717|CNGC1_ARATH^O65717^Q:991-2,H:83-403^54.76%ID^E:1e-104^RecName: Full=Cyc…	.	m.95442	2-3172[-]	sp|O65717|CNGC1_ARATH^O65717^Q:2-556,H:91-636^61.11%ID^E:0^RecName: Full=Cyclic nucleotide-gated ion channel 1;^Eukaryota; Viridiplantae; Streptophyta; Embryophyta; Tracheophyta; Spermatophyta; Magnoliophyta; eudicotyledons; core eudicotyledons; rosids; malvids; Brassicales; Brassicaceae; Camelineae; Arabidopsis`sp|O65717|CNGC1_ARATH^O65717^Q:728-1057,H:83-403^54.76%ID^E:1e-112^RecName: Full=Cycl…	PF00520.26^Ion_trans^Ion transport protein^50-319^E:2.9e-14`PF00027.24^cNMP_binding^Cyclic nucleotide-binding domain^428-515^E:4.7e-08`PF00612.22^IQ^IQ calmodulin-binding motif^631-648^E:0.0037`PF00520.26^Ion_trans^Ion transport protein^784-1057^E:2.3e-13	.	.	.	GO:0016021^cellular_component^integral to membrane`GO:0005886^cellular_component^plasma membrane`GO:0030552^molecular_function^cAMP binding`GO:0030553^molecular_function^cGMP binding`GO:0005221^molecular_function^intracellular cyclic nucleotide activated cation channel activity`GO:0006816^biological_process^calcium ion transport`GO:0006813^biological_process^potassium ion transport

## Sheet: Group I GO
sample	population	p value	adj p	GO
51	12194	1.88053e-12	2.19931e-12	ATP binding	namespace: molecular_function
30	1379	1.0058e-26	1.17636e-26	ADP binding	namespace: molecular_function
27	1852	9.41052e-20	1.1006e-19	defense response	namespace: biological_process
14	3872	0.000589342	0.000688549	protein serine/threonine kinase activity	namespace: molecular_function
6	855	0.000286527	0.000334865	signal transduction	namespace: biological_process
4	212	1.664e-05	1.94568e-05	microtubule motor activity	namespace: molecular_function
4	232	2.56015e-05	2.99327e-05	microtubule associated complex	namespace: cellular_component
4	288	7.11683e-05	8.31987e-05	microtubule-based movement	namespace: biological_process
3	159	9.35381e-05	0.000109328	1,3-beta-D-glucan synthase complex	namespace: cellular_component
3	77	5.42866e-06	6.3487e-06	phospholipid-translocating ATPase activity	namespace: molecular_function
3	87	8.82631e-06	1.03216e-05	cation transport	namespace: biological_process
3	90	1.00969e-05	1.18071e-05	ATPase activity, coupled to transmembrane movement of ions, phosphorylative mechanism	namespace: molecular_function
3	120	3.13525e-05	3.66555e-05	cell growth	namespace: biological_process
3	154	8.26892e-05	9.66559e-05	regulation of growth	namespace: biological_process
3	159	9.35381e-05	0.000109328	1,3-beta-D-glucan synthase activity	namespace: molecular_function
3	159	9.35381e-05	0.000109328	(1->3)-beta-D-glucan biosynthetic process	namespace: biological_process
3	168	0.000115616	0.000135129	microtubule binding	namespace: molecular_function
3	188	0.000177857	0.000207868	regulation of cell shape	namespace: biological_process
2	38	2.46079e-05	2.87718e-05	DNA-directed RNA polymerase II, core complex	namespace: cellular_component
2	49	5.31041e-05	6.20827e-05	transcription from RNA polymerase II promoter	namespace: biological_process
2	55	7.51267e-05	8.78186e-05	response to nitrate	namespace: biological_process
2	116	0.000679377	0.000793671	iron ion homeostasis	namespace: biological_process
2	124	0.000824102	0.000962578	mucilage metabolic process involved in seed coat development	namespace: biological_process
2	124	0.000824102	0.000962578	mucilage extrusion from seed coat	namespace: biological_process
1	3	6.28973e-06	7.35549e-06	cyclin-dependent protein kinase activating kinase holoenzyme complex	namespace: cellular_component
1	4	1.25673e-05	1.4695e-05	radial axis specification	namespace: biological_process
1	4	1.25673e-05	1.4695e-05	embryonic meristem development	namespace: biological_process
1	5	2.09252e-05	2.44666e-05	cellular response to nitrate	namespace: biological_process
1	7	4.38578e-05	5.12745e-05	regulation of hormone metabolic process	namespace: biological_process
1	9	7.50392e-05	8.77188e-05	carbohydrate catabolic process	namespace: biological_process
1	9	7.50392e-05	8.77188e-05	vicianin beta-glucosidase activity	namespace: molecular_function
1	18	0.00031615	0.000369475	inositol hexakisphosphate binding	namespace: molecular_function
1	19	0.000353003	0.000412532	amino acid import	namespace: biological_process
1	22	0.000475482	0.000555601	auxin binding	namespace: molecular_function
1	22	0.000475482	0.000555601	negative regulation of systemic acquired resistance	namespace: biological_process
1	22	0.000475482	0.000555601	detection of phosphate ion	namespace: biological_process
1	22	0.000475482	0.000555601	regulation of nitrate assimilation	namespace: biological_process
1	23	0.000520262	0.000607875	asymmetric cell division	namespace: biological_process
1	23	0.000520262	0.000607875	lipid oxidation	namespace: biological_process
1	23	0.000520262	0.000607875	anthocyanidin 3-O-glucosyltransferase activity	namespace: molecular_function
1	24	0.00056701	0.000662477	regulation of response to water deprivation	namespace: biological_process
1	25	0.00061572	0.000719346	regulation of abscisic acid-activated signaling pathway	namespace: biological_process
1	26	0.000666386	0.000778517	ribosomal protein import into nucleus	namespace: biological_process
1	27	0.000719001	0.000839889	3-dehydroquinate dehydratase activity	namespace: molecular_function
1	27	0.000719001	0.000839889	shikimate 3-dehydrogenase (NADP+) activity	namespace: molecular_function
1	27	0.000719001	0.000839889	shikimate metabolic process	namespace: biological_process
1	28	0.000773561	0.000903596	anther development	namespace: biological_process

## Sheet: Group II
gene_id	46_0	46_3i	46_3u	46_7i	46_7u	GRG_0	GRG_3i	GRG_3u	GRG_7i	GRG_u	Annotation
Adur12368_comp2_c0_seq3	-0.241771	0.00854349	-0.857155	-1.14814	-1.01289	0.106589	1.74562	0.181305	1.45652	-0.238619	sp|Q9FHM0|YLS7_ARATH^Q9FHM0^Q:1358-417,H:137-484^29.58%ID^E:2e-33^.^.	.	m.19226	396-1484[-]	sp|Q9FHM0|YLS7_ARATH^Q9FHM0^Q:43-356,H:137-484^29.58%ID^E:2e-34^.^.	PF14416.1^PMR5N^PMR5 N terminal Domain^43-95^E:3.9e-23`PF13839.1^PC-Esterase^GDSL/SGNH-like Acyl-Esterase family found in Pmr5 and Cas1p^96-360^E:1.5e-71	.	.	.	.
Adur12368_comp2_c0_seq8	-0.0582324	-0.0635297	-0.97807	-1.10899	-1.10066	-0.0143405	1.60285	0.154416	1.55631	0.0102541	sp|Q9FHM0|YLS7_ARATH^Q9FHM0^Q:1358-417,H:137-484^29.58%ID^E:1e-33^.^.	.	m.19228	396-1463[-]	sp|Q9FHM0|YLS7_ARATH^Q9FHM0^Q:36-349,H:137-484^29.58%ID^E:1e-34^.^.	PF14416.1^PMR5N^PMR5 N terminal Domain^36-88^E:3.8e-23`PF13839.1^PC-Esterase^GDSL/SGNH-like Acyl-Esterase family found in Pmr5 and Cas1p^89-353^E:1.5e-71	.	.	.	.
Adur15433_comp0_c0_seq5	-0.0123539	-0.544204	-0.469185	-0.627807	-0.37028	0.252638	-0.436341	-0.316162	2.35989	0.16381	sp|A7NY33|PER4_VITVI^A7NY33^Q:1128-361,H:68-321^69.92%ID^E:2e-120^RecName: Full=Peroxidase 4;^Eukaryota; Viridiplantae; Streptophyta; Embryophyta; Tracheophyta; Spermatophyta; Magnoliophyta; eudicotyledons; core eudicotyledons; rosids; Vitales; Vitaceae; Vitis	.	m.23135	358-1128[-]	sp|A7NY33|PER4_VITVI^A7NY33^Q:1-256,H:68-321^69.92%ID^E:8e-131^RecName: Full=Peroxidase 4;^Eukaryota; Viridiplantae; Streptophyta; Embryophyta; Tracheophyta; Spermatophyta; Magnoliophyta; eudicotyledons; core eudicotyledons; rosids; Vitales; Vitaceae; Vitis	PF00141.18^peroxidase^Peroxidase^1-220^E:4.2e-70	.	.	.	GO:0005576^cellular_component^extracellular region`GO:0020037^molecular_function^heme binding`GO:0046872^molecular_function^metal ion binding`GO:0004601^molecular_function^peroxidase activity`GO:0042744^biological_process^hydrogen peroxide catabolic process
Adur17051_comp0_c0_seq1	-0.0450794	-0.126247	-0.473896	-1.22713	-0.188185	0.220901	1.12274	-0.873991	1.89221	-0.30132	sp|Q9FFR3|6PGD2_ARATH^Q9FFR3^Q:1810-368,H:8-486^88.77%ID^E:0^RecName: Full=6-phosphogluconate dehydrogenase, decarboxylating 2, chloroplastic;^Eukaryota; Viridiplantae; Streptophyta; Embryophyta; Tracheophyta; Spermatophyta; Magnoliophyta; eudicotyledons; core eudicotyledons; rosids; malvids; Brassicales; Brassicaceae; Camelineae; Arabidopsis	.	m.25284	341-1834[-]	sp|Q9FFR3|6PGD2_ARATH^Q9FFR3^Q:4-489,H:3-486^88.68%ID^E:0^RecName: Full=6-phosphogluconate dehydrogenase, decarboxylating 2, chloroplastic;^Eukaryota; Viridiplantae; Streptophyta; Embryophyta; Tracheophyta; Spermatophyta; Magnoliophyta; eudicotyledons; core eudicotyledons; rosids; malvids; Brassicales; Brassicaceae; Camelineae; Arabidopsis	PF03446.10^NAD_binding_2^NAD binding domain of 6-phosphogluconate dehydrogenase^9-180^E:1.5e-47`PF00393.14^6PGD^6-phosphogluconate dehydrogenase, C-terminal domain^185-483^E:3.3e-130	.	.	COG0362^6-phosphogluconate dehydrogenase	GO:0009570^cellular_component^chloroplast stroma`GO:0005829^cellular_component^cytosol`GO:0005739^cellular_component^mitochondrion`GO:0009506^cellular_component^plasmodesma`GO:0050661^molecular_function^NADP binding`GO:0004616^molecular_function^phosphogluconate dehydrogenase (decarboxylating) activity`GO:0006098^biological_process^pentose-phosphate shunt`GO:0046686^biological_process^response to…
Adur17116_comp0_c0_seq1	-1.47175	0.453633	-1.19971	0.498973	-1.18329	0.387969	0.373898	0.40204	0.857784	0.880454	sp|Q40392|TMVRN_NICGU^Q40392^Q:1289-15,H:192-603^39.44%ID^E:3e-75^RecName: Full=TMV resistance protein N;^Eukaryota; Viridiplantae; Streptophyta; Embryophyta; Tracheophyta; Spermatophyta; Magnoliophyta; eudicotyledons; core eudicotyledons; asterids; lamiids; Solanales; Solanaceae; Nicotianoideae; Nicotianeae; Nicotiana	.	m.25404	3-1349[-]	sp|Q9SZ67|WRK19_ARATH^Q9SZ67^Q:21-448,H:820-1237^39.77%ID^E:2e-81^RecName: Full=Probable WRKY transcription factor 19;^Eukaryota; Viridiplantae; Streptophyta; Embryophyta; Tracheophyta; Spermatophyta; Magnoliophyta; eudicotyledons; core eudicotyledons; rosids; malvids; Brassicales; Brassicaceae; Camelineae; Arabidopsis	PF00931.17^NB-ARC^NB-ARC domain^27-290^E:3.3e-44`PF13306.1^LRR_5^Leucine rich repeats (6 copies)^359-444^E:0.21	.	.	COG0515^Serine/threonine protein kinase	GO:0009941^cellular_component^chloroplast envelope`GO:0005634^cellular_component^nucleus`GO:0043531^molecular_function^ADP binding`GO:0005524^molecular_function^ATP binding`GO:0017111^molecular_function^nucleoside-triphosphatase activity`GO:0004674^molecular_function^protein serine/threonine kinase activity`GO:0043565^molecular_function^sequence-specific DNA binding`GO:0003700^molecular_function^…
Adur17121_comp0_c1_seq2	-1.18663	-0.480844	-1.29724	-0.338015	-1.06171	0.569883	0.837239	0.620012	1.29039	1.04691	.	.	m.25407	310-1803[-]	.	PF13504.1^LRR_7^Leucine rich repeat^11-22^E:15000`PF13504.1^LRR_7^Leucine rich repeat^34-49^E:11000`PF13306.1^LRR_5^Leucine rich repeats (6 copies)^35-100^E:0.12`PF13504.1^LRR_7^Leucine rich repeat^59-74^E:120`PF13504.1^LRR_7^Leucine rich repeat^92-97^E:15000`PF13504.1^LRR_7^Leucine rich repeat^110-121^E:1100`PF13504.1^LRR_7^Leucine rich repeat^180-195^E:190`PF13504.1^LRR_7^Leucine rich repeat^22…	.	.	.	.
Adur19754_comp0_c0_seq1	1.09256	-1.08907	0.0127353	-1.40944	-0.424279	0.695353	1.25073	-0.353528	0.0497555	0.175196	sp|Q9M4D8|DCAM_VICFA^Q9M4D8^Q:1352-300,H:2-352^75.21%ID^E:0^RecName: Full=S-adenosylmethionine decarboxylase proenzyme;^Eukaryota; Viridiplantae; Streptophyta; Embryophyta; Tracheophyta; Spermatophyta; Magnoliophyta; eudicotyledons; core eudicotyledons; rosids; fabids; Fabales; Fabaceae; Papilionoideae; Fabeae; Vicia	.	m.29798	1201-1506[+]	.	.	.	.	.	.
Adur24355_comp0_c0_seq1	-0.23045	-0.471202	-0.700181	-0.211614	1.38947	-0.762576	0.810255	-0.736676	1.41184	-0.498868	sp|Q39222|RAA1B_ARATH^Q39222^Q:957-307,H:1-216^88.48%ID^E:6e-137^RecName: Full=Ras-related protein RABA1b;^Eukaryota; Viridiplantae; Streptophyta; Embryophyta; Tracheophyta; Spermatophyta; Magnoliophyta; eudicotyledons; core eudicotyledons; rosids; malvids; Brassicales; Brassicaceae; Camelineae; Arabidopsis	.	m.36596	304-1062[-]	sp|Q39222|RAA1B_ARATH^Q39222^Q:36-252,H:1-216^88.48%ID^E:7e-139^RecName: Full=Ras-related protein RABA1b;^Eukaryota; Viridiplantae; Streptophyta; Embryophyta; Tracheophyta; Spermatophyta; Magnoliophyta; eudicotyledons; core eudicotyledons; rosids; malvids; Brassicales; Brassicaceae; Camelineae; Arabidopsis	PF00025.16^Arf^ADP-ribosylation factor family^49-204^E:1.7e-13`PF00071.17^Ras^Ras family^50-210^E:9.1e-62`PF08477.8^Miro^Miro-like protein^50-164^E:1.6e-21`PF01926.18^MMR_HSR1^50S ribosome-binding GTPase^50-159^E:1.3e-06	.	.	COG1100^GTPase SAR1 and related small G proteins	GO:0005886^cellular_component^plasma membrane`GO:0005774^cellular_component^vacuolar membrane`GO:0005525^molecular_function^GTP binding`GO:0042538^biological_process^hyperosmotic salinity response`GO:0006886^biological_process^intracellular protein transport`GO:0007264^biological_process^small GTPase mediated signal transduction
Adur24542_comp0_c0_seq1	0.582039	-0.145222	-0.450648	0.244341	1.16062	-1.1952	0.0933567	-1.41072	1.21018	-0.0887465	sp|Q9SEX2|KTNA1_ARATH^Q9SEX2^Q:1233-304,H:214-523^90.32%ID^E:0^RecName: Full=Katanin p60 ATPase-containing subunit A1;^Eukaryota; Viridiplantae; Streptophyta; Embryophyta; Tracheophyta; Spermatophyta; Magnoliophyta; eudicotyledons; core eudicotyledons; rosids; malvids; Brassicales; Brassicaceae; Camelineae; Arabidopsis`sp|Q9SEX2|KTNA1_ARATH^Q9SEX2^Q:1899-1567,H:4-111^81.98%ID^E:9e-51^RecName: Ful…	.	m.36971	301-1902[-]	sp|Q9SEX2|KTNA1_ARATH^Q9SEX2^Q:2-533,H:4-523^80.9%ID^E:0^RecName: Full=Katanin p60 ATPase-containing subunit A1;^Eukaryota; Viridiplantae; Streptophyta; Embryophyta; Tracheophyta; Spermatophyta; Magnoliophyta; eudicotyledons; core eudicotyledons; rosids; malvids; Brassicales; Brassicaceae; Camelineae; Arabidopsis	PF05496.7^RuvB_N^Holliday junction DNA helicase ruvB N-terminus^284-353^E:6.9e-05`PF00004.24^AAA^ATPase family associated with various cellular activities (AAA)^285-422^E:5.8e-38`PF09336.5^Vps4_C^Vps4 C terminal oligomerisation domain^486-531^E:4.6e-09	.	.	COG0464^ATPases of the AAA+ class	GO:0005737^cellular_component^cytoplasm`GO:0005874^cellular_component^microtubule`GO:0005524^molecular_function^ATP binding`GO:0008568^molecular_function^microtubule-severing ATPase activity`GO:0043622^biological_process^cortical microtubule organization`GO:0009825^biological_process^multidimensional cell growth`GO:0009832^biological_process^plant-type cell wall biogenesis`GO:0010091^biological_p…
Adur25056_comp0_c0_seq1	-0.0994285	-0.310979	0.427096	-1.25943	-1.25355	0.0521823	1.20395	0.201443	1.00063	0.038079	sp|Q50EX6|ODO1_PETHY^Q50EX6^Q:1010-624,H:1-129^90.7%ID^E:8e-81^RecName: Full=Protein ODORANT1;^Eukaryota; Viridiplantae; Streptophyta; Embryophyta; Tracheophyta; Spermatophyta; Magnoliophyta; eudicotyledons; core eudicotyledons; asterids; lamiids; Solanales; Solanaceae; Petunioideae; Petunia	.	m.37846	3-1010[-]	sp|Q50EX6|ODO1_PETHY^Q50EX6^Q:1-138,H:1-138^85.51%ID^E:7e-84^RecName: Full=Protein ODORANT1;^Eukaryota; Viridiplantae; Streptophyta; Embryophyta; Tracheophyta; Spermatophyta; Magnoliophyta; eudicotyledons; core eudicotyledons; asterids; lamiids; Solanales; Solanaceae; Petunioideae; Petunia	PF00249.26^Myb_DNA-binding^Myb-like DNA-binding domain^14-61^E:2.6e-12`PF13921.1^Myb_DNA-bind_6^Myb-like DNA-binding domain^17-76^E:2.5e-07`PF00249.26^Myb_DNA-binding^Myb-like DNA-binding domain^73-111^E:1.5e-13`PF13921.1^Myb_DNA-bind_6^Myb-like DNA-binding domain^73-118^E:1.3e-06	.	.	.	GO:0005634^cellular_component^nucleus`GO:0003682^molecular_function^chromatin binding`GO:0003677^molecular_function^DNA binding`GO:0006355^biological_process^regulation of transcription, DNA-dependent`GO:0006351^biological_process^transcription, DNA-dependent
Adur25349_comp0_c0_seq1	-0.356618	-1.36848	0.292525	-0.940611	0.701614	0.0818178	-0.399463	-0.342531	1.78743	0.544317	sp|Q9FJW4|NDUS4_ARATH^Q9FJW4^Q:942-490,H:3-150^69.08%ID^E:8e-67^RecName: Full=NADH dehydrogenase [ubiquinone] iron-sulfur protein 4, mitochondrial;^Eukaryota; Viridiplantae; Streptophyta; Embryophyta; Tracheophyta; Spermatophyta; Magnoliophyta; eudicotyledons; core eudicotyledons; rosids; malvids; Brassicales; Brassicaceae; Camelineae; Arabidopsis	.	m.38169	466-942[-]	sp|Q9FJW4|NDUS4_ARATH^Q9FJW4^Q:1-151,H:3-150^69.08%ID^E:2e-70^RecName: Full=NADH dehydrogenase [ubiquinone] iron-sulfur protein 4, mitochondrial;^Eukaryota; Viridiplantae; Streptophyta; Embryophyta; Tracheophyta; Spermatophyta; Magnoliophyta; eudicotyledons; core eudicotyledons; rosids; malvids; Brassicales; Brassicaceae; Camelineae; Arabidopsis	PF04800.7^ETC_C1_NDUFA4^ETC complex I subunit conserved region^53-149^E:1.8e-37	.	.	NOG79671^ETC complex I subunit	GO:0005747^cellular_component^mitochondrial respiratory chain complex I`GO:0050897^molecular_function^cobalt ion binding`GO:0008137^molecular_function^NADH dehydrogenase (ubiquinone) activity`GO:0009631^biological_process^cold acclimation`GO:0022900^biological_process^electron transport chain`GO:0006970^biological_process^response to osmotic stress
Adur29532_comp0_c0_seq3	-0.54315	-1.69654	0.466718	0.17275	0.421758	-0.935685	0.900754	0.176208	1.24314	-0.205951	.	.	m.44115	352-1545[-]	.	PF00294.19^PfkB^pfkB family carbohydrate kinase^216-296^E:1.6e-16	.	.	.	.
Adur30050_comp2_c0_seq1	-0.305617	-0.283276	0.323867	-0.386214	-0.13961	0.0490801	-0.751737	-0.581778	2.60843	-0.533145	sp|Q9LZI2|UXS2_ARATH^Q9LZI2^Q:721-122,H:2-206^62.8%ID^E:1e-68^.^.	.	.	.	.	.	.	.	.	.	.
Adur30050_comp2_c0_seq2	-0.305923	-0.11806	0.255056	-0.58556	-0.21154	-0.0471717	-0.51186	-0.64721	2.58523	-0.412958	sp|Q9LZI2|UXS2_ARATH^Q9LZI2^Q:1790-513,H:2-432^78.75%ID^E:0^.^.	.	m.44837	498-1799[-]	sp|Q9LZI2|UXS2_ARATH^Q9LZI2^Q:4-429,H:2-432^78.75%ID^E:0^.^.	PF04321.12^RmlD_sub_bind^RmlD substrate binding domain^117-396^E:1.2e-12`PF01370.16^Epimerase^NAD dependent epimerase/dehydratase family^118-351^E:6.9e-45`PF02719.10^Polysacc_synt_2^Polysaccharide biosynthesis protein^118-229^E:3.1e-05`PF01073.14^3Beta_HSD^3-beta hydroxysteroid dehydrogenase/isomerase family^119-332^E:1.4e-12`PF07993.7^NAD_binding_4^Male sterility protein^162-290^E:5.8e-08	.	.	.	.
Adur31520_comp1_c0_seq1	-1.04298	-0.723342	1.10451	-0.0437896	1.48585	-0.788469	-0.0909212	-0.571664	0.717172	-0.0463604	.	.	m.47217	1607-1912[-]	.	.	.	.	.	.
Adur34300_comp0_c0_seq1	0.71136	-0.277984	-0.419575	-0.772657	-0.277984	-0.623896	0.990958	-0.346091	1.7007	-0.684834	sp|O22714|PPR86_ARATH^O22714^Q:1594-164,H:8-485^64.64%ID^E:0^RecName: Full=Pentatricopeptide repeat-containing protein At1g60770;^Eukaryota; Viridiplantae; Streptophyta; Embryophyta; Tracheophyta; Spermatophyta; Magnoliophyta; eudicotyledons; core eudicotyledons; rosids; malvids; Brassicales; Brassicaceae; Camelineae; Arabidopsis	.	m.52063	1412-1735[+]	.	.	.	.	.	.
Adur34907_comp0_c0_seq1	0.366849	-0.654203	-0.263286	-0.75096	-0.00899498	0.225361	-0.42325	-0.686779	2.09	0.105266	sp|Q8LAH8|NDK4_ARATH^Q8LAH8^Q:918-304,H:33-237^82.93%ID^E:1e-119^RecName: Full=Nucleoside diphosphate kinase IV, chloroplastic/mitochondrial;^Eukaryota; Viridiplantae; Streptophyta; Embryophyta; Tracheophyta; Spermatophyta; Magnoliophyta; eudicotyledons; core eudicotyledons; rosids; malvids; Brassicales; Brassicaceae; Camelineae; Arabidopsis	.	m.53047	301-999[-]	sp|Q8LAH8|NDK4_ARATH^Q8LAH8^Q:1-232,H:1-237^79.32%ID^E:3e-133^RecName: Full=Nucleoside diphosphate kinase IV, chloroplastic/mitochondrial;^Eukaryota; Viridiplantae; Streptophyta; Embryophyta; Tracheophyta; Spermatophyta; Magnoliophyta; eudicotyledons; core eudicotyledons; rosids; malvids; Brassicales; Brassicaceae; Camelineae; Arabidopsis	PF00334.14^NDK^Nucleoside diphosphate kinase^83-216^E:6.7e-54	.	.	COG0105^Nucleoside diphosphate kinase	GO:0009543^cellular_component^chloroplast thylakoid lumen`GO:0005758^cellular_component^mitochondrial intermembrane space`GO:0005739^cellular_component^mitochondrion`GO:0005524^molecular_function^ATP binding`GO:0046872^molecular_function^metal ion binding`GO:0004550^molecular_function^nucleoside diphosphate kinase activity`GO:0008270^molecular_function^zinc ion binding`GO:0006241^biological_proce…
Adur35738_comp0_c0_seq1	0.581766	-0.167355	-0.486354	0.352815	0.313539	-0.552453	0.0606386	-0.920308	1.69204	-0.874326	sp|Q9FME4|PP438_ARATH^Q9FME4^Q:814-2,H:52-319^59.64%ID^E:2e-99^RecName: Full=Pentatricopeptide repeat-containing protein At5g60960, mitochondrial;^Eukaryota; Viridiplantae; Streptophyta; Embryophyta; Tracheophyta; Spermatophyta; Magnoliophyta; eudicotyledons; core eudicotyledons; rosids; malvids; Brassicales; Brassicaceae; Camelineae; Arabidopsis	.	m.54375	2-934[-]	sp|Q9FME4|PP438_ARATH^Q9FME4^Q:8-311,H:17-319^56.27%ID^E:5e-111^RecName: Full=Pentatricopeptide repeat-containing protein At5g60960, mitochondrial;^Eukaryota; Viridiplantae; Streptophyta; Embryophyta; Tracheophyta; Spermatophyta; Magnoliophyta; eudicotyledons; core eudicotyledons; rosids; malvids; Brassicales; Brassicaceae; Camelineae; Arabidopsis	PF01535.15^PPR^PPR repeat^169-196^E:0.047`PF12854.2^PPR_1^PPR repeat^233-263^E:9.3e-07`PF01535.15^PPR^PPR repeat^239-267^E:0.003`PF13812.1^PPR_3^Pentatricopeptide repeat domain^273-310^E:0.64	.	.	.	GO:0005739^cellular_component^mitochondrion`GO:0005634^cellular_component^nucleus`GO:0003723^molecular_function^RNA binding
Adur36147_comp0_c0_seq4	-0.111082	-0.511761	0.472887	-0.881751	-0.590192	-0.496416	0.749953	-0.551829	1.63656	0.28363	sp|Q9STZ2|SELT_ARATH^Q9STZ2^Q:1040-369,H:1-207^61.78%ID^E:2e-84^RecName: Full=SelT-like protein;^Eukaryota; Viridiplantae; Streptophyta; Embryophyta; Tracheophyta; Spermatophyta; Magnoliophyta; eudicotyledons; core eudicotyledons; rosids; malvids; Brassicales; Brassicaceae; Camelineae; Arabidopsis	.	m.55147	363-1142[-]	sp|Q9STZ2|SELT_ARATH^Q9STZ2^Q:35-258,H:1-207^63.56%ID^E:3e-95^RecName: Full=SelT-like protein;^Eukaryota; Viridiplantae; Streptophyta; Embryophyta; Tracheophyta; Spermatophyta; Magnoliophyta; eudicotyledons; core eudicotyledons; rosids; malvids; Brassicales; Brassicaceae; Camelineae; Arabidopsis	PF10262.4^Rdx^Rdx family^109-247^E:2e-17	.	.	NOG262496^Ets homologous factor	GO:0008430^molecular_function^selenium binding`GO:0045454^biological_process^cell redox homeostasis
Adur36423_comp0_c0_seq3	0.460254	-0.61662	-0.506072	-0.580948	0.0503879	0.217419	-0.395895	-0.879336	2.13	0.120805	sp|P17783|MDHM_CITLA^P17783^Q:1029-202,H:27-302^90.94%ID^E:3e-154^RecName: Full=Malate dehydrogenase, mitochondrial;^Eukaryota; Viridiplantae; Streptophyta; Embryophyta; Tracheophyta; Spermatophyta; Magnoliophyta; eudicotyledons; core eudicotyledons; rosids; fabids; Cucurbitales; Cucurbitaceae; Benincaseae; Citrullus	.	m.55484	139-1182[-]	sp|P17783|MDHM_CITLA^P17783^Q:52-327,H:27-302^90.94%ID^E:0^RecName: Full=Malate dehydrogenase, mitochondrial;^Eukaryota; Viridiplantae; Streptophyta; Embryophyta; Tracheophyta; Spermatophyta; Magnoliophyta; eudicotyledons; core eudicotyledons; rosids; fabids; Cucurbitales; Cucurbitaceae; Benincaseae; Citrullus	PF00056.18^Ldh_1_N^lactate/malate dehydrogenase, NAD binding domain^61-203^E:6.9e-47`PF02866.13^Ldh_1_C^lactate/malate dehydrogenase, alpha/beta C-terminal domain^205-327^E:3.2e-32	.	.	.	GO:0005759^cellular_component^mitochondrial matrix`GO:0030060^molecular_function^L-malate dehydrogenase activity`GO:0000166^molecular_function^nucleotide binding`GO:0044262^biological_process^cellular carbohydrate metabolic process`GO:0006108^biological_process^malate metabolic process`GO:0006099^biological_process^tricarboxylic acid cycle
Adur36423_comp0_c0_seq4	0.144652	-0.457796	-0.348514	-0.762024	-0.107591	0.223329	0.0652756	-0.93014	2.25846	-0.0856507	sp|P83373|MDHM_FRAAN^P83373^Q:1386-355,H:1-338^84.3%ID^E:4e-179^RecName: Full=Malate dehydrogenase, mitochondrial;^Eukaryota; Viridiplantae; Streptophyta; Embryophyta; Tracheophyta; Spermatophyta; Magnoliophyta; eudicotyledons; core eudicotyledons; rosids; fabids; Rosales; Rosaceae; Rosoideae; Potentilleae; Fragariinae; Fragaria	.	m.55486	352-1467[-]	sp|P17783|MDHM_CITLA^P17783^Q:52-369,H:27-344^89.31%ID^E:0^RecName: Full=Malate dehydrogenase, mitochondrial;^Eukaryota; Viridiplantae; Streptophyta; Embryophyta; Tracheophyta; Spermatophyta; Magnoliophyta; eudicotyledons; core eudicotyledons; rosids; fabids; Cucurbitales; Cucurbitaceae; Benincaseae; Citrullus	PF00056.18^Ldh_1_N^lactate/malate dehydrogenase, NAD binding domain^61-203^E:8e-47`PF02866.13^Ldh_1_C^lactate/malate dehydrogenase, alpha/beta C-terminal domain^205-368^E:1e-44	.	.	.	GO:0005759^cellular_component^mitochondrial matrix`GO:0030060^molecular_function^L-malate dehydrogenase activity`GO:0000166^molecular_function^nucleotide binding`GO:0044262^biological_process^cellular carbohydrate metabolic process`GO:0006108^biological_process^malate metabolic process`GO:0006099^biological_process^tricarboxylic acid cycle
Adur39979_comp0_c0_seq1	-0.194079	-1.27923	-0.540434	-0.0623344	-0.36586	0.429265	0.171827	-0.459897	2.02277	0.277968	sp|Q9S7C9|ESCA_ARATH^Q9S7C9^Q:330-43,H:86-190^64.76%ID^E:6e-35^RecName: Full=Putative DNA-binding protein ESCAROLA;^Eukaryota; Viridiplantae; Streptophyta; Embryophyta; Tracheophyta; Spermatophyta; Magnoliophyta; eudicotyledons; core eudicotyledons; rosids; malvids; Brassicales; Brassicaceae; Camelineae; Arabidopsis	.	.	.	.	.	.	.	.	GO:0005634^cellular_component^nucleus`GO:0003680^molecular_function^AT DNA binding`GO:0003690^molecular_function^double-stranded DNA binding`GO:0006325^biological_process^chromatin organization`GO:0010150^biological_process^leaf senescence`GO:0009640^biological_process^photomorphogenesis	.
Adur42125_comp0_c0_seq2	-0.722649	-0.17911	-0.242272	-0.448744	0.216182	-0.409974	0.807316	-0.828946	1.96292	-0.154719	sp|P35007|SAHH_CATRO^P35007^Q:1579-305,H:61-485^94.12%ID^E:0^RecName: Full=Adenosylhomocysteinase;^Eukaryota; Viridiplantae; Streptophyta; Embryophyta; Tracheophyta; Spermatophyta; Magnoliophyta; eudicotyledons; core eudicotyledons; asterids; lamiids; Gentianales; Apocynaceae; Rauvolfioideae; Vinceae; Catharanthus	.	m.64797	302-1579[-]	sp|Q01781|SAHH_PETCR^Q01781^Q:1-425,H:61-485^92%ID^E:0^RecName: Full=Adenosylhomocysteinase;^Eukaryota; Viridiplantae; Streptophyta; Embryophyta; Tracheophyta; Spermatophyta; Magnoliophyta; eudicotyledons; core eudicotyledons; asterids; campanulids; Apiales; Apiaceae; Apioideae; apioid superclade; Apieae; Petroselinum	PF05221.12^AdoHcyase^S-adenosyl-L-homocysteine hydrolase^1-424^E:6.1e-115`PF00670.16^AdoHcyase_NAD^S-adenosyl-L-homocysteine hydrolase, NAD binding domain^180-343^E:9.1e-84`PF02826.14^2-Hacid_dh_C^D-isomer specific 2-hydroxyacid dehydrogenase, NAD binding domain^199-289^E:5e-09`PF07991.7^IlvN^Acetohydroxy acid isomeroreductase, catalytic domain^200-265^E:2.6e-05	.	.	.	GO:0004013^molecular_function^adenosylhomocysteinase activity`GO:0006730^biological_process^one-carbon metabolic process
Adur426_comp4_c0_seq2	0.761146	-1.13651	-0.952736	-0.134243	-0.0299767	0.585196	-0.385786	-0.951433	1.90938	0.334957	sp|Q5N8X6|BGAL3_ORYSJ^Q5N8X6^Q:1557-295,H:437-851^54.14%ID^E:1e-153^RecName: Full=Beta-galactosidase 3;^Eukaryota; Viridiplantae; Streptophyta; Embryophyta; Tracheophyta; Spermatophyta; Magnoliophyta; Liliopsida; Poales; Poaceae; BEP clade; Ehrhartoideae; Oryzeae; Oryza	.	m.830	292-1560[-]	sp|Q5N8X6|BGAL3_ORYSJ^Q5N8X6^Q:2-422,H:437-851^54.14%ID^E:3e-155^RecName: Full=Beta-galactosidase 3;^Eukaryota; Viridiplantae; Streptophyta; Embryophyta; Tracheophyta; Spermatophyta; Magnoliophyta; Liliopsida; Poales; Poaceae; BEP clade; Ehrhartoideae; Oryzeae; Oryza	PF02140.13^Gal_Lectin^Galactose binding lectin domain^344-421^E:6.6e-16	.	.	COG1874^Beta-galactosidase	GO:0048046^cellular_component^apoplast`GO:0009505^cellular_component^plant-type cell wall`GO:0004565^molecular_function^beta-galactosidase activity`GO:0030246^molecular_function^carbohydrate binding`GO:0043169^molecular_function^cation binding`GO:0005975^biological_process^carbohydrate metabolic process`GO:0080167^biological_process^response to karrikin
Adur42878_comp1_c0_seq3	-0.326305	-0.164185	0.653619	-1.56706	-0.323183	-0.307812	0.405276	-0.335192	1.75123	0.213614	sp|P22778|ATPO_IPOBA^P22778^Q:1106-381,H:1-244^60.41%ID^E:1e-97^RecName: Full=ATP synthase subunit O, mitochondrial;^Eukaryota; Viridiplantae; Streptophyta; Embryophyta; Tracheophyta; Spermatophyta; Magnoliophyta; eudicotyledons; core eudicotyledons; asterids; lamiids; Solanales; Convolvulaceae; Ipomoeeae; Ipomoea	.	m.65768	369-1106[-]	sp|P22778|ATPO_IPOBA^P22778^Q:1-242,H:1-244^60.41%ID^E:2e-100^RecName: Full=ATP synthase subunit O, mitochondrial;^Eukaryota; Viridiplantae; Streptophyta; Embryophyta; Tracheophyta; Spermatophyta; Magnoliophyta; eudicotyledons; core eudicotyledons; asterids; lamiids; Solanales; Convolvulaceae; Ipomoeeae; Ipomoea	PF00213.13^OSCP^ATP synthase delta (OSCP) subunit^65-235^E:3.6e-43	.	.	.	GO:0005743^cellular_component^mitochondrial inner membrane`GO:0046933^molecular_function^hydrogen ion transporting ATP synthase activity, rotational mechanism`GO:0015986^biological_process^ATP synthesis coupled proton transport
Adur43767_comp0_c0_seq1	0.520839	-1.13855	-1.01074	-0.941485	-0.561465	1.24013	1.07803	-0.284485	0.64995	0.447783	sp|Q9LEH3|PER15_IPOBA^Q9LEH3^Q:1205-261,H:10-323^61.08%ID^E:1e-124^RecName: Full=Peroxidase 15;^Eukaryota; Viridiplantae; Streptophyta; Embryophyta; Tracheophyta; Spermatophyta; Magnoliophyta; eudicotyledons; core eudicotyledons; asterids; lamiids; Solanales; Convolvulaceae; Ipomoeeae; Ipomoea	.	m.67175	171-1262[-]	sp|Q42578|PER53_ARATH^Q42578^Q:10-338,H:13-333^55.93%ID^E:1e-125^RecName: Full=Peroxidase 53;^Eukaryota; Viridiplantae; Streptophyta; Embryophyta; Tracheophyta; Spermatophyta; Magnoliophyta; eudicotyledons; core eudicotyledons; rosids; malvids; Brassicales; Brassicaceae; Camelineae; Arabidopsis	PF00141.18^peroxidase^Peroxidase^52-301^E:5.1e-72	.	.	.	GO:0005576^cellular_component^extracellular region`GO:0005794^cellular_component^Golgi apparatus`GO:0020037^molecular_function^heme binding`GO:0046872^molecular_function^metal ion binding`GO:0004601^molecular_function^peroxidase activity`GO:0002215^biological_process^defense response to nematode`GO:0009908^biological_process^flower development`GO:0042744^biological_process^hydrogen peroxide catab…
Adur48482_comp1_c0_seq1	-0.0598532	-1.13145	0.227114	-0.606458	0.488242	0.0869847	-0.444464	-1.24922	1.71785	0.971242	sp|O22769|NDUV2_ARATH^O22769^Q:1043-291,H:1-255^87.45%ID^E:3e-164^RecName: Full=NADH dehydrogenase [ubiquinone] flavoprotein 2, mitochondrial;^Eukaryota; Viridiplantae; Streptophyta; Embryophyta; Tracheophyta; Spermatophyta; Magnoliophyta; eudicotyledons; core eudicotyledons; rosids; malvids; Brassicales; Brassicaceae; Camelineae; Arabidopsis	.	m.74763	288-1061[-]	sp|O22769|NDUV2_ARATH^O22769^Q:7-257,H:1-255^87.45%ID^E:6e-166^RecName: Full=NADH dehydrogenase [ubiquinone] flavoprotein 2, mitochondrial;^Eukaryota; Viridiplantae; Streptophyta; Embryophyta; Tracheophyta; Spermatophyta; Magnoliophyta; eudicotyledons; core eudicotyledons; rosids; malvids; Brassicales; Brassicaceae; Camelineae; Arabidopsis	PF01257.14^2Fe-2S_thioredx^Thioredoxin-like [2Fe-2S] ferredoxin^59-216^E:3.5e-56	.	.	COG1905^NADH:ubiquinone oxidoreductase 24 kD subunit	GO:0005747^cellular_component^mitochondrial respiratory chain complex I`GO:0051537^molecular_function^2 iron, 2 sulfur cluster binding`GO:0046872^molecular_function^metal ion binding`GO:0008137^molecular_function^NADH dehydrogenase (ubiquinone) activity`GO:0008270^molecular_function^zinc ion binding`GO:0006120^biological_process^mitochondrial electron transport, NADH to ubiquinone`GO:0006979^biol…
Adur48839_comp0_c0_seq2	0.0964822	-0.361665	-0.43321	-0.652089	-0.208104	0.228363	-0.665651	-0.755509	2.50434	0.247045	sp|Q9FX54|G3PC2_ARATH^Q9FX54^Q:1295-288,H:1-336^90.18%ID^E:0^RecName: Full=Glyceraldehyde-3-phosphate dehydrogenase 2, cytosolic;^Eukaryota; Viridiplantae; Streptophyta; Embryophyta; Tracheophyta; Spermatophyta; Magnoliophyta; eudicotyledons; core eudicotyledons; rosids; malvids; Brassicales; Brassicaceae; Camelineae; Arabidopsis	.	m.75293	276-1295[-]	sp|Q9FX54|G3PC2_ARATH^Q9FX54^Q:1-336,H:1-336^90.18%ID^E:0^RecName: Full=Glyceraldehyde-3-phosphate dehydrogenase 2, cytosolic;^Eukaryota; Viridiplantae; Streptophyta; Embryophyta; Tracheophyta; Spermatophyta; Magnoliophyta; eudicotyledons; core eudicotyledons; rosids; malvids; Brassicales; Brassicaceae; Camelineae; Arabidopsis	PF00044.19^Gp_dh_N^Glyceraldehyde 3-phosphate dehydrogenase, NAD binding domain^6-156^E:1.8e-56`PF02800.15^Gp_dh_C^Glyceraldehyde 3-phosphate dehydrogenase, C-terminal domain^161-318^E:3.3e-74	.	.	.	GO:0005618^cellular_component^cell wall`GO:0009507^cellular_component^chloroplast`GO:0005829^cellular_component^cytosol`GO:0005739^cellular_component^mitochondrion`GO:0005730^cellular_component^nucleolus`GO:0005886^cellular_component^plasma membrane`GO:0009506^cellular_component^plasmodesma`GO:0005507^molecular_function^copper ion binding`GO:0003677^molecular_function^DNA binding`GO:0004365^molec…
Adur49084_comp0_c0_seq1	0.976531	-0.480977	1.338	-1.34474	0.140192	0.359866	0.0426682	-0.113092	-0.38262	-0.53583	sp|Q70DJ5|LECC1_ARAHY^Q70DJ5^Q:794-3,H:4-267^93.94%ID^E:8e-168^RecName: Full=Alpha-methyl-mannoside-specific lectin;^Eukaryota; Viridiplantae; Streptophyta; Embryophyta; Tracheophyta; Spermatophyta; Magnoliophyta; eudicotyledons; core eudicotyledons; rosids; fabids; Fabales; Fabaceae; Papilionoideae; Dalbergieae; Arachis	.	m.75770	3-806[-]	sp|Q70DJ5|LECC1_ARAHY^Q70DJ5^Q:3-268,H:2-267^93.98%ID^E:0^RecName: Full=Alpha-methyl-mannoside-specific lectin;^Eukaryota; Viridiplantae; Streptophyta; Embryophyta; Tracheophyta; Spermatophyta; Magnoliophyta; eudicotyledons; core eudicotyledons; rosids; fabids; Fabales; Fabaceae; Papilionoideae; Dalbergieae; Arachis	PF00139.14^Lectin_legB^Legume lectin domain^30-263^E:5.6e-72`PF03388.8^Lectin_leg-like^Legume-like lectin family^82-262^E:2.8e-05	.	.	.	GO:0044373^molecular_function^cytokinin binding`GO:0005537^molecular_function^mannose binding`GO:0016337^biological_process^cell-cell adhesion`GO:0080037^biological_process^negative regulation of cytokinin mediated signaling pathway
Adur49512_comp0_c0_seq1	0.115857	-0.739789	0.121666	-1.22446	-0.401182	0.58808	-0.0874734	-0.22524	1.95247	-0.0999221	sp|P29677|MPPA_SOLTU^P29677^Q:1825-308,H:1-504^68.18%ID^E:0^RecName: Full=Mitochondrial-processing peptidase subunit alpha;^Eukaryota; Viridiplantae; Streptophyta; Embryophyta; Tracheophyta; Spermatophyta; Magnoliophyta; eudicotyledons; core eudicotyledons; asterids; lamiids; Solanales; Solanaceae; Solanoideae; Solaneae; Solanum	.	m.76505	305-1825[-]	sp|P29677|MPPA_SOLTU^P29677^Q:1-506,H:1-504^68.18%ID^E:0^RecName: Full=Mitochondrial-processing peptidase subunit alpha;^Eukaryota; Viridiplantae; Streptophyta; Embryophyta; Tracheophyta; Spermatophyta; Magnoliophyta; eudicotyledons; core eudicotyledons; asterids; lamiids; Solanales; Solanaceae; Solanoideae; Solaneae; Solanum	PF00675.15^Peptidase_M16^Insulinase (Peptidase family M16)^88-232^E:4.8e-37`PF05193.16^Peptidase_M16_C^Peptidase M16 inactive domain^244-422^E:1e-36	.	.	.	GO:0005743^cellular_component^mitochondrial inner membrane`GO:0070469^cellular_component^respiratory chain`GO:0046872^molecular_function^metal ion binding`GO:0004222^molecular_function^metalloendopeptidase activity`GO:0008121^molecular_function^ubiquinol-cytochrome-c reductase activity`GO:0022900^biological_process^electron transport chain`GO:0006508^biological_process^proteolysis
Adur49640_comp2_c0_seq2	0.0392758	-0.570725	-0.562761	0.0243045	-0.0992883	0.370874	-0.189116	-0.989603	2.30567	-0.328636	sp|Q65CJ7|HPPR_PLESU^Q65CJ7^Q:1211-273,H:1-313^76.11%ID^E:4e-140^.^.	.	m.76765	270-1211[-]	sp|Q65CJ7|HPPR_PLESU^Q65CJ7^Q:1-313,H:1-313^76.11%ID^E:2e-167^.^.	PF00389.25^2-Hacid_dh^D-isomer specific 2-hydroxyacid dehydrogenase, catalytic domain^7-310^E:8.3e-26`PF02826.14^2-Hacid_dh_C^D-isomer specific 2-hydroxyacid dehydrogenase, NAD binding domain^109-281^E:7e-57	.	.	.	.
Adur50352_comp0_c0_seq1	0.0925968	-0.49781	-0.833221	-0.527346	-0.530352	0.236666	-0.0606415	-0.290461	2.53885	-0.12828	sp|Q9SPB3|RL10_VITRI^Q9SPB3^Q:1002-361,H:5-218^91.59%ID^E:7e-144^RecName: Full=60S ribosomal protein L10;^Eukaryota; Viridiplantae; Streptophyta; Embryophyta; Tracheophyta; Spermatophyta; Magnoliophyta; eudicotyledons; core eudicotyledons; rosids; Vitales; Vitaceae; Vitis	.	m.77672	346-903[-]	sp|Q9SPB3|RL10_VITRI^Q9SPB3^Q:1-181,H:38-218^90.61%ID^E:2e-120^RecName: Full=60S ribosomal protein L10;^Eukaryota; Viridiplantae; Streptophyta; Embryophyta; Tracheophyta; Spermatophyta; Magnoliophyta; eudicotyledons; core eudicotyledons; rosids; Vitales; Vitaceae; Vitis	PF00252.13^Ribosomal_L16^Ribosomal protein L16p/L10e^13-129^E:7.4e-29	.	.	.	GO:0005840^cellular_component^ribosome`GO:0003735^molecular_function^structural constituent of ribosome`GO:0006412^biological_process^translation
Adur6320_comp1_c0_seq1	0.269631	-0.852078	-0.0647779	-0.706651	0.395127	-0.173295	0.504382	-1.28541	1.61723	0.295837	sp|Q9FLX7|NDUA5_ARATH^Q9FLX7^Q:602-231,H:30-153^79.84%ID^E:2e-52^RecName: Full=Probable NADH dehydrogenase [ubiquinone] 1 alpha subcomplex subunit 5, mitochondrial;^Eukaryota; Viridiplantae; Streptophyta; Embryophyta; Tracheophyta; Spermatophyta; Magnoliophyta; eudicotyledons; core eudicotyledons; rosids; malvids; Brassicales; Brassicaceae; Camelineae; Arabidopsis	.	m.9975	180-620[-]	sp|Q9FLX7|NDUA5_ARATH^Q9FLX7^Q:7-141,H:30-164^75.56%ID^E:3e-68^RecName: Full=Probable NADH dehydrogenase [ubiquinone] 1 alpha subcomplex subunit 5, mitochondrial;^Eukaryota; Viridiplantae; Streptophyta; Embryophyta; Tracheophyta; Spermatophyta; Magnoliophyta; eudicotyledons; core eudicotyledons; rosids; malvids; Brassicales; Brassicaceae; Camelineae; Arabidopsis	PF04716.9^ETC_C1_NDUFA5^ETC complex I subunit conserved region^7-60^E:4.3e-22	.	.	NOG250451^Rho GDP dissociation inhibitor (GDI) gamma protein	GO:0009507^cellular_component^chloroplast`GO:0005747^cellular_component^mitochondrial respiratory chain complex I`GO:0016651^molecular_function^oxidoreductase activity, acting on NAD(P)H`GO:0009853^biological_process^photorespiration`GO:0022904^biological_process^respiratory electron transport chain
Adur8602_comp0_c0_seq1	0.0179364	-0.292601	0.348139	-0.968241	-0.09811	-0.178284	0.282444	-1.20141	2.07662	0.0135063	sp|Q01859|ATPBM_ORYSJ^Q01859^Q:2145-739,H:67-535^95.74%ID^E:0^RecName: Full=ATP synthase subunit beta, mitochondrial;^Eukaryota; Viridiplantae; Streptophyta; Embryophyta; Tracheophyta; Spermatophyta; Magnoliophyta; Liliopsida; Poales; Poaceae; BEP clade; Ehrhartoideae; Oryzeae; Oryza	.	m.13436	685-2367[-]	sp|P17614|ATPBM_NICPL^P17614^Q:1-560,H:1-560^87.52%ID^E:0^RecName: Full=ATP synthase subunit beta, mitochondrial;^Eukaryota; Viridiplantae; Streptophyta; Embryophyta; Tracheophyta; Spermatophyta; Magnoliophyta; eudicotyledons; core eudicotyledons; asterids; lamiids; Solanales; Solanaceae; Nicotianoideae; Nicotianeae; Nicotiana	PF11421.3^Synthase_beta^ATP synthase F1 beta subunit^1-49^E:6.3e-12`PF02874.18^ATP-synt_ab_N^ATP synthase alpha/beta family, beta-barrel domain^92-158^E:1.9e-20`PF00006.20^ATP-synt_ab^ATP synthase alpha/beta family, nucleotide-binding domain^214-436^E:2.9e-61`PF00306.22^ATP-synt_ab_C^ATP synthase alpha/beta chain, C terminal domain^450-553^E:1e-25	.	.	.	GO:0000275^cellular_component^mitochondrial proton-transporting ATP synthase complex, catalytic core F(1)`GO:0005524^molecular_function^ATP binding`GO:0046933^molecular_function^hydrogen ion transporting ATP synthase activity, rotational mechanism`GO:0008553^molecular_function^hydrogen-exporting ATPase activity, phosphorylative mechanism`GO:0015991^biological_process^ATP hydrolysis coupled proton…
Aipa13362_comp0_c0_seq1	0.0282128	-0.208963	-0.293836	-0.920826	0.0191552	0.0748429	0.604547	-0.975842	2.1014	-0.428694	sp|Q9FFR3|6PGD2_ARATH^Q9FFR3^Q:835-2,H:8-284^87.05%ID^E:2e-174^RecName: Full=6-phosphogluconate dehydrogenase, decarboxylating 2, chloroplastic;^Eukaryota; Viridiplantae; Streptophyta; Embryophyta; Tracheophyta; Spermatophyta; Magnoliophyta; eudicotyledons; core eudicotyledons; rosids; malvids; Brassicales; Brassicaceae; Camelineae; Arabidopsis	.	.	.	.	.	.	.	COG0362^6-phosphogluconate dehydrogenase	GO:0009570^cellular_component^chloroplast stroma`GO:0005829^cellular_component^cytosol`GO:0005739^cellular_component^mitochondrion`GO:0009506^cellular_component^plasmodesma`GO:0050661^molecular_function^NADP binding`GO:0004616^molecular_function^phosphogluconate dehydrogenase (decarboxylating) activity`GO:0006098^biological_process^pentose-phosphate shunt`GO:0046686^biological_process^response to…	.
Aipa14153_comp2_c0_seq30	-0.644721	0.031128	0.114531	-0.852297	-0.622052	-0.190828	-0.0874628	0.225509	2.5508	-0.524608	sp|Q8H129|PPA3_ARATH^Q8H129^Q:2224-1316,H:57-359^65.13%ID^E:6e-142^RecName: Full=Purple acid phosphatase 3;^Eukaryota; Viridiplantae; Streptophyta; Embryophyta; Tracheophyta; Spermatophyta; Magnoliophyta; eudicotyledons; core eudicotyledons; rosids; malvids; Brassicales; Brassicaceae; Camelineae; Arabidopsis	.	m.102109	1-834[+]	.	.	.	.	.	.
Aipa1848_comp1_c0_seq1	0.0697144	-0.231558	0.457931	-0.966542	0.254435	0.322893	-0.681012	-0.899961	1.95707	-0.282974	sp|Q9T070|COX6A_ARATH^Q9T070^Q:463-200,H:1-88^71.59%ID^E:2e-39^RecName: Full=Cytochrome c oxidase subunit 6a, mitochondrial;^Eukaryota; Viridiplantae; Streptophyta; Embryophyta; Tracheophyta; Spermatophyta; Magnoliophyta; eudicotyledons; core eudicotyledons; rosids; malvids; Brassicales; Brassicaceae; Camelineae; Arabidopsis	.	m.81838	161-463[-]	sp|Q9T070|COX6A_ARATH^Q9T070^Q:1-88,H:1-88^71.59%ID^E:5e-41^RecName: Full=Cytochrome c oxidase subunit 6a, mitochondrial;^Eukaryota; Viridiplantae; Streptophyta; Embryophyta; Tracheophyta; Spermatophyta; Magnoliophyta; eudicotyledons; core eudicotyledons; rosids; malvids; Brassicales; Brassicaceae; Camelineae; Arabidopsis	PF02046.10^COX6A^Cytochrome c oxidase subunit VIa^26-89^E:1e-08	.	.	.	GO:0005751^cellular_component^mitochondrial respiratory chain complex IV`GO:0005739^cellular_component^mitochondrion`GO:0004129^molecular_function^cytochrome-c oxidase activity
Aipa18612_comp0_c0_seq2	-0.283399	-0.00880652	-0.319481	-0.556156	-0.472983	-0.318258	0.238265	-0.378803	2.56465	-0.465033	sp|Q9FKG3|K6PF4_ARATH^Q9FKG3^Q:1772-381,H:60-530^78.98%ID^E:0^RecName: Full=6-phosphofructokinase 4, chloroplastic;^Eukaryota; Viridiplantae; Streptophyta; Embryophyta; Tracheophyta; Spermatophyta; Magnoliophyta; eudicotyledons; core eudicotyledons; rosids; malvids; Brassicales; Brassicaceae; Camelineae; Arabidopsis	.	m.109983	378-1928[-]	sp|Q9FKG3|K6PF4_ARATH^Q9FKG3^Q:53-516,H:60-530^78.98%ID^E:0^RecName: Full=6-phosphofructokinase 4, chloroplastic;^Eukaryota; Viridiplantae; Streptophyta; Embryophyta; Tracheophyta; Spermatophyta; Magnoliophyta; eudicotyledons; core eudicotyledons; rosids; malvids; Brassicales; Brassicaceae; Camelineae; Arabidopsis	PF00365.15^PFK^Phosphofructokinase^139-372^E:9.1e-36	.	.	COG0205^6-phosphofructokinase	GO:0005945^cellular_component^6-phosphofructokinase complex`GO:0009507^cellular_component^chloroplast`GO:0003872^molecular_function^6-phosphofructokinase activity`GO:0005524^molecular_function^ATP binding`GO:0006002^biological_process^fructose 6-phosphate metabolic process`GO:0006096^biological_process^glycolysis
Aipa18843_comp0_c0_seq1	-0.242814	-0.90356	0.635156	-1.09548	-0.147331	-0.501575	0.783633	0.517711	0.863839	0.0904228	sp|P52409|E13B_WHEAT^P52409^Q:1728-454,H:21-453^49.77%ID^E:2e-144^RecName: Full=Glucan endo-1,3-beta-glucosidase;^Eukaryota; Viridiplantae; Streptophyta; Embryophyta; Tracheophyta; Spermatophyta; Magnoliophyta; Liliopsida; Poales; Poaceae; BEP clade; Pooideae; Triticeae; Triticum	.	m.110463	415-1800[-]	sp|P52409|E13B_WHEAT^P52409^Q:25-449,H:21-453^49.77%ID^E:2e-146^RecName: Full=Glucan endo-1,3-beta-glucosidase;^Eukaryota; Viridiplantae; Streptophyta; Embryophyta; Tracheophyta; Spermatophyta; Magnoliophyta; Liliopsida; Poales; Poaceae; BEP clade; Pooideae; Triticeae; Triticum	PF00332.13^Glyco_hydro_17^Glycosyl hydrolases family 17^30-341^E:1.4e-87`PF07983.8^X8^X8 domain^371-442^E:2.3e-16	.	.	.	GO:0043169^molecular_function^cation binding`GO:0042973^molecular_function^glucan endo-1,3-beta-D-glucosidase activity`GO:0005975^biological_process^carbohydrate metabolic process`GO:0006952^biological_process^defense response
Aipa18908_comp0_c0_seq1	0.749035	-0.56884	-0.264219	-0.451961	-0.263299	0.0956196	1.59664	-0.6894	0.777565	-0.981136	sp|P93311|RM02_ARATH^P93311^Q:1601-1263,H:7-112^58.41%ID^E:8e-28^RecName: Full=60S ribosomal protein L2, mitochondrial;^Eukaryota; Viridiplantae; Streptophyta; Embryophyta; Tracheophyta; Spermatophyta; Magnoliophyta; eudicotyledons; core eudicotyledons; rosids; malvids; Brassicales; Brassicaceae; Camelineae; Arabidopsis	.	.	.	.	.	.	.	COG0090^Ribosomal protein L2	GO:0005739^cellular_component^mitochondrion`GO:0005840^cellular_component^ribosome`GO:0003735^molecular_function^structural constituent of ribosome`GO:0006412^biological_process^translation	.
Aipa18945_comp0_c0_seq5	-0.162247	-0.532104	-0.360315	-0.972158	-0.134997	0.012893	0.686819	-0.917834	1.89692	0.483019	sp|A0LTY8|TAL_ACIC1^A0LTY8^Q:1438-425,H:12-355^51.88%ID^E:5e-97^RecName: Full=Transaldolase;^Bacteria; Actinobacteria; Actinobacteridae; Actinomycetales; Frankineae; Acidothermaceae; Acidothermus	.	m.110878	377-1687[-]	sp|A0LTY8|TAL_ACIC1^A0LTY8^Q:84-421,H:12-355^51.88%ID^E:3e-108^RecName: Full=Transaldolase;^Bacteria; Actinobacteria; Actinobacteridae; Actinomycetales; Frankineae; Acidothermaceae; Acidothermus	PF00923.14^Transaldolase^Transaldolase^102-424^E:1.3e-78	.	.	COG0176^Transaldolase	GO:0005737^cellular_component^cytoplasm`GO:0004801^molecular_function^sedoheptulose-7-phosphate:D-glyceraldehyde-3-phosphate glyceronetransferase activity`GO:0006098^biological_process^pentose-phosphate shunt
Aipa23693_comp0_c0_seq1	0.97916	-0.294189	-0.791701	0.0568533	0.00583963	0.267479	-0.563284	-1.08553	1.95071	-0.525338	sp|Q94BT2|AIR12_ARATH^Q94BT2^Q:701-186,H:10-185^41.81%ID^E:2e-37^RecName: Full=Auxin-induced in root cultures protein 12;^Eukaryota; Viridiplantae; Streptophyta; Embryophyta; Tracheophyta; Spermatophyta; Magnoliophyta; eudicotyledons; core eudicotyledons; rosids; malvids; Brassicales; Brassicaceae; Camelineae; Arabidopsis	.	m.118129	213-701[+]	.	.	.	.	.	.
Aipa2392_comp0_c0_seq1	-0.0980606	-1.18538	0.0962181	-1.19003	0.109444	0.721011	0.0310025	-0.814429	1.43774	0.892487	sp|Q9SJ12|ATP7_ARATH^Q9SJ12^Q:1115-393,H:1-240^68.46%ID^E:2e-108^RecName: Full=Probable ATP synthase 24 kDa subunit, mitochondrial;^Eukaryota; Viridiplantae; Streptophyta; Embryophyta; Tracheophyta; Spermatophyta; Magnoliophyta; eudicotyledons; core eudicotyledons; rosids; malvids; Brassicales; Brassicaceae; Camelineae; Arabidopsis	.	m.82779	390-1115[-]	sp|Q9SJ12|ATP7_ARATH^Q9SJ12^Q:1-241,H:1-240^68.46%ID^E:3e-111^RecName: Full=Probable ATP synthase 24 kDa subunit, mitochondrial;^Eukaryota; Viridiplantae; Streptophyta; Embryophyta; Tracheophyta; Spermatophyta; Magnoliophyta; eudicotyledons; core eudicotyledons; rosids; malvids; Brassicales; Brassicaceae; Camelineae; Arabidopsis	.	.	.	.	GO:0009507^cellular_component^chloroplast`GO:0005753^cellular_component^mitochondrial proton-transporting ATP synthase complex`GO:0005730^cellular_component^nucleolus`GO:0045263^cellular_component^proton-transporting ATP synthase complex, coupling factor F(o)`GO:0050897^molecular_function^cobalt ion binding`GO:0005507^molecular_function^copper ion binding`GO:0008270^molecular_function^zinc ion bi…
Aipa27864_comp0_c0_seq1	-0.662899	-0.828162	-0.230488	-0.890218	0.775392	0.0586672	0.151971	-0.332814	1.74914	0.209406	sp|Q945M1|NDUB9_ARATH^Q945M1^Q:688-341,H:1-116^77.59%ID^E:1e-49^RecName: Full=NADH dehydrogenase [ubiquinone] 1 beta subcomplex subunit 9;^Eukaryota; Viridiplantae; Streptophyta; Embryophyta; Tracheophyta; Spermatophyta; Magnoliophyta; eudicotyledons; core eudicotyledons; rosids; malvids; Brassicales; Brassicaceae; Camelineae; Arabidopsis	.	m.126289	335-688[-]	sp|Q945M1|NDUB9_ARATH^Q945M1^Q:1-116,H:1-116^77.59%ID^E:3e-62^RecName: Full=NADH dehydrogenase [ubiquinone] 1 beta subcomplex subunit 9;^Eukaryota; Viridiplantae; Streptophyta; Embryophyta; Tracheophyta; Spermatophyta; Magnoliophyta; eudicotyledons; core eudicotyledons; rosids; malvids; Brassicales; Brassicaceae; Camelineae; Arabidopsis	PF05347.10^Complex1_LYR^Complex 1 protein (LYR family)^19-73^E:2.1e-05	.	.	NOG244364^Leucine rich repeat containing 6 protein	GO:0005743^cellular_component^mitochondrial inner membrane`GO:0031966^cellular_component^mitochondrial membrane`GO:0045271^cellular_component^respiratory chain complex I`GO:0005774^cellular_component^vacuolar membrane`GO:0005975^biological_process^carbohydrate metabolic process`GO:0022900^biological_process^electron transport chain`GO:0009853^biological_process^photorespiration
Aipa32334_comp0_c0_seq2	-0.201942	-0.175963	-0.143013	-0.850794	0.132622	-0.426886	1.25544	-0.7944	1.06028	0.144661	sp|Q9SZX3|ASSY_ARATH^Q9SZX3^Q:1926-622,H:59-492^84.6%ID^E:0^RecName: Full=Argininosuccinate synthase, chloroplastic;^Eukaryota; Viridiplantae; Streptophyta; Embryophyta; Tracheophyta; Spermatophyta; Magnoliophyta; eudicotyledons; core eudicotyledons; rosids; malvids; Brassicales; Brassicaceae; Camelineae; Arabidopsis	.	m.133249	613-2061[-]	sp|Q9SZX3|ASSY_ARATH^Q9SZX3^Q:46-480,H:59-492^84.6%ID^E:0^RecName: Full=Argininosuccinate synthase, chloroplastic;^Eukaryota; Viridiplantae; Streptophyta; Embryophyta; Tracheophyta; Spermatophyta; Magnoliophyta; eudicotyledons; core eudicotyledons; rosids; malvids; Brassicales; Brassicaceae; Camelineae; Arabidopsis	PF00764.14^Arginosuc_synth^Arginosuccinate synthase^88-474^E:3.8e-161	.	.	COG0137^Argininosuccinate synthase	GO:0009570^cellular_component^chloroplast stroma`GO:0004055^molecular_function^argininosuccinate synthase activity`GO:0005524^molecular_function^ATP binding`GO:0006526^biological_process^arginine biosynthetic process
Aipa33361_comp1_c0_seq2	0.346336	-1.22888	-0.239012	-0.183824	0.416789	0.389195	-0.993448	-0.862523	1.95619	0.399176	sp|Q8VWZ8|SMO22_ARATH^Q8VWZ8^Q:1236-460,H:1-259^83.01%ID^E:3e-160^RecName: Full=Methylsterol monooxygenase 2-2;^Eukaryota; Viridiplantae; Streptophyta; Embryophyta; Tracheophyta; Spermatophyta; Magnoliophyta; eudicotyledons; core eudicotyledons; rosids; malvids; Brassicales; Brassicaceae; Camelineae; Arabidopsis	.	m.135330	1147-1488[+]	.	.	.	.	.	.
Aipa33994_comp2_c0_seq2	0.99874	-0.849913	-0.406847	-1.45834	-0.627032	0.800124	0.646444	-0.243282	1.20095	-0.0608429	sp|Q920Q6|MSI2H_MOUSE^Q920Q6^Q:1872-1114,H:17-238^40.78%ID^E:4e-52^RecName: Full=RNA-binding protein Musashi homolog 2;^Eukaryota; Metazoa; Chordata; Craniata; Vertebrata; Euteleostomi; Mammalia; Eutheria; Euarchontoglires; Glires; Rodentia; Sciurognathi; Muroidea; Muridae; Murinae; Mus; Mus	.	m.136545	439-1875[-]	sp|Q8W034|RNP1_ARATH^Q8W034^Q:3-192,H:1-192^54.17%ID^E:3e-70^.^.	PF00076.17^RRM_1^RNA recognition motif. (a.k.a. RRM, RBD, or RNP domain)^10-77^E:2.2e-17`PF14259.1^RRM_6^RNA recognition motif (a.k.a. RRM, RBD, or RNP domain)^10-78^E:2.1e-14`PF13893.1^RRM_5^RNA recognition motif. (a.k.a. RRM, RBD, or RNP domain)^24-80^E:6.6e-05`PF00076.17^RRM_1^RNA recognition motif. (a.k.a. RRM, RBD, or RNP domain)^112-178^E:9.5e-18`PF14259.1^RRM_6^RNA recognition motif (a.k.a…	.	.	.	.
Aipa3597_comp0_c0_seq1	0.717039	-1.90106	-0.281862	-0.837057	0.347408	0.765675	0.699081	-0.280366	0.544196	0.226941	.	.	m.84673	312-3887[-]	sp|O23144|PPI1_ARATH^O23144^Q:623-1055,H:79-489^28.26%ID^E:2e-23^RecName: Full=Proton pump-interactor 1;^Eukaryota; Viridiplantae; Streptophyta; Embryophyta; Tracheophyta; Spermatophyta; Magnoliophyta; eudicotyledons; core eudicotyledons; rosids; malvids; Brassicales; Brassicaceae; Camelineae; Arabidopsis	.	.	.	.	GO:0005789^cellular_component^endoplasmic reticulum membrane`GO:0016021^cellular_component^integral to membrane`GO:0005886^cellular_component^plasma membrane`GO:0009506^cellular_component^plasmodesma`GO:0010155^biological_process^regulation of proton transport
Aipa3618_comp0_c0_seq1	-0.37935	-1.37419	-0.861189	-0.106717	0.428536	0.0379462	0.646643	-0.445005	1.39555	0.657771	sp|O22307|C71DB_LOTJA^O22307^Q:1685-240,H:11-490^59.83%ID^E:0^RecName: Full=Cytochrome P450 71D11;^Eukaryota; Viridiplantae; Streptophyta; Embryophyta; Tracheophyta; Spermatophyta; Magnoliophyta; eudicotyledons; core eudicotyledons; rosids; fabids; Fabales; Fabaceae; Papilionoideae; Loteae; Lotus	.	m.84727	237-1760[-]	sp|O22307|C71DB_LOTJA^O22307^Q:26-507,H:11-490^61.08%ID^E:0^RecName: Full=Cytochrome P450 71D11;^Eukaryota; Viridiplantae; Streptophyta; Embryophyta; Tracheophyta; Spermatophyta; Magnoliophyta; eudicotyledons; core eudicotyledons; rosids; fabids; Fabales; Fabaceae; Papilionoideae; Loteae; Lotus	PF00067.17^p450^Cytochrome P450^35-487^E:1.1e-98	.	.	.	GO:0009055^molecular_function^electron carrier activity`GO:0020037^molecular_function^heme binding`GO:0005506^molecular_function^iron ion binding`GO:0004497^molecular_function^monooxygenase activity`GO:0016705^molecular_function^oxidoreductase activity, acting on paired donors, with incorporation or reduction of molecular oxygen
Aipa37535_comp0_c0_seq1	0.858358	-0.663875	-0.763815	-0.827872	-0.97704	0.0795962	2.09827	-0.0544481	0.615477	-0.364648	sp|Q9FF86|DCR_ARATH^Q9FF86^Q:1583-252,H:29-448^30.75%ID^E:1e-57^RecName: Full=BAHD acyltransferase DCR;^Eukaryota; Viridiplantae; Streptophyta; Embryophyta; Tracheophyta; Spermatophyta; Magnoliophyta; eudicotyledons; core eudicotyledons; rosids; malvids; Brassicales; Brassicaceae; Camelineae; Arabidopsis	.	m.142232	228-1751[-]	sp|Q9SND9|Y3028_ARATH^Q9SND9^Q:33-500,H:5-439^29.42%ID^E:2e-59^RecName: Full=Uncharacterized acetyltransferase At3g50280;^Eukaryota; Viridiplantae; Streptophyta; Embryophyta; Tracheophyta; Spermatophyta; Magnoliophyta; eudicotyledons; core eudicotyledons; rosids; malvids; Brassicales; Brassicaceae; Camelineae; Arabidopsis	PF02458.10^Transferase^Transferase family^35-500^E:4.2e-115	.	.	.	GO:0016747^molecular_function^transferase activity, transferring acyl groups other than amino-acyl groups
Aipa38851_comp1_c0_seq1	-0.159092	-0.823054	-0.330107	-0.877901	0.918015	0.252903	-0.668902	-1.06459	2.03477	0.717958	sp|Q9SFB0|FRD3_ARATH^Q9SFB0^Q:2041-380,H:12-520^57.73%ID^E:2e-178^RecName: Full=MATE efflux family protein FRD3;^Eukaryota; Viridiplantae; Streptophyta; Embryophyta; Tracheophyta; Spermatophyta; Magnoliophyta; eudicotyledons; core eudicotyledons; rosids; malvids; Brassicales; Brassicaceae; Camelineae; Arabidopsis	.	m.144352	374-2083[-]	sp|Q9SFB0|FRD3_ARATH^Q9SFB0^Q:15-568,H:12-520^58.81%ID^E:0^RecName: Full=MATE efflux family protein FRD3;^Eukaryota; Viridiplantae; Streptophyta; Embryophyta; Tracheophyta; Spermatophyta; Magnoliophyta; eudicotyledons; core eudicotyledons; rosids; malvids; Brassicales; Brassicaceae; Camelineae; Arabidopsis	PF01554.13^MatE^MatE^211-309^E:2.9e-12`PF01554.13^MatE^MatE^372-519^E:6.2e-12	.	.	COG0534^Na+-driven multidrug efflux pump	GO:0016021^cellular_component^integral to membrane`GO:0005886^cellular_component^plasma membrane`GO:0015297^molecular_function^antiporter activity`GO:0015137^molecular_function^citrate transmembrane transporter activity`GO:0015238^molecular_function^drug transmembrane transporter activity`GO:0005216^molecular_function^ion channel activity`GO:0006879^biological_process^cellular iron ion homeostasi…
Aipa4019_comp0_c1_seq4	0.518192	-0.348483	-0.394416	0.458963	0.494017	-0.533422	-0.0632177	-1.09187	1.43443	-0.474193	sp|Q8VYR5|PP351_ARATH^Q8VYR5^Q:1456-302,H:54-438^62.86%ID^E:3e-180^RecName: Full=Pentatricopeptide repeat-containing protein At4g35850, mitochondrial;^Eukaryota; Viridiplantae; Streptophyta; Embryophyta; Tracheophyta; Spermatophyta; Magnoliophyta; eudicotyledons; core eudicotyledons; rosids; malvids; Brassicales; Brassicaceae; Camelineae; Arabidopsis	.	m.85711	290-1456[-]	sp|Q8VYR5|PP351_ARATH^Q8VYR5^Q:1-385,H:54-438^62.86%ID^E:0^RecName: Full=Pentatricopeptide repeat-containing protein At4g35850, mitochondrial;^Eukaryota; Viridiplantae; Streptophyta; Embryophyta; Tracheophyta; Spermatophyta; Magnoliophyta; eudicotyledons; core eudicotyledons; rosids; malvids; Brassicales; Brassicaceae; Camelineae; Arabidopsis	PF12854.2^PPR_1^PPR repeat^52-85^E:1.6e-05`PF13041.1^PPR_2^PPR repeat family^56-104^E:3.5e-12`PF13812.1^PPR_3^Pentatricopeptide repeat domain^59-85^E:0.017`PF01535.15^PPR^PPR repeat^60-87^E:0.00067`PF13812.1^PPR_3^Pentatricopeptide repeat domain^94-124^E:0.0028`PF01535.15^PPR^PPR repeat^95-123^E:0.15`PF13812.1^PPR_3^Pentatricopeptide repeat domain^244-268^E:0.12	.	.	.	GO:0005739^cellular_component^mitochondrion
Aipa41430_comp0_c0_seq1	0.0196593	-1.36841	-0.579056	0.341357	0.746458	-0.0458717	-0.686289	-0.698203	1.7607	0.509653	sp|Q0ZPV7|CXE1_ACTER^Q0ZPV7^Q:1254-313,H:8-324^53.12%ID^E:1e-95^RecName: Full=Carboxylesterase 1;^Eukaryota; Viridiplantae; Streptophyta; Embryophyta; Tracheophyta; Spermatophyta; Magnoliophyta; eudicotyledons; core eudicotyledons; asterids; Ericales; Actinidiaceae; Actinidia	.	m.147729	301-1380[-]	sp|Q0ZPV7|CXE1_ACTER^Q0ZPV7^Q:43-356,H:8-324^54.06%ID^E:1e-111^RecName: Full=Carboxylesterase 1;^Eukaryota; Viridiplantae; Streptophyta; Embryophyta; Tracheophyta; Spermatophyta; Magnoliophyta; eudicotyledons; core eudicotyledons; asterids; Ericales; Actinidiaceae; Actinidia	PF10340.4^DUF2424^Protein of unknown function (DUF2424)^94-236^E:2.4e-07`PF12740.2^Chlorophyllase2^Chlorophyllase enzyme^109-243^E:1.5e-05`PF00135.23^COesterase^Carboxylesterase family^111-207^E:3.5e-06`PF12695.2^Abhydrolase_5^Alpha/beta hydrolase family^119-259^E:1.2e-08`PF07859.8^Abhydrolase_3^alpha/beta hydrolase fold^120-340^E:6.5e-50	.	.	.	GO:0004091^molecular_function^carboxylesterase activity`GO:0080030^molecular_function^methyl indole-3-acetate esterase activity`GO:0080032^molecular_function^methyl jasmonate esterase activity`GO:0080031^molecular_function^methyl salicylate esterase activity`GO:0050253^molecular_function^retinyl-palmitate esterase activity
Aipa41729_comp0_c0_seq1	-0.0655298	-0.25076	0.200483	-0.972535	-0.128134	-0.163631	0.359037	-0.988885	2.07721	-0.0672509	sp|Q01859|ATPBM_ORYSJ^Q01859^Q:2104-698,H:67-535^95.74%ID^E:0^RecName: Full=ATP synthase subunit beta, mitochondrial;^Eukaryota; Viridiplantae; Streptophyta; Embryophyta; Tracheophyta; Spermatophyta; Magnoliophyta; Liliopsida; Poales; Poaceae; BEP clade; Ehrhartoideae; Oryzeae; Oryza	.	m.148687	644-2326[-]	sp|P17614|ATPBM_NICPL^P17614^Q:1-560,H:1-560^87.52%ID^E:0^RecName: Full=ATP synthase subunit beta, mitochondrial;^Eukaryota; Viridiplantae; Streptophyta; Embryophyta; Tracheophyta; Spermatophyta; Magnoliophyta; eudicotyledons; core eudicotyledons; asterids; lamiids; Solanales; Solanaceae; Nicotianoideae; Nicotianeae; Nicotiana	PF11421.3^Synthase_beta^ATP synthase F1 beta subunit^1-49^E:6.3e-12`PF02874.18^ATP-synt_ab_N^ATP synthase alpha/beta family, beta-barrel domain^92-158^E:1.9e-20`PF00006.20^ATP-synt_ab^ATP synthase alpha/beta family, nucleotide-binding domain^214-436^E:2.9e-61`PF00306.22^ATP-synt_ab_C^ATP synthase alpha/beta chain, C terminal domain^450-553^E:1e-25	.	.	.	GO:0000275^cellular_component^mitochondrial proton-transporting ATP synthase complex, catalytic core F(1)`GO:0005524^molecular_function^ATP binding`GO:0046933^molecular_function^hydrogen ion transporting ATP synthase activity, rotational mechanism`GO:0008553^molecular_function^hydrogen-exporting ATPase activity, phosphorylative mechanism`GO:0015991^biological_process^ATP hydrolysis coupled proton…
Aipa41926_comp0_c0_seq9	-0.922913	-0.122287	-0.36083	-0.742864	-0.743549	0.188458	1.059	-0.40767	2.02825	0.0244026	sp|Q9LSU1|PSA5_ORYSJ^Q9LSU1^Q:996-286,H:1-237^96.2%ID^E:9e-167^RecName: Full=Proteasome subunit alpha type-5;^Eukaryota; Viridiplantae; Streptophyta; Embryophyta; Tracheophyta; Spermatophyta; Magnoliophyta; Liliopsida; Poales; Poaceae; BEP clade; Ehrhartoideae; Oryzeae; Oryza	.	m.149163	283-996[-]	sp|Q9LSU1|PSA5_ORYSJ^Q9LSU1^Q:1-237,H:1-237^96.2%ID^E:2e-169^RecName: Full=Proteasome subunit alpha type-5;^Eukaryota; Viridiplantae; Streptophyta; Embryophyta; Tracheophyta; Spermatophyta; Magnoliophyta; Liliopsida; Poales; Poaceae; BEP clade; Ehrhartoideae; Oryzeae; Oryza	PF10584.4^Proteasome_A_N^Proteasome subunit A N-terminal signature^8-30^E:3.5e-14`PF00227.21^Proteasome^Proteasome subunit^31-218^E:4.7e-64	.	.	COG0638^20S proteasome, alpha and beta subunits	GO:0022626^cellular_component^cytosolic ribosome`GO:0005634^cellular_component^nucleus`GO:0005886^cellular_component^plasma membrane`GO:0019773^cellular_component^proteasome core complex, alpha-subunit complex`GO:0004298^molecular_function^threonine-type endopeptidase activity`GO:0046686^biological_process^response to cadmium ion`GO:0006511^biological_process^ubiquitin-dependent protein catabolic…
Aipa42204_comp0_c0_seq1	-0.503923	-0.421349	-0.102213	0.0607028	-0.236116	-0.535167	0.0473125	-0.334312	2.44864	-0.423581	sp|Q9LYS2|AB10C_ARATH^Q9LYS2^Q:4698-253,H:1-1448^64.22%ID^E:0^RecName: Full=ABC transporter C family member 10;^Eukaryota; Viridiplantae; Streptophyta; Embryophyta; Tracheophyta; Spermatophyta; Magnoliophyta; eudicotyledons; core eudicotyledons; rosids; malvids; Brassicales; Brassicaceae; Camelineae; Arabidopsis	.	m.149932	235-4695[-]	sp|Q9LYS2|AB10C_ARATH^Q9LYS2^Q:1-1486,H:2-1453^64.31%ID^E:0^RecName: Full=ABC transporter C family member 10;^Eukaryota; Viridiplantae; Streptophyta; Embryophyta; Tracheophyta; Spermatophyta; Magnoliophyta; eudicotyledons; core eudicotyledons; rosids; malvids; Brassicales; Brassicaceae; Camelineae; Arabidopsis	PF00664.18^ABC_membrane^ABC transporter transmembrane region^312-570^E:2.1e-26`PF00005.22^ABC_tran^ABC transporter^646-780^E:3.5e-23`PF00664.18^ABC_membrane^ABC transporter transmembrane region^928-1191^E:7.2e-25`PF00005.22^ABC_tran^ABC transporter^1257-1405^E:3.6e-28	.	.	COG1132^ABC-type multidrug transport system, ATPase and permease components	GO:0016021^cellular_component^integral to membrane`GO:0005774^cellular_component^vacuolar membrane`GO:0005524^molecular_function^ATP binding`GO:0042626^molecular_function^ATPase activity, coupled to transmembrane movement of substances`GO:0008559^molecular_function^xenobiotic-transporting ATPase activity
Aipa43375_comp0_c0_seq1	0.850115	-0.994857	0.538236	-0.78819	0.949315	-0.0682377	-1.06851	-0.324505	0.986891	-0.0802619	sp|B9DFI7|PMT2_ARATH^B9DFI7^Q:2340-544,H:4-610^77.92%ID^E:0^RecName: Full=Probable methyltransferase PMT2;^Eukaryota; Viridiplantae; Streptophyta; Embryophyta; Tracheophyta; Spermatophyta; Magnoliophyta; eudicotyledons; core eudicotyledons; rosids; malvids; Brassicales; Brassicaceae; Camelineae; Arabidopsis	.	m.151532	520-2346[-]	sp|B9DFI7|PMT2_ARATH^B9DFI7^Q:3-606,H:4-615^77.78%ID^E:0^RecName: Full=Probable methyltransferase PMT2;^Eukaryota; Viridiplantae; Streptophyta; Embryophyta; Tracheophyta; Spermatophyta; Magnoliophyta; eudicotyledons; core eudicotyledons; rosids; malvids; Brassicales; Brassicaceae; Camelineae; Arabidopsis	PF03141.11^Methyltransf_29^Putative S-adenosyl-L-methionine-dependent methyltransferase^93-596^E:1.1e-227`PF08241.7^Methyltransf_11^Methyltransferase domain^210-304^E:0.00011	.	.	.	GO:0005768^cellular_component^endosome`GO:0005794^cellular_component^Golgi apparatus`GO:0000139^cellular_component^Golgi membrane`GO:0016021^cellular_component^integral to membrane`GO:0016020^cellular_component^membrane`GO:0005802^cellular_component^trans-Golgi network`GO:0008168^molecular_function^methyltransferase activity
Aipa4643_comp0_c0_seq1	0.236901	-0.587593	-0.439354	-0.821953	0.601146	-0.555122	1.37764	-0.234642	0.968216	-0.545239	sp|Q9SA38|OCT3_ARATH^Q9SA38^Q:1334-165,H:124-509^61.73%ID^E:8e-151^RecName: Full=Organic cation/carnitine transporter 3;^Eukaryota; Viridiplantae; Streptophyta; Embryophyta; Tracheophyta; Spermatophyta; Magnoliophyta; eudicotyledons; core eudicotyledons; rosids; malvids; Brassicales; Brassicaceae; Camelineae; Arabidopsis	.	m.86877	141-1334[-]	sp|Q9SA38|OCT3_ARATH^Q9SA38^Q:1-390,H:124-509^61.73%ID^E:4e-164^RecName: Full=Organic cation/carnitine transporter 3;^Eukaryota; Viridiplantae; Streptophyta; Embryophyta; Tracheophyta; Spermatophyta; Magnoliophyta; eudicotyledons; core eudicotyledons; rosids; malvids; Brassicales; Brassicaceae; Camelineae; Arabidopsis	PF00083.19^Sugar_tr^Sugar (and other) transporter^2-382^E:7.9e-26`PF07690.11^MFS_1^Major Facilitator Superfamily^2-341^E:3.4e-21	.	.	COG0477^Permeases of the major facilitator superfamily	GO:0016021^cellular_component^integral to membrane`GO:0009705^cellular_component^plant-type vacuole membrane`GO:0005524^molecular_function^ATP binding`GO:0022857^molecular_function^transmembrane transporter activity`GO:0070417^biological_process^cellular response to cold`GO:0006811^biological_process^ion transport
Aipa47975_comp0_c0_seq2	-0.340716	-0.565892	-0.0909315	-1.05562	0.129322	0.350806	0.708872	-0.396087	1.95903	-0.698782	sp|O80366|ARR9_ARATH^O80366^Q:570-70,H:6-148^52.38%ID^E:1e-50^RecName: Full=Two-component response regulator ARR9;^Eukaryota; Viridiplantae; Streptophyta; Embryophyta; Tracheophyta; Spermatophyta; Magnoliophyta; eudicotyledons; core eudicotyledons; rosids; malvids; Brassicales; Brassicaceae; Camelineae; Arabidopsis	.	m.160672	1-606[-]	sp|O80366|ARR9_ARATH^O80366^Q:13-191,H:6-161^53.04%ID^E:3e-55^RecName: Full=Two-component response regulator ARR9;^Eukaryota; Viridiplantae; Streptophyta; Embryophyta; Tracheophyta; Spermatophyta; Magnoliophyta; eudicotyledons; core eudicotyledons; rosids; malvids; Brassicales; Brassicaceae; Camelineae; Arabidopsis	PF00072.19^Response_reg^Response regulator receiver domain^104-172^E:6.5e-14	.	.	COG3706^Response regulator containing a CheY-like receiver domain and a GGDEF domain	GO:0005634^cellular_component^nucleus`GO:0009536^cellular_component^plastid`GO:0000156^molecular_function^phosphorelay response regulator activity`GO:0007623^biological_process^circadian rhythm`GO:0009736^biological_process^cytokinin mediated signaling pathway`GO:0006355^biological_process^regulation of transcription, DNA-dependent`GO:0006351^biological_process^transcription, DNA-dependent
Aipa48911_comp0_c0_seq1	-0.72876	-0.585163	-0.343426	-0.169871	-0.0245526	-0.129237	0.784339	-0.668842	2.20756	-0.342048	sp|O04300|UPTG_PEA^O04300^Q:1387-353,H:13-358^91.91%ID^E:0^RecName: Full=Alpha-1,4-glucan-protein synthase [UDP-forming];^Eukaryota; Viridiplantae; Streptophyta; Embryophyta; Tracheophyta; Spermatophyta; Magnoliophyta; eudicotyledons; core eudicotyledons; rosids; fabids; Fabales; Fabaceae; Papilionoideae; Fabeae; Pisum	.	m.162463	323-1438[-]	sp|O04300|UPTG_PEA^O04300^Q:1-362,H:1-358^90.08%ID^E:0^RecName: Full=Alpha-1,4-glucan-protein synthase [UDP-forming];^Eukaryota; Viridiplantae; Streptophyta; Embryophyta; Tracheophyta; Spermatophyta; Magnoliophyta; eudicotyledons; core eudicotyledons; rosids; fabids; Fabales; Fabaceae; Papilionoideae; Fabeae; Pisum	PF03214.8^RGP^Reversibly glycosylated polypeptide^16-351^E:8.7e-178	.	.	.	GO:0005618^cellular_component^cell wall`GO:0005576^cellular_component^extracellular region`GO:0005794^cellular_component^Golgi apparatus`GO:0009506^cellular_component^plasmodesma`GO:0016866^molecular_function^intramolecular transferase activity`GO:0016757^molecular_function^transferase activity, transferring glycosyl groups`GO:0030244^biological_process^cellulose biosynthetic process
Aipa49042_comp0_c0_seq1	0.515106	-0.746783	-0.708056	-0.360823	0.24754	0.192517	-0.523878	-1.00852	2.07605	0.316845	sp|P83373|MDHM_FRAAN^P83373^Q:1553-522,H:1-338^84.3%ID^E:0^RecName: Full=Malate dehydrogenase, mitochondrial;^Eukaryota; Viridiplantae; Streptophyta; Embryophyta; Tracheophyta; Spermatophyta; Magnoliophyta; eudicotyledons; core eudicotyledons; rosids; fabids; Rosales; Rosaceae; Rosoideae; Potentilleae; Fragariinae; Fragaria	.	m.162612	519-1556[-]	sp|P83373|MDHM_FRAAN^P83373^Q:2-345,H:1-338^84.3%ID^E:0^RecName: Full=Malate dehydrogenase, mitochondrial;^Eukaryota; Viridiplantae; Streptophyta; Embryophyta; Tracheophyta; Spermatophyta; Magnoliophyta; eudicotyledons; core eudicotyledons; rosids; fabids; Rosales; Rosaceae; Rosoideae; Potentilleae; Fragariinae; Fragaria	PF00056.18^Ldh_1_N^lactate/malate dehydrogenase, NAD binding domain^35-177^E:2.2e-46`PF02866.13^Ldh_1_C^lactate/malate dehydrogenase, alpha/beta C-terminal domain^179-342^E:2.2e-45	.	.	.	GO:0005759^cellular_component^mitochondrial matrix`GO:0030060^molecular_function^L-malate dehydrogenase activity`GO:0000166^molecular_function^nucleotide binding`GO:0044262^biological_process^cellular carbohydrate metabolic process`GO:0006108^biological_process^malate metabolic process`GO:0006099^biological_process^tricarboxylic acid cycle
Aipa49656_comp0_c0_seq1	-0.330393	-1.1954	-0.793465	-1.23702	-0.417544	0.456567	1.10565	0.258852	1.44385	0.708915	sp|Q54DY9|BCS1B_DICDI^Q54DY9^Q:2098-1202,H:168-457^31.19%ID^E:9e-29^RecName: Full=Probable mitochondrial chaperone BCS1-B;^Eukaryota; Amoebozoa; Mycetozoa; Dictyosteliida; Dictyostelium	.	m.164145	974-2572[-]	sp|Q54DY9|BCS1B_DICDI^Q54DY9^Q:159-457,H:168-457^30.87%ID^E:1e-32^RecName: Full=Probable mitochondrial chaperone BCS1-B;^Eukaryota; Amoebozoa; Mycetozoa; Dictyosteliida; Dictyostelium	PF14363.1^AAA_assoc^Domain associated at C-terminal with AAA^26-120^E:1.2e-21`PF05673.8^DUF815^Protein of unknown function (DUF815)^191-297^E:6.4e-05`PF00004.24^AAA^ATPase family associated with various cellular activities (AAA)^241-304^E:2.4e-09	.	.	COG0465^ATP-dependent Zn proteases	GO:0016021^cellular_component^integral to membrane`GO:0005743^cellular_component^mitochondrial inner membrane`GO:0005739^cellular_component^mitochondrion`GO:0005524^molecular_function^ATP binding`GO:0016887^molecular_function^ATPase activity`GO:0051131^biological_process^chaperone-mediated protein complex assembly
Aipa5922_comp0_c0_seq3	-0.421861	-0.0982093	-0.175795	-0.770054	-0.612333	0.136436	0.542487	-0.705682	2.29921	-0.194201	sp|Q06197|IDHC_SOYBN^Q06197^Q:1806-577,H:3-413^92.7%ID^E:0^RecName: Full=Isocitrate dehydrogenase [NADP];^Eukaryota; Viridiplantae; Streptophyta; Embryophyta; Tracheophyta; Spermatophyta; Magnoliophyta; eudicotyledons; core eudicotyledons; rosids; fabids; Fabales; Fabaceae; Papilionoideae; Phaseoleae; Glycine	.	m.88872	574-1809[-]	sp|Q06197|IDHC_SOYBN^Q06197^Q:2-411,H:3-413^92.7%ID^E:0^RecName: Full=Isocitrate dehydrogenase [NADP];^Eukaryota; Viridiplantae; Streptophyta; Embryophyta; Tracheophyta; Spermatophyta; Magnoliophyta; eudicotyledons; core eudicotyledons; rosids; fabids; Fabales; Fabaceae; Papilionoideae; Phaseoleae; Glycine	PF00180.15^Iso_dh^Isocitrate/isopropylmalate dehydrogenase^8-401^E:1.2e-93	.	.	.	GO:0005737^cellular_component^cytoplasm`GO:0004450^molecular_function^isocitrate dehydrogenase (NADP+) activity`GO:0000287^molecular_function^magnesium ion binding`GO:0051287^molecular_function^NAD binding`GO:0006097^biological_process^glyoxylate cycle`GO:0006102^biological_process^isocitrate metabolic process`GO:0006099^biological_process^tricarboxylic acid cycle
Aipa6369_comp0_c0_seq1	0.632257	-0.232693	-0.42463	-0.150293	0.268613	0.0722354	-0.294369	-1.44007	2.00246	-0.433511	sp|Q9LTF2|RS103_ARATH^Q9LTF2^Q:942-655,H:1-96^89.58%ID^E:2e-54^RecName: Full=40S ribosomal protein S10-3;^Eukaryota; Viridiplantae; Streptophyta; Embryophyta; Tracheophyta; Spermatophyta; Magnoliophyta; eudicotyledons; core eudicotyledons; rosids; malvids; Brassicales; Brassicaceae; Camelineae; Arabidopsis	.	m.89508	409-942[-]	sp|Q9AYP4|RS10_ORYSJ^Q9AYP4^Q:1-154,H:1-156^84.62%ID^E:3e-80^RecName: Full=40S ribosomal protein S10;^Eukaryota; Viridiplantae; Streptophyta; Embryophyta; Tracheophyta; Spermatophyta; Magnoliophyta; Liliopsida; Poales; Poaceae; BEP clade; Ehrhartoideae; Oryzeae; Oryza	PF03501.10^S10_plectin^Plectin/S10 domain^3-96^E:4.2e-43	.	.	COG5045^Ribosomal protein S10E	GO:0005618^cellular_component^cell wall`GO:0009507^cellular_component^chloroplast`GO:0022626^cellular_component^cytosolic ribosome`GO:0016020^cellular_component^membrane
Aipa6613_comp0_c0_seq2	-0.252332	-0.626047	0.633561	-0.923642	0.265587	-0.180148	-0.612759	-0.647538	1.5393	0.804013	sp|P51823|ARF2_ORYSJ^P51823^Q:837-295,H:1-181^99.45%ID^E:2e-128^RecName: Full=ADP-ribosylation factor 2;^Eukaryota; Viridiplantae; Streptophyta; Embryophyta; Tracheophyta; Spermatophyta; Magnoliophyta; Liliopsida; Poales; Poaceae; BEP clade; Ehrhartoideae; Oryzeae; Oryza	.	m.89908	292-837[-]	sp|P51823|ARF2_ORYSJ^P51823^Q:1-181,H:1-181^99.45%ID^E:6e-132^RecName: Full=ADP-ribosylation factor 2;^Eukaryota; Viridiplantae; Streptophyta; Embryophyta; Tracheophyta; Spermatophyta; Magnoliophyta; Liliopsida; Poales; Poaceae; BEP clade; Ehrhartoideae; Oryzeae; Oryza	PF00025.16^Arf^ADP-ribosylation factor family^5-177^E:3e-80`PF09439.5^SRPRB^Signal recognition particle receptor beta subunit^16-143^E:7.3e-14`PF04670.7^Gtr1_RagA^Gtr1/RagA G protein conserved region^19-141^E:8.5e-11`PF08477.8^Miro^Miro-like protein^19-129^E:3.8e-08`PF00071.17^Ras^Ras family^20-174^E:7.4e-13`PF01926.18^MMR_HSR1^50S ribosome-binding GTPase^20-115^E:2.1e-05	.	.	COG1100^GTPase SAR1 and related small G proteins	GO:0005794^cellular_component^Golgi apparatus`GO:0005886^cellular_component^plasma membrane`GO:0005773^cellular_component^vacuole`GO:0005507^molecular_function^copper ion binding`GO:0005525^molecular_function^GTP binding`GO:0006886^biological_process^intracellular protein transport`GO:0006471^biological_process^protein ADP-ribosylation`GO:0046686^biological_process^response to cadmium ion`GO:0007…
Aipa7779_comp1_c0_seq2	0.252456	-0.592422	-0.253921	-0.574413	0.0140711	0.339447	-0.656215	-1.15801	2.07926	0.549751	sp|P29677|MPPA_SOLTU^P29677^Q:1669-311,H:52-504^74.17%ID^E:0^RecName: Full=Mitochondrial-processing peptidase subunit alpha;^Eukaryota; Viridiplantae; Streptophyta; Embryophyta; Tracheophyta; Spermatophyta; Magnoliophyta; eudicotyledons; core eudicotyledons; asterids; lamiids; Solanales; Solanaceae; Solanoideae; Solaneae; Solanum	.	m.91901	308-1837[-]	sp|P29677|MPPA_SOLTU^P29677^Q:1-509,H:1-504^71.71%ID^E:0^RecName: Full=Mitochondrial-processing peptidase subunit alpha;^Eukaryota; Viridiplantae; Streptophyta; Embryophyta; Tracheophyta; Spermatophyta; Magnoliophyta; eudicotyledons; core eudicotyledons; asterids; lamiids; Solanales; Solanaceae; Solanoideae; Solaneae; Solanum	PF00675.15^Peptidase_M16^Insulinase (Peptidase family M16)^92-234^E:1.8e-37`PF05193.16^Peptidase_M16_C^Peptidase M16 inactive domain^245-426^E:6.4e-35	.	.	.	GO:0005743^cellular_component^mitochondrial inner membrane`GO:0070469^cellular_component^respiratory chain`GO:0046872^molecular_function^metal ion binding`GO:0004222^molecular_function^metalloendopeptidase activity`GO:0008121^molecular_function^ubiquinol-cytochrome-c reductase activity`GO:0022900^biological_process^electron transport chain`GO:0006508^biological_process^proteolysis
Aipa9341_comp0_c0_seq3	-0.521298	-0.159463	-0.683443	0.0183599	0.622793	-0.425991	1.19257	-1.26642	1.35802	-0.135121	sp|Q43621|GSHRC_PEA^Q43621^Q:1787-300,H:1-498^85.54%ID^E:0^RecName: Full=Glutathione reductase, cytosolic;^Eukaryota; Viridiplantae; Streptophyta; Embryophyta; Tracheophyta; Spermatophyta; Magnoliophyta; eudicotyledons; core eudicotyledons; rosids; fabids; Fabales; Fabaceae; Papilionoideae; Fabeae; Pisum	.	m.94444	297-1787[-]	sp|Q43621|GSHRC_PEA^Q43621^Q:1-496,H:1-498^85.54%ID^E:0^RecName: Full=Glutathione reductase, cytosolic;^Eukaryota; Viridiplantae; Streptophyta; Embryophyta; Tracheophyta; Spermatophyta; Magnoliophyta; eudicotyledons; core eudicotyledons; rosids; fabids; Fabales; Fabaceae; Papilionoideae; Fabeae; Pisum	PF07992.9^Pyr_redox_2^Pyridine nucleotide-disulphide oxidoreductase^25-339^E:6.7e-43`PF00070.22^Pyr_redox^Pyridine nucleotide-disulphide oxidoreductase^203-278^E:1.7e-17`PF02852.17^Pyr_redox_dim^Pyridine nucleotide-disulphide oxidoreductase, dimerisation domain^371-481^E:1.7e-31	.	.	.	GO:0005737^cellular_component^cytoplasm`GO:0050660^molecular_function^flavin adenine dinucleotide binding`GO:0004362^molecular_function^glutathione-disulfide reductase activity`GO:0050661^molecular_function^NADP binding`GO:0045454^biological_process^cell redox homeostasis`GO:0006749^biological_process^glutathione metabolic process

## Sheet: Group II GO
sample	population	p value	adj p	GO
5	594	3.57542e-05	4.17969e-05	mitochondrial inner membrane	namespace: cellular_component
5	740	0.000118582	0.000138572	response to cadmium ion	namespace: biological_process
4	169	9.48136e-07	1.10879e-06	tricarboxylic acid cycle	namespace: biological_process
4	256	7.17547e-06	8.38938e-06	NADP binding	namespace: molecular_function
4	576	0.000323981	0.000378377	electron transport chain	namespace: biological_process
3	24	1.05679e-08	1.236e-08	L-malate dehydrogenase activity	namespace: molecular_function
3	35	5.16128e-08	6.03618e-08	cellular carbohydrate metabolic process	namespace: biological_process
3	58	4.10521e-07	4.80095e-07	proton-transporting ATP synthase activity, rotational mechanism	namespace: molecular_function
3	77	1.2895e-06	1.50795e-06	ATP synthesis coupled proton transport	namespace: biological_process
3	83	1.74257e-06	2.03772e-06	malate metabolic process	namespace: biological_process
3	86	2.00884e-06	2.34903e-06	mitochondrial respiratory chain complex I	namespace: cellular_component
3	134	1.16864e-05	1.3663e-05	pentose-phosphate shunt	namespace: biological_process
3	259	0.000150792	0.000176186	mitochondrial matrix	namespace: cellular_component
2	6	2.02092e-08	2.36356e-08	mitochondrial proton-transporting ATP synthase complex, catalytic core F(1)	namespace: cellular_component
2	35	6.46976e-06	7.56451e-06	phosphogluconate dehydrogenase (decarboxylating) activity	namespace: molecular_function
2	35	6.46976e-06	7.56451e-06	ubiquinol-cytochrome-c reductase activity	namespace: molecular_function
2	64	4.02916e-05	4.70985e-05	response to fructose	namespace: biological_process
2	66	4.41859e-05	5.16491e-05	response to glucose	namespace: biological_process
2	110	0.000201589	0.000235476	hydrogen-exporting ATPase activity, phosphorylative mechanism	namespace: molecular_function
2	111	0.000207033	0.000241821	NADH dehydrogenase (ubiquinone) activity	namespace: molecular_function
2	111	0.000207033	0.000241821	ATP hydrolysis coupled proton transport	namespace: biological_process
2	118	0.000247817	0.00028945	photorespiration	namespace: biological_process
2	125	0.000293462	0.000342754	cobalt ion binding	namespace: molecular_function
2	133	0.000351881	0.000410938	cytosolic ribosome	namespace: cellular_component
2	147	0.000471153	0.000550147	respiratory chain	namespace: cellular_component
2	155	0.000549609	0.000641703	response to sucrose	namespace: biological_process
2	165	0.000658811	0.000769158	metalloendopeptidase activity	namespace: molecular_function
1	3	3.03283e-06	3.54621e-06	argininosuccinate synthase activity	namespace: molecular_function
1	3	3.03283e-06	3.54621e-06	respiratory chain complex I	namespace: cellular_component
1	7	2.11726e-05	2.47524e-05	mitochondrial proton-transporting ATP synthase complex	namespace: cellular_component
1	7	2.11726e-05	2.47524e-05	citrate transmembrane transporter activity	namespace: molecular_function
1	8	2.82112e-05	3.298e-05	sedoheptulose-7-phosphate:D-glyceraldehyde-3-phosphate glyceronetransferase activity	namespace: molecular_function
1	9	3.62471e-05	4.23719e-05	defense response to nematode	namespace: biological_process
1	10	4.52784e-05	5.29216e-05	isocitrate dehydrogenase (NADP+) activity	namespace: molecular_function
1	10	4.52784e-05	5.29216e-05	cytokinin binding	namespace: molecular_function
1	10	4.52784e-05	5.29216e-05	negative regulation of cytokinin-activated signaling pathway	namespace: biological_process
1	12	6.63189e-05	7.75117e-05	adenosylhomocysteinase activity	namespace: molecular_function
1	13	7.83241e-05	9.15404e-05	microtubule-severing ATPase activity	namespace: molecular_function
1	15	0.000105294	0.000123048	glutathione-disulfide reductase activity	namespace: molecular_function
1	15	0.000105294	0.000123048	nucleoside diphosphate kinase activity	namespace: molecular_function
1	15	0.000105294	0.000123048	GTP biosynthetic process	namespace: biological_process
1	15	0.000105294	0.000123048	UTP biosynthetic process	namespace: biological_process
1	16	0.000120256	0.000140519	glyceraldehyde-3-phosphate dehydrogenase (NAD+) (phosphorylating) activity	namespace: molecular_function
1	16	0.000120256	0.000140519	respiratory electron transport chain	namespace: biological_process
1	17	0.000136198	0.000159139	selenium binding	namespace: molecular_function
1	17	0.000136198	0.000159139	regulation of proton transport	namespace: biological_process
1	18	0.00015312	0.000178885	mitochondrial respiratory chain complex IV	namespace: cellular_component
1	18	0.00015312	0.000178885	mitochondrial electron transport, NADH to ubiquinone	namespace: biological_process
1	18	0.00015312	0.000178885	transmembrane transporter activity	namespace: molecular_function
1	18	0.00015312	0.000178885	proton-transporting ATP synthase complex, coupling factor F(o)	namespace: cellular_component
1	19	0.000171019	0.000199784	arginine biosynthetic process	namespace: biological_process
1	19	0.000171019	0.000199784	intramolecular transferase activity	namespace: molecular_function
1	20	0.000189893	0.00022182	glutathione metabolic process	namespace: biological_process
1	20	0.000189893	0.00022182	oxidoreductase activity, acting on NAD(P)H	namespace: molecular_function
1	26	0.000323508	0.000377836	CTP biosynthetic process	namespace: biological_process
1	27	0.000349154	0.000407765	cell-cell adhesion	namespace: biological_process
1	28	0.000375759	0.000438811	cytochrome-c oxidase activity	namespace: molecular_function
1	30	0.00043184	0.000504273	AT DNA binding	namespace: molecular_function
1	30	0.00043184	0.000504273	chaperone-mediated protein complex assembly	namespace: biological_process
1	31	0.000461312	0.000538673	gluconeogenesis	namespace: biological_process
1	33	0.000523109	0.00061078	mitochondrial intermembrane space	namespace: cellular_component
1	33	0.000523109	0.00061078	proteasome core complex, alpha-subunit complex	namespace: cellular_component
1	36	0.000622907	0.000727262	cellular response to ethylene stimulus	namespace: biological_process
1	40	0.000769149	0.000897952	isocitrate metabolic process	namespace: biological_process

## Sheet: Group III
gene_id	46_0	46_3i	46_3u	46_7i	46_7u	GRG_0	GRG_3i	GRG_3u	GRG_7i	GRG_u	Annotation
Adur10192_comp0_c0_seq1	-0.758297	-0.539126	2.1395	-1.00068	0.0600829	-0.447356	-0.174203	1.09007	-0.323195	-0.0468031	sp|O82155|DOF17_ARATH^O82155^Q:1493-1275,H:10-81^80.82%ID^E:4e-33^RecName: Full=Dof zinc finger protein DOF1.7;^Eukaryota; Viridiplantae; Streptophyta; Embryophyta; Tracheophyta; Spermatophyta; Magnoliophyta; eudicotyledons; core eudicotyledons; rosids; malvids; Brassicales; Brassicaceae; Camelineae; Arabidopsis	.	m.16120	771-1478[-]	sp|O82155|DOF17_ARATH^O82155^Q:11-150,H:24-158^55.63%ID^E:2e-40^RecName: Full=Dof zinc finger protein DOF1.7;^Eukaryota; Viridiplantae; Streptophyta; Embryophyta; Tracheophyta; Spermatophyta; Magnoliophyta; eudicotyledons; core eudicotyledons; rosids; malvids; Brassicales; Brassicaceae; Camelineae; Arabidopsis	PF02701.10^zf-Dof^Dof domain, zinc finger^16-76^E:5.1e-38	.	.	.	GO:0005634^cellular_component^nucleus`GO:0003677^molecular_function^DNA binding`GO:0046872^molecular_function^metal ion binding`GO:0003700^molecular_function^sequence-specific DNA binding transcription factor activity`GO:0008270^molecular_function^zinc ion binding`GO:0010200^biological_process^response to chitin`GO:0006351^biological_process^transcription, DNA-dependent
Adur10838_comp1_c0_seq3	-0.0545532	-0.524508	0.868866	0.0636225	1.70755	-0.284034	-1.46488	0.196456	-1.29631	0.787792	.	.	m.17060	214-840[-]	.	PF02234.14^CDI^Cyclin-dependent kinase inhibitor^161-207^E:4.6e-20	.	.	.	.
Adur12545_comp0_c0_seq1	-0.482267	0.423389	0.690378	-1.02608	-0.602412	0.743073	-0.731691	1.30024	-1.031	0.716374	sp|O81829|GH35_ARATH^O81829^Q:1143-232,H:308-611^84.21%ID^E:0^RecName: Full=Indole-3-acetic acid-amido synthetase GH3.5;^Eukaryota; Viridiplantae; Streptophyta; Embryophyta; Tracheophyta; Spermatophyta; Magnoliophyta; eudicotyledons; core eudicotyledons; rosids; malvids; Brassicales; Brassicaceae; Camelineae; Arabidopsis`sp|O81829|GH35_ARATH^O81829^Q:2051-1140,H:1-309^73.95%ID^E:0^RecName: Full=I…	.	m.19461	1125-2141[-]	sp|O81829|GH35_ARATH^O81829^Q:31-334,H:1-309^73.95%ID^E:6e-161^RecName: Full=Indole-3-acetic acid-amido synthetase GH3.5;^Eukaryota; Viridiplantae; Streptophyta; Embryophyta; Tracheophyta; Spermatophyta; Magnoliophyta; eudicotyledons; core eudicotyledons; rosids; malvids; Brassicales; Brassicaceae; Camelineae; Arabidopsis	PF03321.8^GH3^GH3 auxin-responsive promoter^47-334^E:9.3e-86	.	.	NOG86848^Protein involved in response to auxin stimulus	GO:0009536^cellular_component^plastid`GO:0010279^molecular_function^indole-3-acetic acid amido synthetase activity`GO:0010252^biological_process^auxin homeostasis`GO:0010120^biological_process^camalexin biosynthetic process`GO:1901183^biological_process^positive regulation of camalexin biosynthetic process`GO:0009733^biological_process^response to auxin stimulus
Adur13190_comp1_c0_seq1	0.190743	-0.958679	-0.528915	0.381374	0.336254	1.07847	-0.753949	1.14954	-1.55257	0.657731	sp|Q8GY23|UPL1_ARATH^Q8GY23^Q:3786-7,H:9-1259^36.3%ID^E:0^RecName: Full=E3 ubiquitin-protein ligase UPL1;^Eukaryota; Viridiplantae; Streptophyta; Embryophyta; Tracheophyta; Spermatophyta; Magnoliophyta; eudicotyledons; core eudicotyledons; rosids; malvids; Brassicales; Brassicaceae; Camelineae; Arabidopsis	.	m.20364	1-3873[-]	sp|Q8GY23|UPL1_ARATH^Q8GY23^Q:30-1289,H:9-1259^36.81%ID^E:0^RecName: Full=E3 ubiquitin-protein ligase UPL1;^Eukaryota; Viridiplantae; Streptophyta; Embryophyta; Tracheophyta; Spermatophyta; Magnoliophyta; eudicotyledons; core eudicotyledons; rosids; malvids; Brassicales; Brassicaceae; Camelineae; Arabidopsis	PF06012.7^DUF908^Domain of Unknown Function (DUF908)^105-374^E:8.5e-30`PF06025.7^DUF913^Domain of Unknown Function (DUF913)^470-718^E:2.8e-60	.	.	COG5021^Ubiquitin-protein ligase	GO:0005622^cellular_component^intracellular`GO:0004842^molecular_function^ubiquitin-protein ligase activity
Adur14724_comp1_c0_seq1	-0.578494	-0.840042	-0.675102	-0.605355	-0.270762	1.00376	-0.727883	1.02567	-0.214446	1.88265	sp|Q9ZU95|NUD17_ARATH^Q9ZU95^Q:1080-595,H:4-163^66.05%ID^E:4e-69^RecName: Full=Nudix hydrolase 17, mitochondrial;^Eukaryota; Viridiplantae; Streptophyta; Embryophyta; Tracheophyta; Spermatophyta; Magnoliophyta; eudicotyledons; core eudicotyledons; rosids; malvids; Brassicales; Brassicaceae; Camelineae; Arabidopsis	.	m.22073	520-1137[-]	sp|Q9ZU95|NUD17_ARATH^Q9ZU95^Q:20-180,H:4-162^66.46%ID^E:2e-71^RecName: Full=Nudix hydrolase 17, mitochondrial;^Eukaryota; Viridiplantae; Streptophyta; Embryophyta; Tracheophyta; Spermatophyta; Magnoliophyta; eudicotyledons; core eudicotyledons; rosids; malvids; Brassicales; Brassicaceae; Camelineae; Arabidopsis	PF00293.23^NUDIX^NUDIX domain^62-176^E:1.8e-13	.	.	COG0494^NTP pyrophosphohydrolases including oxidative damage repair enzymes	GO:0005739^cellular_component^mitochondrion`GO:0016787^molecular_function^hydrolase activity`GO:0046872^molecular_function^metal ion binding
Adur15491_comp1_c0_seq1	-0.200752	-0.957767	-0.0080798	0.904316	0.379751	0.454334	-0.724075	1.04975	-1.71851	0.821032	sp|O94915|FRYL_HUMAN^O94915^Q:6589-3434,H:13-1138^20.97%ID^E:4e-33^RecName: Full=Protein furry homolog-like;^Eukaryota; Metazoa; Chordata; Craniata; Vertebrata; Euteleostomi; Mammalia; Eutheria; Euarchontoglires; Primates; Haplorrhini; Catarrhini; Hominidae; Homo	.	m.23229	158-6607[-]	sp|O94915|FRYL_HUMAN^O94915^Q:7-1373,H:13-1446^21.67%ID^E:9e-54^RecName: Full=Protein furry homolog-like;^Eukaryota; Metazoa; Chordata; Craniata; Vertebrata; Euteleostomi; Mammalia; Eutheria; Euarchontoglires; Primates; Haplorrhini; Catarrhini; Hominidae; Homo	PF14222.1^MOR2-PAG1_N^Cell morphogenesis N-terminal^84-586^E:7.3e-131`PF14228.1^MOR2-PAG1_mid^Cell morphogenesis central region^620-1737^E:0`PF14225.1^MOR2-PAG1_C^Cell morphogenesis C-terminal^1757-2045^E:1.2e-88	.	.	.	GO:0006355^biological_process^regulation of transcription, DNA-dependent`GO:0006351^biological_process^transcription, DNA-dependent
Adur15986_comp0_c0_seq5	0.0845292	0.482819	-0.777955	0.73784	-0.141837	1.33384	-1.41121	0.491416	-1.00432	0.204876	sp|Q9LD37|CNG20_ARATH^Q9LD37^Q:2006-231,H:1-593^60.7%ID^E:0^RecName: Full=Probable cyclic nucleotide-gated ion channel 20, chloroplastic;^Eukaryota; Viridiplantae; Streptophyta; Embryophyta; Tracheophyta; Spermatophyta; Magnoliophyta; eudicotyledons; core eudicotyledons; rosids; malvids; Brassicales; Brassicaceae; Camelineae; Arabidopsis	.	m.23781	132-2006[-]	sp|Q9LD37|CNG20_ARATH^Q9LD37^Q:1-592,H:1-593^60.7%ID^E:0^RecName: Full=Probable cyclic nucleotide-gated ion channel 20, chloroplastic;^Eukaryota; Viridiplantae; Streptophyta; Embryophyta; Tracheophyta; Spermatophyta; Magnoliophyta; eudicotyledons; core eudicotyledons; rosids; malvids; Brassicales; Brassicaceae; Camelineae; Arabidopsis	.	.	.	NOG245622^Protein involved in protein insertion into ER membrane	GO:0009535^cellular_component^chloroplast thylakoid membrane`GO:0016021^cellular_component^integral to membrane`GO:0030552^molecular_function^cAMP binding`GO:0030553^molecular_function^cGMP binding`GO:0005216^molecular_function^ion channel activity`GO:0009624^biological_process^response to nematode
Adur18083_comp0_c0_seq4	-0.123969	-0.216505	-0.997919	-0.14747	-0.0461211	0.542877	0.162452	1.31842	-1.16977	0.678009	sp|F4IHS2|SYD_ARATH^F4IHS2^Q:1345-641,H:3-231^50%ID^E:6e-50^.^.	.	m.26827	275-1393[-]	sp|F4IHS2|SYD_ARATH^F4IHS2^Q:17-251,H:3-231^50.83%ID^E:1e-54^.^.	.	.	.	.	.
Adur20299_comp0_c0_seq1	-1.40057	-0.632421	0.0938002	0.958775	-0.139889	0.90468	-1.06897	0.993395	-0.553714	0.844905	.	.	.	.	.	.	.	.	.	.	.
Adur2092_comp2_c0_seq2	-0.24023	-0.922188	0.764998	0.555513	0.499751	0.10414	-1.52427	0.52085	-1.03597	1.27741	sp|P53800|FDFT_NICBE^P53800^Q:1163-366,H:118-383^83.83%ID^E:2e-164^RecName: Full=Squalene synthase;^Eukaryota; Viridiplantae; Streptophyta; Embryophyta; Tracheophyta; Spermatophyta; Magnoliophyta; eudicotyledons; core eudicotyledons; asterids; lamiids; Solanales; Solanaceae; Nicotianoideae; Nicotianeae; Nicotiana	.	m.2996	276-1163[-]	sp|P53800|FDFT_NICBE^P53800^Q:1-292,H:118-410^79.52%ID^E:1e-167^RecName: Full=Squalene synthase;^Eukaryota; Viridiplantae; Streptophyta; Embryophyta; Tracheophyta; Spermatophyta; Magnoliophyta; eudicotyledons; core eudicotyledons; asterids; lamiids; Solanales; Solanaceae; Nicotianoideae; Nicotianeae; Nicotiana	PF00494.14^SQS_PSY^Squalene/phytoene synthase^3-196^E:7.4e-29	.	.	.	GO:0005789^cellular_component^endoplasmic reticulum membrane`GO:0016021^cellular_component^integral to membrane`GO:0004310^molecular_function^farnesyl-diphosphate farnesyltransferase activity`GO:0016491^molecular_function^oxidoreductase activity`GO:0051996^molecular_function^squalene synthase activity`GO:0008299^biological_process^isoprenoid biosynthetic process
Adur2484_comp0_c0_seq1	-0.047741	-0.67004	0.806532	-0.103475	0.199861	0.717847	-1.12693	0.710881	-1.61733	1.13039	sp|Q4JL84|MYB59_ARATH^Q4JL84^Q:882-643,H:39-117^83.75%ID^E:2e-38^RecName: Full=Transcription factor MYB59;^Eukaryota; Viridiplantae; Streptophyta; Embryophyta; Tracheophyta; Spermatophyta; Magnoliophyta; eudicotyledons; core eudicotyledons; rosids; malvids; Brassicales; Brassicaceae; Camelineae; Arabidopsis	.	m.3831	259-801[-]	sp|Q9LX82|MYB48_ARATH^Q9LX82^Q:1-132,H:65-184^46.43%ID^E:5e-28^RecName: Full=Transcription factor MYB48;^Eukaryota; Viridiplantae; Streptophyta; Embryophyta; Tracheophyta; Spermatophyta; Magnoliophyta; eudicotyledons; core eudicotyledons; rosids; malvids; Brassicales; Brassicaceae; Camelineae; Arabidopsis	PF00249.26^Myb_DNA-binding^Myb-like DNA-binding domain^2-41^E:8.7e-12`PF07462.6^MSP1_C^Merozoite surface protein 1 (MSP1) C-terminus^53-150^E:0.00013	.	.	COG5147^Myb superfamily proteins, including transcription factors and mRNA splicing factors	GO:0005634^cellular_component^nucleus`GO:0003682^molecular_function^chromatin binding`GO:0003677^molecular_function^DNA binding`GO:0003700^molecular_function^sequence-specific DNA binding transcription factor activity`GO:0009751^biological_process^response to salicylic acid stimulus`GO:0006351^biological_process^transcription, DNA-dependent
Adur25225_comp0_c0_seq1	-0.356897	-0.933978	0.896919	0.438692	1.35292	-0.138646	-1.50524	-0.0845704	-0.957591	1.28839	.	.	.	.	.	.	.	.	.	.	.
Adur2596_comp1_c0_seq1	-0.412166	-1.04539	0.214944	-0.0848192	1.2985	0.0705987	-1.06842	0.193939	-1.13137	1.96418	sp|Q9ATM4|PIP27_MAIZE^Q9ATM4^Q:315-1,H:1-101^83.96%ID^E:2e-52^RecName: Full=Aquaporin PIP2-7;^Eukaryota; Viridiplantae; Streptophyta; Embryophyta; Tracheophyta; Spermatophyta; Magnoliophyta; Liliopsida; Poales; Poaceae; PACMAD clade; Panicoideae; Andropogoneae; Zea	.	m.4141	1-315[-]	sp|Q9ATM4|PIP27_MAIZE^Q9ATM4^Q:1-105,H:1-101^83.96%ID^E:5e-54^RecName: Full=Aquaporin PIP2-7;^Eukaryota; Viridiplantae; Streptophyta; Embryophyta; Tracheophyta; Spermatophyta; Magnoliophyta; Liliopsida; Poales; Poaceae; PACMAD clade; Panicoideae; Andropogoneae; Zea	PF00230.15^MIP^Major intrinsic protein^36-105^E:1.3e-13	.	.	.	GO:0016021^cellular_component^integral to membrane`GO:0005886^cellular_component^plasma membrane`GO:0005215^molecular_function^transporter activity
Adur2704_comp0_c0_seq1	-0.363521	0.471877	-0.00854487	0.783219	-0.0562689	1.32773	-1.43527	0.204168	-0.887575	-0.0358157	.	.	m.4330	341-1141[-]	.	.	.	.	.	.
Adur27492_comp0_c0_seq2	-0.14897	-1.05012	0.198579	-0.395211	0.831163	0.222052	-1.29575	0.124309	-0.720106	2.23406	sp|Q0WRB2|P2C73_ARATH^Q0WRB2^Q:1261-215,H:4-353^55.68%ID^E:3e-134^RecName: Full=Probable protein phosphatase 2C 73;^Eukaryota; Viridiplantae; Streptophyta; Embryophyta; Tracheophyta; Spermatophyta; Magnoliophyta; eudicotyledons; core eudicotyledons; rosids; malvids; Brassicales; Brassicaceae; Camelineae; Arabidopsis	.	m.40984	176-1270[-]	sp|Q0WRB2|P2C73_ARATH^Q0WRB2^Q:4-352,H:4-353^55.68%ID^E:1e-140^RecName: Full=Probable protein phosphatase 2C 73;^Eukaryota; Viridiplantae; Streptophyta; Embryophyta; Tracheophyta; Spermatophyta; Magnoliophyta; eudicotyledons; core eudicotyledons; rosids; malvids; Brassicales; Brassicaceae; Camelineae; Arabidopsis	PF00481.16^PP2C^Protein phosphatase 2C^133-331^E:5e-40	.	.	COG0631^Serine/threonine protein phosphatase	GO:0046872^molecular_function^metal ion binding`GO:0004721^molecular_function^phosphoprotein phosphatase activity`GO:0008152^biological_process^metabolic process
Adur2874_comp2_c0_seq4	-0.0297144	0.148743	-0.0442301	0.581652	0.460403	0.580798	-0.735006	0.838665	-1.70499	-0.0963158	.	.	m.4678	63-710[-]	.	PF13414.1^TPR_11^TPR repeat^79-141^E:3.2e-13`PF00515.23^TPR_1^Tetratricopeptide repeat^112-142^E:5.7e-07`PF07719.12^TPR_2^Tetratricopeptide repeat^112-142^E:0.0011`PF13181.1^TPR_8^Tetratricopeptide repeat^113-142^E:0.28`PF00515.23^TPR_1^Tetratricopeptide repeat^146-178^E:1.1e-05`PF07719.12^TPR_2^Tetratricopeptide repeat^146-178^E:4.1e-06`PF13181.1^TPR_8^Tetratricopeptide repeat^146-178^E:0.00095`…	.	.	.	.
Adur29127_comp1_c1_seq10	-0.0386101	-0.780987	-1.36054	0.0153957	-0.915599	1.28413	0.108092	1.47033	-0.377153	0.59495	sp|Q9SZL8|FRS5_ARATH^Q9SZL8^Q:1632-61,H:25-554^31.79%ID^E:4e-82^RecName: Full=Protein FAR1-RELATED SEQUENCE 5;^Eukaryota; Viridiplantae; Streptophyta; Embryophyta; Tracheophyta; Spermatophyta; Magnoliophyta; eudicotyledons; core eudicotyledons; rosids; malvids; Brassicales; Brassicaceae; Camelineae; Arabidopsis	.	m.43550	1-1629[-]	sp|Q9SZL8|FRS5_ARATH^Q9SZL8^Q:1-523,H:26-554^31.67%ID^E:7e-86^RecName: Full=Protein FAR1-RELATED SEQUENCE 5;^Eukaryota; Viridiplantae; Streptophyta; Embryophyta; Tracheophyta; Spermatophyta; Magnoliophyta; eudicotyledons; core eudicotyledons; rosids; malvids; Brassicales; Brassicaceae; Camelineae; Arabidopsis	PF03101.10^FAR1^FAR1 DNA-binding domain^61-151^E:1.4e-20`PF10551.4^MULE^MULE transposase domain^277-367^E:8.5e-31`PF00872.13^Transposase_mut^Transposase, Mutator family^285-455^E:1.2e-09	.	.	.	GO:0005634^cellular_component^nucleus`GO:0046872^molecular_function^metal ion binding`GO:0008270^molecular_function^zinc ion binding
Adur29536_comp1_c0_seq2	-0.678317	-0.0229467	-0.937336	-0.746114	0.354282	0.435986	-0.429728	1.16785	-0.815649	1.67198	sp|Q93Z81|CAX3_ARATH^Q93Z81^Q:1598-462,H:57-445^71.47%ID^E:1e-151^RecName: Full=Vacuolar cation/proton exchanger 3;^Eukaryota; Viridiplantae; Streptophyta; Embryophyta; Tracheophyta; Spermatophyta; Magnoliophyta; eudicotyledons; core eudicotyledons; rosids; malvids; Brassicales; Brassicaceae; Camelineae; Arabidopsis	.	m.44121	429-1961[-]	sp|Q39253|CAX1_ARATH^Q39253^Q:124-493,H:59-436^70.37%ID^E:1e-180^RecName: Full=Vacuolar cation/proton exchanger 1;^Eukaryota; Viridiplantae; Streptophyta; Embryophyta; Tracheophyta; Spermatophyta; Magnoliophyta; eudicotyledons; core eudicotyledons; rosids; malvids; Brassicales; Brassicaceae; Camelineae; Arabidopsis	PF01699.19^Na_Ca_ex^Sodium/calcium exchanger protein^169-317^E:3.6e-24`PF01699.19^Na_Ca_ex^Sodium/calcium exchanger protein^354-485^E:1.8e-21	.	.	COG0387^Ca2+/H+ antiporter	GO:0016021^cellular_component^integral to membrane`GO:0009705^cellular_component^plant-type vacuole membrane`GO:0005774^cellular_component^vacuolar membrane`GO:0015369^molecular_function^calcium:hydrogen antiporter activity`GO:0030026^biological_process^cellular manganese ion homeostasis`GO:0006882^biological_process^cellular zinc ion homeostasis`GO:0009631^biological_process^cold acclimation`GO:…
Adur29562_comp0_c0_seq1	0.140066	-0.688802	0.0641865	1.06554	0.693197	0.14048	-0.923904	0.985934	-1.69472	0.218018	.	.	m.44163	3-2927[-]	.	PF00249.26^Myb_DNA-binding^Myb-like DNA-binding domain^798-839^E:2e-06	.	.	.	.
Adur31408_comp3_c0_seq1	0.944589	-0.408712	0.00328471	-0.175967	0.865756	0.605794	-0.992452	0.886402	-1.77327	0.0445782	.	.	m.46959	304-828[-]	.	PF00168.25^C2^C2 domain^3-57^E:4.5e-05`PF13833.1^EF-hand_8^EF-hand domain pair^108-130^E:0.03`PF13499.1^EF-hand_7^EF-hand domain pair^109-167^E:1.8e-10`PF13202.1^EF-hand_5^EF hand^111-131^E:0.013`PF13833.1^EF-hand_8^EF-hand domain pair^127-168^E:0.00016`PF13202.1^EF-hand_5^EF hand^146-167^E:6.4e-07`PF13405.1^EF-hand_6^EF-hand domain^146-169^E:0.0002	.	.	.	.
Adur31911_comp1_c0_seq11	0.424002	-0.8204	0.281159	-0.0731652	0.229216	1.00799	-1.54649	0.818026	-1.3094	0.989066	sp|Q94A27|SAC2_ARATH^Q94A27^Q:2809-455,H:8-800^59.65%ID^E:0^.^.	.	m.47879	338-2851[-]	sp|Q94A27|SAC2_ARATH^Q94A27^Q:15-799,H:8-800^59.65%ID^E:0^.^.	PF02383.13^Syja_N^SacI homology domain^100-404^E:3.3e-87	.	.	.	.
Adur32190_comp0_c0_seq1	-0.10697	0.385663	-0.69803	0.314216	-0.367776	0.507072	0.0484139	1.48534	-1.4155	-0.152436	sp|Q8GY23|UPL1_ARATH^Q8GY23^Q:4211-3,H:110-1481^66.34%ID^E:0^RecName: Full=E3 ubiquitin-protein ligase UPL1;^Eukaryota; Viridiplantae; Streptophyta; Embryophyta; Tracheophyta; Spermatophyta; Magnoliophyta; eudicotyledons; core eudicotyledons; rosids; malvids; Brassicales; Brassicaceae; Camelineae; Arabidopsis	.	m.48264	3-4214[-]	sp|Q8GY23|UPL1_ARATH^Q8GY23^Q:2-1404,H:110-1481^66.55%ID^E:0^RecName: Full=E3 ubiquitin-protein ligase UPL1;^Eukaryota; Viridiplantae; Streptophyta; Embryophyta; Tracheophyta; Spermatophyta; Magnoliophyta; eudicotyledons; core eudicotyledons; rosids; malvids; Brassicales; Brassicaceae; Camelineae; Arabidopsis	PF06012.7^DUF908^Domain of Unknown Function (DUF908)^2-258^E:3.3e-47`PF06025.7^DUF913^Domain of Unknown Function (DUF913)^317-685^E:7.6e-106`PF00627.26^UBA^UBA/TS-N domain^1194-1230^E:1.2e-08`PF02809.15^UIM^Ubiquitin interaction motif^1239-1252^E:0.0082	.	.	COG5021^Ubiquitin-protein ligase	GO:0005622^cellular_component^intracellular`GO:0004842^molecular_function^ubiquitin-protein ligase activity
Adur33658_comp0_c0_seq1	0.227508	-0.490134	-0.763449	-0.201551	0.584802	0.758868	-0.711535	1.32535	-1.16502	0.435166	.	.	m.50904	3-1307[-]	.	.	.	.	.	.
Adur34834_comp5_c0_seq1	0.0436048	0.269981	-0.905678	0.0257481	0.443939	0.617322	-1.08712	1.21178	-0.80257	0.183002	.	.	.	.	.	.	.	.	.	.	.
Adur35618_comp1_c0_seq1	-0.561982	-1.15217	1.47978	-1.11732	0.8337	-0.12085	-0.768142	0.799023	-0.715869	1.32383	sp|Q8LFV3|CDF3_ARATH^Q8LFV3^Q:1831-794,H:112-446^53.17%ID^E:3e-96^RecName: Full=Dof zinc finger protein DOF3.3;^Eukaryota; Viridiplantae; Streptophyta; Embryophyta; Tracheophyta; Spermatophyta; Magnoliophyta; eudicotyledons; core eudicotyledons; rosids; malvids; Brassicales; Brassicaceae; Camelineae; Arabidopsis	.	m.54176	785-2269[-]	sp|Q8LFV3|CDF3_ARATH^Q8LFV3^Q:10-492,H:6-446^47.8%ID^E:2e-120^RecName: Full=Dof zinc finger protein DOF3.3;^Eukaryota; Viridiplantae; Streptophyta; Embryophyta; Tracheophyta; Spermatophyta; Magnoliophyta; eudicotyledons; core eudicotyledons; rosids; malvids; Brassicales; Brassicaceae; Camelineae; Arabidopsis	PF02701.10^zf-Dof^Dof domain, zinc finger^141-201^E:1e-36	.	.	.	GO:0005634^cellular_component^nucleus`GO:0003677^molecular_function^DNA binding`GO:0046872^molecular_function^metal ion binding`GO:0003700^molecular_function^sequence-specific DNA binding transcription factor activity`GO:0008270^molecular_function^zinc ion binding`GO:0006351^biological_process^transcription, DNA-dependent
Adur36879_comp1_c0_seq1	-0.334233	-0.19018	-0.676905	0.339471	0.0215353	0.987711	-0.377885	0.269627	-1.13962	1.10048	.	.	.	.	.	.	.	.	.	.	.
Adur36926_comp0_c0_seq2	-0.319784	-0.798363	0.0422828	0.434417	0.768921	0.146894	-1.23247	0.568469	-1.2118	1.60142	sp|Q39117|TGT2_ARATH^Q39117^Q:1040-399,H:252-484^37.77%ID^E:1e-36^RecName: Full=Trihelix transcription factor GT-2;^Eukaryota; Viridiplantae; Streptophyta; Embryophyta; Tracheophyta; Spermatophyta; Magnoliophyta; eudicotyledons; core eudicotyledons; rosids; malvids; Brassicales; Brassicaceae; Camelineae; Arabidopsis	.	m.56120	312-1046[-]	sp|Q39117|TGT2_ARATH^Q39117^Q:3-227,H:252-499^38.4%ID^E:2e-42^RecName: Full=Trihelix transcription factor GT-2;^Eukaryota; Viridiplantae; Streptophyta; Embryophyta; Tracheophyta; Spermatophyta; Magnoliophyta; eudicotyledons; core eudicotyledons; rosids; malvids; Brassicales; Brassicaceae; Camelineae; Arabidopsis	PF13837.1^Myb_DNA-bind_4^Myb/SANT-like DNA-binding domain^128-214^E:5.4e-23`PF13921.1^Myb_DNA-bind_6^Myb-like DNA-binding domain^130-190^E:1.7e-05`PF13873.1^Myb_DNA-bind_5^Myb/SANT-like DNA-binding domain^153-193^E:3.8e-08`PF10545.4^MADF_DNA_bdg^Alcohol dehydrogenase transcription factor Myb/SANT-like^154-213^E:2.1e-05	.	.	.	GO:0005634^cellular_component^nucleus`GO:0003682^molecular_function^chromatin binding`GO:0003677^molecular_function^DNA binding`GO:0003700^molecular_function^sequence-specific DNA binding transcription factor activity`GO:0006351^biological_process^transcription, DNA-dependent
Adur40315_comp0_c0_seq2	0.791985	0.0647834	-0.00373098	0.226233	0.579659	0.836079	-1.01991	0.547097	-1.9011	-0.121087	.	.	m.60835	1111-2073[-]	.	.	.	.	.	.
Adur40409_comp0_c0_seq7	0.389781	-0.800547	0.70725	-0.00579507	1.29468	-0.0144337	-1.47328	0.141781	-1.35918	1.11974	sp|Q5PP32|WTR25_ARATH^Q5PP32^Q:1070-150,H:8-317^57.56%ID^E:3e-101^.^.	.	m.61050	105-1121[-]	sp|Q5PP32|WTR25_ARATH^Q5PP32^Q:18-324,H:8-317^57.56%ID^E:1e-118^.^.	PF00892.15^EamA^EamA-like transporter family^32-157^E:6.7e-15`PF00892.15^EamA^EamA-like transporter family^214-332^E:5.6e-10	.	.	.	.
Adur42969_comp0_c0_seq1	-0.281179	-0.421204	-0.211167	0.563487	-0.0937263	0.823211	-0.432496	1.50301	-1.65207	0.202133	sp|Q9LFS8|SMC5_ARATH^Q9LFS8^Q:3916-809,H:7-1040^55.6%ID^E:0^.^.	.	m.65873	773-3976[-]	sp|Q9LFS8|SMC5_ARATH^Q9LFS8^Q:21-1056,H:7-1040^55.6%ID^E:0^.^.	PF02463.14^SMC_N^RecF/RecN/SMC N terminal domain^37-1008^E:1.1e-23`PF13476.1^AAA_23^AAA domain^40-366^E:6.4e-12	.	.	.	.
Adur42969_comp0_c0_seq3	-0.15058	-0.386373	-0.274313	0.79726	1.03772	0.449407	-0.731891	0.794925	-1.83615	0.299994	sp|Q9LFS8|SMC5_ARATH^Q9LFS8^Q:2518-80,H:7-817^52.28%ID^E:0^.^.	.	m.65874	5-2539[-]	sp|Q9LFS8|SMC5_ARATH^Q9LFS8^Q:8-820,H:7-817^52.28%ID^E:0^.^.	PF02463.14^SMC_N^RecF/RecN/SMC N terminal domain^24-147^E:1.1e-12`PF13476.1^AAA_23^AAA domain^27-353^E:7.4e-12	.	.	.	.
Adur43025_comp0_c0_seq1	-0.742809	-0.701394	-0.737499	-0.677943	-0.742632	1.15872	-0.329636	0.507949	0.168313	2.09693	sp|B1B5P4|N8DT2_SOPFL^B1B5P4^Q:1216-281,H:92-407^51.58%ID^E:4e-103^.^.	.	m.65983	278-1225[-]	sp|B1B5P4|N8DT2_SOPFL^B1B5P4^Q:4-315,H:92-407^51.58%ID^E:2e-104^.^.	PF01040.13^UbiA^UbiA prenyltransferase family^51-301^E:9e-34	.	.	.	.
Adur43207_comp0_c0_seq11	-0.579729	-0.376485	-0.5144	0.107429	1.23979	0.538112	-1.06606	0.816362	-1.14833	0.983313	sp|Q7XZU2|SAC3_ARATH^Q7XZU2^Q:3301-875,H:15-818^60.02%ID^E:0^.^.	.	m.66273	872-3388[-]	sp|Q7XZU2|SAC3_ARATH^Q7XZU2^Q:30-838,H:15-818^60.02%ID^E:0^.^.	PF02383.13^Syja_N^SacI homology domain^104-406^E:1.6e-87	.	.	.	.
Adur44689_comp1_c0_seq2	0.903141	-0.143172	0.256511	0.536289	0.0509596	0.26793	-0.878304	0.800365	-1.85895	0.065234	sp|F4I096|MED13_ARATH^F4I096^Q:5010-1,H:6-1635^55.65%ID^E:0^RecName: Full=Mediator of RNA polymerase II transcription subunit 13;^Eukaryota; Viridiplantae; Streptophyta; Embryophyta; Tracheophyta; Spermatophyta; Magnoliophyta; eudicotyledons; core eudicotyledons; rosids; malvids; Brassicales; Brassicaceae; Camelineae; Arabidopsis	.	m.68741	1-5073[-]	sp|F4I096|MED13_ARATH^F4I096^Q:22-1691,H:6-1635^56.09%ID^E:0^RecName: Full=Mediator of RNA polymerase II transcription subunit 13;^Eukaryota; Viridiplantae; Streptophyta; Embryophyta; Tracheophyta; Spermatophyta; Magnoliophyta; eudicotyledons; core eudicotyledons; rosids; malvids; Brassicales; Brassicaceae; Camelineae; Arabidopsis	.	.	.	.	GO:0005634^cellular_component^nucleus`GO:0007275^biological_process^multicellular organismal development`GO:0040008^biological_process^regulation of growth`GO:0006355^biological_process^regulation of transcription, DNA-dependent`GO:0006351^biological_process^transcription, DNA-dependent
Adur451_comp0_c0_seq1	-0.796656	-0.310855	0.131571	1.11474	0.131571	0.56243	-0.793764	1.12342	-1.50512	0.342663	.	.	m.871	1136-2980[-]	.	.	.	.	.	.
Adur4592_comp0_c0_seq1	0.237951	-0.62889	-0.693202	-0.332697	0.210777	1.87471	-0.856244	1.26149	-1.147	0.0730973	sp|Q6VNB8|WDFY3_MOUSE^Q6VNB8^Q:4328-852,H:2102-3235^34.15%ID^E:1e-174^RecName: Full=WD repeat and FYVE domain-containing protein 3;^Eukaryota; Metazoa; Chordata; Craniata; Vertebrata; Euteleostomi; Mammalia; Eutheria; Euarchontoglires; Glires; Rodentia; Sciurognathi; Muroidea; Muridae; Murinae; Mus; Mus	.	m.7391	624-11435[-]	sp|Q6VNB8|WDFY3_MOUSE^Q6VNB8^Q:2370-3529,H:2102-3236^34.12%ID^E:0^RecName: Full=WD repeat and FYVE domain-containing protein 3;^Eukaryota; Metazoa; Chordata; Craniata; Vertebrata; Euteleostomi; Mammalia; Eutheria; Euarchontoglires; Glires; Rodentia; Sciurognathi; Muroidea; Muridae; Murinae; Mus; Mus`sp|Q6VNB8|WDFY3_MOUSE^Q6VNB8^Q:1083-1487,H:1090-1481^26%ID^E:7e-23^RecName: Full=WD repeat and FYV…	PF13385.1^Laminin_G_3^Concanavalin A-like lectin/glucanases superfamily^1080-1262^E:8.1e-07`PF02138.13^Beach^Beige/BEACH domain^2987-3266^E:6.8e-108`PF00400.27^WD40^WD domain, G-beta repeat^3351-3379^E:0.014`PF00400.27^WD40^WD domain, G-beta repeat^3398-3430^E:2.9e-07	.	.	.	GO:0005776^cellular_component^autophagic vacuole`GO:0044444^cellular_component^cytoplasmic part`GO:0019898^cellular_component^extrinsic to membrane`GO:0005635^cellular_component^nuclear envelope`GO:0005545^molecular_function^1-phosphatidylinositol binding`GO:0003831^molecular_function^beta-N-acetylglucosaminylglycopeptide beta-1,4-galactosyltransferase activity`GO:0046872^molecular_function^metal…
Adur46131_comp0_c0_seq86	1.03413	-0.0614019	0.192418	-0.374944	0.371584	0.918416	-1.28571	0.696324	-1.71123	0.220412	.	.	m.71115	1512-4178[-]	.	PF11715.3^Nup160^Nucleoporin Nup120/160^27-222^E:3.4e-13	.	.	.	.
Adur46420_comp0_c0_seq1	-0.753879	-0.456341	-0.477099	-0.636247	0.176793	1.44306	-0.816154	0.730352	-0.764258	1.55377	sp|P42751|CCD11_ARATH^P42751^Q:1043-405,H:80-295^40.72%ID^E:8e-44^RecName: Full=Cyclin-D1-1;^Eukaryota; Viridiplantae; Streptophyta; Embryophyta; Tracheophyta; Spermatophyta; Magnoliophyta; eudicotyledons; core eudicotyledons; rosids; malvids; Brassicales; Brassicaceae; Camelineae; Arabidopsis	.	m.71624	333-1307[-]	sp|P42751|CCD11_ARATH^P42751^Q:13-301,H:20-295^36.79%ID^E:4e-46^RecName: Full=Cyclin-D1-1;^Eukaryota; Viridiplantae; Streptophyta; Embryophyta; Tracheophyta; Spermatophyta; Magnoliophyta; eudicotyledons; core eudicotyledons; rosids; malvids; Brassicales; Brassicaceae; Camelineae; Arabidopsis	PF00134.18^Cyclin_N^Cyclin, N-terminal domain^73-190^E:2.6e-29	.	.	COG5024^Cyclin	GO:0005634^cellular_component^nucleus`GO:0007049^biological_process^cell cycle`GO:0051301^biological_process^cell division
Adur48440_comp0_c0_seq1	1.10067	-0.278072	-0.491238	0.338196	-0.0526083	0.90254	-0.633349	0.995458	-1.5721	-0.309501	.	.	m.74632	2211-2936[-]	.	PF11935.3^DUF3453^Domain of unknown function (DUF3453)^92-241^E:5.6e-31	.	.	.	.
Adur48467_comp0_c0_seq1	-0.306489	-0.433545	-0.194991	0.505111	-0.119795	0.538819	-0.117202	1.44636	-1.97377	0.655503	.	.	m.74700	1-5265[-]	.	.	.	.	.	.
Adur49284_comp1_c0_seq1	-0.529384	-0.187376	1.15648	-0.589557	-0.509669	0.47624	-0.402524	1.76678	-1.50021	0.319208	sp|Q94JM3|ARFB_ARATH^Q94JM3^Q:1130-18,H:53-424^88.17%ID^E:0^RecName: Full=Auxin response factor 2;^Eukaryota; Viridiplantae; Streptophyta; Embryophyta; Tracheophyta; Spermatophyta; Magnoliophyta; eudicotyledons; core eudicotyledons; rosids; malvids; Brassicales; Brassicaceae; Camelineae; Arabidopsis	.	m.76077	3-1262[-]	sp|Q94JM3|ARFB_ARATH^Q94JM3^Q:1-408,H:1-416^80.53%ID^E:0^RecName: Full=Auxin response factor 2;^Eukaryota; Viridiplantae; Streptophyta; Embryophyta; Tracheophyta; Spermatophyta; Magnoliophyta; eudicotyledons; core eudicotyledons; rosids; malvids; Brassicales; Brassicaceae; Camelineae; Arabidopsis	PF02362.16^B3^B3 DNA binding domain^156-257^E:5.7e-21`PF06507.8^Auxin_resp^Auxin response factor^282-364^E:5e-35	.	.	NOG255064^Heat shock protein binding	GO:0005634^cellular_component^nucleus`GO:0043565^molecular_function^sequence-specific DNA binding`GO:0003700^molecular_function^sequence-specific DNA binding transcription factor activity`GO:0009734^biological_process^auxin mediated signaling pathway`GO:0010227^biological_process^floral organ abscission`GO:0010047^biological_process^fruit dehiscence`GO:0010150^biological_process^leaf senescence`G…
Adur49534_comp9_c0_seq6	0.713015	-0.634094	-0.377502	1.0979	0.297025	0.118188	-1.32223	1.47696	-1.08896	-0.280308	sp|Q9LRR4|R13L1_ARATH^Q9LRR4^Q:1926-703,H:632-1013^30.59%ID^E:5e-43^RecName: Full=Putative disease resistance RPP13-like protein 1;^Eukaryota; Viridiplantae; Streptophyta; Embryophyta; Tracheophyta; Spermatophyta; Magnoliophyta; eudicotyledons; core eudicotyledons; rosids; malvids; Brassicales; Brassicaceae; Camelineae; Arabidopsis	.	m.76563	157-1926[-]	sp|Q9LRR4|R13L1_ARATH^Q9LRR4^Q:1-408,H:632-1013^30.59%ID^E:3e-43^RecName: Full=Putative disease resistance RPP13-like protein 1;^Eukaryota; Viridiplantae; Streptophyta; Embryophyta; Tracheophyta; Spermatophyta; Magnoliophyta; eudicotyledons; core eudicotyledons; rosids; malvids; Brassicales; Brassicaceae; Camelineae; Arabidopsis	PF13504.1^LRR_7^Leucine rich repeat^19-33^E:5900`PF13504.1^LRR_7^Leucine rich repeat^40-46^E:7500`PF13504.1^LRR_7^Leucine rich repeat^153-163^E:1200`PF13504.1^LRR_7^Leucine rich repeat^237-251^E:610`PF13504.1^LRR_7^Leucine rich repeat^259-273^E:1600`PF13504.1^LRR_7^Leucine rich repeat^280-290^E:8900`PF13504.1^LRR_7^Leucine rich repeat^322-333^E:5700`PF13504.1^LRR_7^Leucine rich repeat^346-359^E:9…	.	.	.	GO:0043531^molecular_function^ADP binding`GO:0005524^molecular_function^ATP binding`GO:0006952^biological_process^defense response
Adur5385_comp0_c0_seq1	0.167225	-0.625793	0.590853	1.01734	0.344212	0.247154	-1.16275	0.896013	-1.77536	0.301107	.	.	m.8802	1-1167[-]	.	.	.	.	.	.
Adur577_comp3_c0_seq5	0.493071	-0.251278	-0.487898	0.597491	-0.0319007	0.613776	-1.32134	1.05157	-1.01862	0.355122	sp|A0JP85|CNOT1_XENTR^A0JP85^Q:4602-2110,H:834-1588^33.96%ID^E:7e-125^RecName: Full=CCR4-NOT transcription complex subunit 1;^Eukaryota; Metazoa; Chordata; Craniata; Vertebrata; Euteleostomi; Amphibia; Batrachia; Anura; Pipoidea; Pipidae; Xenopodinae; Xenopus; Silurana`sp|A0JP85|CNOT1_XENTR^A0JP85^Q:1581-70,H:1664-2178^39.03%ID^E:3e-102^RecName: Full=CCR4-NOT transcription complex subunit 1;^Euka…	.	m.1070	1-4824[-]	sp|A0JP85|CNOT1_XENTR^A0JP85^Q:75-905,H:834-1588^33.96%ID^E:1e-133^RecName: Full=CCR4-NOT transcription complex subunit 1;^Eukaryota; Metazoa; Chordata; Craniata; Vertebrata; Euteleostomi; Amphibia; Batrachia; Anura; Pipoidea; Pipidae; Xenopodinae; Xenopus; Silurana`sp|A0JP85|CNOT1_XENTR^A0JP85^Q:1082-1607,H:1664-2199^39.11%ID^E:6e-107^RecName: Full=CCR4-NOT transcription complex subunit 1;^Eukar…	PF12842.2^DUF3819^Domain of unknown function (DUF3819)^717-861^E:6.6e-50`PF04054.10^Not1^CCR4-Not complex component, Not1^1428-1606^E:1.5e-74	.	.	COG5103^Cell division control protein, negative regulator of transcription	GO:0006355^biological_process^regulation of transcription, DNA-dependent`GO:0006351^biological_process^transcription, DNA-dependent
Adur6193_comp0_c1_seq7	-0.65121	0.265752	0.674217	0.212402	-0.0543508	0.835936	-1.22973	0.804259	-1.23807	0.380789	sp|Q6NQ79|ARID4_ARATH^Q6NQ79^Q:2510-291,H:1-739^63.62%ID^E:0^RecName: Full=AT-rich interactive domain-containing protein 4;^Eukaryota; Viridiplantae; Streptophyta; Embryophyta; Tracheophyta; Spermatophyta; Magnoliophyta; eudicotyledons; core eudicotyledons; rosids; malvids; Brassicales; Brassicaceae; Camelineae; Arabidopsis	.	m.9868	276-2513[-]	sp|Q6NQ79|ARID4_ARATH^Q6NQ79^Q:2-741,H:1-739^64.3%ID^E:0^RecName: Full=AT-rich interactive domain-containing protein 4;^Eukaryota; Viridiplantae; Streptophyta; Embryophyta; Tracheophyta; Spermatophyta; Magnoliophyta; eudicotyledons; core eudicotyledons; rosids; malvids; Brassicales; Brassicaceae; Camelineae; Arabidopsis	PF01388.16^ARID^ARID/BRIGHT DNA binding domain^570-668^E:2.1e-08	.	.	.	GO:0005634^cellular_component^nucleus`GO:0003677^molecular_function^DNA binding`GO:0046872^molecular_function^metal ion binding`GO:0008270^molecular_function^zinc ion binding`GO:0006355^biological_process^regulation of transcription, DNA-dependent`GO:0006351^biological_process^transcription, DNA-dependent
Adur7704_comp0_c0_seq2	-0.38977	-0.0343475	0.24342	0.557027	0.512226	0.500279	-1.3963	0.742205	-1.05581	0.321075	sp|Q56X05|PPR15_ARATH^Q56X05^Q:1823-198,H:35-574^57.56%ID^E:0^RecName: Full=Pentatricopeptide repeat-containing protein At1g06145;^Eukaryota; Viridiplantae; Streptophyta; Embryophyta; Tracheophyta; Spermatophyta; Magnoliophyta; eudicotyledons; core eudicotyledons; rosids; malvids; Brassicales; Brassicaceae; Camelineae; Arabidopsis	.	m.12127	186-1907[-]	sp|Q56X05|PPR15_ARATH^Q56X05^Q:29-570,H:35-574^57.56%ID^E:0^RecName: Full=Pentatricopeptide repeat-containing protein At1g06145;^Eukaryota; Viridiplantae; Streptophyta; Embryophyta; Tracheophyta; Spermatophyta; Magnoliophyta; eudicotyledons; core eudicotyledons; rosids; malvids; Brassicales; Brassicaceae; Camelineae; Arabidopsis	PF13041.1^PPR_2^PPR repeat family^83-130^E:2e-07`PF01535.15^PPR^PPR repeat^87-116^E:0.53`PF13812.1^PPR_3^Pentatricopeptide repeat domain^87-118^E:0.00035`PF13812.1^PPR_3^Pentatricopeptide repeat domain^187-218^E:0.00031`PF01535.15^PPR^PPR repeat^188-217^E:9.3e-07`PF13041.1^PPR_2^PPR repeat family^215-247^E:1.7e-07`PF12854.2^PPR_1^PPR repeat^216-244^E:7.2e-07`PF13812.1^PPR_3^Pentatricopeptide repe…	.	.	.	.
Adur8245_comp0_c0_seq1	-0.623276	-0.490306	0.34705	0.743158	1.22185	-0.0725032	-1.58625	0.73336	-0.73385	0.460773	sp|Q9SU79|PAO5_ARATH^Q9SU79^Q:1790-330,H:48-531^55.98%ID^E:4e-175^RecName: Full=Probable polyamine oxidase 5;^Eukaryota; Viridiplantae; Streptophyta; Embryophyta; Tracheophyta; Spermatophyta; Magnoliophyta; eudicotyledons; core eudicotyledons; rosids; malvids; Brassicales; Brassicaceae; Camelineae; Arabidopsis	.	m.12806	309-1790[-]	sp|Q9SU79|PAO5_ARATH^Q9SU79^Q:1-487,H:48-531^55.98%ID^E:0^RecName: Full=Probable polyamine oxidase 5;^Eukaryota; Viridiplantae; Streptophyta; Embryophyta; Tracheophyta; Spermatophyta; Magnoliophyta; eudicotyledons; core eudicotyledons; rosids; malvids; Brassicales; Brassicaceae; Camelineae; Arabidopsis	PF01593.19^Amino_oxidase^Flavin containing amine oxidoreductase^6-482^E:7.8e-64	.	.	.	GO:0016491^molecular_function^oxidoreductase activity
Adur9389_comp0_c0_seq1	0.290704	-0.181503	-0.600039	-0.316198	0.111627	1.07101	-0.599522	1.14945	-1.3984	0.472878	.	.	m.14817	2-1504[-]	.	.	.	.	.	.
Aipa10241_comp0_c0_seq1	0.0392838	-0.710564	0.52724	-0.112271	0.412147	0.978733	-1.39668	0.488241	-1.24925	1.02312	.	.	m.95955	2-352[+]	.	.	.	.	.	.
Aipa10244_comp0_c0_seq2	-0.143283	-0.850535	0.104773	-0.283512	-0.152578	1.32646	-1.12966	1.16233	-1.178	1.14401	sp|Q94A27|SAC2_ARATH^Q94A27^Q:2686-455,H:49-800^58.92%ID^E:0^.^.	.	m.95958	428-2692[-]	sp|Q94A27|SAC2_ARATH^Q94A27^Q:3-746,H:49-800^58.92%ID^E:0^.^.	PF02383.13^Syja_N^SacI homology domain^47-351^E:2.6e-87	.	.	.	.
Aipa10906_comp0_c0_seq1	-0.333584	-0.892887	0.114429	0.802143	1.1674	-0.00256823	-1.23817	0.779314	-0.944251	0.548174	sp|O81970|C71A9_SOYBN^O81970^Q:1517-330,H:100-494^46.37%ID^E:1e-100^RecName: Full=Cytochrome P450 71A9;^Eukaryota; Viridiplantae; Streptophyta; Embryophyta; Tracheophyta; Spermatophyta; Magnoliophyta; eudicotyledons; core eudicotyledons; rosids; fabids; Fabales; Fabaceae; Papilionoideae; Phaseoleae; Glycine`sp|O81970|C71A9_SOYBN^O81970^Q:1753-1505,H:22-103^50.6%ID^E:1e-100^RecName: Full=Cytochrom…	.	m.96987	315-1469[-]	sp|O65782|C83B1_ARATH^O65782^Q:3-378,H:115-493^47.76%ID^E:2e-128^RecName: Full=Cytochrome P450 83B1;^Eukaryota; Viridiplantae; Streptophyta; Embryophyta; Tracheophyta; Spermatophyta; Magnoliophyta; eudicotyledons; core eudicotyledons; rosids; malvids; Brassicales; Brassicaceae; Camelineae; Arabidopsis	PF00067.17^p450^Cytochrome P450^2-376^E:1.3e-87	.	.	COG2124^Cytochrome P450	GO:0005783^cellular_component^endoplasmic reticulum`GO:0016021^cellular_component^integral to membrane`GO:0005739^cellular_component^mitochondrion`GO:0005886^cellular_component^plasma membrane`GO:0009055^molecular_function^electron carrier activity`GO:0020037^molecular_function^heme binding`GO:0005506^molecular_function^iron ion binding`GO:0016709^molecular_function^oxidoreductase activity, actin…
Aipa10971_comp1_c0_seq1	0.675836	-0.29321	0.267535	0.222961	0.163231	0.710604	-2.14215	0.500213	-0.718449	0.613432	sp|Q5EAR5|TRPT1_DANRE^Q5EAR5^Q:907-329,H:25-213^41.62%ID^E:6e-39^RecName: Full=tRNA 2'-phosphotransferase 1;^Eukaryota; Metazoa; Chordata; Craniata; Vertebrata; Euteleostomi; Actinopterygii; Neopterygii; Teleostei; Ostariophysi; Cypriniformes; Cyprinidae; Danio	.	m.97066	281-1237[-]	sp|Q5EAR5|TRPT1_DANRE^Q5EAR5^Q:111-317,H:25-224^40.28%ID^E:5e-40^RecName: Full=tRNA 2'-phosphotransferase 1;^Eukaryota; Metazoa; Chordata; Craniata; Vertebrata; Euteleostomi; Actinopterygii; Neopterygii; Teleostei; Ostariophysi; Cypriniformes; Cyprinidae; Danio	PF01885.11^PTS_2-RNA^RNA 2'-phosphotransferase, Tpt1 / KptA family^107-293^E:5.1e-57	.	.	COG1859^RNA:NAD 2'-phosphotransferase	GO:0000215^molecular_function^tRNA 2'-phosphotransferase activity`GO:0006388^biological_process^tRNA splicing, via endonucleolytic cleavage and ligation
Aipa1102_comp2_c0_seq1	-0.821849	-0.644447	-0.927958	0.540991	1.17433	0.549281	-1.13686	0.580782	-0.667659	1.35339	sp|P10978|POLX_TOBAC^P10978^Q:1050-235,H:808-1085^43.37%ID^E:4e-57^RecName: Full=Retrovirus-related Pol polyprotein from transposon TNT 1-94;^Eukaryota; Viridiplantae; Streptophyta; Embryophyta; Tracheophyta; Spermatophyta; Magnoliophyta; eudicotyledons; core eudicotyledons; asterids; lamiids; Solanales; Solanaceae; Nicotianoideae; Nicotianeae; Nicotiana	.	m.80724	1290-1886[-]	.	.	.	.	.	.
Aipa11583_comp0_c0_seq2	0.135394	0.130421	0.104201	0.137202	-0.395333	0.264233	-1.43147	1.10598	-0.856441	0.805809	sp|Q8VYN2|VAP42_ARATH^Q8VYN2^Q:1380-823,H:101-288^82.98%ID^E:6e-102^RecName: Full=Vesicle-associated protein 4-2;^Eukaryota; Viridiplantae; Streptophyta; Embryophyta; Tracheophyta; Spermatophyta; Magnoliophyta; eudicotyledons; core eudicotyledons; rosids; malvids; Brassicales; Brassicaceae; Camelineae; Arabidopsis	.	m.98143	796-1611[-]	sp|Q8VYN2|VAP42_ARATH^Q8VYN2^Q:1-271,H:1-295^65.88%ID^E:7e-119^RecName: Full=Vesicle-associated protein 4-2;^Eukaryota; Viridiplantae; Streptophyta; Embryophyta; Tracheophyta; Spermatophyta; Magnoliophyta; eudicotyledons; core eudicotyledons; rosids; malvids; Brassicales; Brassicaceae; Camelineae; Arabidopsis	PF00635.21^Motile_Sperm^MSP (Major sperm protein) domain^85-194^E:2.7e-29	.	.	.	GO:0005198^molecular_function^structural molecule activity
Aipa14410_comp1_c0_seq3	0.212995	0.133022	1.51656	0.191669	0.133022	0.303632	-1.29317	0.751481	-1.56774	-0.381472	sp|Q9LRR4|R13L1_ARATH^Q9LRR4^Q:2876-396,H:4-863^35.12%ID^E:1e-146^RecName: Full=Putative disease resistance RPP13-like protein 1;^Eukaryota; Viridiplantae; Streptophyta; Embryophyta; Tracheophyta; Spermatophyta; Magnoliophyta; eudicotyledons; core eudicotyledons; rosids; malvids; Brassicales; Brassicaceae; Camelineae; Arabidopsis	.	m.102729	342-2891[-]	sp|Q9LRR4|R13L1_ARATH^Q9LRR4^Q:6-832,H:4-863^35.12%ID^E:8e-166^RecName: Full=Putative disease resistance RPP13-like protein 1;^Eukaryota; Viridiplantae; Streptophyta; Embryophyta; Tracheophyta; Spermatophyta; Magnoliophyta; eudicotyledons; core eudicotyledons; rosids; malvids; Brassicales; Brassicaceae; Camelineae; Arabidopsis	PF00931.17^NB-ARC^NB-ARC domain^163-439^E:1e-64`PF13504.1^LRR_7^Leucine rich repeat^579-594^E:51`PF13504.1^LRR_7^Leucine rich repeat^602-618^E:35`PF13504.1^LRR_7^Leucine rich repeat^626-641^E:150`PF13504.1^LRR_7^Leucine rich repeat^649-669^E:1800`PF13504.1^LRR_7^Leucine rich repeat^760-764^E:4000`PF13504.1^LRR_7^Leucine rich repeat^783-792^E:5100	.	.	.	GO:0043531^molecular_function^ADP binding`GO:0005524^molecular_function^ATP binding`GO:0006952^biological_process^defense response
Aipa16378_comp0_c0_seq2	0.682189	0.250463	-0.787549	0.311248	0.163183	0.0681098	-0.256074	1.02508	-1.75698	0.300338	sp|Q9FR53|TOR_ARATH^Q9FR53^Q:3924-1,H:15-1321^81.34%ID^E:0^RecName: Full=Serine/threonine-protein kinase TOR;^Eukaryota; Viridiplantae; Streptophyta; Embryophyta; Tracheophyta; Spermatophyta; Magnoliophyta; eudicotyledons; core eudicotyledons; rosids; malvids; Brassicales; Brassicaceae; Camelineae; Arabidopsis	.	m.106195	1-3927[-]	sp|Q9FR53|TOR_ARATH^Q9FR53^Q:2-1309,H:15-1321^81.34%ID^E:0^RecName: Full=Serine/threonine-protein kinase TOR;^Eukaryota; Viridiplantae; Streptophyta; Embryophyta; Tracheophyta; Spermatophyta; Magnoliophyta; eudicotyledons; core eudicotyledons; rosids; malvids; Brassicales; Brassicaceae; Camelineae; Arabidopsis	PF11865.3^DUF3385^Domain of unknown function (DUF3385)^760-928^E:2e-53	.	.	COG5032^Phosphatidylinositol kinase and protein kinases of the PI-3 kinase family	GO:0005737^cellular_component^cytoplasm`GO:0005634^cellular_component^nucleus`GO:0016303^molecular_function^1-phosphatidylinositol-3-kinase activity`GO:0005524^molecular_function^ATP binding`GO:0008144^molecular_function^drug binding`GO:0004674^molecular_function^protein serine/threonine kinase activity`GO:0000975^molecular_function^regulatory region DNA binding`GO:0009793^biological_process^embr…
Aipa18803_comp0_c0_seq2	0.0317903	-0.218751	-0.0231632	0.824185	0.115107	0.846049	-1.23451	1.14741	-1.65168	0.163561	.	.	m.110400	539-5563[-]	.	PF10650.4^zf-C3H1^Putative zinc-finger domain^859-880^E:1.8e-11	.	.	.	.
Aipa19221_comp1_c1_seq3	-0.423323	1.07039	-0.396852	0.264078	-0.939293	0.470382	-0.529206	1.12585	-0.499374	-0.142648	.	.	m.111313	3-722[-]	.	PF00294.19^PfkB^pfkB family carbohydrate kinase^21-240^E:1.1e-25	.	.	.	.
Aipa19229_comp1_c1_seq5	0.283661	-0.754316	0.00634428	0.366726	0.634232	0.686556	-1.95646	0.65647	-0.868774	0.94556	sp|Q9LKB9|MYO6_ARATH^Q9LKB9^Q:4422-34,H:1-1457^75.2%ID^E:0^.^.	.	m.111333	1-4422[-]	sp|Q9LKB9|MYO6_ARATH^Q9LKB9^Q:1-1463,H:1-1457^76.29%ID^E:0^.^.	PF02736.14^Myosin_N^Myosin N-terminal SH3-like domain^11-48^E:1.1e-06`PF00063.16^Myosin_head^Myosin head (motor domain)^64-721^E:1.3e-241`PF00612.22^IQ^IQ calmodulin-binding motif^738-756^E:0.0045`PF00612.22^IQ^IQ calmodulin-binding motif^762-779^E:0.0027`PF00612.22^IQ^IQ calmodulin-binding motif^786-805^E:0.0056`PF00612.22^IQ^IQ calmodulin-binding motif^833-853^E:0.00011`PF00612.22^IQ^IQ calmodu…	.	.	.	.
Aipa21336_comp0_c0_seq1	-0.0171852	-0.704117	0.0906998	-0.659244	0.365186	0.398124	-0.685022	1.52232	-1.08362	0.772857	sp|Q9SWW6|CESA7_ARATH^Q9SWW6^Q:1818-100,H:438-1026^65.48%ID^E:0^RecName: Full=Cellulose synthase A catalytic subunit 7 [UDP-forming];^Eukaryota; Viridiplantae; Streptophyta; Embryophyta; Tracheophyta; Spermatophyta; Magnoliophyta; eudicotyledons; core eudicotyledons; rosids; malvids; Brassicales; Brassicaceae; Camelineae; Arabidopsis	.	m.114295	1-651[+]	.	.	.	.	.	.
Aipa21549_comp1_c0_seq2	-0.736046	-0.763886	-0.652967	0.0585089	1.19245	1.0559	-1.05908	0.226877	-0.652083	1.33033	.	.	m.114631	3-425[-]	.	PF00403.21^HMA^Heavy-metal-associated domain^31-87^E:2.6e-13	.	.	.	.
Aipa23121_comp1_c0_seq1	0.3084	-0.754583	-0.259422	-0.243275	0.62864	1.29065	-1.15825	0.967718	-1.45427	0.674389	sp|Q9LNG5|PPP7L_ARATH^Q9LNG5^Q:349-1053,H:55-287^39.18%ID^E:6e-37^RecName: Full=Serine/threonine-protein phosphatase 7 long form homolog;^Eukaryota; Viridiplantae; Streptophyta; Embryophyta; Tracheophyta; Spermatophyta; Magnoliophyta; eudicotyledons; core eudicotyledons; rosids; malvids; Brassicales; Brassicaceae; Camelineae; Arabidopsis	.	m.117040	1520-2062[-]	.	PF10551.4^MULE^MULE transposase domain^31-126^E:3.6e-10	.	.	.	.
Aipa2557_comp2_c0_seq5	0.473514	-0.545013	0.581437	0.00809425	0.181221	1.00414	-1.68495	0.277903	-1.25776	0.961417	.	.	m.83203	281-928[-]	.	.	.	.	.	.
Aipa27030_comp0_c0_seq1	-0.0299987	-0.215705	1.17163	-0.37032	-0.430822	0.681736	-0.997184	1.15062	-1.33583	0.375866	sp|C0LGQ5|GSO1_ARATH^C0LGQ5^Q:2466-352,H:139-850^30.52%ID^E:2e-51^RecName: Full=LRR receptor-like serine/threonine-protein kinase GSO1;^Eukaryota; Viridiplantae; Streptophyta; Embryophyta; Tracheophyta; Spermatophyta; Magnoliophyta; eudicotyledons; core eudicotyledons; rosids; malvids; Brassicales; Brassicaceae; Camelineae; Arabidopsis`sp|C0LGQ5|GSO1_ARATH^C0LGQ5^Q:2346-403,H:83-690^31.99%ID^E:9e…	.	m.124564	97-3441[-]	sp|C0LGQ5|GSO1_ARATH^C0LGQ5^Q:326-1027,H:139-847^31.15%ID^E:3e-65^RecName: Full=LRR receptor-like serine/threonine-protein kinase GSO1;^Eukaryota; Viridiplantae; Streptophyta; Embryophyta; Tracheophyta; Spermatophyta; Magnoliophyta; eudicotyledons; core eudicotyledons; rosids; malvids; Brassicales; Brassicaceae; Camelineae; Arabidopsis`sp|C0LGQ5|GSO1_ARATH^C0LGQ5^Q:192-989,H:96-835^30.5%ID^E:6e-5…	PF08263.7^LRRNT_2^Leucine rich repeat N-terminal domain^31-68^E:9.9e-10`PF13504.1^LRR_7^Leucine rich repeat^115-126^E:11000`PF13504.1^LRR_7^Leucine rich repeat^141-154^E:1500`PF13504.1^LRR_7^Leucine rich repeat^166-179^E:510`PF13516.1^LRR_6^Leucine Rich repeat^190-203^E:0.71`PF00560.28^LRR_1^Leucine Rich Repeat^192-213^E:0.021`PF13504.1^LRR_7^Leucine rich repeat^192-204^E:2.6`PF13516.1^LRR_6^Leuc…	.	.	COG4886^Leucine-rich repeat (LRR) protein	GO:0016021^cellular_component^integral to membrane`GO:0005524^molecular_function^ATP binding`GO:0004674^molecular_function^protein serine/threonine kinase activity`GO:0009790^biological_process^embryo development`GO:0008544^biological_process^epidermis development
Aipa27872_comp2_c0_seq4	0.150576	-0.722623	0.639524	0.425746	0.376413	0.436161	-1.54101	0.134132	-1.34587	1.44695	sp|P53800|FDFT_NICBE^P53800^Q:1605-457,H:1-383^82.51%ID^E:0^RecName: Full=Squalene synthase;^Eukaryota; Viridiplantae; Streptophyta; Embryophyta; Tracheophyta; Spermatophyta; Magnoliophyta; eudicotyledons; core eudicotyledons; asterids; lamiids; Solanales; Solanaceae; Nicotianoideae; Nicotianeae; Nicotiana	.	m.126317	367-1605[-]	sp|P53799|FDFT_ARATH^P53799^Q:1-408,H:1-410^76.83%ID^E:0^RecName: Full=Squalene synthase;^Eukaryota; Viridiplantae; Streptophyta; Embryophyta; Tracheophyta; Spermatophyta; Magnoliophyta; eudicotyledons; core eudicotyledons; rosids; malvids; Brassicales; Brassicaceae; Camelineae; Arabidopsis	PF00494.14^SQS_PSY^Squalene/phytoene synthase^45-313^E:2.2e-40	.	.	COG1562^Phytoene/squalene synthetase	GO:0005789^cellular_component^endoplasmic reticulum membrane`GO:0016021^cellular_component^integral to membrane`GO:0005886^cellular_component^plasma membrane`GO:0004310^molecular_function^farnesyl-diphosphate farnesyltransferase activity`GO:0016491^molecular_function^oxidoreductase activity`GO:0051996^molecular_function^squalene synthase activity`GO:0008299^biological_process^isoprenoid biosynthe…
Aipa28271_comp0_c0_seq2	-0.0930001	-0.395397	0.361996	0.0505284	0.285296	0.851407	-1.04314	0.827797	-1.67341	0.82793	sp|Q4JL84|MYB59_ARATH^Q4JL84^Q:520-281,H:39-117^83.75%ID^E:2e-39^RecName: Full=Transcription factor MYB59;^Eukaryota; Viridiplantae; Streptophyta; Embryophyta; Tracheophyta; Spermatophyta; Magnoliophyta; eudicotyledons; core eudicotyledons; rosids; malvids; Brassicales; Brassicaceae; Camelineae; Arabidopsis	.	m.127325	2-439[-]	sp|Q9LX82|MYB48_ARATH^Q9LX82^Q:1-131,H:65-184^48.2%ID^E:5e-29^RecName: Full=Transcription factor MYB48;^Eukaryota; Viridiplantae; Streptophyta; Embryophyta; Tracheophyta; Spermatophyta; Magnoliophyta; eudicotyledons; core eudicotyledons; rosids; malvids; Brassicales; Brassicaceae; Camelineae; Arabidopsis	PF00249.26^Myb_DNA-binding^Myb-like DNA-binding domain^2-41^E:5.9e-12	.	.	COG5147^Myb superfamily proteins, including transcription factors and mRNA splicing factors	GO:0005634^cellular_component^nucleus`GO:0003682^molecular_function^chromatin binding`GO:0003677^molecular_function^DNA binding`GO:0003700^molecular_function^sequence-specific DNA binding transcription factor activity`GO:0009751^biological_process^response to salicylic acid stimulus`GO:0006351^biological_process^transcription, DNA-dependent
Aipa28360_comp0_c0_seq1	-0.292208	-1.16602	0.548809	-0.0811247	1.2523	0.0381165	-1.13428	0.162703	-1.13074	1.80245	sp|Q9ATM4|PIP27_MAIZE^Q9ATM4^Q:584-3,H:1-190^85.13%ID^E:2e-112^RecName: Full=Aquaporin PIP2-7;^Eukaryota; Viridiplantae; Streptophyta; Embryophyta; Tracheophyta; Spermatophyta; Magnoliophyta; Liliopsida; Poales; Poaceae; PACMAD clade; Panicoideae; Andropogoneae; Zea	.	m.127555	3-584[-]	sp|Q9ATM4|PIP27_MAIZE^Q9ATM4^Q:1-194,H:1-190^85.13%ID^E:2e-113^RecName: Full=Aquaporin PIP2-7;^Eukaryota; Viridiplantae; Streptophyta; Embryophyta; Tracheophyta; Spermatophyta; Magnoliophyta; Liliopsida; Poales; Poaceae; PACMAD clade; Panicoideae; Andropogoneae; Zea	PF00230.15^MIP^Major intrinsic protein^36-193^E:6.6e-52	.	.	.	GO:0016021^cellular_component^integral to membrane`GO:0005886^cellular_component^plasma membrane`GO:0005215^molecular_function^transporter activity
Aipa28420_comp1_c0_seq4	-0.236625	0.64869	0.620879	0.857272	0.0484374	-0.134651	-1.23318	1.14929	-1.51593	-0.204179	.	.	m.127761	290-4885[-]	.	.	.	.	.	.
Aipa28501_comp0_c0_seq2	0.357047	-1.06568	0.646306	0.15505	0.899989	0.909116	-1.56895	0.723975	-1.27997	0.223128	.	.	.	.	.	.	.	.	.	.	.
Aipa28739_comp0_c0_seq1	-0.320684	-0.423591	-0.54805	-0.432751	0.0139006	1.92443	-0.678436	0.487491	-0.803433	0.781128	.	.	m.128629	3-428[+]	.	.	.	.	.	.
Aipa28798_comp0_c0_seq1	-0.670047	-0.351835	2.63443	-0.740914	0.464883	-0.599075	-0.648226	0.273468	-0.447171	0.0844895	sp|Q8LFV3|CDF3_ARATH^Q8LFV3^Q:1555-356,H:3-446^46.45%ID^E:5e-101^RecName: Full=Dof zinc finger protein DOF3.3;^Eukaryota; Viridiplantae; Streptophyta; Embryophyta; Tracheophyta; Spermatophyta; Magnoliophyta; eudicotyledons; core eudicotyledons; rosids; malvids; Brassicales; Brassicaceae; Camelineae; Arabidopsis	.	m.128759	2-448[+]	.	.	.	.	.	.
Aipa30274_comp0_c0_seq2	0.0521729	-1.02465	-0.288936	0.283413	0.162041	1.03006	-0.919382	1.34183	-1.27832	0.641779	sp|Q8GY23|UPL1_ARATH^Q8GY23^Q:11093-4767,H:9-2114^35.44%ID^E:0^RecName: Full=E3 ubiquitin-protein ligase UPL1;^Eukaryota; Viridiplantae; Streptophyta; Embryophyta; Tracheophyta; Spermatophyta; Magnoliophyta; eudicotyledons; core eudicotyledons; rosids; malvids; Brassicales; Brassicaceae; Camelineae; Arabidopsis`sp|Q8GY23|UPL1_ARATH^Q8GY23^Q:3572-213,H:2570-3676^54.98%ID^E:0^RecName: Full=E3 ubiqu…	.	m.131074	195-11180[-]	sp|Q8GY23|UPL1_ARATH^Q8GY23^Q:30-2138,H:9-2114^35.67%ID^E:0^RecName: Full=E3 ubiquitin-protein ligase UPL1;^Eukaryota; Viridiplantae; Streptophyta; Embryophyta; Tracheophyta; Spermatophyta; Magnoliophyta; eudicotyledons; core eudicotyledons; rosids; malvids; Brassicales; Brassicaceae; Camelineae; Arabidopsis`sp|Q8GY23|UPL1_ARATH^Q8GY23^Q:2537-3661,H:2570-3681^55.24%ID^E:0^RecName: Full=E3 ubiquit…	PF06012.7^DUF908^Domain of Unknown Function (DUF908)^105-374^E:2.8e-28`PF06025.7^DUF913^Domain of Unknown Function (DUF913)^470-806^E:3.9e-65`PF00627.26^UBA^UBA/TS-N domain^1306-1342^E:5.1e-08`PF02809.15^UIM^Ubiquitin interaction motif^1349-1363^E:0.0035`PF14377.1^DUF4414^Domain of unknown function (DUF4414)^2580-2679^E:6.2e-30`PF00632.20^HECT^HECT-domain (ubiquitin-transferase)^3350-3660^E:9.9e-…	.	.	COG5021^Ubiquitin-protein ligase	GO:0005622^cellular_component^intracellular`GO:0004842^molecular_function^ubiquitin-protein ligase activity
Aipa30721_comp3_c0_seq1	-0.527359	-0.394235	0.280729	-0.256439	-0.233084	0.220005	-0.022888	1.65168	-1.53163	0.813226	.	.	m.131808	1-1587[-]	.	.	.	.	.	.
Aipa31209_comp0_c1_seq2	-0.322693	-0.623463	0.442794	0.781571	0.689491	0.492375	-1.91119	0.629026	-1.11997	0.942062	.	.	.	.	.	.	.	.	.	.	.
Aipa35893_comp0_c0_seq2	-1.15933	0.256334	-0.401534	1.16175	-0.773997	-0.0336125	-0.827747	0.892247	0.0231654	0.862722	sp|Q9SGA8|U83A1_ARATH^Q9SGA8^Q:693-193,H:8-175^39.64%ID^E:6e-29^RecName: Full=UDP-glycosyltransferase 83A1;^Eukaryota; Viridiplantae; Streptophyta; Embryophyta; Tracheophyta; Spermatophyta; Magnoliophyta; eudicotyledons; core eudicotyledons; rosids; malvids; Brassicales; Brassicaceae; Camelineae; Arabidopsis	.	m.139696	34-690[-]	sp|Q9SGA8|U83A1_ARATH^Q9SGA8^Q:1-166,H:9-175^39.88%ID^E:9e-30^RecName: Full=UDP-glycosyltransferase 83A1;^Eukaryota; Viridiplantae; Streptophyta; Embryophyta; Tracheophyta; Spermatophyta; Magnoliophyta; eudicotyledons; core eudicotyledons; rosids; malvids; Brassicales; Brassicaceae; Camelineae; Arabidopsis	.	.	.	.	GO:0016758^molecular_function^transferase activity, transferring hexosyl groups
Aipa36318_comp0_c0_seq3	0.0998817	0.0847938	0.543465	0.621922	-0.0238388	0.111952	-0.799355	0.990066	-1.68049	0.0516005	sp|Q56X05|PPR15_ARATH^Q56X05^Q:1904-279,H:35-574^57.56%ID^E:0^RecName: Full=Pentatricopeptide repeat-containing protein At1g06145;^Eukaryota; Viridiplantae; Streptophyta; Embryophyta; Tracheophyta; Spermatophyta; Magnoliophyta; eudicotyledons; core eudicotyledons; rosids; malvids; Brassicales; Brassicaceae; Camelineae; Arabidopsis	.	m.140429	267-1988[-]	sp|Q56X05|PPR15_ARATH^Q56X05^Q:29-570,H:35-574^57.56%ID^E:0^RecName: Full=Pentatricopeptide repeat-containing protein At1g06145;^Eukaryota; Viridiplantae; Streptophyta; Embryophyta; Tracheophyta; Spermatophyta; Magnoliophyta; eudicotyledons; core eudicotyledons; rosids; malvids; Brassicales; Brassicaceae; Camelineae; Arabidopsis	PF13041.1^PPR_2^PPR repeat family^83-130^E:4.9e-08`PF01535.15^PPR^PPR repeat^87-116^E:0.53`PF13812.1^PPR_3^Pentatricopeptide repeat domain^87-118^E:0.00035`PF13812.1^PPR_3^Pentatricopeptide repeat domain^187-218^E:0.00031`PF01535.15^PPR^PPR repeat^188-217^E:9.3e-07`PF13041.1^PPR_2^PPR repeat family^215-247^E:1.7e-07`PF12854.2^PPR_1^PPR repeat^216-244^E:7.2e-07`PF13812.1^PPR_3^Pentatricopeptide re…	.	.	.	.
Aipa37520_comp0_c0_seq1	-0.256149	-0.246474	-0.478677	-0.0505525	0.355803	1.00645	-1.12207	1.43458	-0.766511	0.1236	sp|Q9C7U5|E132_ARATH^Q9C7U5^Q:1329-439,H:61-357^36.21%ID^E:2e-44^RecName: Full=Glucan endo-1,3-beta-glucosidase 2;^Eukaryota; Viridiplantae; Streptophyta; Embryophyta; Tracheophyta; Spermatophyta; Magnoliophyta; eudicotyledons; core eudicotyledons; rosids; malvids; Brassicales; Brassicaceae; Camelineae; Arabidopsis	.	m.142208	358-1515[-]	sp|Q9M069|E137_ARATH^Q9M069^Q:13-355,H:5-346^37.07%ID^E:6e-50^RecName: Full=Glucan endo-1,3-beta-glucosidase 7;^Eukaryota; Viridiplantae; Streptophyta; Embryophyta; Tracheophyta; Spermatophyta; Magnoliophyta; eudicotyledons; core eudicotyledons; rosids; malvids; Brassicales; Brassicaceae; Camelineae; Arabidopsis	PF00332.13^Glyco_hydro_17^Glycosyl hydrolases family 17^43-354^E:9.7e-60	.	.	.	GO:0005618^cellular_component^cell wall`GO:0005576^cellular_component^extracellular region`GO:0043169^molecular_function^cation binding`GO:0042973^molecular_function^glucan endo-1,3-beta-D-glucosidase activity`GO:0005975^biological_process^carbohydrate metabolic process
Aipa38168_comp2_c0_seq3	0.266432	-0.37957	-0.302748	0.126756	0.762283	0.329287	-0.868437	1.15687	-1.52841	0.437536	sp|Q9LFF1|PP281_ARATH^Q9LFF1^Q:2628-778,H:57-678^27.61%ID^E:2e-76^RecName: Full=Pentatricopeptide repeat-containing protein At3g53700, chloroplastic;^Eukaryota; Viridiplantae; Streptophyta; Embryophyta; Tracheophyta; Spermatophyta; Magnoliophyta; eudicotyledons; core eudicotyledons; rosids; malvids; Brassicales; Brassicaceae; Camelineae; Arabidopsis	.	m.143244	754-3168[-]	sp|Q9LFF1|PP281_ARATH^Q9LFF1^Q:181-797,H:57-678^27.61%ID^E:1e-77^RecName: Full=Pentatricopeptide repeat-containing protein At3g53700, chloroplastic;^Eukaryota; Viridiplantae; Streptophyta; Embryophyta; Tracheophyta; Spermatophyta; Magnoliophyta; eudicotyledons; core eudicotyledons; rosids; malvids; Brassicales; Brassicaceae; Camelineae; Arabidopsis	PF01535.15^PPR^PPR repeat^209-238^E:0.058`PF13812.1^PPR_3^Pentatricopeptide repeat domain^244-275^E:0.58`PF01535.15^PPR^PPR repeat^248-273^E:0.16`PF13041.1^PPR_2^PPR repeat family^275-324^E:1.5e-11`PF01535.15^PPR^PPR repeat^279-307^E:0.26`PF12854.2^PPR_1^PPR repeat^307-339^E:3.9e-12`PF13041.1^PPR_2^PPR repeat family^310-359^E:3.6e-17`PF13812.1^PPR_3^Pentatricopeptide repeat domain^312-345^E:0.000…	.	.	.	GO:0009507^cellular_component^chloroplast`GO:0009793^biological_process^embryo development ending in seed dormancy
Aipa38179_comp0_c0_seq3	-0.307273	-0.424824	0.239739	0.668731	0.999373	0.307179	-1.62563	0.765676	-1.40785	0.784877	sp|Q8RXV3|P2C59_ARATH^Q8RXV3^Q:1571-720,H:1-283^91.2%ID^E:1e-176^RecName: Full=Probable protein phosphatase 2C 59;^Eukaryota; Viridiplantae; Streptophyta; Embryophyta; Tracheophyta; Spermatophyta; Magnoliophyta; eudicotyledons; core eudicotyledons; rosids; malvids; Brassicales; Brassicaceae; Camelineae; Arabidopsis	.	m.143261	690-1571[-]	sp|Q8RXV3|P2C59_ARATH^Q8RXV3^Q:1-292,H:1-291^89.73%ID^E:0^RecName: Full=Probable protein phosphatase 2C 59;^Eukaryota; Viridiplantae; Streptophyta; Embryophyta; Tracheophyta; Spermatophyta; Magnoliophyta; eudicotyledons; core eudicotyledons; rosids; malvids; Brassicales; Brassicaceae; Camelineae; Arabidopsis	PF00481.16^PP2C^Protein phosphatase 2C^63-273^E:2.3e-68`PF13672.1^PP2C_2^Protein phosphatase 2C^70-249^E:4.1e-07	.	.	COG0631^Serine/threonine protein phosphatase	GO:0005886^cellular_component^plasma membrane`GO:0046872^molecular_function^metal ion binding`GO:0004722^molecular_function^protein serine/threonine phosphatase activity`GO:0042742^biological_process^defense response to bacterium`GO:0044419^biological_process^interspecies interaction between organisms`GO:0006470^biological_process^protein dephosphorylation
Aipa4286_comp1_c0_seq1	-0.13893	-0.34676	-0.428085	0.170556	0.101656	1.00639	-0.519575	1.17695	-1.23794	0.215737	.	.	m.86257	2-2029[-]	.	PF13963.1^Transpos_assoc^Transposase-associated domain^9-82^E:6.3e-21`PF02992.9^Transposase_21^Transposase family tnp2^293-516^E:7.8e-94	.	.	.	.
Aipa44482_comp8_c0_seq3	1.16506	-0.29884	0.253368	0.234127	0.763247	-0.0807789	-1.78647	0.86907	-1.09925	-0.0195293	.	.	m.153885	1-342[-]	.	PF13188.1^PAS_8^PAS domain^30-67^E:0.12	.	.	.	.
Aipa44482_comp8_c0_seq4	0.585988	-0.755209	0.574563	0.851942	0.537113	-0.00177726	-1.67875	0.65327	-1.26934	0.502203	sp|Q9LRR4|R13L1_ARATH^Q9LRR4^Q:1203-1,H:74-484^39.71%ID^E:1e-93^RecName: Full=Putative disease resistance RPP13-like protein 1;^Eukaryota; Viridiplantae; Streptophyta; Embryophyta; Tracheophyta; Spermatophyta; Magnoliophyta; eudicotyledons; core eudicotyledons; rosids; malvids; Brassicales; Brassicaceae; Camelineae; Arabidopsis	.	m.153886	1-1203[-]	sp|Q9LRR4|R13L1_ARATH^Q9LRR4^Q:1-401,H:74-484^39.71%ID^E:1e-93^RecName: Full=Putative disease resistance RPP13-like protein 1;^Eukaryota; Viridiplantae; Streptophyta; Embryophyta; Tracheophyta; Spermatophyta; Magnoliophyta; eudicotyledons; core eudicotyledons; rosids; malvids; Brassicales; Brassicaceae; Camelineae; Arabidopsis	PF00931.17^NB-ARC^NB-ARC domain^94-378^E:6.9e-75	.	.	.	GO:0043531^molecular_function^ADP binding`GO:0005524^molecular_function^ATP binding`GO:0006952^biological_process^defense response
Aipa46384_comp0_c0_seq1	-0.760944	-0.489108	-0.220206	0.927761	0.534675	1.57508	-1.24203	0.0799862	-0.911529	0.506318	.	.	m.157437	56-385[-]	.	.	.	.	.	.
Aipa46927_comp0_c0_seq1	-0.714995	-0.301674	2.47581	-0.715322	-0.336601	-0.631444	-0.376691	0.863644	-0.0687448	-0.193976	sp|Q9M6E8|NCED1_PHAVU^Q9M6E8^Q:2294-492,H:6-615^75.86%ID^E:0^RecName: Full=9-cis-epoxycarotenoid dioxygenase NCED1, chloroplastic;^Eukaryota; Viridiplantae; Streptophyta; Embryophyta; Tracheophyta; Spermatophyta; Magnoliophyta; eudicotyledons; core eudicotyledons; rosids; fabids; Fabales; Fabaceae; Papilionoideae; Phaseoleae; Phaseolus	.	m.158298	489-2306[-]	sp|Q9M6E8|NCED1_PHAVU^Q9M6E8^Q:5-605,H:6-615^75.69%ID^E:0^RecName: Full=9-cis-epoxycarotenoid dioxygenase NCED1, chloroplastic;^Eukaryota; Viridiplantae; Streptophyta; Embryophyta; Tracheophyta; Spermatophyta; Magnoliophyta; eudicotyledons; core eudicotyledons; rosids; fabids; Fabales; Fabaceae; Papilionoideae; Phaseoleae; Phaseolus	PF03055.10^RPE65^Retinal pigment epithelial membrane protein^130-597^E:9.2e-132	.	.	.	GO:0009535^cellular_component^chloroplast thylakoid membrane`GO:0045549^molecular_function^9-cis-epoxycarotenoid dioxygenase activity`GO:0046872^molecular_function^metal ion binding`GO:0009688^biological_process^abscisic acid biosynthetic process`GO:0006950^biological_process^response to stress
Aipa48212_comp1_c0_seq1	0.814178	-0.121229	0.310929	0.42879	0.849723	0.469948	-1.20443	0.168747	-1.88541	0.168747	sp|Q84W40|ATL11_ARATH^Q84W40^Q:195-1193,H:58-380^43.23%ID^E:9e-64^RecName: Full=RING-H2 finger protein ATL11;^Eukaryota; Viridiplantae; Streptophyta; Embryophyta; Tracheophyta; Spermatophyta; Magnoliophyta; eudicotyledons; core eudicotyledons; rosids; malvids; Brassicales; Brassicaceae; Camelineae; Arabidopsis	.	m.161199	48-1205[+]	sp|Q84W40|ATL11_ARATH^Q84W40^Q:50-382,H:58-380^43.23%ID^E:3e-75^RecName: Full=RING-H2 finger protein ATL11;^Eukaryota; Viridiplantae; Streptophyta; Embryophyta; Tracheophyta; Spermatophyta; Magnoliophyta; eudicotyledons; core eudicotyledons; rosids; malvids; Brassicales; Brassicaceae; Camelineae; Arabidopsis	PF12678.2^zf-rbx1^RING-H2 zinc finger^120-174^E:1.4e-10`PF12861.2^zf-Apc11^Anaphase-promoting complex subunit 11 RING-H2 finger^127-176^E:3.2e-05`PF13639.1^zf-RING_2^Ring finger domain^131-174^E:3.5e-16`PF13920.1^zf-C3HC4_3^Zinc finger, C3HC4 type (RING finger)^131-176^E:2.6e-06`PF13923.1^zf-C3HC4_2^Zinc finger, C3HC4 type (RING finger)^132-173^E:1.3e-06`PF00097.20^zf-C3HC4^Zinc finger, C3HC4 typ…	.	.	NOG238162^Heat shock protein	GO:0016021^cellular_component^integral to membrane`GO:0046872^molecular_function^metal ion binding`GO:0008270^molecular_function^zinc ion binding`GO:0016567^biological_process^protein ubiquitination
Aipa48556_comp0_c0_seq1	0.263645	1.04381	-0.36749	0.360171	-0.609337	1.33923	-1.21183	0.0833204	-0.869216	-0.0322992	.	.	m.161965	324-1106[-]	.	.	.	.	.	.
Aipa50189_comp0_c0_seq1	-0.554168	-0.42369	-0.180857	1.39212	0.0710379	0.306623	-1.40952	0.810412	-0.818748	0.806787	.	.	m.165097	87-1010[-]	.	PF01435.13^Peptidase_M48^Peptidase family M48^169-255^E:6.3e-18	.	.	.	.
Aipa51943_comp1_c0_seq6	0.390512	0.0289769	-0.365055	0.513731	-0.0238315	0.99984	-0.760442	0.73309	-1.46591	-0.0509128	.	.	m.167931	442-1170[-]	.	PF03004.9^Transposase_24^Plant transposase (Ptta/En/Spm family)^124-211^E:6.4e-12	.	.	.	.
Aipa52400_comp0_c0_seq3	0.027418	0.996981	-0.425575	0.158547	-1.2905	0.747968	-0.562002	0.945324	-0.346102	-0.25206	sp|Q40392|TMVRN_NICGU^Q40392^Q:2655-886,H:182-762^37.56%ID^E:2e-91^RecName: Full=TMV resistance protein N;^Eukaryota; Viridiplantae; Streptophyta; Embryophyta; Tracheophyta; Spermatophyta; Magnoliophyta; eudicotyledons; core eudicotyledons; asterids; lamiids; Solanales; Solanaceae; Nicotianoideae; Nicotianeae; Nicotiana	.	m.168782	73-2655[-]	sp|Q40392|TMVRN_NICGU^Q40392^Q:1-590,H:182-762^38.06%ID^E:2e-103^RecName: Full=TMV resistance protein N;^Eukaryota; Viridiplantae; Streptophyta; Embryophyta; Tracheophyta; Spermatophyta; Magnoliophyta; eudicotyledons; core eudicotyledons; asterids; lamiids; Solanales; Solanaceae; Nicotianoideae; Nicotianeae; Nicotiana	PF00931.17^NB-ARC^NB-ARC domain^27-282^E:4.6e-46`PF05729.7^NACHT^NACHT domain^35-183^E:3.3e-08`PF00560.28^LRR_1^Leucine Rich Repeat^518-535^E:0.36	.	.	.	GO:0005737^cellular_component^cytoplasm`GO:0043531^molecular_function^ADP binding`GO:0005524^molecular_function^ATP binding`GO:0009626^biological_process^plant-type hypersensitive response`GO:0007165^biological_process^signal transduction
Aipa5914_comp0_c0_seq2	0.561884	-0.102186	-0.170403	0.076013	0.850065	0.447725	-1.05305	0.254212	-1.77002	0.905753	sp|Q39263|ZFP4_ARATH^Q39263^Q:2600-2115,H:79-260^50.53%ID^E:4e-43^RecName: Full=Zinc finger protein 4;^Eukaryota; Viridiplantae; Streptophyta; Embryophyta; Tracheophyta; Spermatophyta; Magnoliophyta; eudicotyledons; core eudicotyledons; rosids; malvids; Brassicales; Brassicaceae; Camelineae; Arabidopsis	.	m.88850	2112-2900[-]	sp|Q39263|ZFP4_ARATH^Q39263^Q:89-262,H:66-260^49.75%ID^E:3e-48^RecName: Full=Zinc finger protein 4;^Eukaryota; Viridiplantae; Streptophyta; Embryophyta; Tracheophyta; Spermatophyta; Magnoliophyta; eudicotyledons; core eudicotyledons; rosids; malvids; Brassicales; Brassicaceae; Camelineae; Arabidopsis	PF13912.1^zf-C2H2_6^C2H2-type zinc finger^107-130^E:0.072`PF13894.1^zf-C2H2_4^C2H2-type zinc finger^107-129^E:0.17	.	.	.	GO:0005622^cellular_component^intracellular`GO:0046872^molecular_function^metal ion binding`GO:0003676^molecular_function^nucleic acid binding`GO:0003700^molecular_function^sequence-specific DNA binding transcription factor activity`GO:0008270^molecular_function^zinc ion binding
Aipa5938_comp0_c0_seq5	-0.595445	-0.157728	2.35929	-1.07324	-0.369378	-0.403691	-0.375433	1.05248	-0.552192	0.11534	sp|P49293|PSY_CUCME^P49293^Q:1545-319,H:20-422^76.64%ID^E:0^RecName: Full=Phytoene synthase, chloroplastic;^Eukaryota; Viridiplantae; Streptophyta; Embryophyta; Tracheophyta; Spermatophyta; Magnoliophyta; eudicotyledons; core eudicotyledons; rosids; fabids; Cucurbitales; Cucurbitaceae; Benincaseae; Cucumis	.	m.88900	289-1602[-]	sp|P49293|PSY_CUCME^P49293^Q:18-428,H:18-422^76.76%ID^E:0^RecName: Full=Phytoene synthase, chloroplastic;^Eukaryota; Viridiplantae; Streptophyta; Embryophyta; Tracheophyta; Spermatophyta; Magnoliophyta; eudicotyledons; core eudicotyledons; rosids; fabids; Cucurbitales; Cucurbitaceae; Benincaseae; Cucumis	PF00494.14^SQS_PSY^Squalene/phytoene synthase^153-410^E:4.3e-78	.	.	.	GO:0009507^cellular_component^chloroplast`GO:0016767^molecular_function^geranylgeranyl-diphosphate geranylgeranyltransferase activity`GO:0016117^biological_process^carotenoid biosynthetic process
Aipa8102_comp0_c0_seq1	0.427565	0.136344	-0.316666	0.493752	0.451098	1.43066	-1.48449	0.661424	-1.49626	-0.303428	.	.	m.92498	984-1787[-]	.	PF00096.21^zf-C2H2^Zinc finger, C2H2 type^125-148^E:0.017`PF13894.1^zf-C2H2_4^C2H2-type zinc finger^125-148^E:0.21	.	.	.	.
Aipa8355_comp2_c0_seq1	-0.0977376	0.256647	-0.499667	-0.348208	-0.420752	1.20216	-0.974631	1.27716	-0.532998	0.138029	.	.	.	.	.	.	.	.	.	.	.
Aipa8636_comp1_c0_seq20	0.36837	0.175678	-0.461846	0.597961	0.415518	0.407319	-0.707836	0.690207	-1.5975	0.11213	sp|Q9FX35|PP117_ARATH^Q9FX35^Q:5108-3672,H:90-568^67.43%ID^E:0^RecName: Full=Pentatricopeptide repeat-containing protein At1g73400, mitochondrial;^Eukaryota; Viridiplantae; Streptophyta; Embryophyta; Tracheophyta; Spermatophyta; Magnoliophyta; eudicotyledons; core eudicotyledons; rosids; malvids; Brassicales; Brassicaceae; Camelineae; Arabidopsis	.	m.93483	3669-5432[-]	sp|Q9FX35|PP117_ARATH^Q9FX35^Q:109-587,H:90-568^67.43%ID^E:0^RecName: Full=Pentatricopeptide repeat-containing protein At1g73400, mitochondrial;^Eukaryota; Viridiplantae; Streptophyta; Embryophyta; Tracheophyta; Spermatophyta; Magnoliophyta; eudicotyledons; core eudicotyledons; rosids; malvids; Brassicales; Brassicaceae; Camelineae; Arabidopsis	PF01535.15^PPR^PPR repeat^256-281^E:0.0045`PF13812.1^PPR_3^Pentatricopeptide repeat domain^288-320^E:0.0061`PF13041.1^PPR_2^PPR repeat family^289-331^E:1.6e-07`PF01535.15^PPR^PPR repeat^289-317^E:0.00096`PF12854.2^PPR_1^PPR repeat^317-349^E:7.6e-07`PF01535.15^PPR^PPR repeat^323-351^E:0.00036`PF13812.1^PPR_3^Pentatricopeptide repeat domain^323-351^E:0.011`PF13041.1^PPR_2^PPR repeat family^361-406^…	.	.	.	GO:0005739^cellular_component^mitochondrion

## Sheet: Group III GO
sample	population	result	adjusted
1	53	0.000575268	0.000672086	tryptophan biosynthetic process	namespace: biological_process
4	442	1.24327e-05	1.45352e-05	intracellular	namespace: cellular_component
2	21	3.65061e-07	4.26956e-07	farnesyl-diphosphate farnesyltransferase activity	namespace: molecular_function
2	21	3.65061e-07	4.26956e-07	squalene synthase activity	namespace: molecular_function
2	80	2.19051e-05	2.56073e-05	isoprenoid biosynthetic process	namespace: biological_process
2	154	0.000153458	0.000179337	regulation of growth	namespace: biological_process
2	273	0.000813416	0.0009386	response to salicylic acid	namespace: biological_process
1	2	4.269e-07	4.99265e-07	tRNA 2'-phosphotransferase activity	namespace: molecular_function
1	4	2.55915e-06	2.99279e-06	regulatory region DNA binding	namespace: molecular_function
1	4	2.55915e-06	2.99279e-06	positive regulation of rRNA processing	namespace: biological_process
1	5	4.26338e-06	4.9855e-06	9-cis-epoxycarotenoid dioxygenase activity	namespace: molecular_function
1	5	4.26338e-06	4.9855e-06	positive regulation of camalexin biosynthetic process	namespace: biological_process
1	6	6.39227e-06	7.47476e-06	1-phosphatidylinositol-3-kinase activity	namespace: molecular_function
1	7	8.94525e-06	1.04595e-05	tRNA splicing, via endonucleolytic cleavage and ligation	namespace: biological_process
1	7	8.94525e-06	1.04595e-05	drug binding	namespace: molecular_function
1	8	1.19218e-05	1.39382e-05	beta-N-acetylglucosaminylglycopeptide beta-1,4-galactosyltransferase activity	namespace: molecular_function
1	8	1.19218e-05	1.39382e-05	rRNA transcription	namespace: biological_process
1	8	1.19218e-05	1.39382e-05	interspecies interaction between organisms	namespace: biological_process
1	8	1.19218e-05	1.39382e-05	cytoplasmic part	namespace: cellular_component
1	9	1.53213e-05	1.79117e-05	autophagic vacuole	namespace: cellular_component
1	10	1.91432e-05	2.23792e-05	geranylgeranyl-diphosphate geranylgeranyltransferase activity	namespace: molecular_function
1	11	2.3387e-05	2.73388e-05	negative regulation of autophagy	namespace: biological_process
1	14	3.86439e-05	4.51711e-05	indole-3-acetic acid amido synthetase activity	namespace: molecular_function
1	14	3.86439e-05	4.51711e-05	positive regulation of embryonic development	namespace: biological_process
1	16	5.09144e-05	5.95124e-05	cellular manganese ion homeostasis	namespace: biological_process
1	19	7.24576e-05	8.46913e-05	cellular zinc ion homeostasis	namespace: biological_process
1	20	8.04732e-05	9.40575e-05	fruit dehiscence	namespace: biological_process
1	25	0.000126785	0.000148178	indole glucosinolate biosynthetic process	namespace: biological_process
1	25	0.000126785	0.000148178	calcium:hydrogen antiporter activity	namespace: molecular_function
1	26	0.00013729	0.000160451	camalexin biosynthetic process	namespace: biological_process
1	27	0.000148208	0.000173207	induced systemic resistance	namespace: biological_process
1	36	0.000264968	0.000309643	indoleacetic acid biosynthetic process	namespace: biological_process
1	38	0.000295412	0.000345199	auxin homeostasis	namespace: biological_process
1	38	0.000295412	0.000345199	phosphate ion homeostasis	namespace: biological_process
1	40	0.000327482	0.000382663	positive regulation of cell growth	namespace: biological_process
1	43	0.000378625	0.000442412	abscisic acid biosynthetic process	namespace: biological_process
1	46	0.000433403	0.000506403	adventitious root development	namespace: biological_process
1	50	0.000512068	0.000598301	shade avoidance	namespace: biological_process
1	51	0.000532735	0.000622413	1-phosphatidylinositol binding	namespace: molecular_function
1	51	0.000532735	0.000622413	epidermis development	namespace: biological_process
1	59	0.000712412	0.000822098	floral organ abscission	namespace: biological_process
1	62	0.000786327	0.000907367	negative regulation of cell proliferation	namespace: biological_process
