# Supplementary material for: Gene expression profiling describes the genetic regulation of Meloidogyne arenaria resistance in Arachis hypogaea and reveals a candidate gene for resistance
Source: Sci Rep. 2017 May 2;7:1317. doi: 10.1038/s41598-017-00971-6 (PMC5430994; doi:10.1038/s41598-017-00971-6)
Supplement: Supplementary file 12 — Table S8 [file 41598_2017_971_MOESM12_ESM.xls]

## Sheet: Sheet1
Table S7: Go term enrichment describing the nematode-peanut compatible reaction
Response of Gregory	Response of Tiguard	Go terms	Function	Table #	Group	Figs	Compatible reaction type	Comparison between TG and GRG
down	down	auxin binding	Plant hormones	TableS4	Group6	Fig 3C_Group6	common	Greater extent of down regulation in GRG
down	down	auxin homeostasis		TableS4	Group6	Fig 3C_Group6	common	Greater extent of down regulation in GRG
down	no change	auxin homeostasis		TableS4	Group7	Fig 3C_Group7	GRG specific
up (3DAI>7DAI)	no change	auxin homeostasis		TableS4	Group3	Fig 3C_Group3	GRG specific
down	down	auxin-activated signaling pathway		TableS4	Group6	Fig 3C_Group6	common	Greater extent of down regulation in GRG
down	down	positive regulation of abscisic acid biosynthetic process		TableS4	Group6	Fig 3C_Group6	common	Greater extent of down regulation in GRG
up (3DAI>7DAI)	no change	abscisic acid transport		TableS4	Group3	Fig 3C_Group3	GRG specific
up (3DAI<7DAI)	no change	abscisic acid transport		TableS4	Group4	Fig 3C_Group4	GRG specific
down	down	jasmonic acid and ethylene-dependent systemic resistance, ethylene mediated signaling pathway		TableS4	Group6	Fig 3C_Group6	common	Greater extent of down regulation in GRG
down	no change	jasmonic acid biosynthetic process		TableS4	Group7	Fig 3C_Group7	GRG specific
down	no change	jasmonic acid mediated signaling pathway		TableS4	Group7	Fig 3C_Group7	GRG specific
up	up	2-hydroxyisoflavanone synthase activity	defense	TableS2	Treatment1	Fig 2A_1	common	Similar extent
up	up	2'-hydroxyisoflavone reductase activity		TableS2	Treatment1	Fig 2A_1	common	Similar extent
up	up	isoflavone 4'-O-methyltransferase activity		TableS2	Treatment1	Fig 2A_1	common	Similar extent
down	down	ceramide binding		TableS4	Group6	Fig 3C_Group6	common	Greater extent of down regulation in GRG
down	down	glucosylceramidase activity		TableS2	Treatment3	Fig 2A_3	common	Similar extent
down	down	glucosylceramide catabolic process		TableS2	Treatment3	Fig 2A_3	common	Similar extent
down	down	ER to Golgi ceramide transport		TableS4	Group6	Fig 3C_Group6	common	Greater extent of down regulation in GRG
down	no change	camalexin biosynthetic process		TableS4	Group7	Fig 3C_Group7	GRG specific
down	down	defense response		TableS4	Group6	Fig 3C_Group6	common	Greater extent of down regulation in GRG
down	down	defense response to oomycetes		TableS4	Group6	Fig 3C_Group6	common	Greater extent of down regulation in GRG
down	down	inositol-1,4,5-trisphosphate 5-phosphatase activity	cell signalling	TableS4	Group6	Fig 3C_Group6	common	Greater extent of down regulation in GRG
down	down	inositol-3-phosphate synthase activity		TableS2	Treatment3	Fig 2A_3	common	Similar extent
down	down	inositol-polyphosphate 5-phosphatase activity		TableS4	Group6	Fig 3C_Group6	common	Greater extent of down regulation in GRG
down	down	phosphatidylinositol phosphorylation		TableS4	Group6	Fig 3C_Group6	common	Greater extent of down regulation in GRG
down	down	phosphatidylinositol-3,4,5-trisphosphate 3-phosphatase activity		TableS2	Treatment2	Fig 2A_2	common	Similar extent; TG level constantly higher
down	down	phosphatidylinositol-3,4-bisphosphate 3-phosphatase activity		TableS2	Treatment2	Fig 2A_2	common	Similar extent; TG level constantly higher
down	down	phosphatidylinositol-3-phosphatase activity		TableS2	Treatment2	Fig 2A_2	common	Similar extent; TG level constantly higher
up (3DAI<7DAI)	no change	glutamate-prephenate aminotransferase activity		TableS4	Group4	Fig 3C_Group4	GRG specific
up (3DAI<7DAI)	no change	glutaminase activity		TableS4	Group4	Fig 3C_Group4	GRG specific
down	no change	positive regulation of camalexin biosynthetic process		TableS4	Group7	Fig 3C_Group7	GRG specific
down	down	linoleate 13S-lipoxygenase activity		TableS4	Group6	Fig 3C_Group6	common	Greater extent of down regulation in GRG
down	no change	linoleate 13S-lipoxygenase activity		TableS4	Group7	Fig 3C_Group7	GRG specific
down	down	oxylipin biosynthetic process		TableS4	Group6	Fig 3C_Group6	common	Greater extent of down regulation in GRG
down	no change	oxylipin biosynthetic process		TableS4	Group7	Fig 3C_Group7	GRG specific
down	down	cell wall modification involved in abscission	Cell wall	TableS2	Treatment2	Fig 2A_2	common	Similar extent; TG level constantly higher
down	down	cellulose biosynthetic process		TableS4	Group6	Fig 3C_Group6	common	Greater extent of down regulation in GRG
down	down	cellulose synthase (UDP-forming) activity		TableS4	Group6	Fig 3C_Group6	common	Greater extent of down regulation in GRG
down	down	lignin catabolic process		TableS2	Treatment2	Fig 2A_2	common	Similar extent; TG level constantly higher
down	down	lignin metabolic process		TableS2	Treatment2	Fig 2A_2	common	Similar extent; TG level constantly higher
down	down	pectate lyase activity		TableS4	Group6	Fig 3C_Group6	common	Greater extent of down regulation in GRG
up (3DAI>7DAI)	no change	cell wall pectin biosynthetic process		TableS4	Group3	Fig 3C_Group3	GRG specific
up	up	glucan endo-1,3-beta-glucanase activity, C-3 substituted reducing group		TableS2	Treatment1	Fig 2A_1	common	Similar extent
up	up	glucan endo-1,4-beta-glucanase activity, C-3 substituted reducing group		TableS2	Treatment1	Fig 2A_1	common	Similar extent
down	down	actin filament bundle assembly	cytoskeleton	TableS4	Group6	Fig 3C_Group6	common	Greater extent of down regulation in GRG
down	down	actin filament capping		TableS4	Group6	Fig 3C_Group6	common	Greater extent of down regulation in GRG
down	down	microtubule		TableS2	Treatment2	Fig 2A_2	common	Similar extent; TG level constantly higher
down	down	microtubule associated complex		TableS2	Treatment2	Fig 2A_2	common	Similar extent; TG level constantly higher
down	down	microtubule binding		TableS2	Treatment2	Fig 2A_2	common	Similar extent; TG level constantly higher
down	down	microtubule bundle formation		TableS2	Treatment2	Fig 2A_2	common	Similar extent; TG level constantly higher
down	down	microtubule cytoskeleton		TableS2	Treatment2	Fig 2A_2	common	Similar extent; TG level constantly higher
down	down	microtubule motor activity		TableS2	Treatment2	Fig 2A_2	common	Similar extent; TG level constantly higher
down	down	microtubule-based movement		TableS2	Treatment2	Fig 2A_2	common	Similar extent; TG level constantly higher
up (3DAI=7DAI)	no change	mitochondrial electron transport, cytochrome c to oxygen	Mitocondrial function	TableS4	Group5	Fig 3C_Group5	GRG specific
up (3DAI>7DAI)	no change	mitochondrial matrix		TableS4	Group3	Fig 3C_Group3	GRG specific
up (3DAI<7DAI)	no change	mitochondrial matrix		TableS4	Group4	Fig 3C_Group4	GRG specific
up (3DAI=7DAI)	no change	mitochondrial outer membrane translocase complex		TableS4	Group5	Fig 3C_Group5	GRG specific
up (3DAI<7DAI)	no change	mitochondrial proton-transporting ATP synthase complex, catalytic core F(1)		TableS4	Group4	Fig 3C_Group4	GRG specific
up (3DAI=7DAI)	no change	mitochondrial respiratory chain complex II		TableS4	Group5	Fig 3C_Group5	GRG specific
up (3DAI=7DAI)	no change	mitochondrial respiratory chain complex IV		TableS4	Group5	Fig 3C_Group5	GRG specific
up (3DAI=7DAI)	no change	mitochondrion		TableS4	Group5	Fig 3C_Group5	GRG specific
up (3DAI>7DAI)	no change	positive regulation of translational elongation	protein metabolism	TableS4	Group3	Fig 3C_Group3	GRG specific
up (3DAI>7DAI)	no change	positive regulation of translational termination		TableS4	Group3	Fig 3C_Group3	GRG specific
up	up	post-translational protein modification		TableS2	Treatment1	Fig 2A_1	common	Similar extent
up (3DAI=7DAI)	no change	posttranslational protein targeting to membrane, translocation		TableS4	Group5	Fig 3C_Group5	GRG specific
up (3DAI<7DAI)	no change	posttranslational protein targeting to membrane, translocation		TableS4	Group4	Fig 3C_Group4	GRG specific
up	up	protein complex		TableS2	Treatment1	Fig 2A_1	common	Similar extent
down	down	protein deglycosylation		TableS4	Group6	Fig 3C_Group6	common	Greater extent of down regulation in GRG
up (3DAI=7DAI)	no change	protein disulfide isomerase activity		TableS4	Group5	Fig 3C_Group5	GRG specific
up (3DAI>7DAI)	no change	protein disulfide oxidoreductase activity		TableS4	Group3	Fig 3C_Group3	GRG specific
down	down	protein domain specific binding		TableS4	Group6	Fig 3C_Group6	common	Greater extent of down regulation in GRG
up (3DAI=7DAI)	no change	protein folding		TableS4	Group5	Fig 3C_Group5	GRG specific
up (3DAI<7DAI)	no change	protein homotetramerization		TableS4	Group4	Fig 3C_Group4	GRG specific
up (3DAI=7DAI)	no change	cytosolic large ribosomal subunit	RNA synthesis	TableS4	Group5	Fig 3C_Group5	GRG specific
up	up	cytosolic small ribosomal subunit		TableS2	Treatment1	Fig 2A_1	common	Similar extent
up (3DAI=7DAI)	no change	cytosolic small ribosomal subunit		TableS4	Group5	Fig 3C_Group5	GRG specific
up	up	DNA-directed RNA polymerase activity		TableS2	Treatment1	Fig 2A_1	common	Similar extent
down	down	DNA-directed RNA polymerase II, core complex		TableS4	Group6	Fig 3C_Group6	common	Greater extent of down regulation in GRG
up (3DAI=7DAI)	no change	DNA-directed RNA polymerase II, core complex		TableS4	Group5	Fig 3C_Group5	GRG specific
up (3DAI=7DAI)	no change	DNA-directed RNA polymerase IV complex		TableS4	Group5	Fig 3C_Group5	GRG specific
up (3DAI=7DAI)	no change	DNA-directed RNA polymerase V complex		TableS4	Group5	Fig 3C_Group5	GRG specific
up (3DAI=7DAI)	no change	endonucleolytic cleavage in 5'-ETS of tricistronic rRNA transcript (SSU-rRNA, 5.8S rRNA, LSU-rRNA)		TableS4	Group5	Fig 3C_Group5	GRG specific
up (3DAI=7DAI)	no change	endonucleolytic cleavage in ITS1 to separate SSU-rRNA from 5.8S rRNA and LSU-rRNA from tricistronic rRNA transcript (SSU-rRNA, 5.8S rRNA, LSU-rRNA)		TableS4	Group5	Fig 3C_Group5	GRG specific
up (3DAI=7DAI)	no change	endonucleolytic cleavage to generate mature 5'-end of SSU-rRNA from (SSU-rRNA, 5.8S rRNA, LSU-rRNA)		TableS4	Group5	Fig 3C_Group5	GRG specific
up	up	mRNA (2'-O-methyladenosine-N6-)-methyltransferase activity		TableS2	Treatment1	Fig 2A_1	common	Similar extent
up	up	mRNA 3'-splice site recognition		TableS2	Treatment1	Fig 2A_1	common	Similar extent
up	up	mRNA 3'-UTR binding		TableS2	Treatment1	Fig 2A_1	common	Similar extent
down	down	mRNA 5'-splice site recognition		TableS4	Group6	Fig 3C_Group6	common	Greater extent of down regulation in GRG
up	up	mRNA cleavage involved in gene silencing by miRNA		TableS2	Treatment1	Fig 2A_1	common	Similar extent
down	down	negative regulation of ribosome biogenesis		TableS2	Treatment2	Fig 2A_2	common	Similar extent; TG level constantly higher
up	up	poly(A) binding		TableS2	Treatment1	Fig 2A_1	common	Similar extent
up (3DAI>7DAI)	no change	poly(A)+ mRNA export from nucleus		TableS4	Group3	Fig 3C_Group3	GRG specific
up (3DAI<7DAI)	no change	glutathione biosynthetic process	stress response	TableS4	Group4	Fig 3C_Group4	GRG specific
up (3DAI<7DAI)	no change	glutathione metabolic process		TableS4	Group4	Fig 3C_Group4	GRG specific
up	up	glutathione S-conjugate-exporting ATPase activity		TableS2	Treatment1	Fig 2A_1	common	Similar extent
up (3DAI<7DAI)	no change	glutathione transferase activity		TableS4	Group4	Fig 3C_Group4	GRG specific
up (3DAI<7DAI)	no change	glutathione-disulfide reductase activity		TableS4	Group4	Fig 3C_Group4	GRG specific
up (3DAI>7DAI)	no change	intrinsic apoptotic signaling pathway in response to oxidative stress		TableS4	Group3	Fig 3C_Group3	GRG specific
down	down	multicellular organismal response to stress		TableS2	Treatment2	Fig 2A_2	common	Similar extent; TG level constantly higher
up (3DAI>7DAI)	no change	oxygen binding		TableS4	Group3	Fig 3C_Group3	GRG specific
up (3DAI>7DAI)	no change	oxygen transport		TableS4	Group3	Fig 3C_Group3	GRG specific
up (3DAI<7DAI)	no change	peroxidase activity		TableS4	Group4	Fig 3C_Group4	GRG specific
down	down	positive regulation of protein ubiquitination involved in ubiquitin-dependent protein catabolic process		TableS2	Treatment2	Fig 2A_2	common	Similar extent; TG level constantly higher
