# Supplementary material for: Gene expression profiling describes the genetic regulation of Meloidogyne arenaria resistance in Arachis hypogaea and reveals a candidate gene for resistance
Source: Sci Rep. 2017 May 2;7:1317. doi: 10.1038/s41598-017-00971-6 (PMC5430994; doi:10.1038/s41598-017-00971-6)
Supplement: Supplementary file 13 — Table S9 [file 41598_2017_971_MOESM13_ESM.xls]

## Sheet: Sheet1
Table S8: GO term enrichment describing the incompatible reaction to M. arenaria in Tifguard and RIL 46
Response of Gregory	Response of Tifguard	Go terms	Function	Table #	Group	Figs
down	up	negative regulation of abscisic acid biosynthetic process	plant hormones	TableS4	GRP1	Fig 3C_Group1
no change	up	clathrin coat	defense	TableS4	GRP2	Fig 3C_Group2
no change	up	clathrin coat assembly		TableS4	GRP2	Fig 3C_Group2
no change	up	clathrin-coated vesicle		TableS4	GRP2	Fig 3C_Group2
no change	up	coated pit		TableS4	GRP2	Fig 3C_Group2
down	up	ubiquitin ligase complex		TableS4	GRP1	Fig 3C_Group1
down	up	ubiquitin-protein ligase activity		TableS4	GRP1	Fig 3C_Group1
down	up	histone ubiquitination		TableS4	GRP1	Fig 3C_Group1
down	up	Cul4-RING ubiquitin ligase complex		TableS4	GRP1	Fig 3C_Group1
no change	up	protein serine/threonine kinase activity		TableS4	GRP2	Fig 3C_Group2
down	up	protein tyrosine kinase activity		TableS4	GRP1	Fig 3C_Group1
down	up	transmembrane receptor protein tyrosine kinase activity		TableS4	GRP1	Fig 3C_Group1
down	up	mucilage extrusion from seed coat		TableS4	GRP1	Fig 3C_Group1
no change	up	mucilage extrusion from seed coat		TableS4	GRP2	Fig 3C_Group2
down	up	mucilage metabolic process involved in seed coat development		TableS4	GRP1	Fig 3C_Group1
no change	up	mucilage metabolic process involved in seed coat development		TableS4	GRP2	Fig 3C_Group2
down	up	defense response		TableS4	GRP1	Fig 3C_Group1
no change	up	defense response		TableS4	GRP2	Fig 3C_Group2
down	up	positive regulation of defense response		TableS4	GRP1	Fig 3C_Group1
down	up	regulation of defense response to virus by host		TableS4	GRP1	Fig 3C_Group1
down	up	positive regulation of cell death		TableS4	GRP1	Fig 3C_Group1
no change	up	phosphatidylcholine 1-acylhydrolase activity	cell signaling	TableS4	GRP2	Fig 3C_Group2
down	up	phosphatidylcholine metabolic process		TableS4	GRP1	Fig 3C_Group1
down	up	phospholipase D activity		TableS4	GRP1	Fig 3C_Group1
down	up	cAMP binding		TableS4	GRP1	Fig 3C_Group1
no change	up	cAMP binding		TableS4	GRP2	Fig 3C_Group2
down	up	cGMP binding		TableS4	GRP1	Fig 3C_Group1
no change	up	cGMP binding		TableS4	GRP2	Fig 3C_Group2
down	up	intracellular cyclic nucleotide activated cation channel activity		TableS4	GRP1	Fig 3C_Group1
no change	up	intracellular cyclic nucleotide activated cation channel activity		TableS4	GRP2	Fig 3C_Group2
no change	up	1-phosphatidylinositol binding		TableS4	GRP2	Fig 3C_Group2
down	up	phosphatidylinositol-4,5-bisphosphate binding		TableS4	GRP1	Fig 3C_Group1
